# Supplementary material for: ZBTB33 binds unmethylated regions of the genome associated with actively expressed genes
Source: Epigenetics Chromatin. 2013 May 21;6:13. doi: 10.1186/1756-8935-6-13 (PMC3663758; doi:10.1186/1756-8935-6-13)
Supplement: Additional file 1 — Chromosomal locations and peak scores for Kaiso peaks sets in all cell lines. [file 1756-8935-6-13-S1.xlsx]

## Sheet: Kaiso_GM12878_merged_all
chr1	Sole_search_ZBTB33_GM12878_SoleSearch_merged	TagPeak	823980	824399	22	+	.	chr1_823980_824399
chr1	Sole_search_ZBTB33_GM12878_SoleSearch_merged	TagPeak	948720	948989	18	+	.	chr1_948720_948989
chr1	Sole_search_ZBTB33_GM12878_SoleSearch_merged	TagPeak	968520	968699	16	+	.	chr1_968520_968699
chr1	Sole_search_ZBTB33_GM12878_SoleSearch_merged	TagPeak	999450	999899	21	+	.	chr1_999450_999899
chr1	Sole_search_ZBTB33_GM12878_SoleSearch_merged	TagPeak	1004640	1004909	20	+	.	chr1_1004640_1004909
chr1	Sole_search_ZBTB33_GM12878_SoleSearch_merged	TagPeak	1051410	1051769	37	+	.	chr1_1051410_1051769
chr1	Sole_search_ZBTB33_GM12878_SoleSearch_merged	TagPeak	1242390	1242629	21	+	.	chr1_1242390_1242629
chr1	Sole_search_ZBTB33_GM12878_SoleSearch_merged	TagPeak	1243590	1243889	34	+	.	chr1_1243590_1243889
chr1	Sole_search_ZBTB33_GM12878_SoleSearch_merged	TagPeak	1259670	1259849	19	+	.	chr1_1259670_1259849
chr1	Sole_search_ZBTB33_GM12878_SoleSearch_merged	TagPeak	1265190	1265489	21	+	.	chr1_1265190_1265489
chr1	Sole_search_ZBTB33_GM12878_SoleSearch_merged	TagPeak	1296300	1296509	17	+	.	chr1_1296300_1296509
chr1	Sole_search_ZBTB33_GM12878_SoleSearch_merged	TagPeak	1310430	1311029	175	+	.	chr1_1310430_1311029
chr1	Sole_search_ZBTB33_GM12878_SoleSearch_merged	TagPeak	1334820	1335089	22	+	.	chr1_1334820_1335089
chr1	Sole_search_ZBTB33_GM12878_SoleSearch_merged	TagPeak	1335600	1335959	26	+	.	chr1_1335600_1335959
chr1	Sole_search_ZBTB33_GM12878_SoleSearch_merged	TagPeak	1336050	1336229	17	+	.	chr1_1336050_1336229
chr1	Sole_search_ZBTB33_GM12878_SoleSearch_merged	TagPeak	1342500	1342889	20	+	.	chr1_1342500_1342889
chr1	Sole_search_ZBTB33_GM12878_SoleSearch_merged	TagPeak	1446960	1447559	120	+	.	chr1_1446960_1447559
chr1	Sole_search_ZBTB33_GM12878_SoleSearch_merged	TagPeak	1509810	1510079	31	+	.	chr1_1509810_1510079
chr1	Sole_search_ZBTB33_GM12878_SoleSearch_merged	TagPeak	1550490	1550699	18	+	.	chr1_1550490_1550699
chr1	Sole_search_ZBTB33_GM12878_SoleSearch_merged	TagPeak	1609290	1609499	21	+	.	chr1_1609290_1609499
chr1	Sole_search_ZBTB33_GM12878_SoleSearch_merged	TagPeak	1609680	1609919	18	+	.	chr1_1609680_1609919
chr1	Sole_search_ZBTB33_GM12878_SoleSearch_merged	TagPeak	1610100	1610369	18	+	.	chr1_1610100_1610369
chr1	Sole_search_ZBTB33_GM12878_SoleSearch_merged	TagPeak	1710240	1710599	20	+	.	chr1_1710240_1710599
chr1	Sole_search_ZBTB33_GM12878_SoleSearch_merged	TagPeak	1711680	1711979	24	+	.	chr1_1711680_1711979
chr1	Sole_search_ZBTB33_GM12878_SoleSearch_merged	TagPeak	1829520	1830479	52	+	.	chr1_1829520_1830479
chr1	Sole_search_ZBTB33_GM12878_SoleSearch_merged	TagPeak	1866360	1866659	22	+	.	chr1_1866360_1866659
chr1	Sole_search_ZBTB33_GM12878_SoleSearch_merged	TagPeak	2126670	2126969	29	+	.	chr1_2126670_2126969
chr1	Sole_search_ZBTB33_GM12878_SoleSearch_merged	TagPeak	2322990	2323319	19	+	.	chr1_2322990_2323319
chr1	Sole_search_ZBTB33_GM12878_SoleSearch_merged	TagPeak	2454150	2454359	18	+	.	chr1_2454150_2454359
chr1	Sole_search_ZBTB33_GM12878_SoleSearch_merged	TagPeak	2480340	2480729	24	+	.	chr1_2480340_2480729
chr1	Sole_search_ZBTB33_GM12878_SoleSearch_merged	TagPeak	2486460	2486699	23	+	.	chr1_2486460_2486699
chr1	Sole_search_ZBTB33_GM12878_SoleSearch_merged	TagPeak	2487090	2487569	20	+	.	chr1_2487090_2487569
chr1	Sole_search_ZBTB33_GM12878_SoleSearch_merged	TagPeak	2509650	2510039	21	+	.	chr1_2509650_2510039
chr1	Sole_search_ZBTB33_GM12878_SoleSearch_merged	TagPeak	2556270	2556509	29	+	.	chr1_2556270_2556509
chr1	Sole_search_ZBTB33_GM12878_SoleSearch_merged	TagPeak	2561700	2561939	19	+	.	chr1_2561700_2561939
chr1	Sole_search_ZBTB33_GM12878_SoleSearch_merged	TagPeak	2942730	2942909	18	+	.	chr1_2942730_2942909
chr1	Sole_search_ZBTB33_GM12878_SoleSearch_merged	TagPeak	3566460	3566759	43	+	.	chr1_3566460_3566759
chr1	Sole_search_ZBTB33_GM12878_SoleSearch_merged	TagPeak	3569280	3569519	24	+	.	chr1_3569280_3569519
chr1	Sole_search_ZBTB33_GM12878_SoleSearch_merged	TagPeak	3573360	3573689	30	+	.	chr1_3573360_3573689
chr1	Sole_search_ZBTB33_GM12878_SoleSearch_merged	TagPeak	3582690	3582929	27	+	.	chr1_3582690_3582929
chr1	Sole_search_ZBTB33_GM12878_SoleSearch_merged	TagPeak	3589740	3589979	18	+	.	chr1_3589740_3589979
chr1	Sole_search_ZBTB33_GM12878_SoleSearch_merged	TagPeak	3590250	3590489	18	+	.	chr1_3590250_3590489
chr1	Sole_search_ZBTB33_GM12878_SoleSearch_merged	TagPeak	3590550	3591149	33	+	.	chr1_3590550_3591149
chr1	Sole_search_ZBTB33_GM12878_SoleSearch_merged	TagPeak	3593490	3594029	39	+	.	chr1_3593490_3594029
chr1	Sole_search_ZBTB33_GM12878_SoleSearch_merged	TagPeak	3692490	3692819	23	+	.	chr1_3692490_3692819
chr1	Sole_search_ZBTB33_GM12878_SoleSearch_merged	TagPeak	3727920	3728129	18	+	.	chr1_3727920_3728129
chr1	Sole_search_ZBTB33_GM12878_SoleSearch_merged	TagPeak	3817110	3817529	31	+	.	chr1_3817110_3817529
chr1	Sole_search_ZBTB33_GM12878_SoleSearch_merged	TagPeak	4204560	4204739	21	+	.	chr1_4204560_4204739
chr1	Sole_search_ZBTB33_GM12878_SoleSearch_merged	TagPeak	6054900	6055139	25	+	.	chr1_6054900_6055139
chr1	Sole_search_ZBTB33_GM12878_SoleSearch_merged	TagPeak	6086250	6086459	25	+	.	chr1_6086250_6086459
chr1	Sole_search_ZBTB33_GM12878_SoleSearch_merged	TagPeak	6088260	6088529	21	+	.	chr1_6088260_6088529
chr1	Sole_search_ZBTB33_GM12878_SoleSearch_merged	TagPeak	6093180	6093509	30	+	.	chr1_6093180_6093509
chr1	Sole_search_ZBTB33_GM12878_SoleSearch_merged	TagPeak	6265980	6266189	17	+	.	chr1_6265980_6266189
chr1	Sole_search_ZBTB33_GM12878_SoleSearch_merged	TagPeak	6295890	6296279	128	+	.	chr1_6295890_6296279
chr1	Sole_search_ZBTB33_GM12878_SoleSearch_merged	TagPeak	6306690	6306899	17	+	.	chr1_6306690_6306899
chr1	Sole_search_ZBTB33_GM12878_SoleSearch_merged	TagPeak	6474660	6474899	19	+	.	chr1_6474660_6474899
chr1	Sole_search_ZBTB33_GM12878_SoleSearch_merged	TagPeak	6614370	6614819	194	+	.	chr1_6614370_6614819
chr1	Sole_search_ZBTB33_GM12878_SoleSearch_merged	TagPeak	6662550	6662789	22	+	.	chr1_6662550_6662789
chr1	Sole_search_ZBTB33_GM12878_SoleSearch_merged	TagPeak	6684780	6684989	16	+	.	chr1_6684780_6684989
chr1	Sole_search_ZBTB33_GM12878_SoleSearch_merged	TagPeak	6784230	6784469	25	+	.	chr1_6784230_6784469
chr1	Sole_search_ZBTB33_GM12878_SoleSearch_merged	TagPeak	7163520	7163759	19	+	.	chr1_7163520_7163759
chr1	Sole_search_ZBTB33_GM12878_SoleSearch_merged	TagPeak	8021340	8021879	32	+	.	chr1_8021340_8021879
chr1	Sole_search_ZBTB33_GM12878_SoleSearch_merged	TagPeak	8054160	8054369	20	+	.	chr1_8054160_8054369
chr1	Sole_search_ZBTB33_GM12878_SoleSearch_merged	TagPeak	8086560	8086739	16	+	.	chr1_8086560_8086739
chr1	Sole_search_ZBTB33_GM12878_SoleSearch_merged	TagPeak	8086830	8087069	17	+	.	chr1_8086830_8087069
chr1	Sole_search_ZBTB33_GM12878_SoleSearch_merged	TagPeak	8225700	8225909	19	+	.	chr1_8225700_8225909
chr1	Sole_search_ZBTB33_GM12878_SoleSearch_merged	TagPeak	8229840	8230019	18	+	.	chr1_8229840_8230019
chr1	Sole_search_ZBTB33_GM12878_SoleSearch_merged	TagPeak	8251620	8251829	18	+	.	chr1_8251620_8251829
chr1	Sole_search_ZBTB33_GM12878_SoleSearch_merged	TagPeak	8613000	8613179	16	+	.	chr1_8613000_8613179
chr1	Sole_search_ZBTB33_GM12878_SoleSearch_merged	TagPeak	8689680	8689919	16	+	.	chr1_8689680_8689919
chr1	Sole_search_ZBTB33_GM12878_SoleSearch_merged	TagPeak	8877510	8877809	32	+	.	chr1_8877510_8877809
chr1	Sole_search_ZBTB33_GM12878_SoleSearch_merged	TagPeak	8919240	8919509	24	+	.	chr1_8919240_8919509
chr1	Sole_search_ZBTB33_GM12878_SoleSearch_merged	TagPeak	8927100	8927309	16	+	.	chr1_8927100_8927309
chr1	Sole_search_ZBTB33_GM12878_SoleSearch_merged	TagPeak	8928120	8928449	17	+	.	chr1_8928120_8928449
chr1	Sole_search_ZBTB33_GM12878_SoleSearch_merged	TagPeak	8934840	8935019	18	+	.	chr1_8934840_8935019
chr1	Sole_search_ZBTB33_GM12878_SoleSearch_merged	TagPeak	8938260	8938469	18	+	.	chr1_8938260_8938469
chr1	Sole_search_ZBTB33_GM12878_SoleSearch_merged	TagPeak	8938500	8938889	29	+	.	chr1_8938500_8938889
chr1	Sole_search_ZBTB33_GM12878_SoleSearch_merged	TagPeak	8940660	8940869	19	+	.	chr1_8940660_8940869
chr1	Sole_search_ZBTB33_GM12878_SoleSearch_merged	TagPeak	9127200	9127439	20	+	.	chr1_9127200_9127439
chr1	Sole_search_ZBTB33_GM12878_SoleSearch_merged	TagPeak	9129510	9129749	18	+	.	chr1_9129510_9129749
chr1	Sole_search_ZBTB33_GM12878_SoleSearch_merged	TagPeak	9129810	9130109	21	+	.	chr1_9129810_9130109
chr1	Sole_search_ZBTB33_GM12878_SoleSearch_merged	TagPeak	9179850	9180119	25	+	.	chr1_9179850_9180119
chr1	Sole_search_ZBTB33_GM12878_SoleSearch_merged	TagPeak	9182040	9182489	18	+	.	chr1_9182040_9182489
chr1	Sole_search_ZBTB33_GM12878_SoleSearch_merged	TagPeak	9189570	9189809	17	+	.	chr1_9189570_9189809
chr1	Sole_search_ZBTB33_GM12878_SoleSearch_merged	TagPeak	9224100	9224339	21	+	.	chr1_9224100_9224339
chr1	Sole_search_ZBTB33_GM12878_SoleSearch_merged	TagPeak	9320100	9320309	16	+	.	chr1_9320100_9320309
chr1	Sole_search_ZBTB33_GM12878_SoleSearch_merged	TagPeak	9486000	9486209	17	+	.	chr1_9486000_9486209
chr1	Sole_search_ZBTB33_GM12878_SoleSearch_merged	TagPeak	9486420	9486869	29	+	.	chr1_9486420_9486869
chr1	Sole_search_ZBTB33_GM12878_SoleSearch_merged	TagPeak	9599100	9599459	61	+	.	chr1_9599100_9599459
chr1	Sole_search_ZBTB33_GM12878_SoleSearch_merged	TagPeak	9686280	9686639	24	+	.	chr1_9686280_9686639
chr1	Sole_search_ZBTB33_GM12878_SoleSearch_merged	TagPeak	9689190	9689399	18	+	.	chr1_9689190_9689399
chr1	Sole_search_ZBTB33_GM12878_SoleSearch_merged	TagPeak	9712980	9713159	17	+	.	chr1_9712980_9713159
chr1	Sole_search_ZBTB33_GM12878_SoleSearch_merged	TagPeak	9777540	9777779	18	+	.	chr1_9777540_9777779
chr1	Sole_search_ZBTB33_GM12878_SoleSearch_merged	TagPeak	10002960	10003649	54	+	.	chr1_10002960_10003649
chr1	Sole_search_ZBTB33_GM12878_SoleSearch_merged	TagPeak	10010580	10010759	18	+	.	chr1_10010580_10010759
chr1	Sole_search_ZBTB33_GM12878_SoleSearch_merged	TagPeak	10233750	10234049	23	+	.	chr1_10233750_10234049
chr1	Sole_search_ZBTB33_GM12878_SoleSearch_merged	TagPeak	10458960	10459289	19	+	.	chr1_10458960_10459289
chr1	Sole_search_ZBTB33_GM12878_SoleSearch_merged	TagPeak	10488180	10488359	18	+	.	chr1_10488180_10488359
chr1	Sole_search_ZBTB33_GM12878_SoleSearch_merged	TagPeak	10490250	10490639	39	+	.	chr1_10490250_10490639
chr1	Sole_search_ZBTB33_GM12878_SoleSearch_merged	TagPeak	10532310	10532939	154	+	.	chr1_10532310_10532939
chr1	Sole_search_ZBTB33_GM12878_SoleSearch_merged	TagPeak	10534830	10535069	26	+	.	chr1_10534830_10535069
chr1	Sole_search_ZBTB33_GM12878_SoleSearch_merged	TagPeak	10555320	10555739	110	+	.	chr1_10555320_10555739
chr1	Sole_search_ZBTB33_GM12878_SoleSearch_merged	TagPeak	10570650	10570859	16	+	.	chr1_10570650_10570859
chr1	Sole_search_ZBTB33_GM12878_SoleSearch_merged	TagPeak	10574280	10574489	19	+	.	chr1_10574280_10574489
chr1	Sole_search_ZBTB33_GM12878_SoleSearch_merged	TagPeak	10752540	10752779	18	+	.	chr1_10752540_10752779
chr1	Sole_search_ZBTB33_GM12878_SoleSearch_merged	TagPeak	11025060	11025299	17	+	.	chr1_11025060_11025299
chr1	Sole_search_ZBTB33_GM12878_SoleSearch_merged	TagPeak	11045880	11046179	22	+	.	chr1_11045880_11046179
chr1	Sole_search_ZBTB33_GM12878_SoleSearch_merged	TagPeak	11071890	11072099	18	+	.	chr1_11071890_11072099
chr1	Sole_search_ZBTB33_GM12878_SoleSearch_merged	TagPeak	11072220	11072939	117	+	.	chr1_11072220_11072939
chr1	Sole_search_ZBTB33_GM12878_SoleSearch_merged	TagPeak	11121750	11121959	19	+	.	chr1_11121750_11121959
chr1	Sole_search_ZBTB33_GM12878_SoleSearch_merged	TagPeak	11159520	11160119	108	+	.	chr1_11159520_11160119
chr1	Sole_search_ZBTB33_GM12878_SoleSearch_merged	TagPeak	11395440	11395829	25	+	.	chr1_11395440_11395829
chr1	Sole_search_ZBTB33_GM12878_SoleSearch_merged	TagPeak	11968170	11969429	105	+	.	chr1_11968170_11969429
chr1	Sole_search_ZBTB33_GM12878_SoleSearch_merged	TagPeak	11969460	11969879	58	+	.	chr1_11969460_11969879
chr1	Sole_search_ZBTB33_GM12878_SoleSearch_merged	TagPeak	12098610	12098789	16	+	.	chr1_12098610_12098789
chr1	Sole_search_ZBTB33_GM12878_SoleSearch_merged	TagPeak	12112050	12112409	20	+	.	chr1_12112050_12112409
chr1	Sole_search_ZBTB33_GM12878_SoleSearch_merged	TagPeak	12128640	12128819	17	+	.	chr1_12128640_12128819
chr1	Sole_search_ZBTB33_GM12878_SoleSearch_merged	TagPeak	12131250	12131489	22	+	.	chr1_12131250_12131489
chr1	Sole_search_ZBTB33_GM12878_SoleSearch_merged	TagPeak	12139530	12139739	17	+	.	chr1_12139530_12139739
chr1	Sole_search_ZBTB33_GM12878_SoleSearch_merged	TagPeak	12221880	12222269	23	+	.	chr1_12221880_12222269
chr1	Sole_search_ZBTB33_GM12878_SoleSearch_merged	TagPeak	12290640	12290849	19	+	.	chr1_12290640_12290849
chr1	Sole_search_ZBTB33_GM12878_SoleSearch_merged	TagPeak	12494280	12494519	17	+	.	chr1_12494280_12494519
chr1	Sole_search_ZBTB33_GM12878_SoleSearch_merged	TagPeak	12495840	12496019	19	+	.	chr1_12495840_12496019
chr1	Sole_search_ZBTB33_GM12878_SoleSearch_merged	TagPeak	14057760	14057939	21	+	.	chr1_14057760_14057939
chr1	Sole_search_ZBTB33_GM12878_SoleSearch_merged	TagPeak	15761790	15762119	27	+	.	chr1_15761790_15762119
chr1	Sole_search_ZBTB33_GM12878_SoleSearch_merged	TagPeak	15853260	15853439	32	+	.	chr1_15853260_15853439
chr1	Sole_search_ZBTB33_GM12878_SoleSearch_merged	TagPeak	15930030	15930239	16	+	.	chr1_15930030_15930239
chr1	Sole_search_ZBTB33_GM12878_SoleSearch_merged	TagPeak	16023690	16023959	25	+	.	chr1_16023690_16023959
chr1	Sole_search_ZBTB33_GM12878_SoleSearch_merged	TagPeak	16175940	16176119	15	+	.	chr1_16175940_16176119
chr1	Sole_search_ZBTB33_GM12878_SoleSearch_merged	TagPeak	16245870	16246109	21	+	.	chr1_16245870_16246109
chr1	Sole_search_ZBTB33_GM12878_SoleSearch_merged	TagPeak	16274700	16274879	16	+	.	chr1_16274700_16274879
chr1	Sole_search_ZBTB33_GM12878_SoleSearch_merged	TagPeak	16292670	16292969	24	+	.	chr1_16292670_16292969
chr1	Sole_search_ZBTB33_GM12878_SoleSearch_merged	TagPeak	16302540	16302779	19	+	.	chr1_16302540_16302779
chr1	Sole_search_ZBTB33_GM12878_SoleSearch_merged	TagPeak	16449420	16449629	16	+	.	chr1_16449420_16449629
chr1	Sole_search_ZBTB33_GM12878_SoleSearch_merged	TagPeak	16747110	16747409	18	+	.	chr1_16747110_16747409
chr1	Sole_search_ZBTB33_GM12878_SoleSearch_merged	TagPeak	16767090	16767419	31	+	.	chr1_16767090_16767419
chr1	Sole_search_ZBTB33_GM12878_SoleSearch_merged	TagPeak	16840380	16840709	37.4065	+	.	chr1_16840380_16840709
chr1	Sole_search_ZBTB33_GM12878_SoleSearch_merged	TagPeak	16971030	16971389	40.1496	+	.	chr1_16971030_16971389
chr1	Sole_search_ZBTB33_GM12878_SoleSearch_merged	TagPeak	17036340	17036519	20	+	.	chr1_17036340_17036519
chr1	Sole_search_ZBTB33_GM12878_SoleSearch_merged	TagPeak	17231130	17231369	21	+	.	chr1_17231130_17231369
chr1	Sole_search_ZBTB33_GM12878_SoleSearch_merged	TagPeak	17231640	17232059	78	+	.	chr1_17231640_17232059
chr1	Sole_search_ZBTB33_GM12878_SoleSearch_merged	TagPeak	17380380	17380679	24	+	.	chr1_17380380_17380679
chr1	Sole_search_ZBTB33_GM12878_SoleSearch_merged	TagPeak	17563590	17563829	19	+	.	chr1_17563590_17563829
chr1	Sole_search_ZBTB33_GM12878_SoleSearch_merged	TagPeak	17765160	17765369	19	+	.	chr1_17765160_17765369
chr1	Sole_search_ZBTB33_GM12878_SoleSearch_merged	TagPeak	18905850	18906089	30	+	.	chr1_18905850_18906089
chr1	Sole_search_ZBTB33_GM12878_SoleSearch_merged	TagPeak	19239450	19239629	17	+	.	chr1_19239450_19239629
chr1	Sole_search_ZBTB33_GM12878_SoleSearch_merged	TagPeak	19278330	19278869	22	+	.	chr1_19278330_19278869
chr1	Sole_search_ZBTB33_GM12878_SoleSearch_merged	TagPeak	19416180	19416359	16	+	.	chr1_19416180_19416359
chr1	Sole_search_ZBTB33_GM12878_SoleSearch_merged	TagPeak	19578570	19578809	19	+	.	chr1_19578570_19578809
chr1	Sole_search_ZBTB33_GM12878_SoleSearch_merged	TagPeak	19638390	19638809	50	+	.	chr1_19638390_19638809
chr1	Sole_search_ZBTB33_GM12878_SoleSearch_merged	TagPeak	19642050	19642379	24	+	.	chr1_19642050_19642379
chr1	Sole_search_ZBTB33_GM12878_SoleSearch_merged	TagPeak	19668120	19668299	16	+	.	chr1_19668120_19668299
chr1	Sole_search_ZBTB33_GM12878_SoleSearch_merged	TagPeak	19803960	19804289	17	+	.	chr1_19803960_19804289
chr1	Sole_search_ZBTB33_GM12878_SoleSearch_merged	TagPeak	19811310	19811519	18	+	.	chr1_19811310_19811519
chr1	Sole_search_ZBTB33_GM12878_SoleSearch_merged	TagPeak	19922880	19923749	193	+	.	chr1_19922880_19923749
chr1	Sole_search_ZBTB33_GM12878_SoleSearch_merged	TagPeak	19923960	19924139	19	+	.	chr1_19923960_19924139
chr1	Sole_search_ZBTB33_GM12878_SoleSearch_merged	TagPeak	20037720	20037899	17	+	.	chr1_20037720_20037899
chr1	Sole_search_ZBTB33_GM12878_SoleSearch_merged	TagPeak	20386290	20386529	16	+	.	chr1_20386290_20386529
chr1	Sole_search_ZBTB33_GM12878_SoleSearch_merged	TagPeak	20492040	20492339	27	+	.	chr1_20492040_20492339
chr1	Sole_search_ZBTB33_GM12878_SoleSearch_merged	TagPeak	20648760	20648999	18	+	.	chr1_20648760_20648999
chr1	Sole_search_ZBTB33_GM12878_SoleSearch_merged	TagPeak	21620160	21620489	19	+	.	chr1_21620160_21620489
chr1	Sole_search_ZBTB33_GM12878_SoleSearch_merged	TagPeak	21620820	21621359	32	+	.	chr1_21620820_21621359
chr1	Sole_search_ZBTB33_GM12878_SoleSearch_merged	TagPeak	21651690	21651869	18	+	.	chr1_21651690_21651869
chr1	Sole_search_ZBTB33_GM12878_SoleSearch_merged	TagPeak	21660690	21660869	20	+	.	chr1_21660690_21660869
chr1	Sole_search_ZBTB33_GM12878_SoleSearch_merged	TagPeak	21985950	21986219	23	+	.	chr1_21985950_21986219
chr1	Sole_search_ZBTB33_GM12878_SoleSearch_merged	TagPeak	22109100	22109279	17	+	.	chr1_22109100_22109279
chr1	Sole_search_ZBTB33_GM12878_SoleSearch_merged	TagPeak	22109610	22110299	28	+	.	chr1_22109610_22110299
chr1	Sole_search_ZBTB33_GM12878_SoleSearch_merged	TagPeak	22351980	22352219	19	+	.	chr1_22351980_22352219
chr1	Sole_search_ZBTB33_GM12878_SoleSearch_merged	TagPeak	22352280	22352669	25	+	.	chr1_22352280_22352669
chr1	Sole_search_ZBTB33_GM12878_SoleSearch_merged	TagPeak	22366590	22366859	25	+	.	chr1_22366590_22366859
chr1	Sole_search_ZBTB33_GM12878_SoleSearch_merged	TagPeak	22379010	22379369	25	+	.	chr1_22379010_22379369
chr1	Sole_search_ZBTB33_GM12878_SoleSearch_merged	TagPeak	22491630	22491839	31	+	.	chr1_22491630_22491839
chr1	Sole_search_ZBTB33_GM12878_SoleSearch_merged	TagPeak	22904550	22904819	20	+	.	chr1_22904550_22904819
chr1	Sole_search_ZBTB33_GM12878_SoleSearch_merged	TagPeak	22905240	22905449	18	+	.	chr1_22905240_22905449
chr1	Sole_search_ZBTB33_GM12878_SoleSearch_merged	TagPeak	23038950	23039309	23	+	.	chr1_23038950_23039309
chr1	Sole_search_ZBTB33_GM12878_SoleSearch_merged	TagPeak	23345670	23345999	28	+	.	chr1_23345670_23345999
chr1	Sole_search_ZBTB33_GM12878_SoleSearch_merged	TagPeak	23883270	23883809	20	+	.	chr1_23883270_23883809
chr1	Sole_search_ZBTB33_GM12878_SoleSearch_merged	TagPeak	23918250	23918489	18	+	.	chr1_23918250_23918489
chr1	Sole_search_ZBTB33_GM12878_SoleSearch_merged	TagPeak	23946630	23946809	15	+	.	chr1_23946630_23946809
chr1	Sole_search_ZBTB33_GM12878_SoleSearch_merged	TagPeak	23946840	23947079	20	+	.	chr1_23946840_23947079
chr1	Sole_search_ZBTB33_GM12878_SoleSearch_merged	TagPeak	23964060	23964269	17	+	.	chr1_23964060_23964269
chr1	Sole_search_ZBTB33_GM12878_SoleSearch_merged	TagPeak	24018180	24018449	28	+	.	chr1_24018180_24018449
chr1	Sole_search_ZBTB33_GM12878_SoleSearch_merged	TagPeak	24077790	24077999	17	+	.	chr1_24077790_24077999
chr1	Sole_search_ZBTB33_GM12878_SoleSearch_merged	TagPeak	24117270	24117599	22	+	.	chr1_24117270_24117599
chr1	Sole_search_ZBTB33_GM12878_SoleSearch_merged	TagPeak	24127260	24127559	38	+	.	chr1_24127260_24127559
chr1	Sole_search_ZBTB33_GM12878_SoleSearch_merged	TagPeak	24151650	24152009	25	+	.	chr1_24151650_24152009
chr1	Sole_search_ZBTB33_GM12878_SoleSearch_merged	TagPeak	24192030	24192329	25	+	.	chr1_24192030_24192329
chr1	Sole_search_ZBTB33_GM12878_SoleSearch_merged	TagPeak	24231210	24231389	15	+	.	chr1_24231210_24231389
chr1	Sole_search_ZBTB33_GM12878_SoleSearch_merged	TagPeak	24235200	24235859	20	+	.	chr1_24235200_24235859
chr1	Sole_search_ZBTB33_GM12878_SoleSearch_merged	TagPeak	24237480	24238019	21	+	.	chr1_24237480_24238019
chr1	Sole_search_ZBTB33_GM12878_SoleSearch_merged	TagPeak	24243450	24243719	22	+	.	chr1_24243450_24243719
chr1	Sole_search_ZBTB33_GM12878_SoleSearch_merged	TagPeak	24286320	24286529	19	+	.	chr1_24286320_24286529
chr1	Sole_search_ZBTB33_GM12878_SoleSearch_merged	TagPeak	24306360	24307079	201	+	.	chr1_24306360_24307079
chr1	Sole_search_ZBTB33_GM12878_SoleSearch_merged	TagPeak	24718860	24719129	19	+	.	chr1_24718860_24719129
chr1	Sole_search_ZBTB33_GM12878_SoleSearch_merged	TagPeak	24741630	24742259	28	+	.	chr1_24741630_24742259
chr1	Sole_search_ZBTB33_GM12878_SoleSearch_merged	TagPeak	24863100	24863279	17	+	.	chr1_24863100_24863279
chr1	Sole_search_ZBTB33_GM12878_SoleSearch_merged	TagPeak	24969330	24969659	23	+	.	chr1_24969330_24969659
chr1	Sole_search_ZBTB33_GM12878_SoleSearch_merged	TagPeak	25061790	25061969	17	+	.	chr1_25061790_25061969
chr1	Sole_search_ZBTB33_GM12878_SoleSearch_merged	TagPeak	25174770	25175009	20	+	.	chr1_25174770_25175009
chr1	Sole_search_ZBTB33_GM12878_SoleSearch_merged	TagPeak	25225080	25225949	27	+	.	chr1_25225080_25225949
chr1	Sole_search_ZBTB33_GM12878_SoleSearch_merged	TagPeak	25226100	25226609	21	+	.	chr1_25226100_25226609
chr1	Sole_search_ZBTB33_GM12878_SoleSearch_merged	TagPeak	25226640	25226939	23	+	.	chr1_25226640_25226939
chr1	Sole_search_ZBTB33_GM12878_SoleSearch_merged	TagPeak	25227030	25227269	20	+	.	chr1_25227030_25227269
chr1	Sole_search_ZBTB33_GM12878_SoleSearch_merged	TagPeak	25227810	25228019	18	+	.	chr1_25227810_25228019
chr1	Sole_search_ZBTB33_GM12878_SoleSearch_merged	TagPeak	25250160	25250519	21	+	.	chr1_25250160_25250519
chr1	Sole_search_ZBTB33_GM12878_SoleSearch_merged	TagPeak	25251570	25251839	27	+	.	chr1_25251570_25251839
chr1	Sole_search_ZBTB33_GM12878_SoleSearch_merged	TagPeak	25260900	25261109	19	+	.	chr1_25260900_25261109
chr1	Sole_search_ZBTB33_GM12878_SoleSearch_merged	TagPeak	25281000	25281239	20	+	.	chr1_25281000_25281239
chr1	Sole_search_ZBTB33_GM12878_SoleSearch_merged	TagPeak	25282080	25282349	17	+	.	chr1_25282080_25282349
chr1	Sole_search_ZBTB33_GM12878_SoleSearch_merged	TagPeak	25284300	25284509	16	+	.	chr1_25284300_25284509
chr1	Sole_search_ZBTB33_GM12878_SoleSearch_merged	TagPeak	25290960	25291709	28	+	.	chr1_25290960_25291709
chr1	Sole_search_ZBTB33_GM12878_SoleSearch_merged	TagPeak	25345980	25346519	60	+	.	chr1_25345980_25346519
chr1	Sole_search_ZBTB33_GM12878_SoleSearch_merged	TagPeak	25348950	25349579	34	+	.	chr1_25348950_25349579
chr1	Sole_search_ZBTB33_GM12878_SoleSearch_merged	TagPeak	25353810	25353989	16	+	.	chr1_25353810_25353989
chr1	Sole_search_ZBTB33_GM12878_SoleSearch_merged	TagPeak	25355130	25355369	16	+	.	chr1_25355130_25355369
chr1	Sole_search_ZBTB33_GM12878_SoleSearch_merged	TagPeak	25357140	25357619	21	+	.	chr1_25357140_25357619
chr1	Sole_search_ZBTB33_GM12878_SoleSearch_merged	TagPeak	25357950	25358129	16	+	.	chr1_25357950_25358129
chr1	Sole_search_ZBTB33_GM12878_SoleSearch_merged	TagPeak	25358370	25358759	27	+	.	chr1_25358370_25358759
chr1	Sole_search_ZBTB33_GM12878_SoleSearch_merged	TagPeak	25359630	25359839	18	+	.	chr1_25359630_25359839
chr1	Sole_search_ZBTB33_GM12878_SoleSearch_merged	TagPeak	25360110	25361429	34	+	.	chr1_25360110_25361429
chr1	Sole_search_ZBTB33_GM12878_SoleSearch_merged	TagPeak	25466580	25466909	26	+	.	chr1_25466580_25466909
chr1	Sole_search_ZBTB33_GM12878_SoleSearch_merged	TagPeak	25558800	25559009	22	+	.	chr1_25558800_25559009
chr1	Sole_search_ZBTB33_GM12878_SoleSearch_merged	TagPeak	25572840	25573019	17	+	.	chr1_25572840_25573019
chr1	Sole_search_ZBTB33_GM12878_SoleSearch_merged	TagPeak	25573140	25573409	23	+	.	chr1_25573140_25573409
chr1	Sole_search_ZBTB33_GM12878_SoleSearch_merged	TagPeak	25573710	25574159	41	+	.	chr1_25573710_25574159
chr1	Sole_search_ZBTB33_GM12878_SoleSearch_merged	TagPeak	25876260	25876559	17	+	.	chr1_25876260_25876559
chr1	Sole_search_ZBTB33_GM12878_SoleSearch_merged	TagPeak	25946790	25947029	17	+	.	chr1_25946790_25947029
chr1	Sole_search_ZBTB33_GM12878_SoleSearch_merged	TagPeak	26002560	26002979	39	+	.	chr1_26002560_26002979
chr1	Sole_search_ZBTB33_GM12878_SoleSearch_merged	TagPeak	26146410	26146949	132	+	.	chr1_26146410_26146949
chr1	Sole_search_ZBTB33_GM12878_SoleSearch_merged	TagPeak	26147040	26147429	66	+	.	chr1_26147040_26147429
chr1	Sole_search_ZBTB33_GM12878_SoleSearch_merged	TagPeak	26201250	26201429	16	+	.	chr1_26201250_26201429
chr1	Sole_search_ZBTB33_GM12878_SoleSearch_merged	TagPeak	26438310	26438519	18	+	.	chr1_26438310_26438519
chr1	Sole_search_ZBTB33_GM12878_SoleSearch_merged	TagPeak	26613960	26614139	16	+	.	chr1_26613960_26614139
chr1	Sole_search_ZBTB33_GM12878_SoleSearch_merged	TagPeak	26614860	26615039	17	+	.	chr1_26614860_26615039
chr1	Sole_search_ZBTB33_GM12878_SoleSearch_merged	TagPeak	26647980	26648279	27	+	.	chr1_26647980_26648279
chr1	Sole_search_ZBTB33_GM12878_SoleSearch_merged	TagPeak	26758440	26758829	66	+	.	chr1_26758440_26758829
chr1	Sole_search_ZBTB33_GM12878_SoleSearch_merged	TagPeak	26857680	26857889	21	+	.	chr1_26857680_26857889
chr1	Sole_search_ZBTB33_GM12878_SoleSearch_merged	TagPeak	26868390	26868659	19	+	.	chr1_26868390_26868659
chr1	Sole_search_ZBTB33_GM12878_SoleSearch_merged	TagPeak	26868750	26869079	22	+	.	chr1_26868750_26869079
chr1	Sole_search_ZBTB33_GM12878_SoleSearch_merged	TagPeak	26869110	26869319	19	+	.	chr1_26869110_26869319
chr1	Sole_search_ZBTB33_GM12878_SoleSearch_merged	TagPeak	26869740	26869949	20	+	.	chr1_26869740_26869949
chr1	Sole_search_ZBTB33_GM12878_SoleSearch_merged	TagPeak	26872200	26872409	16	+	.	chr1_26872200_26872409
chr1	Sole_search_ZBTB33_GM12878_SoleSearch_merged	TagPeak	26947080	26947379	20	+	.	chr1_26947080_26947379
chr1	Sole_search_ZBTB33_GM12878_SoleSearch_merged	TagPeak	26947590	26947799	17	+	.	chr1_26947590_26947799
chr1	Sole_search_ZBTB33_GM12878_SoleSearch_merged	TagPeak	26947830	26948009	18	+	.	chr1_26947830_26948009
chr1	Sole_search_ZBTB33_GM12878_SoleSearch_merged	TagPeak	27018690	27018899	18	+	.	chr1_27018690_27018899
chr1	Sole_search_ZBTB33_GM12878_SoleSearch_merged	TagPeak	27019050	27019889	55	+	.	chr1_27019050_27019889
chr1	Sole_search_ZBTB33_GM12878_SoleSearch_merged	TagPeak	27022050	27022379	25	+	.	chr1_27022050_27022379
chr1	Sole_search_ZBTB33_GM12878_SoleSearch_merged	TagPeak	27113820	27113999	16	+	.	chr1_27113820_27113999
chr1	Sole_search_ZBTB33_GM12878_SoleSearch_merged	TagPeak	27147240	27147449	20	+	.	chr1_27147240_27147449
chr1	Sole_search_ZBTB33_GM12878_SoleSearch_merged	TagPeak	27160980	27161159	18	+	.	chr1_27160980_27161159
chr1	Sole_search_ZBTB33_GM12878_SoleSearch_merged	TagPeak	27165630	27165869	19	+	.	chr1_27165630_27165869
chr1	Sole_search_ZBTB33_GM12878_SoleSearch_merged	TagPeak	27191400	27191579	18	+	.	chr1_27191400_27191579
chr1	Sole_search_ZBTB33_GM12878_SoleSearch_merged	TagPeak	27216660	27216869	20	+	.	chr1_27216660_27216869
chr1	Sole_search_ZBTB33_GM12878_SoleSearch_merged	TagPeak	27226590	27227249	141	+	.	chr1_27226590_27227249
chr1	Sole_search_ZBTB33_GM12878_SoleSearch_merged	TagPeak	27247800	27247979	16	+	.	chr1_27247800_27247979
chr1	Sole_search_ZBTB33_GM12878_SoleSearch_merged	TagPeak	27286950	27287129	17	+	.	chr1_27286950_27287129
chr1	Sole_search_ZBTB33_GM12878_SoleSearch_merged	TagPeak	27413040	27413279	17	+	.	chr1_27413040_27413279
chr1	Sole_search_ZBTB33_GM12878_SoleSearch_merged	TagPeak	27481470	27481709	20	+	.	chr1_27481470_27481709
chr1	Sole_search_ZBTB33_GM12878_SoleSearch_merged	TagPeak	27648660	27648899	16	+	.	chr1_27648660_27648899
chr1	Sole_search_ZBTB33_GM12878_SoleSearch_merged	TagPeak	27691890	27692099	18	+	.	chr1_27691890_27692099
chr1	Sole_search_ZBTB33_GM12878_SoleSearch_merged	TagPeak	27726450	27726779	21	+	.	chr1_27726450_27726779
chr1	Sole_search_ZBTB33_GM12878_SoleSearch_merged	TagPeak	27742890	27743129	24	+	.	chr1_27742890_27743129
chr1	Sole_search_ZBTB33_GM12878_SoleSearch_merged	TagPeak	27851790	27852059	21	+	.	chr1_27851790_27852059
chr1	Sole_search_ZBTB33_GM12878_SoleSearch_merged	TagPeak	27949830	27950009	15	+	.	chr1_27949830_27950009
chr1	Sole_search_ZBTB33_GM12878_SoleSearch_merged	TagPeak	27950400	27950579	17	+	.	chr1_27950400_27950579
chr1	Sole_search_ZBTB33_GM12878_SoleSearch_merged	TagPeak	27952620	27952859	20	+	.	chr1_27952620_27952859
chr1	Sole_search_ZBTB33_GM12878_SoleSearch_merged	TagPeak	27958080	27958559	29	+	.	chr1_27958080_27958559
chr1	Sole_search_ZBTB33_GM12878_SoleSearch_merged	TagPeak	27959010	27959249	21	+	.	chr1_27959010_27959249
chr1	Sole_search_ZBTB33_GM12878_SoleSearch_merged	TagPeak	27959460	27959669	20	+	.	chr1_27959460_27959669
chr1	Sole_search_ZBTB33_GM12878_SoleSearch_merged	TagPeak	27960450	27960629	17	+	.	chr1_27960450_27960629
chr1	Sole_search_ZBTB33_GM12878_SoleSearch_merged	TagPeak	27960810	27961079	19	+	.	chr1_27960810_27961079
chr1	Sole_search_ZBTB33_GM12878_SoleSearch_merged	TagPeak	27963240	27963419	19	+	.	chr1_27963240_27963419
chr1	Sole_search_ZBTB33_GM12878_SoleSearch_merged	TagPeak	27985800	27985979	16	+	.	chr1_27985800_27985979
chr1	Sole_search_ZBTB33_GM12878_SoleSearch_merged	TagPeak	27989310	27989489	18	+	.	chr1_27989310_27989489
chr1	Sole_search_ZBTB33_GM12878_SoleSearch_merged	TagPeak	27998370	27998639	20	+	.	chr1_27998370_27998639
chr1	Sole_search_ZBTB33_GM12878_SoleSearch_merged	TagPeak	28051920	28052369	161	+	.	chr1_28051920_28052369
chr1	Sole_search_ZBTB33_GM12878_SoleSearch_merged	TagPeak	28184610	28184879	18	+	.	chr1_28184610_28184879
chr1	Sole_search_ZBTB33_GM12878_SoleSearch_merged	TagPeak	28189410	28189799	20	+	.	chr1_28189410_28189799
chr1	Sole_search_ZBTB33_GM12878_SoleSearch_merged	TagPeak	28195200	28195379	15	+	.	chr1_28195200_28195379
chr1	Sole_search_ZBTB33_GM12878_SoleSearch_merged	TagPeak	28195710	28195919	19	+	.	chr1_28195710_28195919
chr1	Sole_search_ZBTB33_GM12878_SoleSearch_merged	TagPeak	28210680	28211099	25	+	.	chr1_28210680_28211099
chr1	Sole_search_ZBTB33_GM12878_SoleSearch_merged	TagPeak	28211280	28211459	19	+	.	chr1_28211280_28211459
chr1	Sole_search_ZBTB33_GM12878_SoleSearch_merged	TagPeak	28213680	28214099	26	+	.	chr1_28213680_28214099
chr1	Sole_search_ZBTB33_GM12878_SoleSearch_merged	TagPeak	28241070	28241279	41	+	.	chr1_28241070_28241279
chr1	Sole_search_ZBTB33_GM12878_SoleSearch_merged	TagPeak	28439340	28439549	17	+	.	chr1_28439340_28439549
chr1	Sole_search_ZBTB33_GM12878_SoleSearch_merged	TagPeak	28495980	28496219	21	+	.	chr1_28495980_28496219
chr1	Sole_search_ZBTB33_GM12878_SoleSearch_merged	TagPeak	28499070	28499579	34	+	.	chr1_28499070_28499579
chr1	Sole_search_ZBTB33_GM12878_SoleSearch_merged	TagPeak	28503720	28504019	27	+	.	chr1_28503720_28504019
chr1	Sole_search_ZBTB33_GM12878_SoleSearch_merged	TagPeak	28526130	28526459	29	+	.	chr1_28526130_28526459
chr1	Sole_search_ZBTB33_GM12878_SoleSearch_merged	TagPeak	28526490	28526669	17	+	.	chr1_28526490_28526669
chr1	Sole_search_ZBTB33_GM12878_SoleSearch_merged	TagPeak	28562640	28562849	22	+	.	chr1_28562640_28562849
chr1	Sole_search_ZBTB33_GM12878_SoleSearch_merged	TagPeak	28655310	28655699	24	+	.	chr1_28655310_28655699
chr1	Sole_search_ZBTB33_GM12878_SoleSearch_merged	TagPeak	28696170	28696379	17	+	.	chr1_28696170_28696379
chr1	Sole_search_ZBTB33_GM12878_SoleSearch_merged	TagPeak	28832040	28832579	174	+	.	chr1_28832040_28832579
chr1	Sole_search_ZBTB33_GM12878_SoleSearch_merged	TagPeak	28836300	28837769	38	+	.	chr1_28836300_28837769
chr1	Sole_search_ZBTB33_GM12878_SoleSearch_merged	TagPeak	28903950	28904159	18	+	.	chr1_28903950_28904159
chr1	Sole_search_ZBTB33_GM12878_SoleSearch_merged	TagPeak	28904490	28904669	16	+	.	chr1_28904490_28904669
chr1	Sole_search_ZBTB33_GM12878_SoleSearch_merged	TagPeak	28907250	28907489	21	+	.	chr1_28907250_28907489
chr1	Sole_search_ZBTB33_GM12878_SoleSearch_merged	TagPeak	28907670	28907849	16	+	.	chr1_28907670_28907849
chr1	Sole_search_ZBTB33_GM12878_SoleSearch_merged	TagPeak	28908210	28908599	30	+	.	chr1_28908210_28908599
chr1	Sole_search_ZBTB33_GM12878_SoleSearch_merged	TagPeak	28969350	28969799	27	+	.	chr1_28969350_28969799
chr1	Sole_search_ZBTB33_GM12878_SoleSearch_merged	TagPeak	28974930	28975799	117	+	.	chr1_28974930_28975799
chr1	Sole_search_ZBTB33_GM12878_SoleSearch_merged	TagPeak	28996020	28996229	19	+	.	chr1_28996020_28996229
chr1	Sole_search_ZBTB33_GM12878_SoleSearch_merged	TagPeak	29062920	29063309	28	+	.	chr1_29062920_29063309
chr1	Sole_search_ZBTB33_GM12878_SoleSearch_merged	TagPeak	29211510	29211689	18	+	.	chr1_29211510_29211689
chr1	Sole_search_ZBTB33_GM12878_SoleSearch_merged	TagPeak	29213640	29213819	16	+	.	chr1_29213640_29213819
chr1	Sole_search_ZBTB33_GM12878_SoleSearch_merged	TagPeak	29508360	29508779	74	+	.	chr1_29508360_29508779
chr1	Sole_search_ZBTB33_GM12878_SoleSearch_merged	TagPeak	31192170	31192349	21	+	.	chr1_31192170_31192349
chr1	Sole_search_ZBTB33_GM12878_SoleSearch_merged	TagPeak	31205250	31205669	18	+	.	chr1_31205250_31205669
chr1	Sole_search_ZBTB33_GM12878_SoleSearch_merged	TagPeak	31219590	31219799	16	+	.	chr1_31219590_31219799
chr1	Sole_search_ZBTB33_GM12878_SoleSearch_merged	TagPeak	31220130	31220369	17	+	.	chr1_31220130_31220369
chr1	Sole_search_ZBTB33_GM12878_SoleSearch_merged	TagPeak	31220550	31220789	20	+	.	chr1_31220550_31220789
chr1	Sole_search_ZBTB33_GM12878_SoleSearch_merged	TagPeak	31221120	31221569	19	+	.	chr1_31221120_31221569
chr1	Sole_search_ZBTB33_GM12878_SoleSearch_merged	TagPeak	31222680	31222979	19	+	.	chr1_31222680_31222979
chr1	Sole_search_ZBTB33_GM12878_SoleSearch_merged	TagPeak	31228740	31229039	19	+	.	chr1_31228740_31229039
chr1	Sole_search_ZBTB33_GM12878_SoleSearch_merged	TagPeak	31229070	31229309	17	+	.	chr1_31229070_31229309
chr1	Sole_search_ZBTB33_GM12878_SoleSearch_merged	TagPeak	31229400	31230059	25	+	.	chr1_31229400_31230059
chr1	Sole_search_ZBTB33_GM12878_SoleSearch_merged	TagPeak	31230360	31230599	17	+	.	chr1_31230360_31230599
chr1	Sole_search_ZBTB33_GM12878_SoleSearch_merged	TagPeak	31231200	31231409	16	+	.	chr1_31231200_31231409
chr1	Sole_search_ZBTB33_GM12878_SoleSearch_merged	TagPeak	31237980	31238279	22	+	.	chr1_31237980_31238279
chr1	Sole_search_ZBTB33_GM12878_SoleSearch_merged	TagPeak	31252470	31252649	22	+	.	chr1_31252470_31252649
chr1	Sole_search_ZBTB33_GM12878_SoleSearch_merged	TagPeak	31341900	31342259	39	+	.	chr1_31341900_31342259
chr1	Sole_search_ZBTB33_GM12878_SoleSearch_merged	TagPeak	31402110	31402409	18	+	.	chr1_31402110_31402409
chr1	Sole_search_ZBTB33_GM12878_SoleSearch_merged	TagPeak	31538310	31538729	21	+	.	chr1_31538310_31538729
chr1	Sole_search_ZBTB33_GM12878_SoleSearch_merged	TagPeak	31769370	31769609	18	+	.	chr1_31769370_31769609
chr1	Sole_search_ZBTB33_GM12878_SoleSearch_merged	TagPeak	32071890	32072069	16	+	.	chr1_32071890_32072069
chr1	Sole_search_ZBTB33_GM12878_SoleSearch_merged	TagPeak	32110140	32110319	17	+	.	chr1_32110140_32110319
chr1	Sole_search_ZBTB33_GM12878_SoleSearch_merged	TagPeak	32110500	32110799	20	+	.	chr1_32110500_32110799
chr1	Sole_search_ZBTB33_GM12878_SoleSearch_merged	TagPeak	32164980	32165219	22	+	.	chr1_32164980_32165219
chr1	Sole_search_ZBTB33_GM12878_SoleSearch_merged	TagPeak	32165310	32165489	15	+	.	chr1_32165310_32165489
chr1	Sole_search_ZBTB33_GM12878_SoleSearch_merged	TagPeak	32253210	32253389	16	+	.	chr1_32253210_32253389
chr1	Sole_search_ZBTB33_GM12878_SoleSearch_merged	TagPeak	32357040	32357249	19	+	.	chr1_32357040_32357249
chr1	Sole_search_ZBTB33_GM12878_SoleSearch_merged	TagPeak	32370660	32370959	22	+	.	chr1_32370660_32370959
chr1	Sole_search_ZBTB33_GM12878_SoleSearch_merged	TagPeak	32403060	32403239	16	+	.	chr1_32403060_32403239
chr1	Sole_search_ZBTB33_GM12878_SoleSearch_merged	TagPeak	32409270	32409479	18	+	.	chr1_32409270_32409479
chr1	Sole_search_ZBTB33_GM12878_SoleSearch_merged	TagPeak	32409810	32409989	18	+	.	chr1_32409810_32409989
chr1	Sole_search_ZBTB33_GM12878_SoleSearch_merged	TagPeak	32410170	32410409	18	+	.	chr1_32410170_32410409
chr1	Sole_search_ZBTB33_GM12878_SoleSearch_merged	TagPeak	32421690	32421989	21	+	.	chr1_32421690_32421989
chr1	Sole_search_ZBTB33_GM12878_SoleSearch_merged	TagPeak	32537850	32538059	17	+	.	chr1_32537850_32538059
chr1	Sole_search_ZBTB33_GM12878_SoleSearch_merged	TagPeak	32538420	32538719	26	+	.	chr1_32538420_32538719
chr1	Sole_search_ZBTB33_GM12878_SoleSearch_merged	TagPeak	32538990	32539289	20	+	.	chr1_32538990_32539289
chr1	Sole_search_ZBTB33_GM12878_SoleSearch_merged	TagPeak	32665590	32665769	17	+	.	chr1_32665590_32665769
chr1	Sole_search_ZBTB33_GM12878_SoleSearch_merged	TagPeak	32674650	32674859	18	+	.	chr1_32674650_32674859
chr1	Sole_search_ZBTB33_GM12878_SoleSearch_merged	TagPeak	32715600	32715899	21	+	.	chr1_32715600_32715899
chr1	Sole_search_ZBTB33_GM12878_SoleSearch_merged	TagPeak	32799780	32800169	18	+	.	chr1_32799780_32800169
chr1	Sole_search_ZBTB33_GM12878_SoleSearch_merged	TagPeak	32803530	32803709	19	+	.	chr1_32803530_32803709
chr1	Sole_search_ZBTB33_GM12878_SoleSearch_merged	TagPeak	32859810	32860019	19	+	.	chr1_32859810_32860019
chr1	Sole_search_ZBTB33_GM12878_SoleSearch_merged	TagPeak	32860140	32860349	31	+	.	chr1_32860140_32860349
chr1	Sole_search_ZBTB33_GM12878_SoleSearch_merged	TagPeak	33116280	33117029	33	+	.	chr1_33116280_33117029
chr1	Sole_search_ZBTB33_GM12878_SoleSearch_merged	TagPeak	33219870	33220049	29	+	.	chr1_33219870_33220049
chr1	Sole_search_ZBTB33_GM12878_SoleSearch_merged	TagPeak	33282180	33282389	18	+	.	chr1_33282180_33282389
chr1	Sole_search_ZBTB33_GM12878_SoleSearch_merged	TagPeak	33282780	33283079	22	+	.	chr1_33282780_33283079
chr1	Sole_search_ZBTB33_GM12878_SoleSearch_merged	TagPeak	33458250	33458549	33	+	.	chr1_33458250_33458549
chr1	Sole_search_ZBTB33_GM12878_SoleSearch_merged	TagPeak	33458700	33458969	18	+	.	chr1_33458700_33458969
chr1	Sole_search_ZBTB33_GM12878_SoleSearch_merged	TagPeak	33502410	33502739	33	+	.	chr1_33502410_33502739
chr1	Sole_search_ZBTB33_GM12878_SoleSearch_merged	TagPeak	33520830	33521099	21	+	.	chr1_33520830_33521099
chr1	Sole_search_ZBTB33_GM12878_SoleSearch_merged	TagPeak	33592920	33593099	25	+	.	chr1_33592920_33593099
chr1	Sole_search_ZBTB33_GM12878_SoleSearch_merged	TagPeak	33705150	33705329	19	+	.	chr1_33705150_33705329
chr1	Sole_search_ZBTB33_GM12878_SoleSearch_merged	TagPeak	33816090	33816269	20	+	.	chr1_33816090_33816269
chr1	Sole_search_ZBTB33_GM12878_SoleSearch_merged	TagPeak	33936060	33936269	20	+	.	chr1_33936060_33936269
chr1	Sole_search_ZBTB33_GM12878_SoleSearch_merged	TagPeak	34826280	34826639	23	+	.	chr1_34826280_34826639
chr1	Sole_search_ZBTB33_GM12878_SoleSearch_merged	TagPeak	35448510	35448689	15	+	.	chr1_35448510_35448689
chr1	Sole_search_ZBTB33_GM12878_SoleSearch_merged	TagPeak	35450760	35451209	21	+	.	chr1_35450760_35451209
chr1	Sole_search_ZBTB33_GM12878_SoleSearch_merged	TagPeak	35658600	35658899	29	+	.	chr1_35658600_35658899
chr1	Sole_search_ZBTB33_GM12878_SoleSearch_merged	TagPeak	36023040	36023519	19	+	.	chr1_36023040_36023519
chr1	Sole_search_ZBTB33_GM12878_SoleSearch_merged	TagPeak	36034530	36034739	19	+	.	chr1_36034530_36034739
chr1	Sole_search_ZBTB33_GM12878_SoleSearch_merged	TagPeak	36106920	36107399	154	+	.	chr1_36106920_36107399
chr1	Sole_search_ZBTB33_GM12878_SoleSearch_merged	TagPeak	36396660	36396959	21	+	.	chr1_36396660_36396959
chr1	Sole_search_ZBTB33_GM12878_SoleSearch_merged	TagPeak	36615150	36615389	21	+	.	chr1_36615150_36615389
chr1	Sole_search_ZBTB33_GM12878_SoleSearch_merged	TagPeak	36615930	36616229	18	+	.	chr1_36615930_36616229
chr1	Sole_search_ZBTB33_GM12878_SoleSearch_merged	TagPeak	36616260	36616649	18	+	.	chr1_36616260_36616649
chr1	Sole_search_ZBTB33_GM12878_SoleSearch_merged	TagPeak	36627540	36627749	16	+	.	chr1_36627540_36627749
chr1	Sole_search_ZBTB33_GM12878_SoleSearch_merged	TagPeak	36851670	36851999	22	+	.	chr1_36851670_36851999
chr1	Sole_search_ZBTB33_GM12878_SoleSearch_merged	TagPeak	36863430	36863699	28	+	.	chr1_36863430_36863699
chr1	Sole_search_ZBTB33_GM12878_SoleSearch_merged	TagPeak	36929850	36930269	21	+	.	chr1_36929850_36930269
chr1	Sole_search_ZBTB33_GM12878_SoleSearch_merged	TagPeak	37943130	37943669	20	+	.	chr1_37943130_37943669
chr1	Sole_search_ZBTB33_GM12878_SoleSearch_merged	TagPeak	37944120	37944329	18	+	.	chr1_37944120_37944329
chr1	Sole_search_ZBTB33_GM12878_SoleSearch_merged	TagPeak	37945080	37945679	45	+	.	chr1_37945080_37945679
chr1	Sole_search_ZBTB33_GM12878_SoleSearch_merged	TagPeak	38027430	38027669	21	+	.	chr1_38027430_38027669
chr1	Sole_search_ZBTB33_GM12878_SoleSearch_merged	TagPeak	38158140	38158319	18	+	.	chr1_38158140_38158319
chr1	Sole_search_ZBTB33_GM12878_SoleSearch_merged	TagPeak	38478030	38478449	43	+	.	chr1_38478030_38478449
chr1	Sole_search_ZBTB33_GM12878_SoleSearch_merged	TagPeak	38493690	38493869	16	+	.	chr1_38493690_38493869
chr1	Sole_search_ZBTB33_GM12878_SoleSearch_merged	TagPeak	38494500	38494739	16	+	.	chr1_38494500_38494739
chr1	Sole_search_ZBTB33_GM12878_SoleSearch_merged	TagPeak	38495790	38496119	22	+	.	chr1_38495790_38496119
chr1	Sole_search_ZBTB33_GM12878_SoleSearch_merged	TagPeak	38764050	38764229	17	+	.	chr1_38764050_38764229
chr1	Sole_search_ZBTB33_GM12878_SoleSearch_merged	TagPeak	38940870	38941079	19	+	.	chr1_38940870_38941079
chr1	Sole_search_ZBTB33_GM12878_SoleSearch_merged	TagPeak	38958990	38959289	39	+	.	chr1_38958990_38959289
chr1	Sole_search_ZBTB33_GM12878_SoleSearch_merged	TagPeak	39025110	39025349	19	+	.	chr1_39025110_39025349
chr1	Sole_search_ZBTB33_GM12878_SoleSearch_merged	TagPeak	39325470	39325679	18	+	.	chr1_39325470_39325679
chr1	Sole_search_ZBTB33_GM12878_SoleSearch_merged	TagPeak	40042410	40042739	27	+	.	chr1_40042410_40042739
chr1	Sole_search_ZBTB33_GM12878_SoleSearch_merged	TagPeak	40123680	40123859	17	+	.	chr1_40123680_40123859
chr1	Sole_search_ZBTB33_GM12878_SoleSearch_merged	TagPeak	40421400	40421699	29	+	.	chr1_40421400_40421699
chr1	Sole_search_ZBTB33_GM12878_SoleSearch_merged	TagPeak	40439220	40439429	16	+	.	chr1_40439220_40439429
chr1	Sole_search_ZBTB33_GM12878_SoleSearch_merged	TagPeak	40505580	40505999	21	+	.	chr1_40505580_40505999
chr1	Sole_search_ZBTB33_GM12878_SoleSearch_merged	TagPeak	40562730	40563119	47	+	.	chr1_40562730_40563119
chr1	Sole_search_ZBTB33_GM12878_SoleSearch_merged	TagPeak	40723680	40723979	16	+	.	chr1_40723680_40723979
chr1	Sole_search_ZBTB33_GM12878_SoleSearch_merged	TagPeak	40776600	40776839	18	+	.	chr1_40776600_40776839
chr1	Sole_search_ZBTB33_GM12878_SoleSearch_merged	TagPeak	40780830	40781189	20	+	.	chr1_40780830_40781189
chr1	Sole_search_ZBTB33_GM12878_SoleSearch_merged	TagPeak	40840050	40840229	19	+	.	chr1_40840050_40840229
chr1	Sole_search_ZBTB33_GM12878_SoleSearch_merged	TagPeak	40847970	40848179	18	+	.	chr1_40847970_40848179
chr1	Sole_search_ZBTB33_GM12878_SoleSearch_merged	TagPeak	40855230	40855439	16	+	.	chr1_40855230_40855439
chr1	Sole_search_ZBTB33_GM12878_SoleSearch_merged	TagPeak	40974150	40974539	64	+	.	chr1_40974150_40974539
chr1	Sole_search_ZBTB33_GM12878_SoleSearch_merged	TagPeak	41049930	41050169	30	+	.	chr1_41049930_41050169
chr1	Sole_search_ZBTB33_GM12878_SoleSearch_merged	TagPeak	41157090	41157779	161	+	.	chr1_41157090_41157779
chr1	Sole_search_ZBTB33_GM12878_SoleSearch_merged	TagPeak	41444880	41445179	20	+	.	chr1_41444880_41445179
chr1	Sole_search_ZBTB33_GM12878_SoleSearch_merged	TagPeak	41446380	41446649	19	+	.	chr1_41446380_41446649
chr1	Sole_search_ZBTB33_GM12878_SoleSearch_merged	TagPeak	41468910	41469119	20	+	.	chr1_41468910_41469119
chr1	Sole_search_ZBTB33_GM12878_SoleSearch_merged	TagPeak	41708460	41708669	16	+	.	chr1_41708460_41708669
chr1	Sole_search_ZBTB33_GM12878_SoleSearch_merged	TagPeak	41819460	41819699	24	+	.	chr1_41819460_41819699
chr1	Sole_search_ZBTB33_GM12878_SoleSearch_merged	TagPeak	41890440	41890649	17	+	.	chr1_41890440_41890649
chr1	Sole_search_ZBTB33_GM12878_SoleSearch_merged	TagPeak	42089160	42089459	28	+	.	chr1_42089160_42089459
chr1	Sole_search_ZBTB33_GM12878_SoleSearch_merged	TagPeak	42105240	42105449	18	+	.	chr1_42105240_42105449
chr1	Sole_search_ZBTB33_GM12878_SoleSearch_merged	TagPeak	42193260	42193439	18	+	.	chr1_42193260_42193439
chr1	Sole_search_ZBTB33_GM12878_SoleSearch_merged	TagPeak	42193590	42193949	23	+	.	chr1_42193590_42193949
chr1	Sole_search_ZBTB33_GM12878_SoleSearch_merged	TagPeak	42194190	42194849	52	+	.	chr1_42194190_42194849
chr1	Sole_search_ZBTB33_GM12878_SoleSearch_merged	TagPeak	42204960	42205139	15	+	.	chr1_42204960_42205139
chr1	Sole_search_ZBTB33_GM12878_SoleSearch_merged	TagPeak	42216960	42217139	26	+	.	chr1_42216960_42217139
chr1	Sole_search_ZBTB33_GM12878_SoleSearch_merged	TagPeak	42218040	42218249	15	+	.	chr1_42218040_42218249
chr1	Sole_search_ZBTB33_GM12878_SoleSearch_merged	TagPeak	42267990	42268169	16	+	.	chr1_42267990_42268169
chr1	Sole_search_ZBTB33_GM12878_SoleSearch_merged	TagPeak	42272250	42272429	17	+	.	chr1_42272250_42272429
chr1	Sole_search_ZBTB33_GM12878_SoleSearch_merged	TagPeak	42272640	42272819	15	+	.	chr1_42272640_42272819
chr1	Sole_search_ZBTB33_GM12878_SoleSearch_merged	TagPeak	42354540	42354749	20	+	.	chr1_42354540_42354749
chr1	Sole_search_ZBTB33_GM12878_SoleSearch_merged	TagPeak	42800970	42801209	22	+	.	chr1_42800970_42801209
chr1	Sole_search_ZBTB33_GM12878_SoleSearch_merged	TagPeak	42896550	42896729	15	+	.	chr1_42896550_42896729
chr1	Sole_search_ZBTB33_GM12878_SoleSearch_merged	TagPeak	42921810	42922259	32	+	.	chr1_42921810_42922259
chr1	Sole_search_ZBTB33_GM12878_SoleSearch_merged	TagPeak	42922470	42922649	15	+	.	chr1_42922470_42922649
chr1	Sole_search_ZBTB33_GM12878_SoleSearch_merged	TagPeak	43123770	43124069	25	+	.	chr1_43123770_43124069
chr1	Sole_search_ZBTB33_GM12878_SoleSearch_merged	TagPeak	43232940	43233209	24	+	.	chr1_43232940_43233209
chr1	Sole_search_ZBTB33_GM12878_SoleSearch_merged	TagPeak	43311930	43312169	22	+	.	chr1_43311930_43312169
chr1	Sole_search_ZBTB33_GM12878_SoleSearch_merged	TagPeak	43312800	43313039	19	+	.	chr1_43312800_43313039
chr1	Sole_search_ZBTB33_GM12878_SoleSearch_merged	TagPeak	43389810	43390049	20	+	.	chr1_43389810_43390049
chr1	Sole_search_ZBTB33_GM12878_SoleSearch_merged	TagPeak	43396800	43397039	16	+	.	chr1_43396800_43397039
chr1	Sole_search_ZBTB33_GM12878_SoleSearch_merged	TagPeak	43397940	43398329	19	+	.	chr1_43397940_43398329
chr1	Sole_search_ZBTB33_GM12878_SoleSearch_merged	TagPeak	43406580	43406969	19	+	.	chr1_43406580_43406969
chr1	Sole_search_ZBTB33_GM12878_SoleSearch_merged	TagPeak	43637820	43638029	17	+	.	chr1_43637820_43638029
chr1	Sole_search_ZBTB33_GM12878_SoleSearch_merged	TagPeak	43664760	43664999	19	+	.	chr1_43664760_43664999
chr1	Sole_search_ZBTB33_GM12878_SoleSearch_merged	TagPeak	43824300	43824809	150	+	.	chr1_43824300_43824809
chr1	Sole_search_ZBTB33_GM12878_SoleSearch_merged	TagPeak	44116110	44116409	20	+	.	chr1_44116110_44116409
chr1	Sole_search_ZBTB33_GM12878_SoleSearch_merged	TagPeak	44172870	44173079	18	+	.	chr1_44172870_44173079
chr1	Sole_search_ZBTB33_GM12878_SoleSearch_merged	TagPeak	44249370	44249549	18	+	.	chr1_44249370_44249549
chr1	Sole_search_ZBTB33_GM12878_SoleSearch_merged	TagPeak	44300670	44300939	18	+	.	chr1_44300670_44300939
chr1	Sole_search_ZBTB33_GM12878_SoleSearch_merged	TagPeak	44440230	44440649	19	+	.	chr1_44440230_44440649
chr1	Sole_search_ZBTB33_GM12878_SoleSearch_merged	TagPeak	44678910	44679209	21	+	.	chr1_44678910_44679209
chr1	Sole_search_ZBTB33_GM12878_SoleSearch_merged	TagPeak	45098490	45098669	16	+	.	chr1_45098490_45098669
chr1	Sole_search_ZBTB33_GM12878_SoleSearch_merged	TagPeak	45150120	45150419	21	+	.	chr1_45150120_45150419
chr1	Sole_search_ZBTB33_GM12878_SoleSearch_merged	TagPeak	45162540	45162719	18	+	.	chr1_45162540_45162719
chr1	Sole_search_ZBTB33_GM12878_SoleSearch_merged	TagPeak	45186750	45186989	17	+	.	chr1_45186750_45186989
chr1	Sole_search_ZBTB33_GM12878_SoleSearch_merged	TagPeak	45187110	45187709	123	+	.	chr1_45187110_45187709
chr1	Sole_search_ZBTB33_GM12878_SoleSearch_merged	TagPeak	45196170	45196769	101	+	.	chr1_45196170_45196769
chr1	Sole_search_ZBTB33_GM12878_SoleSearch_merged	TagPeak	45240780	45241439	31	+	.	chr1_45240780_45241439
chr1	Sole_search_ZBTB33_GM12878_SoleSearch_merged	TagPeak	45251790	45252269	37	+	.	chr1_45251790_45252269
chr1	Sole_search_ZBTB33_GM12878_SoleSearch_merged	TagPeak	45267810	45268079	19	+	.	chr1_45267810_45268079
chr1	Sole_search_ZBTB33_GM12878_SoleSearch_merged	TagPeak	45273300	45273509	18	+	.	chr1_45273300_45273509
chr1	Sole_search_ZBTB33_GM12878_SoleSearch_merged	TagPeak	45276060	45276359	26	+	.	chr1_45276060_45276359
chr1	Sole_search_ZBTB33_GM12878_SoleSearch_merged	TagPeak	45284910	45285449	47	+	.	chr1_45284910_45285449
chr1	Sole_search_ZBTB33_GM12878_SoleSearch_merged	TagPeak	45286110	45286319	16	+	.	chr1_45286110_45286319
chr1	Sole_search_ZBTB33_GM12878_SoleSearch_merged	TagPeak	45452010	45452279	16	+	.	chr1_45452010_45452279
chr1	Sole_search_ZBTB33_GM12878_SoleSearch_merged	TagPeak	45477660	45477839	19	+	.	chr1_45477660_45477839
chr1	Sole_search_ZBTB33_GM12878_SoleSearch_merged	TagPeak	45792330	45792509	15	+	.	chr1_45792330_45792509
chr1	Sole_search_ZBTB33_GM12878_SoleSearch_merged	TagPeak	45805260	45806159	63	+	.	chr1_45805260_45806159
chr1	Sole_search_ZBTB33_GM12878_SoleSearch_merged	TagPeak	45966750	45967019	20	+	.	chr1_45966750_45967019
chr1	Sole_search_ZBTB33_GM12878_SoleSearch_merged	TagPeak	45969420	45969659	21	+	.	chr1_45969420_45969659
chr1	Sole_search_ZBTB33_GM12878_SoleSearch_merged	TagPeak	45978330	45978539	20	+	.	chr1_45978330_45978539
chr1	Sole_search_ZBTB33_GM12878_SoleSearch_merged	TagPeak	45987240	45987869	202	+	.	chr1_45987240_45987869
chr1	Sole_search_ZBTB33_GM12878_SoleSearch_merged	TagPeak	46009560	46009829	26	+	.	chr1_46009560_46009829
chr1	Sole_search_ZBTB33_GM12878_SoleSearch_merged	TagPeak	46016130	46016399	23	+	.	chr1_46016130_46016399
chr1	Sole_search_ZBTB33_GM12878_SoleSearch_merged	TagPeak	46049700	46049939	19	+	.	chr1_46049700_46049939
chr1	Sole_search_ZBTB33_GM12878_SoleSearch_merged	TagPeak	46152120	46152419	20	+	.	chr1_46152120_46152419
chr1	Sole_search_ZBTB33_GM12878_SoleSearch_merged	TagPeak	46152960	46153319	25	+	.	chr1_46152960_46153319
chr1	Sole_search_ZBTB33_GM12878_SoleSearch_merged	TagPeak	46153710	46154099	20	+	.	chr1_46153710_46154099
chr1	Sole_search_ZBTB33_GM12878_SoleSearch_merged	TagPeak	46216320	46216769	43	+	.	chr1_46216320_46216769
chr1	Sole_search_ZBTB33_GM12878_SoleSearch_merged	TagPeak	46598400	46598759	23	+	.	chr1_46598400_46598759
chr1	Sole_search_ZBTB33_GM12878_SoleSearch_merged	TagPeak	46713210	46713569	31	+	.	chr1_46713210_46713569
chr1	Sole_search_ZBTB33_GM12878_SoleSearch_merged	TagPeak	46769220	46769609	24	+	.	chr1_46769220_46769609
chr1	Sole_search_ZBTB33_GM12878_SoleSearch_merged	TagPeak	46787220	46787399	22	+	.	chr1_46787220_46787399
chr1	Sole_search_ZBTB33_GM12878_SoleSearch_merged	TagPeak	46908060	46908269	18	+	.	chr1_46908060_46908269
chr1	Sole_search_ZBTB33_GM12878_SoleSearch_merged	TagPeak	47134200	47134379	24	+	.	chr1_47134200_47134379
chr1	Sole_search_ZBTB33_GM12878_SoleSearch_merged	TagPeak	47779770	47779979	22	+	.	chr1_47779770_47779979
chr1	Sole_search_ZBTB33_GM12878_SoleSearch_merged	TagPeak	47902170	47902379	20	+	.	chr1_47902170_47902379
chr1	Sole_search_ZBTB33_GM12878_SoleSearch_merged	TagPeak	48573330	48573509	20	+	.	chr1_48573330_48573509
chr1	Sole_search_ZBTB33_GM12878_SoleSearch_merged	TagPeak	50834820	50834999	17	+	.	chr1_50834820_50834999
chr1	Sole_search_ZBTB33_GM12878_SoleSearch_merged	TagPeak	51426030	51426389	20	+	.	chr1_51426030_51426389
chr1	Sole_search_ZBTB33_GM12878_SoleSearch_merged	TagPeak	51434220	51434459	19	+	.	chr1_51434220_51434459
chr1	Sole_search_ZBTB33_GM12878_SoleSearch_merged	TagPeak	51442260	51442439	19	+	.	chr1_51442260_51442439
chr1	Sole_search_ZBTB33_GM12878_SoleSearch_merged	TagPeak	52344210	52344599	20	+	.	chr1_52344210_52344599
chr1	Sole_search_ZBTB33_GM12878_SoleSearch_merged	TagPeak	52498380	52498559	17	+	.	chr1_52498380_52498559
chr1	Sole_search_ZBTB33_GM12878_SoleSearch_merged	TagPeak	52498890	52499189	24	+	.	chr1_52498890_52499189
chr1	Sole_search_ZBTB33_GM12878_SoleSearch_merged	TagPeak	52831290	52831529	16	+	.	chr1_52831290_52831529
chr1	Sole_search_ZBTB33_GM12878_SoleSearch_merged	TagPeak	52870500	52870769	18	+	.	chr1_52870500_52870769
chr1	Sole_search_ZBTB33_GM12878_SoleSearch_merged	TagPeak	53018940	53019329	98	+	.	chr1_53018940_53019329
chr1	Sole_search_ZBTB33_GM12878_SoleSearch_merged	TagPeak	53168820	53169029	16	+	.	chr1_53168820_53169029
chr1	Sole_search_ZBTB33_GM12878_SoleSearch_merged	TagPeak	53308290	53308739	124	+	.	chr1_53308290_53308739
chr1	Sole_search_ZBTB33_GM12878_SoleSearch_merged	TagPeak	53480520	53480699	19	+	.	chr1_53480520_53480699
chr1	Sole_search_ZBTB33_GM12878_SoleSearch_merged	TagPeak	53663430	53663609	19	+	.	chr1_53663430_53663609
chr1	Sole_search_ZBTB33_GM12878_SoleSearch_merged	TagPeak	53685870	53686229	28	+	.	chr1_53685870_53686229
chr1	Sole_search_ZBTB33_GM12878_SoleSearch_merged	TagPeak	53686380	53686649	25	+	.	chr1_53686380_53686649
chr1	Sole_search_ZBTB33_GM12878_SoleSearch_merged	TagPeak	53879340	53879519	18	+	.	chr1_53879340_53879519
chr1	Sole_search_ZBTB33_GM12878_SoleSearch_merged	TagPeak	54303570	54303779	19	+	.	chr1_54303570_54303779
chr1	Sole_search_ZBTB33_GM12878_SoleSearch_merged	TagPeak	54303960	54304199	26	+	.	chr1_54303960_54304199
chr1	Sole_search_ZBTB33_GM12878_SoleSearch_merged	TagPeak	54518940	54519419	63	+	.	chr1_54518940_54519419
chr1	Sole_search_ZBTB33_GM12878_SoleSearch_merged	TagPeak	54665580	54665789	19	+	.	chr1_54665580_54665789
chr1	Sole_search_ZBTB33_GM12878_SoleSearch_merged	TagPeak	54738720	54739019	18	+	.	chr1_54738720_54739019
chr1	Sole_search_ZBTB33_GM12878_SoleSearch_merged	TagPeak	54842070	54842279	20	+	.	chr1_54842070_54842279
chr1	Sole_search_ZBTB33_GM12878_SoleSearch_merged	TagPeak	54873270	54873479	16	+	.	chr1_54873270_54873479
chr1	Sole_search_ZBTB33_GM12878_SoleSearch_merged	TagPeak	54954030	54954239	21	+	.	chr1_54954030_54954239
chr1	Sole_search_ZBTB33_GM12878_SoleSearch_merged	TagPeak	55278900	55279109	21	+	.	chr1_55278900_55279109
chr1	Sole_search_ZBTB33_GM12878_SoleSearch_merged	TagPeak	59012370	59012609	17	+	.	chr1_59012370_59012609
chr1	Sole_search_ZBTB33_GM12878_SoleSearch_merged	TagPeak	59039460	59039729	29	+	.	chr1_59039460_59039729
chr1	Sole_search_ZBTB33_GM12878_SoleSearch_merged	TagPeak	59165400	59165969	77	+	.	chr1_59165400_59165969
chr1	Sole_search_ZBTB33_GM12878_SoleSearch_merged	TagPeak	59249520	59249729	24	+	.	chr1_59249520_59249729
chr1	Sole_search_ZBTB33_GM12878_SoleSearch_merged	TagPeak	59250630	59251169	18	+	.	chr1_59250630_59251169
chr1	Sole_search_ZBTB33_GM12878_SoleSearch_merged	TagPeak	60280620	60280799	18	+	.	chr1_60280620_60280799
chr1	Sole_search_ZBTB33_GM12878_SoleSearch_merged	TagPeak	61784580	61784759	18	+	.	chr1_61784580_61784759
chr1	Sole_search_ZBTB33_GM12878_SoleSearch_merged	TagPeak	62190630	62190899	17	+	.	chr1_62190630_62190899
chr1	Sole_search_ZBTB33_GM12878_SoleSearch_merged	TagPeak	63249480	63249659	19	+	.	chr1_63249480_63249659
chr1	Sole_search_ZBTB33_GM12878_SoleSearch_merged	TagPeak	63988800	63989099	21	+	.	chr1_63988800_63989099
chr1	Sole_search_ZBTB33_GM12878_SoleSearch_merged	TagPeak	64358820	64359029	17	+	.	chr1_64358820_64359029
chr1	Sole_search_ZBTB33_GM12878_SoleSearch_merged	TagPeak	65614290	65614589	34	+	.	chr1_65614290_65614589
chr1	Sole_search_ZBTB33_GM12878_SoleSearch_merged	TagPeak	66749460	66749699	22	+	.	chr1_66749460_66749699
chr1	Sole_search_ZBTB33_GM12878_SoleSearch_merged	TagPeak	66766590	66766769	16	+	.	chr1_66766590_66766769
chr1	Sole_search_ZBTB33_GM12878_SoleSearch_merged	TagPeak	66801690	66802079	25	+	.	chr1_66801690_66802079
chr1	Sole_search_ZBTB33_GM12878_SoleSearch_merged	TagPeak	66836940	66837179	18	+	.	chr1_66836940_66837179
chr1	Sole_search_ZBTB33_GM12878_SoleSearch_merged	TagPeak	66846120	66846359	24	+	.	chr1_66846120_66846359
chr1	Sole_search_ZBTB33_GM12878_SoleSearch_merged	TagPeak	67804500	67804679	17	+	.	chr1_67804500_67804679
chr1	Sole_search_ZBTB33_GM12878_SoleSearch_merged	TagPeak	67807650	67807889	17	+	.	chr1_67807650_67807889
chr1	Sole_search_ZBTB33_GM12878_SoleSearch_merged	TagPeak	67896000	67897019	104	+	.	chr1_67896000_67897019
chr1	Sole_search_ZBTB33_GM12878_SoleSearch_merged	TagPeak	68152440	68152619	20	+	.	chr1_68152440_68152619
chr1	Sole_search_ZBTB33_GM12878_SoleSearch_merged	TagPeak	70671210	70671539	23	+	.	chr1_70671210_70671539
chr1	Sole_search_ZBTB33_GM12878_SoleSearch_merged	TagPeak	70686930	70687259	35	+	.	chr1_70686930_70687259
chr1	Sole_search_ZBTB33_GM12878_SoleSearch_merged	TagPeak	70819530	70819769	19	+	.	chr1_70819530_70819769
chr1	Sole_search_ZBTB33_GM12878_SoleSearch_merged	TagPeak	70819980	70820879	183	+	.	chr1_70819980_70820879
chr1	Sole_search_ZBTB33_GM12878_SoleSearch_merged	TagPeak	70876410	70876589	16	+	.	chr1_70876410_70876589
chr1	Sole_search_ZBTB33_GM12878_SoleSearch_merged	TagPeak	70953600	70953779	17	+	.	chr1_70953600_70953779
chr1	Sole_search_ZBTB33_GM12878_SoleSearch_merged	TagPeak	71151000	71151209	17	+	.	chr1_71151000_71151209
chr1	Sole_search_ZBTB33_GM12878_SoleSearch_merged	TagPeak	74663940	74664119	17	+	.	chr1_74663940_74664119
chr1	Sole_search_ZBTB33_GM12878_SoleSearch_merged	TagPeak	75198660	75198839	35	+	.	chr1_75198660_75198839
chr1	Sole_search_ZBTB33_GM12878_SoleSearch_merged	TagPeak	76190280	76190519	20	+	.	chr1_76190280_76190519
chr1	Sole_search_ZBTB33_GM12878_SoleSearch_merged	TagPeak	76262190	76262729	28	+	.	chr1_76262190_76262729
chr1	Sole_search_ZBTB33_GM12878_SoleSearch_merged	TagPeak	76620210	76620389	16	+	.	chr1_76620210_76620389
chr1	Sole_search_ZBTB33_GM12878_SoleSearch_merged	TagPeak	78148050	78148799	211	+	.	chr1_78148050_78148799
chr1	Sole_search_ZBTB33_GM12878_SoleSearch_merged	TagPeak	78443910	78444209	23	+	.	chr1_78443910_78444209
chr1	Sole_search_ZBTB33_GM12878_SoleSearch_merged	TagPeak	78444600	78445379	196	+	.	chr1_78444600_78445379
chr1	Sole_search_ZBTB33_GM12878_SoleSearch_merged	TagPeak	78469830	78470189	24	+	.	chr1_78469830_78470189
chr1	Sole_search_ZBTB33_GM12878_SoleSearch_merged	TagPeak	79098840	79099289	25	+	.	chr1_79098840_79099289
chr1	Sole_search_ZBTB33_GM12878_SoleSearch_merged	TagPeak	84156210	84156419	22	+	.	chr1_84156210_84156419
chr1	Sole_search_ZBTB33_GM12878_SoleSearch_merged	TagPeak	84945060	84945329	34	+	.	chr1_84945060_84945329
chr1	Sole_search_ZBTB33_GM12878_SoleSearch_merged	TagPeak	84972210	84972419	18	+	.	chr1_84972210_84972419
chr1	Sole_search_ZBTB33_GM12878_SoleSearch_merged	TagPeak	85461720	85461899	17	+	.	chr1_85461720_85461899
chr1	Sole_search_ZBTB33_GM12878_SoleSearch_merged	TagPeak	85741680	85741889	17	+	.	chr1_85741680_85741889
chr1	Sole_search_ZBTB33_GM12878_SoleSearch_merged	TagPeak	85742430	85742699	24	+	.	chr1_85742430_85742699
chr1	Sole_search_ZBTB33_GM12878_SoleSearch_merged	TagPeak	86427420	86427599	17	+	.	chr1_86427420_86427599
chr1	Sole_search_ZBTB33_GM12878_SoleSearch_merged	TagPeak	86936700	86936909	27	+	.	chr1_86936700_86936909
chr1	Sole_search_ZBTB33_GM12878_SoleSearch_merged	TagPeak	87170070	87170369	36	+	.	chr1_87170070_87170369
chr1	Sole_search_ZBTB33_GM12878_SoleSearch_merged	TagPeak	89149920	89150129	17	+	.	chr1_89149920_89150129
chr1	Sole_search_ZBTB33_GM12878_SoleSearch_merged	TagPeak	90228600	90228839	19	+	.	chr1_90228600_90228839
chr1	Sole_search_ZBTB33_GM12878_SoleSearch_merged	TagPeak	90460650	90460889	24	+	.	chr1_90460650_90460889
chr1	Sole_search_ZBTB33_GM12878_SoleSearch_merged	TagPeak	90592470	90592679	20	+	.	chr1_90592470_90592679
chr1	Sole_search_ZBTB33_GM12878_SoleSearch_merged	TagPeak	91487790	91487999	16	+	.	chr1_91487790_91487999
chr1	Sole_search_ZBTB33_GM12878_SoleSearch_merged	TagPeak	91966410	91966649	19	+	.	chr1_91966410_91966649
chr1	Sole_search_ZBTB33_GM12878_SoleSearch_merged	TagPeak	92270130	92270429	19	+	.	chr1_92270130_92270429
chr1	Sole_search_ZBTB33_GM12878_SoleSearch_merged	TagPeak	92951400	92951609	19	+	.	chr1_92951400_92951609
chr1	Sole_search_ZBTB33_GM12878_SoleSearch_merged	TagPeak	93249750	93249989	20	+	.	chr1_93249750_93249989
chr1	Sole_search_ZBTB33_GM12878_SoleSearch_merged	TagPeak	93544500	93545069	42	+	.	chr1_93544500_93545069
chr1	Sole_search_ZBTB33_GM12878_SoleSearch_merged	TagPeak	93645390	93645629	17	+	.	chr1_93645390_93645629
chr1	Sole_search_ZBTB33_GM12878_SoleSearch_merged	TagPeak	93646080	93646319	16	+	.	chr1_93646080_93646319
chr1	Sole_search_ZBTB33_GM12878_SoleSearch_merged	TagPeak	93811140	93811559	26	+	.	chr1_93811140_93811559
chr1	Sole_search_ZBTB33_GM12878_SoleSearch_merged	TagPeak	94073520	94073939	24	+	.	chr1_94073520_94073939
chr1	Sole_search_ZBTB33_GM12878_SoleSearch_merged	TagPeak	94080870	94081109	18	+	.	chr1_94080870_94081109
chr1	Sole_search_ZBTB33_GM12878_SoleSearch_merged	TagPeak	94181370	94181549	16	+	.	chr1_94181370_94181549
chr1	Sole_search_ZBTB33_GM12878_SoleSearch_merged	TagPeak	94312890	94313249	32	+	.	chr1_94312890_94313249
chr1	Sole_search_ZBTB33_GM12878_SoleSearch_merged	TagPeak	94344510	94345049	143	+	.	chr1_94344510_94345049
chr1	Sole_search_ZBTB33_GM12878_SoleSearch_merged	TagPeak	95538360	95538629	24	+	.	chr1_95538360_95538629
chr1	Sole_search_ZBTB33_GM12878_SoleSearch_merged	TagPeak	98385990	98386169	16	+	.	chr1_98385990_98386169
chr1	Sole_search_ZBTB33_GM12878_SoleSearch_merged	TagPeak	98386800	98387099	22	+	.	chr1_98386800_98387099
chr1	Sole_search_ZBTB33_GM12878_SoleSearch_merged	TagPeak	99948330	99948509	19	+	.	chr1_99948330_99948509
chr1	Sole_search_ZBTB33_GM12878_SoleSearch_merged	TagPeak	100315260	100315919	126	+	.	chr1_100315260_100315919
chr1	Sole_search_ZBTB33_GM12878_SoleSearch_merged	TagPeak	100435380	100435649	21	+	.	chr1_100435380_100435649
chr1	Sole_search_ZBTB33_GM12878_SoleSearch_merged	TagPeak	100435860	100436039	18	+	.	chr1_100435860_100436039
chr1	Sole_search_ZBTB33_GM12878_SoleSearch_merged	TagPeak	100598220	100598729	29	+	.	chr1_100598220_100598729
chr1	Sole_search_ZBTB33_GM12878_SoleSearch_merged	TagPeak	101001660	101001869	20	+	.	chr1_101001660_101001869
chr1	Sole_search_ZBTB33_GM12878_SoleSearch_merged	TagPeak	101360910	101361119	19	+	.	chr1_101360910_101361119
chr1	Sole_search_ZBTB33_GM12878_SoleSearch_merged	TagPeak	101361750	101361959	20	+	.	chr1_101361750_101361959
chr1	Sole_search_ZBTB33_GM12878_SoleSearch_merged	TagPeak	101406780	101407019	24	+	.	chr1_101406780_101407019
chr1	Sole_search_ZBTB33_GM12878_SoleSearch_merged	TagPeak	101491440	101491679	19	+	.	chr1_101491440_101491679
chr1	Sole_search_ZBTB33_GM12878_SoleSearch_merged	TagPeak	101701260	101701469	21	+	.	chr1_101701260_101701469
chr1	Sole_search_ZBTB33_GM12878_SoleSearch_merged	TagPeak	101704440	101704649	18	+	.	chr1_101704440_101704649
chr1	Sole_search_ZBTB33_GM12878_SoleSearch_merged	TagPeak	101759100	101759549	22	+	.	chr1_101759100_101759549
chr1	Sole_search_ZBTB33_GM12878_SoleSearch_merged	TagPeak	101775360	101775809	23	+	.	chr1_101775360_101775809
chr1	Sole_search_ZBTB33_GM12878_SoleSearch_merged	TagPeak	101875770	101876189	29	+	.	chr1_101875770_101876189
chr1	Sole_search_ZBTB33_GM12878_SoleSearch_merged	TagPeak	101938350	101938529	17	+	.	chr1_101938350_101938529
chr1	Sole_search_ZBTB33_GM12878_SoleSearch_merged	TagPeak	104068320	104068799	157	+	.	chr1_104068320_104068799
chr1	Sole_search_ZBTB33_GM12878_SoleSearch_merged	TagPeak	104326440	104326829	50	+	.	chr1_104326440_104326829
chr1	Sole_search_ZBTB33_GM12878_SoleSearch_merged	TagPeak	108112920	108113369	30	+	.	chr1_108112920_108113369
chr1	Sole_search_ZBTB33_GM12878_SoleSearch_merged	TagPeak	108742680	108742919	26	+	.	chr1_108742680_108742919
chr1	Sole_search_ZBTB33_GM12878_SoleSearch_merged	TagPeak	109234770	109235129	26	+	.	chr1_109234770_109235129
chr1	Sole_search_ZBTB33_GM12878_SoleSearch_merged	TagPeak	109505760	109505969	19	+	.	chr1_109505760_109505969
chr1	Sole_search_ZBTB33_GM12878_SoleSearch_merged	TagPeak	109618410	109619009	50	+	.	chr1_109618410_109619009
chr1	Sole_search_ZBTB33_GM12878_SoleSearch_merged	TagPeak	109633170	109633469	24	+	.	chr1_109633170_109633469
chr1	Sole_search_ZBTB33_GM12878_SoleSearch_merged	TagPeak	109642680	109643039	30	+	.	chr1_109642680_109643039
chr1	Sole_search_ZBTB33_GM12878_SoleSearch_merged	TagPeak	109968870	109969169	24	+	.	chr1_109968870_109969169
chr1	Sole_search_ZBTB33_GM12878_SoleSearch_merged	TagPeak	110026650	110027039	29	+	.	chr1_110026650_110027039
chr1	Sole_search_ZBTB33_GM12878_SoleSearch_merged	TagPeak	110036340	110036849	104	+	.	chr1_110036340_110036849
chr1	Sole_search_ZBTB33_GM12878_SoleSearch_merged	TagPeak	110162040	110162279	20	+	.	chr1_110162040_110162279
chr1	Sole_search_ZBTB33_GM12878_SoleSearch_merged	TagPeak	110162490	110162669	18	+	.	chr1_110162490_110162669
chr1	Sole_search_ZBTB33_GM12878_SoleSearch_merged	TagPeak	110437320	110437559	20	+	.	chr1_110437320_110437559
chr1	Sole_search_ZBTB33_GM12878_SoleSearch_merged	TagPeak	110527170	110527439	20	+	.	chr1_110527170_110527439
chr1	Sole_search_ZBTB33_GM12878_SoleSearch_merged	TagPeak	110554320	110554499	15	+	.	chr1_110554320_110554499
chr1	Sole_search_ZBTB33_GM12878_SoleSearch_merged	TagPeak	110576910	110577389	217	+	.	chr1_110576910_110577389
chr1	Sole_search_ZBTB33_GM12878_SoleSearch_merged	TagPeak	110648790	110649029	20	+	.	chr1_110648790_110649029
chr1	Sole_search_ZBTB33_GM12878_SoleSearch_merged	TagPeak	110880360	110880599	18	+	.	chr1_110880360_110880599
chr1	Sole_search_ZBTB33_GM12878_SoleSearch_merged	TagPeak	110880750	110882339	212	+	.	chr1_110880750_110882339
chr1	Sole_search_ZBTB33_GM12878_SoleSearch_merged	TagPeak	110950320	110950589	49	+	.	chr1_110950320_110950589
chr1	Sole_search_ZBTB33_GM12878_SoleSearch_merged	TagPeak	111177270	111177569	21	+	.	chr1_111177270_111177569
chr1	Sole_search_ZBTB33_GM12878_SoleSearch_merged	TagPeak	111415770	111415949	18	+	.	chr1_111415770_111415949
chr1	Sole_search_ZBTB33_GM12878_SoleSearch_merged	TagPeak	111506130	111506579	17	+	.	chr1_111506130_111506579
chr1	Sole_search_ZBTB33_GM12878_SoleSearch_merged	TagPeak	111506910	111507209	16	+	.	chr1_111506910_111507209
chr1	Sole_search_ZBTB33_GM12878_SoleSearch_merged	TagPeak	111682140	111682499	24	+	.	chr1_111682140_111682499
chr1	Sole_search_ZBTB33_GM12878_SoleSearch_merged	TagPeak	111682830	111683039	17	+	.	chr1_111682830_111683039
chr1	Sole_search_ZBTB33_GM12878_SoleSearch_merged	TagPeak	111742680	111743669	39	+	.	chr1_111742680_111743669
chr1	Sole_search_ZBTB33_GM12878_SoleSearch_merged	TagPeak	111744030	111744269	22	+	.	chr1_111744030_111744269
chr1	Sole_search_ZBTB33_GM12878_SoleSearch_merged	TagPeak	111745140	111745439	18	+	.	chr1_111745140_111745439
chr1	Sole_search_ZBTB33_GM12878_SoleSearch_merged	TagPeak	111745710	111746039	19	+	.	chr1_111745710_111746039
chr1	Sole_search_ZBTB33_GM12878_SoleSearch_merged	TagPeak	111746370	111746699	21	+	.	chr1_111746370_111746699
chr1	Sole_search_ZBTB33_GM12878_SoleSearch_merged	TagPeak	111758460	111758669	23	+	.	chr1_111758460_111758669
chr1	Sole_search_ZBTB33_GM12878_SoleSearch_merged	TagPeak	111762240	111762419	20	+	.	chr1_111762240_111762419
chr1	Sole_search_ZBTB33_GM12878_SoleSearch_merged	TagPeak	111764190	111764489	27	+	.	chr1_111764190_111764489
chr1	Sole_search_ZBTB33_GM12878_SoleSearch_merged	TagPeak	111765510	111765839	24	+	.	chr1_111765510_111765839
chr1	Sole_search_ZBTB33_GM12878_SoleSearch_merged	TagPeak	111991140	111991349	18	+	.	chr1_111991140_111991349
chr1	Sole_search_ZBTB33_GM12878_SoleSearch_merged	TagPeak	111991680	111992729	190	+	.	chr1_111991680_111992729
chr1	Sole_search_ZBTB33_GM12878_SoleSearch_merged	TagPeak	112048170	112048349	18	+	.	chr1_112048170_112048349
chr1	Sole_search_ZBTB33_GM12878_SoleSearch_merged	TagPeak	112050210	112050419	17	+	.	chr1_112050210_112050419
chr1	Sole_search_ZBTB33_GM12878_SoleSearch_merged	TagPeak	112135560	112135859	25	+	.	chr1_112135560_112135859
chr1	Sole_search_ZBTB33_GM12878_SoleSearch_merged	TagPeak	112146720	112146989	21	+	.	chr1_112146720_112146989
chr1	Sole_search_ZBTB33_GM12878_SoleSearch_merged	TagPeak	112297590	112298759	170	+	.	chr1_112297590_112298759
chr1	Sole_search_ZBTB33_GM12878_SoleSearch_merged	TagPeak	112938750	112939139	18	+	.	chr1_112938750_112939139
chr1	Sole_search_ZBTB33_GM12878_SoleSearch_merged	TagPeak	113008440	113008709	23	+	.	chr1_113008440_113008709
chr1	Sole_search_ZBTB33_GM12878_SoleSearch_merged	TagPeak	113162040	113162279	17	+	.	chr1_113162040_113162279
chr1	Sole_search_ZBTB33_GM12878_SoleSearch_merged	TagPeak	113162400	113162639	19	+	.	chr1_113162400_113162639
chr1	Sole_search_ZBTB33_GM12878_SoleSearch_merged	TagPeak	113217120	113217479	19	+	.	chr1_113217120_113217479
chr1	Sole_search_ZBTB33_GM12878_SoleSearch_merged	TagPeak	113243400	113243729	17	+	.	chr1_113243400_113243729
chr1	Sole_search_ZBTB33_GM12878_SoleSearch_merged	TagPeak	113250030	113250329	40	+	.	chr1_113250030_113250329
chr1	Sole_search_ZBTB33_GM12878_SoleSearch_merged	TagPeak	113499960	113500169	20	+	.	chr1_113499960_113500169
chr1	Sole_search_ZBTB33_GM12878_SoleSearch_merged	TagPeak	114354720	114355019	18	+	.	chr1_114354720_114355019
chr1	Sole_search_ZBTB33_GM12878_SoleSearch_merged	TagPeak	114447450	114447659	16	+	.	chr1_114447450_114447659
chr1	Sole_search_ZBTB33_GM12878_SoleSearch_merged	TagPeak	114447690	114448199	44	+	.	chr1_114447690_114448199
chr1	Sole_search_ZBTB33_GM12878_SoleSearch_merged	TagPeak	114471930	114472169	21	+	.	chr1_114471930_114472169
chr1	Sole_search_ZBTB33_GM12878_SoleSearch_merged	TagPeak	115053780	115054169	35	+	.	chr1_115053780_115054169
chr1	Sole_search_ZBTB33_GM12878_SoleSearch_merged	TagPeak	115212990	115213289	22	+	.	chr1_115212990_115213289
chr1	Sole_search_ZBTB33_GM12878_SoleSearch_merged	TagPeak	115259100	115259549	26	+	.	chr1_115259100_115259549
chr1	Sole_search_ZBTB33_GM12878_SoleSearch_merged	TagPeak	115300050	115300889	150	+	.	chr1_115300050_115300889
chr1	Sole_search_ZBTB33_GM12878_SoleSearch_merged	TagPeak	115323150	115323329	18	+	.	chr1_115323150_115323329
chr1	Sole_search_ZBTB33_GM12878_SoleSearch_merged	TagPeak	116184630	116184839	23	+	.	chr1_116184630_116184839
chr1	Sole_search_ZBTB33_GM12878_SoleSearch_merged	TagPeak	116915790	116916029	24	+	.	chr1_116915790_116916029
chr1	Sole_search_ZBTB33_GM12878_SoleSearch_merged	TagPeak	116960970	116961629	133	+	.	chr1_116960970_116961629
chr1	Sole_search_ZBTB33_GM12878_SoleSearch_merged	TagPeak	117047040	117047579	19	+	.	chr1_117047040_117047579
chr1	Sole_search_ZBTB33_GM12878_SoleSearch_merged	TagPeak	117057810	117058139	19	+	.	chr1_117057810_117058139
chr1	Sole_search_ZBTB33_GM12878_SoleSearch_merged	TagPeak	117087480	117087689	18	+	.	chr1_117087480_117087689
chr1	Sole_search_ZBTB33_GM12878_SoleSearch_merged	TagPeak	117099300	117099539	21	+	.	chr1_117099300_117099539
chr1	Sole_search_ZBTB33_GM12878_SoleSearch_merged	TagPeak	117101880	117102089	16	+	.	chr1_117101880_117102089
chr1	Sole_search_ZBTB33_GM12878_SoleSearch_merged	TagPeak	117113520	117113699	17	+	.	chr1_117113520_117113699
chr1	Sole_search_ZBTB33_GM12878_SoleSearch_merged	TagPeak	117280050	117280229	17	+	.	chr1_117280050_117280229
chr1	Sole_search_ZBTB33_GM12878_SoleSearch_merged	TagPeak	117368790	117369059	21	+	.	chr1_117368790_117369059
chr1	Sole_search_ZBTB33_GM12878_SoleSearch_merged	TagPeak	117602160	117602459	19	+	.	chr1_117602160_117602459
chr1	Sole_search_ZBTB33_GM12878_SoleSearch_merged	TagPeak	119683110	119683529	53	+	.	chr1_119683110_119683529
chr1	Sole_search_ZBTB33_GM12878_SoleSearch_merged	TagPeak	119861340	119861579	19	+	.	chr1_119861340_119861579
chr1	Sole_search_ZBTB33_GM12878_SoleSearch_merged	TagPeak	120156570	120156749	17	+	.	chr1_120156570_120156749
chr1	Sole_search_ZBTB33_GM12878_SoleSearch_merged	TagPeak	120190950	120191309	62	+	.	chr1_120190950_120191309
chr1	Sole_search_ZBTB33_GM12878_SoleSearch_merged	TagPeak	144013920	144014159	19	+	.	chr1_144013920_144014159
chr1	Sole_search_ZBTB33_GM12878_SoleSearch_merged	TagPeak	144533970	144534419	38.3812	+	.	chr1_144533970_144534419
chr1	Sole_search_ZBTB33_GM12878_SoleSearch_merged	TagPeak	144841020	144841259	18	+	.	chr1_144841020_144841259
chr1	Sole_search_ZBTB33_GM12878_SoleSearch_merged	TagPeak	144887820	144887999	18	+	.	chr1_144887820_144887999
chr1	Sole_search_ZBTB33_GM12878_SoleSearch_merged	TagPeak	144930840	144931139	21	+	.	chr1_144930840_144931139
chr1	Sole_search_ZBTB33_GM12878_SoleSearch_merged	TagPeak	144932430	144932639	22	+	.	chr1_144932430_144932639
chr1	Sole_search_ZBTB33_GM12878_SoleSearch_merged	TagPeak	144999210	144999389	18	+	.	chr1_144999210_144999389
chr1	Sole_search_ZBTB33_GM12878_SoleSearch_merged	TagPeak	145011390	145011629	19	+	.	chr1_145011390_145011629
chr1	Sole_search_ZBTB33_GM12878_SoleSearch_merged	TagPeak	145096200	145096649	26	+	.	chr1_145096200_145096649
chr1	Sole_search_ZBTB33_GM12878_SoleSearch_merged	TagPeak	145382670	145383329	116	+	.	chr1_145382670_145383329
chr1	Sole_search_ZBTB33_GM12878_SoleSearch_merged	TagPeak	145395720	145395989	28	+	.	chr1_145395720_145395989
chr1	Sole_search_ZBTB33_GM12878_SoleSearch_merged	TagPeak	145397670	145397939	24	+	.	chr1_145397670_145397939
chr1	Sole_search_ZBTB33_GM12878_SoleSearch_merged	TagPeak	145437660	145437929	23	+	.	chr1_145437660_145437929
chr1	Sole_search_ZBTB33_GM12878_SoleSearch_merged	TagPeak	145438080	145438589	30	+	.	chr1_145438080_145438589
chr1	Sole_search_ZBTB33_GM12878_SoleSearch_merged	TagPeak	145442940	145443239	28	+	.	chr1_145442940_145443239
chr1	Sole_search_ZBTB33_GM12878_SoleSearch_merged	TagPeak	145470210	145470389	17	+	.	chr1_145470210_145470389
chr1	Sole_search_ZBTB33_GM12878_SoleSearch_merged	TagPeak	145477410	145477589	16	+	.	chr1_145477410_145477589
chr1	Sole_search_ZBTB33_GM12878_SoleSearch_merged	TagPeak	145507380	145507799	45	+	.	chr1_145507380_145507799
chr1	Sole_search_ZBTB33_GM12878_SoleSearch_merged	TagPeak	145516020	145516589	97	+	.	chr1_145516020_145516589
chr1	Sole_search_ZBTB33_GM12878_SoleSearch_merged	TagPeak	145589670	145589909	19	+	.	chr1_145589670_145589909
chr1	Sole_search_ZBTB33_GM12878_SoleSearch_merged	TagPeak	145610610	145610819	18	+	.	chr1_145610610_145610819
chr1	Sole_search_ZBTB33_GM12878_SoleSearch_merged	TagPeak	146009580	146009759	18	+	.	chr1_146009580_146009759
chr1	Sole_search_ZBTB33_GM12878_SoleSearch_merged	TagPeak	146373360	146373659	31	+	.	chr1_146373360_146373659
chr1	Sole_search_ZBTB33_GM12878_SoleSearch_merged	TagPeak	146555760	146556569	91	+	.	chr1_146555760_146556569
chr1	Sole_search_ZBTB33_GM12878_SoleSearch_merged	TagPeak	146643150	146643359	18	+	.	chr1_146643150_146643359
chr1	Sole_search_ZBTB33_GM12878_SoleSearch_merged	TagPeak	146696640	146696819	18	+	.	chr1_146696640_146696819
chr1	Sole_search_ZBTB33_GM12878_SoleSearch_merged	TagPeak	147735630	147736379	58	+	.	chr1_147735630_147736379
chr1	Sole_search_ZBTB33_GM12878_SoleSearch_merged	TagPeak	147806220	147806489	37	+	.	chr1_147806220_147806489
chr1	Sole_search_ZBTB33_GM12878_SoleSearch_merged	TagPeak	147806550	147807149	100	+	.	chr1_147806550_147807149
chr1	Sole_search_ZBTB33_GM12878_SoleSearch_merged	TagPeak	148241400	148241849	118	+	.	chr1_148241400_148241849
chr1	Sole_search_ZBTB33_GM12878_SoleSearch_merged	TagPeak	149214840	149215079	23	+	.	chr1_149214840_149215079
chr1	Sole_search_ZBTB33_GM12878_SoleSearch_merged	TagPeak	149223720	149224139	21.7391	+	.	chr1_149223720_149224139
chr1	Sole_search_ZBTB33_GM12878_SoleSearch_merged	TagPeak	149856900	149857109	18	+	.	chr1_149856900_149857109
chr1	Sole_search_ZBTB33_GM12878_SoleSearch_merged	TagPeak	149857140	149857649	25	+	.	chr1_149857140_149857649
chr1	Sole_search_ZBTB33_GM12878_SoleSearch_merged	TagPeak	149858400	149858759	55	+	.	chr1_149858400_149858759
chr1	Sole_search_ZBTB33_GM12878_SoleSearch_merged	TagPeak	149859030	149859569	39	+	.	chr1_149859030_149859569
chr1	Sole_search_ZBTB33_GM12878_SoleSearch_merged	TagPeak	149859690	149860049	21	+	.	chr1_149859690_149860049
chr1	Sole_search_ZBTB33_GM12878_SoleSearch_merged	TagPeak	150039390	150039599	18	+	.	chr1_150039390_150039599
chr1	Sole_search_ZBTB33_GM12878_SoleSearch_merged	TagPeak	150039690	150040019	19	+	.	chr1_150039690_150040019
chr1	Sole_search_ZBTB33_GM12878_SoleSearch_merged	TagPeak	150123570	150123869	19	+	.	chr1_150123570_150123869
chr1	Sole_search_ZBTB33_GM12878_SoleSearch_merged	TagPeak	150131340	150131519	17	+	.	chr1_150131340_150131519
chr1	Sole_search_ZBTB33_GM12878_SoleSearch_merged	TagPeak	150132720	150132959	24	+	.	chr1_150132720_150132959
chr1	Sole_search_ZBTB33_GM12878_SoleSearch_merged	TagPeak	150133290	150133679	19	+	.	chr1_150133290_150133679
chr1	Sole_search_ZBTB33_GM12878_SoleSearch_merged	TagPeak	150134550	150134789	19	+	.	chr1_150134550_150134789
chr1	Sole_search_ZBTB33_GM12878_SoleSearch_merged	TagPeak	150135090	150135359	18	+	.	chr1_150135090_150135359
chr1	Sole_search_ZBTB33_GM12878_SoleSearch_merged	TagPeak	150138180	150138359	17	+	.	chr1_150138180_150138359
chr1	Sole_search_ZBTB33_GM12878_SoleSearch_merged	TagPeak	150206910	150207389	27	+	.	chr1_150206910_150207389
chr1	Sole_search_ZBTB33_GM12878_SoleSearch_merged	TagPeak	150208260	150208499	21	+	.	chr1_150208260_150208499
chr1	Sole_search_ZBTB33_GM12878_SoleSearch_merged	TagPeak	150240600	150240899	22	+	.	chr1_150240600_150240899
chr1	Sole_search_ZBTB33_GM12878_SoleSearch_merged	TagPeak	150241230	150241619	37	+	.	chr1_150241230_150241619
chr1	Sole_search_ZBTB33_GM12878_SoleSearch_merged	TagPeak	150266190	150266429	20	+	.	chr1_150266190_150266429
chr1	Sole_search_ZBTB33_GM12878_SoleSearch_merged	TagPeak	150294060	150294239	18	+	.	chr1_150294060_150294239
chr1	Sole_search_ZBTB33_GM12878_SoleSearch_merged	TagPeak	150535200	150535559	27	+	.	chr1_150535200_150535559
chr1	Sole_search_ZBTB33_GM12878_SoleSearch_merged	TagPeak	150536250	150536429	15	+	.	chr1_150536250_150536429
chr1	Sole_search_ZBTB33_GM12878_SoleSearch_merged	TagPeak	150540210	150540479	22	+	.	chr1_150540210_150540479
chr1	Sole_search_ZBTB33_GM12878_SoleSearch_merged	TagPeak	150551130	150551429	18	+	.	chr1_150551130_150551429
chr1	Sole_search_ZBTB33_GM12878_SoleSearch_merged	TagPeak	150551880	150552179	25	+	.	chr1_150551880_150552179
chr1	Sole_search_ZBTB33_GM12878_SoleSearch_merged	TagPeak	150584070	150584249	16	+	.	chr1_150584070_150584249
chr1	Sole_search_ZBTB33_GM12878_SoleSearch_merged	TagPeak	150898620	150898919	27	+	.	chr1_150898620_150898919
chr1	Sole_search_ZBTB33_GM12878_SoleSearch_merged	TagPeak	151021020	151021229	20	+	.	chr1_151021020_151021229
chr1	Sole_search_ZBTB33_GM12878_SoleSearch_merged	TagPeak	151028010	151028189	17	+	.	chr1_151028010_151028189
chr1	Sole_search_ZBTB33_GM12878_SoleSearch_merged	TagPeak	151031850	151032059	18	+	.	chr1_151031850_151032059
chr1	Sole_search_ZBTB33_GM12878_SoleSearch_merged	TagPeak	151043310	151043549	20	+	.	chr1_151043310_151043549
chr1	Sole_search_ZBTB33_GM12878_SoleSearch_merged	TagPeak	151129740	151129979	17	+	.	chr1_151129740_151129979
chr1	Sole_search_ZBTB33_GM12878_SoleSearch_merged	TagPeak	151138350	151139189	71	+	.	chr1_151138350_151139189
chr1	Sole_search_ZBTB33_GM12878_SoleSearch_merged	TagPeak	151162080	151162319	21	+	.	chr1_151162080_151162319
chr1	Sole_search_ZBTB33_GM12878_SoleSearch_merged	TagPeak	151170720	151171049	23	+	.	chr1_151170720_151171049
chr1	Sole_search_ZBTB33_GM12878_SoleSearch_merged	TagPeak	151226940	151227209	28	+	.	chr1_151226940_151227209
chr1	Sole_search_ZBTB33_GM12878_SoleSearch_merged	TagPeak	151253910	151254119	18	+	.	chr1_151253910_151254119
chr1	Sole_search_ZBTB33_GM12878_SoleSearch_merged	TagPeak	151254420	151254839	26	+	.	chr1_151254420_151254839
chr1	Sole_search_ZBTB33_GM12878_SoleSearch_merged	TagPeak	151372440	151372619	17	+	.	chr1_151372440_151372619
chr1	Sole_search_ZBTB33_GM12878_SoleSearch_merged	TagPeak	151763790	151764149	57	+	.	chr1_151763790_151764149
chr1	Sole_search_ZBTB33_GM12878_SoleSearch_merged	TagPeak	153541080	153541259	15	+	.	chr1_153541080_153541259
chr1	Sole_search_ZBTB33_GM12878_SoleSearch_merged	TagPeak	153606600	153606869	23	+	.	chr1_153606600_153606869
chr1	Sole_search_ZBTB33_GM12878_SoleSearch_merged	TagPeak	153650220	153650429	21	+	.	chr1_153650220_153650429
chr1	Sole_search_ZBTB33_GM12878_SoleSearch_merged	TagPeak	153700020	153700379	30	+	.	chr1_153700020_153700379
chr1	Sole_search_ZBTB33_GM12878_SoleSearch_merged	TagPeak	153895590	153895769	27	+	.	chr1_153895590_153895769
chr1	Sole_search_ZBTB33_GM12878_SoleSearch_merged	TagPeak	153895950	153896219	19	+	.	chr1_153895950_153896219
chr1	Sole_search_ZBTB33_GM12878_SoleSearch_merged	TagPeak	153917850	153918119	17	+	.	chr1_153917850_153918119
chr1	Sole_search_ZBTB33_GM12878_SoleSearch_merged	TagPeak	153918420	153918719	27	+	.	chr1_153918420_153918719
chr1	Sole_search_ZBTB33_GM12878_SoleSearch_merged	TagPeak	153935670	153936089	69	+	.	chr1_153935670_153936089
chr1	Sole_search_ZBTB33_GM12878_SoleSearch_merged	TagPeak	153950130	153950369	20	+	.	chr1_153950130_153950369
chr1	Sole_search_ZBTB33_GM12878_SoleSearch_merged	TagPeak	154130250	154130519	21	+	.	chr1_154130250_154130519
chr1	Sole_search_ZBTB33_GM12878_SoleSearch_merged	TagPeak	154154730	154154999	24	+	.	chr1_154154730_154154999
chr1	Sole_search_ZBTB33_GM12878_SoleSearch_merged	TagPeak	154192860	154193129	19	+	.	chr1_154192860_154193129
chr1	Sole_search_ZBTB33_GM12878_SoleSearch_merged	TagPeak	154244760	154245149	18	+	.	chr1_154244760_154245149
chr1	Sole_search_ZBTB33_GM12878_SoleSearch_merged	TagPeak	154379820	154380119	26	+	.	chr1_154379820_154380119
chr1	Sole_search_ZBTB33_GM12878_SoleSearch_merged	TagPeak	154530330	154530599	18	+	.	chr1_154530330_154530599
chr1	Sole_search_ZBTB33_GM12878_SoleSearch_merged	TagPeak	154531290	154531469	19	+	.	chr1_154531290_154531469
chr1	Sole_search_ZBTB33_GM12878_SoleSearch_merged	TagPeak	154580490	154580819	18	+	.	chr1_154580490_154580819
chr1	Sole_search_ZBTB33_GM12878_SoleSearch_merged	TagPeak	154763850	154764149	22	+	.	chr1_154763850_154764149
chr1	Sole_search_ZBTB33_GM12878_SoleSearch_merged	TagPeak	154792410	154792619	16	+	.	chr1_154792410_154792619
chr1	Sole_search_ZBTB33_GM12878_SoleSearch_merged	TagPeak	154822170	154822499	20	+	.	chr1_154822170_154822499
chr1	Sole_search_ZBTB33_GM12878_SoleSearch_merged	TagPeak	154832880	154833329	24	+	.	chr1_154832880_154833329
chr1	Sole_search_ZBTB33_GM12878_SoleSearch_merged	TagPeak	154842510	154842719	17	+	.	chr1_154842510_154842719
chr1	Sole_search_ZBTB33_GM12878_SoleSearch_merged	TagPeak	154844130	154844309	22	+	.	chr1_154844130_154844309
chr1	Sole_search_ZBTB33_GM12878_SoleSearch_merged	TagPeak	154908870	154909499	63	+	.	chr1_154908870_154909499
chr1	Sole_search_ZBTB33_GM12878_SoleSearch_merged	TagPeak	154914900	154915409	18	+	.	chr1_154914900_154915409
chr1	Sole_search_ZBTB33_GM12878_SoleSearch_merged	TagPeak	154934310	154934519	23	+	.	chr1_154934310_154934519
chr1	Sole_search_ZBTB33_GM12878_SoleSearch_merged	TagPeak	154934880	154935149	28	+	.	chr1_154934880_154935149
chr1	Sole_search_ZBTB33_GM12878_SoleSearch_merged	TagPeak	154946790	154947239	46	+	.	chr1_154946790_154947239
chr1	Sole_search_ZBTB33_GM12878_SoleSearch_merged	TagPeak	154975320	154975589	22	+	.	chr1_154975320_154975589
chr1	Sole_search_ZBTB33_GM12878_SoleSearch_merged	TagPeak	154976700	154977029	18	+	.	chr1_154976700_154977029
chr1	Sole_search_ZBTB33_GM12878_SoleSearch_merged	TagPeak	154979430	154979609	18	+	.	chr1_154979430_154979609
chr1	Sole_search_ZBTB33_GM12878_SoleSearch_merged	TagPeak	154990020	154990289	22	+	.	chr1_154990020_154990289
chr1	Sole_search_ZBTB33_GM12878_SoleSearch_merged	TagPeak	155058720	155058899	17	+	.	chr1_155058720_155058899
chr1	Sole_search_ZBTB33_GM12878_SoleSearch_merged	TagPeak	155108070	155108249	19	+	.	chr1_155108070_155108249
chr1	Sole_search_ZBTB33_GM12878_SoleSearch_merged	TagPeak	155140230	155140439	17	+	.	chr1_155140230_155140439
chr1	Sole_search_ZBTB33_GM12878_SoleSearch_merged	TagPeak	155157810	155158169	26	+	.	chr1_155157810_155158169
chr1	Sole_search_ZBTB33_GM12878_SoleSearch_merged	TagPeak	155164320	155164589	22	+	.	chr1_155164320_155164589
chr1	Sole_search_ZBTB33_GM12878_SoleSearch_merged	TagPeak	155176800	155176979	16	+	.	chr1_155176800_155176979
chr1	Sole_search_ZBTB33_GM12878_SoleSearch_merged	TagPeak	155196750	155196989	23	+	.	chr1_155196750_155196989
chr1	Sole_search_ZBTB33_GM12878_SoleSearch_merged	TagPeak	155197170	155197439	22	+	.	chr1_155197170_155197439
chr1	Sole_search_ZBTB33_GM12878_SoleSearch_merged	TagPeak	155211000	155211179	22	+	.	chr1_155211000_155211179
chr1	Sole_search_ZBTB33_GM12878_SoleSearch_merged	TagPeak	155211810	155211989	16	+	.	chr1_155211810_155211989
chr1	Sole_search_ZBTB33_GM12878_SoleSearch_merged	TagPeak	155214330	155214719	77	+	.	chr1_155214330_155214719
chr1	Sole_search_ZBTB33_GM12878_SoleSearch_merged	TagPeak	155232030	155232479	123	+	.	chr1_155232030_155232479
chr1	Sole_search_ZBTB33_GM12878_SoleSearch_merged	TagPeak	155243340	155243519	21	+	.	chr1_155243340_155243519
chr1	Sole_search_ZBTB33_GM12878_SoleSearch_merged	TagPeak	155278230	155278889	143	+	.	chr1_155278230_155278889
chr1	Sole_search_ZBTB33_GM12878_SoleSearch_merged	TagPeak	155292990	155293199	19	+	.	chr1_155292990_155293199
chr1	Sole_search_ZBTB33_GM12878_SoleSearch_merged	TagPeak	155293860	155294069	17	+	.	chr1_155293860_155294069
chr1	Sole_search_ZBTB33_GM12878_SoleSearch_merged	TagPeak	155532870	155533139	24	+	.	chr1_155532870_155533139
chr1	Sole_search_ZBTB33_GM12878_SoleSearch_merged	TagPeak	155658300	155658509	17	+	.	chr1_155658300_155658509
chr1	Sole_search_ZBTB33_GM12878_SoleSearch_merged	TagPeak	155715150	155715479	40	+	.	chr1_155715150_155715479
chr1	Sole_search_ZBTB33_GM12878_SoleSearch_merged	TagPeak	155904030	155904359	18	+	.	chr1_155904030_155904359
chr1	Sole_search_ZBTB33_GM12878_SoleSearch_merged	TagPeak	156024330	156024779	57	+	.	chr1_156024330_156024779
chr1	Sole_search_ZBTB33_GM12878_SoleSearch_merged	TagPeak	156066540	156067229	25	+	.	chr1_156066540_156067229
chr1	Sole_search_ZBTB33_GM12878_SoleSearch_merged	TagPeak	156095880	156096059	19	+	.	chr1_156095880_156096059
chr1	Sole_search_ZBTB33_GM12878_SoleSearch_merged	TagPeak	156096960	156097259	39	+	.	chr1_156096960_156097259
chr1	Sole_search_ZBTB33_GM12878_SoleSearch_merged	TagPeak	156100380	156100709	21	+	.	chr1_156100380_156100709
chr1	Sole_search_ZBTB33_GM12878_SoleSearch_merged	TagPeak	156111060	156111329	17	+	.	chr1_156111060_156111329
chr1	Sole_search_ZBTB33_GM12878_SoleSearch_merged	TagPeak	156124110	156124319	18	+	.	chr1_156124110_156124319
chr1	Sole_search_ZBTB33_GM12878_SoleSearch_merged	TagPeak	156182700	156183269	126	+	.	chr1_156182700_156183269
chr1	Sole_search_ZBTB33_GM12878_SoleSearch_merged	TagPeak	156251520	156251819	24	+	.	chr1_156251520_156251819
chr1	Sole_search_ZBTB33_GM12878_SoleSearch_merged	TagPeak	156252390	156252869	214	+	.	chr1_156252390_156252869
chr1	Sole_search_ZBTB33_GM12878_SoleSearch_merged	TagPeak	156450600	156450809	20	+	.	chr1_156450600_156450809
chr1	Sole_search_ZBTB33_GM12878_SoleSearch_merged	TagPeak	156459750	156459959	17	+	.	chr1_156459750_156459959
chr1	Sole_search_ZBTB33_GM12878_SoleSearch_merged	TagPeak	156460710	156460919	18	+	.	chr1_156460710_156460919
chr1	Sole_search_ZBTB33_GM12878_SoleSearch_merged	TagPeak	156474720	156474959	22	+	.	chr1_156474720_156474959
chr1	Sole_search_ZBTB33_GM12878_SoleSearch_merged	TagPeak	156560670	156560849	19	+	.	chr1_156560670_156560849
chr1	Sole_search_ZBTB33_GM12878_SoleSearch_merged	TagPeak	156561990	156562229	22	+	.	chr1_156561990_156562229
chr1	Sole_search_ZBTB33_GM12878_SoleSearch_merged	TagPeak	156571950	156572159	18	+	.	chr1_156571950_156572159
chr1	Sole_search_ZBTB33_GM12878_SoleSearch_merged	TagPeak	156696360	156696569	16	+	.	chr1_156696360_156696569
chr1	Sole_search_ZBTB33_GM12878_SoleSearch_merged	TagPeak	156721590	156721799	21	+	.	chr1_156721590_156721799
chr1	Sole_search_ZBTB33_GM12878_SoleSearch_merged	TagPeak	156722790	156722969	16	+	.	chr1_156722790_156722969
chr1	Sole_search_ZBTB33_GM12878_SoleSearch_merged	TagPeak	156786540	156786779	21	+	.	chr1_156786540_156786779
chr1	Sole_search_ZBTB33_GM12878_SoleSearch_merged	TagPeak	156805950	156806159	19	+	.	chr1_156805950_156806159
chr1	Sole_search_ZBTB33_GM12878_SoleSearch_merged	TagPeak	157025520	157025759	20	+	.	chr1_157025520_157025759
chr1	Sole_search_ZBTB33_GM12878_SoleSearch_merged	TagPeak	157125870	157126109	23	+	.	chr1_157125870_157126109
chr1	Sole_search_ZBTB33_GM12878_SoleSearch_merged	TagPeak	159046200	159046559	25	+	.	chr1_159046200_159046559
chr1	Sole_search_ZBTB33_GM12878_SoleSearch_merged	TagPeak	159046800	159047159	20	+	.	chr1_159046800_159047159
chr1	Sole_search_ZBTB33_GM12878_SoleSearch_merged	TagPeak	159880080	159880589	23	+	.	chr1_159880080_159880589
chr1	Sole_search_ZBTB33_GM12878_SoleSearch_merged	TagPeak	159891510	159891719	20	+	.	chr1_159891510_159891719
chr1	Sole_search_ZBTB33_GM12878_SoleSearch_merged	TagPeak	159891810	159892079	21	+	.	chr1_159891810_159892079
chr1	Sole_search_ZBTB33_GM12878_SoleSearch_merged	TagPeak	159893250	159893819	32	+	.	chr1_159893250_159893819
chr1	Sole_search_ZBTB33_GM12878_SoleSearch_merged	TagPeak	159894000	159894239	17	+	.	chr1_159894000_159894239
chr1	Sole_search_ZBTB33_GM12878_SoleSearch_merged	TagPeak	159894750	159894929	17	+	.	chr1_159894750_159894929
chr1	Sole_search_ZBTB33_GM12878_SoleSearch_merged	TagPeak	159895080	159895349	26	+	.	chr1_159895080_159895349
chr1	Sole_search_ZBTB33_GM12878_SoleSearch_merged	TagPeak	159908220	159908399	16	+	.	chr1_159908220_159908399
chr1	Sole_search_ZBTB33_GM12878_SoleSearch_merged	TagPeak	160082310	160082489	22	+	.	chr1_160082310_160082489
chr1	Sole_search_ZBTB33_GM12878_SoleSearch_merged	TagPeak	160139490	160139729	21	+	.	chr1_160139490_160139729
chr1	Sole_search_ZBTB33_GM12878_SoleSearch_merged	TagPeak	160164210	160164479	16	+	.	chr1_160164210_160164479
chr1	Sole_search_ZBTB33_GM12878_SoleSearch_merged	TagPeak	160174470	160174709	18	+	.	chr1_160174470_160174709
chr1	Sole_search_ZBTB33_GM12878_SoleSearch_merged	TagPeak	160232070	160232519	57	+	.	chr1_160232070_160232519
chr1	Sole_search_ZBTB33_GM12878_SoleSearch_merged	TagPeak	160254720	160254959	21	+	.	chr1_160254720_160254959
chr1	Sole_search_ZBTB33_GM12878_SoleSearch_merged	TagPeak	160312410	160313459	22	+	.	chr1_160312410_160313459
chr1	Sole_search_ZBTB33_GM12878_SoleSearch_merged	TagPeak	160370070	160370399	67	+	.	chr1_160370070_160370399
chr1	Sole_search_ZBTB33_GM12878_SoleSearch_merged	TagPeak	160517940	160518179	18	+	.	chr1_160517940_160518179
chr1	Sole_search_ZBTB33_GM12878_SoleSearch_merged	TagPeak	160577670	160577909	20	+	.	chr1_160577670_160577909
chr1	Sole_search_ZBTB33_GM12878_SoleSearch_merged	TagPeak	160588530	160588739	17	+	.	chr1_160588530_160588739
chr1	Sole_search_ZBTB33_GM12878_SoleSearch_merged	TagPeak	160591590	160592009	21	+	.	chr1_160591590_160592009
chr1	Sole_search_ZBTB33_GM12878_SoleSearch_merged	TagPeak	160593690	160593899	17	+	.	chr1_160593690_160593899
chr1	Sole_search_ZBTB33_GM12878_SoleSearch_merged	TagPeak	160596000	160596179	16	+	.	chr1_160596000_160596179
chr1	Sole_search_ZBTB33_GM12878_SoleSearch_merged	TagPeak	160596420	160597049	31	+	.	chr1_160596420_160597049
chr1	Sole_search_ZBTB33_GM12878_SoleSearch_merged	TagPeak	160597500	160597739	22	+	.	chr1_160597500_160597739
chr1	Sole_search_ZBTB33_GM12878_SoleSearch_merged	TagPeak	160601910	160602359	26	+	.	chr1_160601910_160602359
chr1	Sole_search_ZBTB33_GM12878_SoleSearch_merged	TagPeak	160602810	160603529	19	+	.	chr1_160602810_160603529
chr1	Sole_search_ZBTB33_GM12878_SoleSearch_merged	TagPeak	160604190	160604639	26	+	.	chr1_160604190_160604639
chr1	Sole_search_ZBTB33_GM12878_SoleSearch_merged	TagPeak	160604970	160605239	24	+	.	chr1_160604970_160605239
chr1	Sole_search_ZBTB33_GM12878_SoleSearch_merged	TagPeak	160605900	160606109	18	+	.	chr1_160605900_160606109
chr1	Sole_search_ZBTB33_GM12878_SoleSearch_merged	TagPeak	160606980	160607189	17	+	.	chr1_160606980_160607189
chr1	Sole_search_ZBTB33_GM12878_SoleSearch_merged	TagPeak	160608810	160609019	16	+	.	chr1_160608810_160609019
chr1	Sole_search_ZBTB33_GM12878_SoleSearch_merged	TagPeak	160612950	160613159	19	+	.	chr1_160612950_160613159
chr1	Sole_search_ZBTB33_GM12878_SoleSearch_merged	TagPeak	160614600	160614809	19	+	.	chr1_160614600_160614809
chr1	Sole_search_ZBTB33_GM12878_SoleSearch_merged	TagPeak	160616040	160616309	20	+	.	chr1_160616040_160616309
chr1	Sole_search_ZBTB33_GM12878_SoleSearch_merged	TagPeak	160616520	160616819	24	+	.	chr1_160616520_160616819
chr1	Sole_search_ZBTB33_GM12878_SoleSearch_merged	TagPeak	160647060	160647239	18	+	.	chr1_160647060_160647239
chr1	Sole_search_ZBTB33_GM12878_SoleSearch_merged	TagPeak	160648020	160648439	19	+	.	chr1_160648020_160648439
chr1	Sole_search_ZBTB33_GM12878_SoleSearch_merged	TagPeak	160651260	160651619	26	+	.	chr1_160651260_160651619
chr1	Sole_search_ZBTB33_GM12878_SoleSearch_merged	TagPeak	160680780	160680959	18	+	.	chr1_160680780_160680959
chr1	Sole_search_ZBTB33_GM12878_SoleSearch_merged	TagPeak	160737810	160738049	20	+	.	chr1_160737810_160738049
chr1	Sole_search_ZBTB33_GM12878_SoleSearch_merged	TagPeak	160759260	160759529	17	+	.	chr1_160759260_160759529
chr1	Sole_search_ZBTB33_GM12878_SoleSearch_merged	TagPeak	160760070	160760309	17	+	.	chr1_160760070_160760309
chr1	Sole_search_ZBTB33_GM12878_SoleSearch_merged	TagPeak	160807380	160807799	22	+	.	chr1_160807380_160807799
chr1	Sole_search_ZBTB33_GM12878_SoleSearch_merged	TagPeak	160983510	160983899	23	+	.	chr1_160983510_160983899
chr1	Sole_search_ZBTB33_GM12878_SoleSearch_merged	TagPeak	161008110	161008949	21	+	.	chr1_161008110_161008949
chr1	Sole_search_ZBTB33_GM12878_SoleSearch_merged	TagPeak	161009160	161009369	18	+	.	chr1_161009160_161009369
chr1	Sole_search_ZBTB33_GM12878_SoleSearch_merged	TagPeak	161039490	161039879	30	+	.	chr1_161039490_161039879
chr1	Sole_search_ZBTB33_GM12878_SoleSearch_merged	TagPeak	161087340	161087819	19	+	.	chr1_161087340_161087819
chr1	Sole_search_ZBTB33_GM12878_SoleSearch_merged	TagPeak	161102670	161102879	16	+	.	chr1_161102670_161102879
chr1	Sole_search_ZBTB33_GM12878_SoleSearch_merged	TagPeak	161123580	161123939	41	+	.	chr1_161123580_161123939
chr1	Sole_search_ZBTB33_GM12878_SoleSearch_merged	TagPeak	161123970	161124269	27	+	.	chr1_161123970_161124269
chr1	Sole_search_ZBTB33_GM12878_SoleSearch_merged	TagPeak	161128740	161128949	16	+	.	chr1_161128740_161128949
chr1	Sole_search_ZBTB33_GM12878_SoleSearch_merged	TagPeak	161135700	161135879	17	+	.	chr1_161135700_161135879
chr1	Sole_search_ZBTB33_GM12878_SoleSearch_merged	TagPeak	161136090	161136449	105	+	.	chr1_161136090_161136449
chr1	Sole_search_ZBTB33_GM12878_SoleSearch_merged	TagPeak	161156910	161157119	17	+	.	chr1_161156910_161157119
chr1	Sole_search_ZBTB33_GM12878_SoleSearch_merged	TagPeak	161369310	161369519	20	+	.	chr1_161369310_161369519
chr1	Sole_search_ZBTB33_GM12878_SoleSearch_merged	TagPeak	161493630	161493839	18	+	.	chr1_161493630_161493839
chr1	Sole_search_ZBTB33_GM12878_SoleSearch_merged	TagPeak	161510040	161510219	19	+	.	chr1_161510040_161510219
chr1	Sole_search_ZBTB33_GM12878_SoleSearch_merged	TagPeak	161676090	161676329	18	+	.	chr1_161676090_161676329
chr1	Sole_search_ZBTB33_GM12878_SoleSearch_merged	TagPeak	161676900	161677139	19	+	.	chr1_161676900_161677139
chr1	Sole_search_ZBTB33_GM12878_SoleSearch_merged	TagPeak	161696970	161697149	17	+	.	chr1_161696970_161697149
chr1	Sole_search_ZBTB33_GM12878_SoleSearch_merged	TagPeak	161719410	161719649	21	+	.	chr1_161719410_161719649
chr1	Sole_search_ZBTB33_GM12878_SoleSearch_merged	TagPeak	161735880	161736389	70	+	.	chr1_161735880_161736389
chr1	Sole_search_ZBTB33_GM12878_SoleSearch_merged	TagPeak	162600870	162601109	22	+	.	chr1_162600870_162601109
chr1	Sole_search_ZBTB33_GM12878_SoleSearch_merged	TagPeak	163291440	163291649	34	+	.	chr1_163291440_163291649
chr1	Sole_search_ZBTB33_GM12878_SoleSearch_merged	TagPeak	165599940	165600329	28	+	.	chr1_165599940_165600329
chr1	Sole_search_ZBTB33_GM12878_SoleSearch_merged	TagPeak	165737940	165738719	161	+	.	chr1_165737940_165738719
chr1	Sole_search_ZBTB33_GM12878_SoleSearch_merged	TagPeak	165797400	165797609	15	+	.	chr1_165797400_165797609
chr1	Sole_search_ZBTB33_GM12878_SoleSearch_merged	TagPeak	166808280	166808579	17	+	.	chr1_166808280_166808579
chr1	Sole_search_ZBTB33_GM12878_SoleSearch_merged	TagPeak	166845600	166845839	17	+	.	chr1_166845600_166845839
chr1	Sole_search_ZBTB33_GM12878_SoleSearch_merged	TagPeak	167315820	167315999	18	+	.	chr1_167315820_167315999
chr1	Sole_search_ZBTB33_GM12878_SoleSearch_merged	TagPeak	167597370	167597549	19	+	.	chr1_167597370_167597549
chr1	Sole_search_ZBTB33_GM12878_SoleSearch_merged	TagPeak	167600310	167600489	15	+	.	chr1_167600310_167600489
chr1	Sole_search_ZBTB33_GM12878_SoleSearch_merged	TagPeak	167683740	167684099	35	+	.	chr1_167683740_167684099
chr1	Sole_search_ZBTB33_GM12878_SoleSearch_merged	TagPeak	167684280	167684519	18	+	.	chr1_167684280_167684519
chr1	Sole_search_ZBTB33_GM12878_SoleSearch_merged	TagPeak	167904690	167904929	20	+	.	chr1_167904690_167904929
chr1	Sole_search_ZBTB33_GM12878_SoleSearch_merged	TagPeak	167905200	167905439	33	+	.	chr1_167905200_167905439
chr1	Sole_search_ZBTB33_GM12878_SoleSearch_merged	TagPeak	167905530	167906009	184	+	.	chr1_167905530_167906009
chr1	Sole_search_ZBTB33_GM12878_SoleSearch_merged	TagPeak	167906700	167906909	21	+	.	chr1_167906700_167906909
chr1	Sole_search_ZBTB33_GM12878_SoleSearch_merged	TagPeak	168148140	168148379	20	+	.	chr1_168148140_168148379
chr1	Sole_search_ZBTB33_GM12878_SoleSearch_merged	TagPeak	168148890	168149219	22	+	.	chr1_168148890_168149219
chr1	Sole_search_ZBTB33_GM12878_SoleSearch_merged	TagPeak	168195240	168195419	18	+	.	chr1_168195240_168195419
chr1	Sole_search_ZBTB33_GM12878_SoleSearch_merged	TagPeak	168479160	168479369	21	+	.	chr1_168479160_168479369
chr1	Sole_search_ZBTB33_GM12878_SoleSearch_merged	TagPeak	170043540	170043749	18	+	.	chr1_170043540_170043749
chr1	Sole_search_ZBTB33_GM12878_SoleSearch_merged	TagPeak	171711330	171711539	15	+	.	chr1_171711330_171711539
chr1	Sole_search_ZBTB33_GM12878_SoleSearch_merged	TagPeak	172413090	172413359	23	+	.	chr1_172413090_172413359
chr1	Sole_search_ZBTB33_GM12878_SoleSearch_merged	TagPeak	172419090	172419359	23	+	.	chr1_172419090_172419359
chr1	Sole_search_ZBTB33_GM12878_SoleSearch_merged	TagPeak	172502040	172502279	21	+	.	chr1_172502040_172502279
chr1	Sole_search_ZBTB33_GM12878_SoleSearch_merged	TagPeak	172502910	172503119	18	+	.	chr1_172502910_172503119
chr1	Sole_search_ZBTB33_GM12878_SoleSearch_merged	TagPeak	172608660	172608899	16	+	.	chr1_172608660_172608899
chr1	Sole_search_ZBTB33_GM12878_SoleSearch_merged	TagPeak	172715490	172715759	21	+	.	chr1_172715490_172715759
chr1	Sole_search_ZBTB33_GM12878_SoleSearch_merged	TagPeak	173164920	173165129	20	+	.	chr1_173164920_173165129
chr1	Sole_search_ZBTB33_GM12878_SoleSearch_merged	TagPeak	173193870	173194049	17	+	.	chr1_173193870_173194049
chr1	Sole_search_ZBTB33_GM12878_SoleSearch_merged	TagPeak	173384520	173384789	23	+	.	chr1_173384520_173384789
chr1	Sole_search_ZBTB33_GM12878_SoleSearch_merged	TagPeak	173387460	173387699	19	+	.	chr1_173387460_173387699
chr1	Sole_search_ZBTB33_GM12878_SoleSearch_merged	TagPeak	173445930	173446139	16	+	.	chr1_173445930_173446139
chr1	Sole_search_ZBTB33_GM12878_SoleSearch_merged	TagPeak	173793540	173794379	33	+	.	chr1_173793540_173794379
chr1	Sole_search_ZBTB33_GM12878_SoleSearch_merged	TagPeak	174173730	174174149	95	+	.	chr1_174173730_174174149
chr1	Sole_search_ZBTB33_GM12878_SoleSearch_merged	TagPeak	174939240	174939419	17	+	.	chr1_174939240_174939419
chr1	Sole_search_ZBTB33_GM12878_SoleSearch_merged	TagPeak	174968340	174968609	38	+	.	chr1_174968340_174968609
chr1	Sole_search_ZBTB33_GM12878_SoleSearch_merged	TagPeak	174968760	174969299	91	+	.	chr1_174968760_174969299
chr1	Sole_search_ZBTB33_GM12878_SoleSearch_merged	TagPeak	174992400	174992969	108	+	.	chr1_174992400_174992969
chr1	Sole_search_ZBTB33_GM12878_SoleSearch_merged	TagPeak	175173510	175173749	19	+	.	chr1_175173510_175173749
chr1	Sole_search_ZBTB33_GM12878_SoleSearch_merged	TagPeak	178025190	178025369	21	+	.	chr1_178025190_178025369
chr1	Sole_search_ZBTB33_GM12878_SoleSearch_merged	TagPeak	179050800	179050979	18	+	.	chr1_179050800_179050979
chr1	Sole_search_ZBTB33_GM12878_SoleSearch_merged	TagPeak	179335050	179335379	36	+	.	chr1_179335050_179335379
chr1	Sole_search_ZBTB33_GM12878_SoleSearch_merged	TagPeak	179851230	179851469	20	+	.	chr1_179851230_179851469
chr1	Sole_search_ZBTB33_GM12878_SoleSearch_merged	TagPeak	179851560	179852129	55	+	.	chr1_179851560_179852129
chr1	Sole_search_ZBTB33_GM12878_SoleSearch_merged	TagPeak	179923560	179924249	147	+	.	chr1_179923560_179924249
chr1	Sole_search_ZBTB33_GM12878_SoleSearch_merged	TagPeak	180123120	180123299	18	+	.	chr1_180123120_180123299
chr1	Sole_search_ZBTB33_GM12878_SoleSearch_merged	TagPeak	180123510	180123779	20	+	.	chr1_180123510_180123779
chr1	Sole_search_ZBTB33_GM12878_SoleSearch_merged	TagPeak	180471900	180472319	36	+	.	chr1_180471900_180472319
chr1	Sole_search_ZBTB33_GM12878_SoleSearch_merged	TagPeak	181003140	181003349	17	+	.	chr1_181003140_181003349
chr1	Sole_search_ZBTB33_GM12878_SoleSearch_merged	TagPeak	181004940	181005119	17	+	.	chr1_181004940_181005119
chr1	Sole_search_ZBTB33_GM12878_SoleSearch_merged	TagPeak	181031190	181031759	22	+	.	chr1_181031190_181031759
chr1	Sole_search_ZBTB33_GM12878_SoleSearch_merged	TagPeak	181057500	181058099	29	+	.	chr1_181057500_181058099
chr1	Sole_search_ZBTB33_GM12878_SoleSearch_merged	TagPeak	181059420	181059599	17	+	.	chr1_181059420_181059599
chr1	Sole_search_ZBTB33_GM12878_SoleSearch_merged	TagPeak	181068660	181068989	20	+	.	chr1_181068660_181068989
chr1	Sole_search_ZBTB33_GM12878_SoleSearch_merged	TagPeak	181097100	181097339	24	+	.	chr1_181097100_181097339
chr1	Sole_search_ZBTB33_GM12878_SoleSearch_merged	TagPeak	181098270	181098599	25	+	.	chr1_181098270_181098599
chr1	Sole_search_ZBTB33_GM12878_SoleSearch_merged	TagPeak	181101150	181101329	17	+	.	chr1_181101150_181101329
chr1	Sole_search_ZBTB33_GM12878_SoleSearch_merged	TagPeak	181103880	181104209	20	+	.	chr1_181103880_181104209
chr1	Sole_search_ZBTB33_GM12878_SoleSearch_merged	TagPeak	181116900	181117139	15	+	.	chr1_181116900_181117139
chr1	Sole_search_ZBTB33_GM12878_SoleSearch_merged	TagPeak	181122090	181122449	20	+	.	chr1_181122090_181122449
chr1	Sole_search_ZBTB33_GM12878_SoleSearch_merged	TagPeak	181128840	181129049	21	+	.	chr1_181128840_181129049
chr1	Sole_search_ZBTB33_GM12878_SoleSearch_merged	TagPeak	181399500	181399739	18	+	.	chr1_181399500_181399739
chr1	Sole_search_ZBTB33_GM12878_SoleSearch_merged	TagPeak	181473450	181473719	20	+	.	chr1_181473450_181473719
chr1	Sole_search_ZBTB33_GM12878_SoleSearch_merged	TagPeak	181478130	181478459	21	+	.	chr1_181478130_181478459
chr1	Sole_search_ZBTB33_GM12878_SoleSearch_merged	TagPeak	181511550	181511789	27	+	.	chr1_181511550_181511789
chr1	Sole_search_ZBTB33_GM12878_SoleSearch_merged	TagPeak	181906110	181906379	20	+	.	chr1_181906110_181906379
chr1	Sole_search_ZBTB33_GM12878_SoleSearch_merged	TagPeak	182573310	182573579	22	+	.	chr1_182573310_182573579
chr1	Sole_search_ZBTB33_GM12878_SoleSearch_merged	TagPeak	182573700	182573909	18	+	.	chr1_182573700_182573909
chr1	Sole_search_ZBTB33_GM12878_SoleSearch_merged	TagPeak	182580510	182580719	19	+	.	chr1_182580510_182580719
chr1	Sole_search_ZBTB33_GM12878_SoleSearch_merged	TagPeak	182584170	182584529	24	+	.	chr1_182584170_182584529
chr1	Sole_search_ZBTB33_GM12878_SoleSearch_merged	TagPeak	182585160	182585579	36	+	.	chr1_182585160_182585579
chr1	Sole_search_ZBTB33_GM12878_SoleSearch_merged	TagPeak	182808390	182808599	17	+	.	chr1_182808390_182808599
chr1	Sole_search_ZBTB33_GM12878_SoleSearch_merged	TagPeak	183040560	183040769	18	+	.	chr1_183040560_183040769
chr1	Sole_search_ZBTB33_GM12878_SoleSearch_merged	TagPeak	183440160	183440669	40	+	.	chr1_183440160_183440669
chr1	Sole_search_ZBTB33_GM12878_SoleSearch_merged	TagPeak	183440910	183441629	141	+	.	chr1_183440910_183441629
chr1	Sole_search_ZBTB33_GM12878_SoleSearch_merged	TagPeak	183557970	183558179	18	+	.	chr1_183557970_183558179
chr1	Sole_search_ZBTB33_GM12878_SoleSearch_merged	TagPeak	183811710	183811949	22	+	.	chr1_183811710_183811949
chr1	Sole_search_ZBTB33_GM12878_SoleSearch_merged	TagPeak	183925830	183926039	19	+	.	chr1_183925830_183926039
chr1	Sole_search_ZBTB33_GM12878_SoleSearch_merged	TagPeak	183958350	183958559	21	+	.	chr1_183958350_183958559
chr1	Sole_search_ZBTB33_GM12878_SoleSearch_merged	TagPeak	184020690	184020929	18	+	.	chr1_184020690_184020929
chr1	Sole_search_ZBTB33_GM12878_SoleSearch_merged	TagPeak	184723380	184723619	18	+	.	chr1_184723380_184723619
chr1	Sole_search_ZBTB33_GM12878_SoleSearch_merged	TagPeak	184724040	184724519	144	+	.	chr1_184724040_184724519
chr1	Sole_search_ZBTB33_GM12878_SoleSearch_merged	TagPeak	184836210	184836389	21	+	.	chr1_184836210_184836389
chr1	Sole_search_ZBTB33_GM12878_SoleSearch_merged	TagPeak	185286240	185286419	20	+	.	chr1_185286240_185286419
chr1	Sole_search_ZBTB33_GM12878_SoleSearch_merged	TagPeak	185606070	185606249	20	+	.	chr1_185606070_185606249
chr1	Sole_search_ZBTB33_GM12878_SoleSearch_merged	TagPeak	186051480	186051659	20	+	.	chr1_186051480_186051659
chr1	Sole_search_ZBTB33_GM12878_SoleSearch_merged	TagPeak	186344250	186344459	16	+	.	chr1_186344250_186344459
chr1	Sole_search_ZBTB33_GM12878_SoleSearch_merged	TagPeak	186344490	186344759	19	+	.	chr1_186344490_186344759
chr1	Sole_search_ZBTB33_GM12878_SoleSearch_merged	TagPeak	186345030	186345269	17	+	.	chr1_186345030_186345269
chr1	Sole_search_ZBTB33_GM12878_SoleSearch_merged	TagPeak	186818520	186818729	17	+	.	chr1_186818520_186818729
chr1	Sole_search_ZBTB33_GM12878_SoleSearch_merged	TagPeak	192520440	192520649	17	+	.	chr1_192520440_192520649
chr1	Sole_search_ZBTB33_GM12878_SoleSearch_merged	TagPeak	192547710	192547919	18	+	.	chr1_192547710_192547919
chr1	Sole_search_ZBTB33_GM12878_SoleSearch_merged	TagPeak	192548340	192548849	36	+	.	chr1_192548340_192548849
chr1	Sole_search_ZBTB33_GM12878_SoleSearch_merged	TagPeak	192549690	192550199	57	+	.	chr1_192549690_192550199
chr1	Sole_search_ZBTB33_GM12878_SoleSearch_merged	TagPeak	193028280	193028759	27	+	.	chr1_193028280_193028759
chr1	Sole_search_ZBTB33_GM12878_SoleSearch_merged	TagPeak	193074120	193074299	19	+	.	chr1_193074120_193074299
chr1	Sole_search_ZBTB33_GM12878_SoleSearch_merged	TagPeak	193090830	193091069	17	+	.	chr1_193090830_193091069
chr1	Sole_search_ZBTB33_GM12878_SoleSearch_merged	TagPeak	195164580	195164909	32	+	.	chr1_195164580_195164909
chr1	Sole_search_ZBTB33_GM12878_SoleSearch_merged	TagPeak	197170590	197170829	18	+	.	chr1_197170590_197170829
chr1	Sole_search_ZBTB33_GM12878_SoleSearch_merged	TagPeak	198126930	198127109	16	+	.	chr1_198126930_198127109
chr1	Sole_search_ZBTB33_GM12878_SoleSearch_merged	TagPeak	198128130	198128459	20	+	.	chr1_198128130_198128459
chr1	Sole_search_ZBTB33_GM12878_SoleSearch_merged	TagPeak	198668670	198668909	21	+	.	chr1_198668670_198668909
chr1	Sole_search_ZBTB33_GM12878_SoleSearch_merged	TagPeak	200452740	200452919	20	+	.	chr1_200452740_200452919
chr1	Sole_search_ZBTB33_GM12878_SoleSearch_merged	TagPeak	200708400	200708579	18	+	.	chr1_200708400_200708579
chr1	Sole_search_ZBTB33_GM12878_SoleSearch_merged	TagPeak	200839350	200839589	19	+	.	chr1_200839350_200839589
chr1	Sole_search_ZBTB33_GM12878_SoleSearch_merged	TagPeak	200847270	200847569	22	+	.	chr1_200847270_200847569
chr1	Sole_search_ZBTB33_GM12878_SoleSearch_merged	TagPeak	200849430	200849609	19	+	.	chr1_200849430_200849609
chr1	Sole_search_ZBTB33_GM12878_SoleSearch_merged	TagPeak	200857440	200857709	25	+	.	chr1_200857440_200857709
chr1	Sole_search_ZBTB33_GM12878_SoleSearch_merged	TagPeak	200858130	200858309	15	+	.	chr1_200858130_200858309
chr1	Sole_search_ZBTB33_GM12878_SoleSearch_merged	TagPeak	200939010	200939519	21	+	.	chr1_200939010_200939519
chr1	Sole_search_ZBTB33_GM12878_SoleSearch_merged	TagPeak	201476010	201476219	17	+	.	chr1_201476010_201476219
chr1	Sole_search_ZBTB33_GM12878_SoleSearch_merged	TagPeak	201678870	201679079	16	+	.	chr1_201678870_201679079
chr1	Sole_search_ZBTB33_GM12878_SoleSearch_merged	TagPeak	201924150	201924689	88	+	.	chr1_201924150_201924689
chr1	Sole_search_ZBTB33_GM12878_SoleSearch_merged	TagPeak	202128000	202128239	17	+	.	chr1_202128000_202128239
chr1	Sole_search_ZBTB33_GM12878_SoleSearch_merged	TagPeak	202128900	202129199	25	+	.	chr1_202128900_202129199
chr1	Sole_search_ZBTB33_GM12878_SoleSearch_merged	TagPeak	202153950	202154189	19	+	.	chr1_202153950_202154189
chr1	Sole_search_ZBTB33_GM12878_SoleSearch_merged	TagPeak	202317540	202317809	31	+	.	chr1_202317540_202317809
chr1	Sole_search_ZBTB33_GM12878_SoleSearch_merged	TagPeak	202858080	202858289	22	+	.	chr1_202858080_202858289
chr1	Sole_search_ZBTB33_GM12878_SoleSearch_merged	TagPeak	202927350	202927589	25	+	.	chr1_202927350_202927589
chr1	Sole_search_ZBTB33_GM12878_SoleSearch_merged	TagPeak	202976220	202976969	103	+	.	chr1_202976220_202976969
chr1	Sole_search_ZBTB33_GM12878_SoleSearch_merged	TagPeak	202995240	202995449	20	+	.	chr1_202995240_202995449
chr1	Sole_search_ZBTB33_GM12878_SoleSearch_merged	TagPeak	203256330	203256989	25	+	.	chr1_203256330_203256989
chr1	Sole_search_ZBTB33_GM12878_SoleSearch_merged	TagPeak	203258790	203259089	35	+	.	chr1_203258790_203259089
chr1	Sole_search_ZBTB33_GM12878_SoleSearch_merged	TagPeak	203259420	203259689	21	+	.	chr1_203259420_203259689
chr1	Sole_search_ZBTB33_GM12878_SoleSearch_merged	TagPeak	203274210	203274389	18	+	.	chr1_203274210_203274389
chr1	Sole_search_ZBTB33_GM12878_SoleSearch_merged	TagPeak	203274630	203274809	20	+	.	chr1_203274630_203274809
chr1	Sole_search_ZBTB33_GM12878_SoleSearch_merged	TagPeak	203275770	203276009	17	+	.	chr1_203275770_203276009
chr1	Sole_search_ZBTB33_GM12878_SoleSearch_merged	TagPeak	203276100	203276369	17	+	.	chr1_203276100_203276369
chr1	Sole_search_ZBTB33_GM12878_SoleSearch_merged	TagPeak	203294040	203294429	23	+	.	chr1_203294040_203294429
chr1	Sole_search_ZBTB33_GM12878_SoleSearch_merged	TagPeak	203296230	203296499	20	+	.	chr1_203296230_203296499
chr1	Sole_search_ZBTB33_GM12878_SoleSearch_merged	TagPeak	203307750	203307959	16	+	.	chr1_203307750_203307959
chr1	Sole_search_ZBTB33_GM12878_SoleSearch_merged	TagPeak	203830470	203830679	24	+	.	chr1_203830470_203830679
chr1	Sole_search_ZBTB33_GM12878_SoleSearch_merged	TagPeak	203831100	203831279	20	+	.	chr1_203831100_203831279
chr1	Sole_search_ZBTB33_GM12878_SoleSearch_merged	TagPeak	204380640	204380879	19	+	.	chr1_204380640_204380879
chr1	Sole_search_ZBTB33_GM12878_SoleSearch_merged	TagPeak	204387570	204387839	20	+	.	chr1_204387570_204387839
chr1	Sole_search_ZBTB33_GM12878_SoleSearch_merged	TagPeak	204430710	204430979	20	+	.	chr1_204430710_204430979
chr1	Sole_search_ZBTB33_GM12878_SoleSearch_merged	TagPeak	204463680	204463919	19	+	.	chr1_204463680_204463919
chr1	Sole_search_ZBTB33_GM12878_SoleSearch_merged	TagPeak	204692310	204692579	19	+	.	chr1_204692310_204692579
chr1	Sole_search_ZBTB33_GM12878_SoleSearch_merged	TagPeak	205090830	205091219	19	+	.	chr1_205090830_205091219
chr1	Sole_search_ZBTB33_GM12878_SoleSearch_merged	TagPeak	205180290	205180619	25	+	.	chr1_205180290_205180619
chr1	Sole_search_ZBTB33_GM12878_SoleSearch_merged	TagPeak	205180710	205181039	28	+	.	chr1_205180710_205181039
chr1	Sole_search_ZBTB33_GM12878_SoleSearch_merged	TagPeak	205255830	205256129	36	+	.	chr1_205255830_205256129
chr1	Sole_search_ZBTB33_GM12878_SoleSearch_merged	TagPeak	205257300	205257719	45	+	.	chr1_205257300_205257719
chr1	Sole_search_ZBTB33_GM12878_SoleSearch_merged	TagPeak	205600260	205600649	32	+	.	chr1_205600260_205600649
chr1	Sole_search_ZBTB33_GM12878_SoleSearch_merged	TagPeak	205601070	205601369	20	+	.	chr1_205601070_205601369
chr1	Sole_search_ZBTB33_GM12878_SoleSearch_merged	TagPeak	205639260	205639469	17	+	.	chr1_205639260_205639469
chr1	Sole_search_ZBTB33_GM12878_SoleSearch_merged	TagPeak	205718100	205718669	75	+	.	chr1_205718100_205718669
chr1	Sole_search_ZBTB33_GM12878_SoleSearch_merged	TagPeak	205887900	205888079	16	+	.	chr1_205887900_205888079
chr1	Sole_search_ZBTB33_GM12878_SoleSearch_merged	TagPeak	206290170	206290559	35	+	.	chr1_206290170_206290559
chr1	Sole_search_ZBTB33_GM12878_SoleSearch_merged	TagPeak	206663550	206663759	19	+	.	chr1_206663550_206663759
chr1	Sole_search_ZBTB33_GM12878_SoleSearch_merged	TagPeak	206763480	206763689	22	+	.	chr1_206763480_206763689
chr1	Sole_search_ZBTB33_GM12878_SoleSearch_merged	TagPeak	206785620	206786009	23	+	.	chr1_206785620_206786009
chr1	Sole_search_ZBTB33_GM12878_SoleSearch_merged	TagPeak	206853150	206853389	24	+	.	chr1_206853150_206853389
chr1	Sole_search_ZBTB33_GM12878_SoleSearch_merged	TagPeak	206859210	206859509	35	+	.	chr1_206859210_206859509
chr1	Sole_search_ZBTB33_GM12878_SoleSearch_merged	TagPeak	206877120	206877299	18	+	.	chr1_206877120_206877299
chr1	Sole_search_ZBTB33_GM12878_SoleSearch_merged	TagPeak	206889600	206889839	16	+	.	chr1_206889600_206889839
chr1	Sole_search_ZBTB33_GM12878_SoleSearch_merged	TagPeak	206913300	206913479	16	+	.	chr1_206913300_206913479
chr1	Sole_search_ZBTB33_GM12878_SoleSearch_merged	TagPeak	206914860	206915069	17	+	.	chr1_206914860_206915069
chr1	Sole_search_ZBTB33_GM12878_SoleSearch_merged	TagPeak	206939850	206940119	22	+	.	chr1_206939850_206940119
chr1	Sole_search_ZBTB33_GM12878_SoleSearch_merged	TagPeak	206955930	206956169	19	+	.	chr1_206955930_206956169
chr1	Sole_search_ZBTB33_GM12878_SoleSearch_merged	TagPeak	206957790	206957999	19	+	.	chr1_206957790_206957999
chr1	Sole_search_ZBTB33_GM12878_SoleSearch_merged	TagPeak	206976660	206976929	24	+	.	chr1_206976660_206976929
chr1	Sole_search_ZBTB33_GM12878_SoleSearch_merged	TagPeak	207038370	207038579	19	+	.	chr1_207038370_207038579
chr1	Sole_search_ZBTB33_GM12878_SoleSearch_merged	TagPeak	207103620	207103799	18	+	.	chr1_207103620_207103799
chr1	Sole_search_ZBTB33_GM12878_SoleSearch_merged	TagPeak	207103830	207104099	18	+	.	chr1_207103830_207104099
chr1	Sole_search_ZBTB33_GM12878_SoleSearch_merged	TagPeak	207144480	207144689	20	+	.	chr1_207144480_207144689
chr1	Sole_search_ZBTB33_GM12878_SoleSearch_merged	TagPeak	207223830	207224759	203	+	.	chr1_207223830_207224759
chr1	Sole_search_ZBTB33_GM12878_SoleSearch_merged	TagPeak	207226110	207226679	151	+	.	chr1_207226110_207226679
chr1	Sole_search_ZBTB33_GM12878_SoleSearch_merged	TagPeak	207271470	207271679	18	+	.	chr1_207271470_207271679
chr1	Sole_search_ZBTB33_GM12878_SoleSearch_merged	TagPeak	207494460	207494939	58	+	.	chr1_207494460_207494939
chr1	Sole_search_ZBTB33_GM12878_SoleSearch_merged	TagPeak	207495450	207495629	16	+	.	chr1_207495450_207495629
chr1	Sole_search_ZBTB33_GM12878_SoleSearch_merged	TagPeak	207588030	207588239	19	+	.	chr1_207588030_207588239
chr1	Sole_search_ZBTB33_GM12878_SoleSearch_merged	TagPeak	207995430	207995819	26	+	.	chr1_207995430_207995819
chr1	Sole_search_ZBTB33_GM12878_SoleSearch_merged	TagPeak	207996480	207996689	17	+	.	chr1_207996480_207996689
chr1	Sole_search_ZBTB33_GM12878_SoleSearch_merged	TagPeak	207997140	207997739	29	+	.	chr1_207997140_207997739
chr1	Sole_search_ZBTB33_GM12878_SoleSearch_merged	TagPeak	207998700	207998939	22	+	.	chr1_207998700_207998939
chr1	Sole_search_ZBTB33_GM12878_SoleSearch_merged	TagPeak	209943720	209943899	16	+	.	chr1_209943720_209943899
chr1	Sole_search_ZBTB33_GM12878_SoleSearch_merged	TagPeak	209944050	209944919	20	+	.	chr1_209944050_209944919
chr1	Sole_search_ZBTB33_GM12878_SoleSearch_merged	TagPeak	209957730	209958209	159	+	.	chr1_209957730_209958209
chr1	Sole_search_ZBTB33_GM12878_SoleSearch_merged	TagPeak	210547110	210547769	48	+	.	chr1_210547110_210547769
chr1	Sole_search_ZBTB33_GM12878_SoleSearch_merged	TagPeak	211434120	211434389	25	+	.	chr1_211434120_211434389
chr1	Sole_search_ZBTB33_GM12878_SoleSearch_merged	TagPeak	211556040	211556399	25	+	.	chr1_211556040_211556399
chr1	Sole_search_ZBTB33_GM12878_SoleSearch_merged	TagPeak	211868520	211868789	26	+	.	chr1_211868520_211868789
chr1	Sole_search_ZBTB33_GM12878_SoleSearch_merged	TagPeak	212108010	212108219	18	+	.	chr1_212108010_212108219
chr1	Sole_search_ZBTB33_GM12878_SoleSearch_merged	TagPeak	212108820	212109119	24	+	.	chr1_212108820_212109119
chr1	Sole_search_ZBTB33_GM12878_SoleSearch_merged	TagPeak	212159430	212159639	18	+	.	chr1_212159430_212159639
chr1	Sole_search_ZBTB33_GM12878_SoleSearch_merged	TagPeak	212457780	212458019	17	+	.	chr1_212457780_212458019
chr1	Sole_search_ZBTB33_GM12878_SoleSearch_merged	TagPeak	212458380	212458559	23	+	.	chr1_212458380_212458559
chr1	Sole_search_ZBTB33_GM12878_SoleSearch_merged	TagPeak	212588100	212588519	19	+	.	chr1_212588100_212588519
chr1	Sole_search_ZBTB33_GM12878_SoleSearch_merged	TagPeak	212739960	212740259	19	+	.	chr1_212739960_212740259
chr1	Sole_search_ZBTB33_GM12878_SoleSearch_merged	TagPeak	212780280	212780519	23	+	.	chr1_212780280_212780519
chr1	Sole_search_ZBTB33_GM12878_SoleSearch_merged	TagPeak	212781690	212781869	17	+	.	chr1_212781690_212781869
chr1	Sole_search_ZBTB33_GM12878_SoleSearch_merged	TagPeak	212781960	212782259	27	+	.	chr1_212781960_212782259
chr1	Sole_search_ZBTB33_GM12878_SoleSearch_merged	TagPeak	212851920	212852339	26	+	.	chr1_212851920_212852339
chr1	Sole_search_ZBTB33_GM12878_SoleSearch_merged	TagPeak	212964930	212965109	20	+	.	chr1_212964930_212965109
chr1	Sole_search_ZBTB33_GM12878_SoleSearch_merged	TagPeak	213031380	213031739	39	+	.	chr1_213031380_213031739
chr1	Sole_search_ZBTB33_GM12878_SoleSearch_merged	TagPeak	213133080	213133319	18	+	.	chr1_213133080_213133319
chr1	Sole_search_ZBTB33_GM12878_SoleSearch_merged	TagPeak	213151110	213151529	19	+	.	chr1_213151110_213151529
chr1	Sole_search_ZBTB33_GM12878_SoleSearch_merged	TagPeak	213153090	213153329	18	+	.	chr1_213153090_213153329
chr1	Sole_search_ZBTB33_GM12878_SoleSearch_merged	TagPeak	214502190	214502429	17	+	.	chr1_214502190_214502429
chr1	Sole_search_ZBTB33_GM12878_SoleSearch_merged	TagPeak	215740530	215740709	16	+	.	chr1_215740530_215740709
chr1	Sole_search_ZBTB33_GM12878_SoleSearch_merged	TagPeak	219347070	219347399	22	+	.	chr1_219347070_219347399
chr1	Sole_search_ZBTB33_GM12878_SoleSearch_merged	TagPeak	219649560	219649739	17	+	.	chr1_219649560_219649739
chr1	Sole_search_ZBTB33_GM12878_SoleSearch_merged	TagPeak	220219500	220219799	17	+	.	chr1_220219500_220219799
chr1	Sole_search_ZBTB33_GM12878_SoleSearch_merged	TagPeak	220394130	220394309	18	+	.	chr1_220394130_220394309
chr1	Sole_search_ZBTB33_GM12878_SoleSearch_merged	TagPeak	221915820	221915999	17	+	.	chr1_221915820_221915999
chr1	Sole_search_ZBTB33_GM12878_SoleSearch_merged	TagPeak	221934840	221935049	19	+	.	chr1_221934840_221935049
chr1	Sole_search_ZBTB33_GM12878_SoleSearch_merged	TagPeak	221950260	221950499	28	+	.	chr1_221950260_221950499
chr1	Sole_search_ZBTB33_GM12878_SoleSearch_merged	TagPeak	221951040	221951399	40	+	.	chr1_221951040_221951399
chr1	Sole_search_ZBTB33_GM12878_SoleSearch_merged	TagPeak	221966730	221966939	19	+	.	chr1_221966730_221966939
chr1	Sole_search_ZBTB33_GM12878_SoleSearch_merged	TagPeak	222013290	222013469	17	+	.	chr1_222013290_222013469
chr1	Sole_search_ZBTB33_GM12878_SoleSearch_merged	TagPeak	222885180	222885419	20	+	.	chr1_222885180_222885419
chr1	Sole_search_ZBTB33_GM12878_SoleSearch_merged	TagPeak	222886590	222886799	18	+	.	chr1_222886590_222886799
chr1	Sole_search_ZBTB33_GM12878_SoleSearch_merged	TagPeak	223363530	223363859	20	+	.	chr1_223363530_223363859
chr1	Sole_search_ZBTB33_GM12878_SoleSearch_merged	TagPeak	224370960	224371229	24	+	.	chr1_224370960_224371229
chr1	Sole_search_ZBTB33_GM12878_SoleSearch_merged	TagPeak	224391060	224391239	17	+	.	chr1_224391060_224391239
chr1	Sole_search_ZBTB33_GM12878_SoleSearch_merged	TagPeak	224924550	224924789	22	+	.	chr1_224924550_224924789
chr1	Sole_search_ZBTB33_GM12878_SoleSearch_merged	TagPeak	225611220	225611399	17	+	.	chr1_225611220_225611399
chr1	Sole_search_ZBTB33_GM12878_SoleSearch_merged	TagPeak	225655320	225655529	18	+	.	chr1_225655320_225655529
chr1	Sole_search_ZBTB33_GM12878_SoleSearch_merged	TagPeak	226111800	226112009	20	+	.	chr1_226111800_226112009
chr1	Sole_search_ZBTB33_GM12878_SoleSearch_merged	TagPeak	226187250	226187489	26	+	.	chr1_226187250_226187489
chr1	Sole_search_ZBTB33_GM12878_SoleSearch_merged	TagPeak	226814640	226814879	17	+	.	chr1_226814640_226814879
chr1	Sole_search_ZBTB33_GM12878_SoleSearch_merged	TagPeak	226831470	226831679	19	+	.	chr1_226831470_226831679
chr1	Sole_search_ZBTB33_GM12878_SoleSearch_merged	TagPeak	226837080	226837319	23	+	.	chr1_226837080_226837319
chr1	Sole_search_ZBTB33_GM12878_SoleSearch_merged	TagPeak	226850460	226850699	29	+	.	chr1_226850460_226850699
chr1	Sole_search_ZBTB33_GM12878_SoleSearch_merged	TagPeak	226863000	226863209	17	+	.	chr1_226863000_226863209
chr1	Sole_search_ZBTB33_GM12878_SoleSearch_merged	TagPeak	226899030	226899209	16	+	.	chr1_226899030_226899209
chr1	Sole_search_ZBTB33_GM12878_SoleSearch_merged	TagPeak	226900590	226900859	24	+	.	chr1_226900590_226900859
chr1	Sole_search_ZBTB33_GM12878_SoleSearch_merged	TagPeak	226911990	226912169	18	+	.	chr1_226911990_226912169
chr1	Sole_search_ZBTB33_GM12878_SoleSearch_merged	TagPeak	226921620	226921799	17	+	.	chr1_226921620_226921799
chr1	Sole_search_ZBTB33_GM12878_SoleSearch_merged	TagPeak	227076330	227076509	15	+	.	chr1_227076330_227076509
chr1	Sole_search_ZBTB33_GM12878_SoleSearch_merged	TagPeak	227127450	227127719	19	+	.	chr1_227127450_227127719
chr1	Sole_search_ZBTB33_GM12878_SoleSearch_merged	TagPeak	227922870	227923229	41	+	.	chr1_227922870_227923229
chr1	Sole_search_ZBTB33_GM12878_SoleSearch_merged	TagPeak	228296850	228297089	21	+	.	chr1_228296850_228297089
chr1	Sole_search_ZBTB33_GM12878_SoleSearch_merged	TagPeak	228645420	228645659	23	+	.	chr1_228645420_228645659
chr1	Sole_search_ZBTB33_GM12878_SoleSearch_merged	TagPeak	228645870	228646109	20	+	.	chr1_228645870_228646109
chr1	Sole_search_ZBTB33_GM12878_SoleSearch_merged	TagPeak	228674280	228674639	40	+	.	chr1_228674280_228674639
chr1	Sole_search_ZBTB33_GM12878_SoleSearch_merged	TagPeak	228674730	228674969	18	+	.	chr1_228674730_228674969
chr1	Sole_search_ZBTB33_GM12878_SoleSearch_merged	TagPeak	228688620	228688799	18	+	.	chr1_228688620_228688799
chr1	Sole_search_ZBTB33_GM12878_SoleSearch_merged	TagPeak	229643550	229644389	63	+	.	chr1_229643550_229644389
chr1	Sole_search_ZBTB33_GM12878_SoleSearch_merged	TagPeak	229644540	229644869	19	+	.	chr1_229644540_229644869
chr1	Sole_search_ZBTB33_GM12878_SoleSearch_merged	TagPeak	230202360	230202539	15	+	.	chr1_230202360_230202539
chr1	Sole_search_ZBTB33_GM12878_SoleSearch_merged	TagPeak	230202900	230203079	17	+	.	chr1_230202900_230203079
chr1	Sole_search_ZBTB33_GM12878_SoleSearch_merged	TagPeak	230245620	230246219	24	+	.	chr1_230245620_230246219
chr1	Sole_search_ZBTB33_GM12878_SoleSearch_merged	TagPeak	230246820	230247149	28	+	.	chr1_230246820_230247149
chr1	Sole_search_ZBTB33_GM12878_SoleSearch_merged	TagPeak	230259090	230259269	16	+	.	chr1_230259090_230259269
chr1	Sole_search_ZBTB33_GM12878_SoleSearch_merged	TagPeak	230345490	230345759	18	+	.	chr1_230345490_230345759
chr1	Sole_search_ZBTB33_GM12878_SoleSearch_merged	TagPeak	230777700	230777939	15	+	.	chr1_230777700_230777939
chr1	Sole_search_ZBTB33_GM12878_SoleSearch_merged	TagPeak	230778330	230778569	21	+	.	chr1_230778330_230778569
chr1	Sole_search_ZBTB33_GM12878_SoleSearch_merged	TagPeak	231003960	231004199	19	+	.	chr1_231003960_231004199
chr1	Sole_search_ZBTB33_GM12878_SoleSearch_merged	TagPeak	231114750	231114959	22	+	.	chr1_231114750_231114959
chr1	Sole_search_ZBTB33_GM12878_SoleSearch_merged	TagPeak	231376680	231377039	20	+	.	chr1_231376680_231377039
chr1	Sole_search_ZBTB33_GM12878_SoleSearch_merged	TagPeak	231473220	231473519	23	+	.	chr1_231473220_231473519
chr1	Sole_search_ZBTB33_GM12878_SoleSearch_merged	TagPeak	231473760	231474359	179	+	.	chr1_231473760_231474359
chr1	Sole_search_ZBTB33_GM12878_SoleSearch_merged	TagPeak	231664350	231664649	24	+	.	chr1_231664350_231664649
chr1	Sole_search_ZBTB33_GM12878_SoleSearch_merged	TagPeak	231665700	231665879	16	+	.	chr1_231665700_231665879
chr1	Sole_search_ZBTB33_GM12878_SoleSearch_merged	TagPeak	232940520	232940819	22	+	.	chr1_232940520_232940819
chr1	Sole_search_ZBTB33_GM12878_SoleSearch_merged	TagPeak	232940880	232941479	207	+	.	chr1_232940880_232941479
chr1	Sole_search_ZBTB33_GM12878_SoleSearch_merged	TagPeak	233595330	233595569	18	+	.	chr1_233595330_233595569
chr1	Sole_search_ZBTB33_GM12878_SoleSearch_merged	TagPeak	233735490	233735759	20	+	.	chr1_233735490_233735759
chr1	Sole_search_ZBTB33_GM12878_SoleSearch_merged	TagPeak	234382350	234382739	17	+	.	chr1_234382350_234382739
chr1	Sole_search_ZBTB33_GM12878_SoleSearch_merged	TagPeak	234509130	234509549	46	+	.	chr1_234509130_234509549
chr1	Sole_search_ZBTB33_GM12878_SoleSearch_merged	TagPeak	234614640	234614849	17	+	.	chr1_234614640_234614849
chr1	Sole_search_ZBTB33_GM12878_SoleSearch_merged	TagPeak	234743040	234743249	20	+	.	chr1_234743040_234743249
chr1	Sole_search_ZBTB33_GM12878_SoleSearch_merged	TagPeak	234744240	234744419	16	+	.	chr1_234744240_234744419
chr1	Sole_search_ZBTB33_GM12878_SoleSearch_merged	TagPeak	234745800	234745979	19	+	.	chr1_234745800_234745979
chr1	Sole_search_ZBTB33_GM12878_SoleSearch_merged	TagPeak	234746070	234746819	28	+	.	chr1_234746070_234746819
chr1	Sole_search_ZBTB33_GM12878_SoleSearch_merged	TagPeak	234748230	234748799	28	+	.	chr1_234748230_234748799
chr1	Sole_search_ZBTB33_GM12878_SoleSearch_merged	TagPeak	234831810	234832229	41	+	.	chr1_234831810_234832229
chr1	Sole_search_ZBTB33_GM12878_SoleSearch_merged	TagPeak	234835950	234836129	18	+	.	chr1_234835950_234836129
chr1	Sole_search_ZBTB33_GM12878_SoleSearch_merged	TagPeak	234859290	234859589	27	+	.	chr1_234859290_234859589
chr1	Sole_search_ZBTB33_GM12878_SoleSearch_merged	TagPeak	234908190	234908429	22	+	.	chr1_234908190_234908429
chr1	Sole_search_ZBTB33_GM12878_SoleSearch_merged	TagPeak	234977370	234977669	21	+	.	chr1_234977370_234977669
chr1	Sole_search_ZBTB33_GM12878_SoleSearch_merged	TagPeak	234978660	234978929	25	+	.	chr1_234978660_234978929
chr1	Sole_search_ZBTB33_GM12878_SoleSearch_merged	TagPeak	234979200	234979409	18	+	.	chr1_234979200_234979409
chr1	Sole_search_ZBTB33_GM12878_SoleSearch_merged	TagPeak	235062690	235063019	18	+	.	chr1_235062690_235063019
chr1	Sole_search_ZBTB33_GM12878_SoleSearch_merged	TagPeak	235097730	235098239	45	+	.	chr1_235097730_235098239
chr1	Sole_search_ZBTB33_GM12878_SoleSearch_merged	TagPeak	235098420	235098749	22	+	.	chr1_235098420_235098749
chr1	Sole_search_ZBTB33_GM12878_SoleSearch_merged	TagPeak	235100100	235100279	17	+	.	chr1_235100100_235100279
chr1	Sole_search_ZBTB33_GM12878_SoleSearch_merged	TagPeak	235106880	235107059	15	+	.	chr1_235106880_235107059
chr1	Sole_search_ZBTB33_GM12878_SoleSearch_merged	TagPeak	235114590	235114769	25	+	.	chr1_235114590_235114769
chr1	Sole_search_ZBTB33_GM12878_SoleSearch_merged	TagPeak	235116210	235116719	20	+	.	chr1_235116210_235116719
chr1	Sole_search_ZBTB33_GM12878_SoleSearch_merged	TagPeak	235116840	235117229	26	+	.	chr1_235116840_235117229
chr1	Sole_search_ZBTB33_GM12878_SoleSearch_merged	TagPeak	235147170	235148249	30	+	.	chr1_235147170_235148249
chr1	Sole_search_ZBTB33_GM12878_SoleSearch_merged	TagPeak	235151520	235151759	18	+	.	chr1_235151520_235151759
chr1	Sole_search_ZBTB33_GM12878_SoleSearch_merged	TagPeak	235183470	235183709	17	+	.	chr1_235183470_235183709
chr1	Sole_search_ZBTB33_GM12878_SoleSearch_merged	TagPeak	235242600	235242809	23	+	.	chr1_235242600_235242809
chr1	Sole_search_ZBTB33_GM12878_SoleSearch_merged	TagPeak	235292070	235292489	29	+	.	chr1_235292070_235292489
chr1	Sole_search_ZBTB33_GM12878_SoleSearch_merged	TagPeak	235324020	235324589	26	+	.	chr1_235324020_235324589
chr1	Sole_search_ZBTB33_GM12878_SoleSearch_merged	TagPeak	235416540	235416749	20	+	.	chr1_235416540_235416749
chr1	Sole_search_ZBTB33_GM12878_SoleSearch_merged	TagPeak	235491390	235491929	38	+	.	chr1_235491390_235491929
chr1	Sole_search_ZBTB33_GM12878_SoleSearch_merged	TagPeak	235492200	235492409	16	+	.	chr1_235492200_235492409
chr1	Sole_search_ZBTB33_GM12878_SoleSearch_merged	TagPeak	235667850	235668179	22	+	.	chr1_235667850_235668179
chr1	Sole_search_ZBTB33_GM12878_SoleSearch_merged	TagPeak	236109330	236109539	17	+	.	chr1_236109330_236109539
chr1	Sole_search_ZBTB33_GM12878_SoleSearch_merged	TagPeak	236118090	236118389	19	+	.	chr1_236118090_236118389
chr1	Sole_search_ZBTB33_GM12878_SoleSearch_merged	TagPeak	236162760	236163059	23	+	.	chr1_236162760_236163059
chr1	Sole_search_ZBTB33_GM12878_SoleSearch_merged	TagPeak	236230140	236230499	20	+	.	chr1_236230140_236230499
chr1	Sole_search_ZBTB33_GM12878_SoleSearch_merged	TagPeak	236264970	236265209	20	+	.	chr1_236264970_236265209
chr1	Sole_search_ZBTB33_GM12878_SoleSearch_merged	TagPeak	236313120	236313419	21	+	.	chr1_236313120_236313419
chr1	Sole_search_ZBTB33_GM12878_SoleSearch_merged	TagPeak	236319030	236319299	18	+	.	chr1_236319030_236319299
chr1	Sole_search_ZBTB33_GM12878_SoleSearch_merged	TagPeak	236322180	236322359	16	+	.	chr1_236322180_236322359
chr1	Sole_search_ZBTB33_GM12878_SoleSearch_merged	TagPeak	236323050	236323229	17	+	.	chr1_236323050_236323229
chr1	Sole_search_ZBTB33_GM12878_SoleSearch_merged	TagPeak	236323440	236324129	30	+	.	chr1_236323440_236324129
chr1	Sole_search_ZBTB33_GM12878_SoleSearch_merged	TagPeak	236687190	236687429	23	+	.	chr1_236687190_236687429
chr1	Sole_search_ZBTB33_GM12878_SoleSearch_merged	TagPeak	236767710	236767979	30	+	.	chr1_236767710_236767979
chr1	Sole_search_ZBTB33_GM12878_SoleSearch_merged	TagPeak	236958270	236958629	30	+	.	chr1_236958270_236958629
chr1	Sole_search_ZBTB33_GM12878_SoleSearch_merged	TagPeak	236958900	236959229	17	+	.	chr1_236958900_236959229
chr1	Sole_search_ZBTB33_GM12878_SoleSearch_merged	TagPeak	243418230	243418469	17	+	.	chr1_243418230_243418469
chr1	Sole_search_ZBTB33_GM12878_SoleSearch_merged	TagPeak	243418560	243418889	20	+	.	chr1_243418560_243418889
chr1	Sole_search_ZBTB33_GM12878_SoleSearch_merged	TagPeak	243419100	243419519	19	+	.	chr1_243419100_243419519
chr1	Sole_search_ZBTB33_GM12878_SoleSearch_merged	TagPeak	243477330	243477569	22	+	.	chr1_243477330_243477569
chr1	Sole_search_ZBTB33_GM12878_SoleSearch_merged	TagPeak	243759690	243759989	40	+	.	chr1_243759690_243759989
chr1	Sole_search_ZBTB33_GM12878_SoleSearch_merged	TagPeak	244013940	244014299	32	+	.	chr1_244013940_244014299
chr1	Sole_search_ZBTB33_GM12878_SoleSearch_merged	TagPeak	244615230	244615709	94	+	.	chr1_244615230_244615709
chr1	Sole_search_ZBTB33_GM12878_SoleSearch_merged	TagPeak	244998090	244998329	24	+	.	chr1_244998090_244998329
chr1	Sole_search_ZBTB33_GM12878_SoleSearch_merged	TagPeak	244999440	244999649	19	+	.	chr1_244999440_244999649
chr1	Sole_search_ZBTB33_GM12878_SoleSearch_merged	TagPeak	245027670	245027969	22	+	.	chr1_245027670_245027969
chr1	Sole_search_ZBTB33_GM12878_SoleSearch_merged	TagPeak	245028000	245028209	18	+	.	chr1_245028000_245028209
chr1	Sole_search_ZBTB33_GM12878_SoleSearch_merged	TagPeak	245120820	245121119	48	+	.	chr1_245120820_245121119
chr1	Sole_search_ZBTB33_GM12878_SoleSearch_merged	TagPeak	245134170	245134409	20	+	.	chr1_245134170_245134409
chr1	Sole_search_ZBTB33_GM12878_SoleSearch_merged	TagPeak	245812200	245812409	17	+	.	chr1_245812200_245812409
chr1	Sole_search_ZBTB33_GM12878_SoleSearch_merged	TagPeak	246729330	246729779	20	+	.	chr1_246729330_246729779
chr1	Sole_search_ZBTB33_GM12878_SoleSearch_merged	TagPeak	246859920	246860099	18	+	.	chr1_246859920_246860099
chr1	Sole_search_ZBTB33_GM12878_SoleSearch_merged	TagPeak	247094970	247095779	160	+	.	chr1_247094970_247095779
chr1	Sole_search_ZBTB33_GM12878_SoleSearch_merged	TagPeak	247569330	247569599	21	+	.	chr1_247569330_247569599
chr1	Sole_search_ZBTB33_GM12878_SoleSearch_merged	TagPeak	247569660	247569899	18	+	.	chr1_247569660_247569899
chr1	Sole_search_ZBTB33_GM12878_SoleSearch_merged	TagPeak	247570590	247570889	19	+	.	chr1_247570590_247570889
chr1	Sole_search_ZBTB33_GM12878_SoleSearch_merged	TagPeak	247573230	247573409	18	+	.	chr1_247573230_247573409
chr1	Sole_search_ZBTB33_GM12878_SoleSearch_merged	TagPeak	249087930	249088169	19	+	.	chr1_249087930_249088169
chr1	Sole_search_ZBTB33_GM12878_SoleSearch_merged	TagPeak	249098970	249099149	16	+	.	chr1_249098970_249099149
chr1	Sole_search_ZBTB33_GM12878_SoleSearch_merged	TagPeak	249152310	249152489	18	+	.	chr1_249152310_249152489
chr1	Sole_search_ZBTB33_GM12878_SoleSearch_merged	TagPeak	249167880	249168299	45	+	.	chr1_249167880_249168299
chr10	Sole_search_ZBTB33_GM12878_SoleSearch_merged	TagPeak	110070	110279	21	+	.	chr10_110070_110279
chr10	Sole_search_ZBTB33_GM12878_SoleSearch_merged	TagPeak	180300	180539	17	+	.	chr10_180300_180539
chr10	Sole_search_ZBTB33_GM12878_SoleSearch_merged	TagPeak	182160	182609	42	+	.	chr10_182160_182609
chr10	Sole_search_ZBTB33_GM12878_SoleSearch_merged	TagPeak	977520	977849	41	+	.	chr10_977520_977849
chr10	Sole_search_ZBTB33_GM12878_SoleSearch_merged	TagPeak	1034190	1034399	19	+	.	chr10_1034190_1034399
chr10	Sole_search_ZBTB33_GM12878_SoleSearch_merged	TagPeak	1089480	1089809	19	+	.	chr10_1089480_1089809
chr10	Sole_search_ZBTB33_GM12878_SoleSearch_merged	TagPeak	1094280	1094459	17	+	.	chr10_1094280_1094459
chr10	Sole_search_ZBTB33_GM12878_SoleSearch_merged	TagPeak	1094790	1095269	32	+	.	chr10_1094790_1095269
chr10	Sole_search_ZBTB33_GM12878_SoleSearch_merged	TagPeak	1101840	1102259	21	+	.	chr10_1101840_1102259
chr10	Sole_search_ZBTB33_GM12878_SoleSearch_merged	TagPeak	1102740	1102949	18	+	.	chr10_1102740_1102949
chr10	Sole_search_ZBTB33_GM12878_SoleSearch_merged	TagPeak	1265850	1266359	20	+	.	chr10_1265850_1266359
chr10	Sole_search_ZBTB33_GM12878_SoleSearch_merged	TagPeak	1278540	1278779	18	+	.	chr10_1278540_1278779
chr10	Sole_search_ZBTB33_GM12878_SoleSearch_merged	TagPeak	1296060	1296299	20	+	.	chr10_1296060_1296299
chr10	Sole_search_ZBTB33_GM12878_SoleSearch_merged	TagPeak	1496760	1496939	16	+	.	chr10_1496760_1496939
chr10	Sole_search_ZBTB33_GM12878_SoleSearch_merged	TagPeak	1504740	1504949	18	+	.	chr10_1504740_1504949
chr10	Sole_search_ZBTB33_GM12878_SoleSearch_merged	TagPeak	1613970	1614419	20	+	.	chr10_1613970_1614419
chr10	Sole_search_ZBTB33_GM12878_SoleSearch_merged	TagPeak	1705050	1705229	21	+	.	chr10_1705050_1705229
chr10	Sole_search_ZBTB33_GM12878_SoleSearch_merged	TagPeak	1758120	1758359	19	+	.	chr10_1758120_1758359
chr10	Sole_search_ZBTB33_GM12878_SoleSearch_merged	TagPeak	2992020	2992259	20	+	.	chr10_2992020_2992259
chr10	Sole_search_ZBTB33_GM12878_SoleSearch_merged	TagPeak	3525660	3525959	26	+	.	chr10_3525660_3525959
chr10	Sole_search_ZBTB33_GM12878_SoleSearch_merged	TagPeak	3818160	3818519	24	+	.	chr10_3818160_3818519
chr10	Sole_search_ZBTB33_GM12878_SoleSearch_merged	TagPeak	3818550	3818729	17	+	.	chr10_3818550_3818729
chr10	Sole_search_ZBTB33_GM12878_SoleSearch_merged	TagPeak	3824760	3825059	20	+	.	chr10_3824760_3825059
chr10	Sole_search_ZBTB33_GM12878_SoleSearch_merged	TagPeak	3825540	3825899	24	+	.	chr10_3825540_3825899
chr10	Sole_search_ZBTB33_GM12878_SoleSearch_merged	TagPeak	3827670	3827909	20	+	.	chr10_3827670_3827909
chr10	Sole_search_ZBTB33_GM12878_SoleSearch_merged	TagPeak	3828090	3828359	20	+	.	chr10_3828090_3828359
chr10	Sole_search_ZBTB33_GM12878_SoleSearch_merged	TagPeak	3828870	3829169	21	+	.	chr10_3828870_3829169
chr10	Sole_search_ZBTB33_GM12878_SoleSearch_merged	TagPeak	3853680	3853919	18	+	.	chr10_3853680_3853919
chr10	Sole_search_ZBTB33_GM12878_SoleSearch_merged	TagPeak	3917700	3917879	17	+	.	chr10_3917700_3917879
chr10	Sole_search_ZBTB33_GM12878_SoleSearch_merged	TagPeak	3977340	3977519	19	+	.	chr10_3977340_3977519
chr10	Sole_search_ZBTB33_GM12878_SoleSearch_merged	TagPeak	4111200	4111439	22	+	.	chr10_4111200_4111439
chr10	Sole_search_ZBTB33_GM12878_SoleSearch_merged	TagPeak	5624070	5624429	21	+	.	chr10_5624070_5624429
chr10	Sole_search_ZBTB33_GM12878_SoleSearch_merged	TagPeak	5708640	5709029	20	+	.	chr10_5708640_5709029
chr10	Sole_search_ZBTB33_GM12878_SoleSearch_merged	TagPeak	5726310	5726759	115	+	.	chr10_5726310_5726759
chr10	Sole_search_ZBTB33_GM12878_SoleSearch_merged	TagPeak	5727540	5727719	17	+	.	chr10_5727540_5727719
chr10	Sole_search_ZBTB33_GM12878_SoleSearch_merged	TagPeak	5855340	5855819	145	+	.	chr10_5855340_5855819
chr10	Sole_search_ZBTB33_GM12878_SoleSearch_merged	TagPeak	5882310	5882579	24	+	.	chr10_5882310_5882579
chr10	Sole_search_ZBTB33_GM12878_SoleSearch_merged	TagPeak	5904450	5904659	26	+	.	chr10_5904450_5904659
chr10	Sole_search_ZBTB33_GM12878_SoleSearch_merged	TagPeak	5931930	5932199	20	+	.	chr10_5931930_5932199
chr10	Sole_search_ZBTB33_GM12878_SoleSearch_merged	TagPeak	6017970	6018209	18	+	.	chr10_6017970_6018209
chr10	Sole_search_ZBTB33_GM12878_SoleSearch_merged	TagPeak	6092730	6093329	23	+	.	chr10_6092730_6093329
chr10	Sole_search_ZBTB33_GM12878_SoleSearch_merged	TagPeak	6178290	6178589	18	+	.	chr10_6178290_6178589
chr10	Sole_search_ZBTB33_GM12878_SoleSearch_merged	TagPeak	6182430	6182669	17	+	.	chr10_6182430_6182669
chr10	Sole_search_ZBTB33_GM12878_SoleSearch_merged	TagPeak	6183180	6183359	18	+	.	chr10_6183180_6183359
chr10	Sole_search_ZBTB33_GM12878_SoleSearch_merged	TagPeak	6244710	6245039	24	+	.	chr10_6244710_6245039
chr10	Sole_search_ZBTB33_GM12878_SoleSearch_merged	TagPeak	6246480	6246839	17	+	.	chr10_6246480_6246839
chr10	Sole_search_ZBTB33_GM12878_SoleSearch_merged	TagPeak	6312360	6312659	23	+	.	chr10_6312360_6312659
chr10	Sole_search_ZBTB33_GM12878_SoleSearch_merged	TagPeak	6317070	6317489	17	+	.	chr10_6317070_6317489
chr10	Sole_search_ZBTB33_GM12878_SoleSearch_merged	TagPeak	6341250	6341429	18	+	.	chr10_6341250_6341429
chr10	Sole_search_ZBTB33_GM12878_SoleSearch_merged	TagPeak	6341970	6342179	25	+	.	chr10_6341970_6342179
chr10	Sole_search_ZBTB33_GM12878_SoleSearch_merged	TagPeak	6342450	6342869	103	+	.	chr10_6342450_6342869
chr10	Sole_search_ZBTB33_GM12878_SoleSearch_merged	TagPeak	6390090	6390299	19	+	.	chr10_6390090_6390299
chr10	Sole_search_ZBTB33_GM12878_SoleSearch_merged	TagPeak	6969570	6969779	26	+	.	chr10_6969570_6969779
chr10	Sole_search_ZBTB33_GM12878_SoleSearch_merged	TagPeak	7379280	7379579	22	+	.	chr10_7379280_7379579
chr10	Sole_search_ZBTB33_GM12878_SoleSearch_merged	TagPeak	7451280	7451579	22	+	.	chr10_7451280_7451579
chr10	Sole_search_ZBTB33_GM12878_SoleSearch_merged	TagPeak	7514040	7514309	21	+	.	chr10_7514040_7514309
chr10	Sole_search_ZBTB33_GM12878_SoleSearch_merged	TagPeak	7829700	7830389	184	+	.	chr10_7829700_7830389
chr10	Sole_search_ZBTB33_GM12878_SoleSearch_merged	TagPeak	7860360	7860599	20	+	.	chr10_7860360_7860599
chr10	Sole_search_ZBTB33_GM12878_SoleSearch_merged	TagPeak	8173440	8173619	18	+	.	chr10_8173440_8173619
chr10	Sole_search_ZBTB33_GM12878_SoleSearch_merged	TagPeak	8175090	8175509	29	+	.	chr10_8175090_8175509
chr10	Sole_search_ZBTB33_GM12878_SoleSearch_merged	TagPeak	11205210	11205479	25	+	.	chr10_11205210_11205479
chr10	Sole_search_ZBTB33_GM12878_SoleSearch_merged	TagPeak	11219790	11220179	20	+	.	chr10_11219790_11220179
chr10	Sole_search_ZBTB33_GM12878_SoleSearch_merged	TagPeak	11222100	11222399	22	+	.	chr10_11222100_11222399
chr10	Sole_search_ZBTB33_GM12878_SoleSearch_merged	TagPeak	11239140	11239619	23	+	.	chr10_11239140_11239619
chr10	Sole_search_ZBTB33_GM12878_SoleSearch_merged	TagPeak	11284350	11285039	29	+	.	chr10_11284350_11285039
chr10	Sole_search_ZBTB33_GM12878_SoleSearch_merged	TagPeak	11287740	11287949	24	+	.	chr10_11287740_11287949
chr10	Sole_search_ZBTB33_GM12878_SoleSearch_merged	TagPeak	11288880	11289389	26	+	.	chr10_11288880_11289389
chr10	Sole_search_ZBTB33_GM12878_SoleSearch_merged	TagPeak	11303760	11303969	17	+	.	chr10_11303760_11303969
chr10	Sole_search_ZBTB33_GM12878_SoleSearch_merged	TagPeak	11315220	11315399	20	+	.	chr10_11315220_11315399
chr10	Sole_search_ZBTB33_GM12878_SoleSearch_merged	TagPeak	11378850	11379119	19	+	.	chr10_11378850_11379119
chr10	Sole_search_ZBTB33_GM12878_SoleSearch_merged	TagPeak	11490240	11490419	19	+	.	chr10_11490240_11490419
chr10	Sole_search_ZBTB33_GM12878_SoleSearch_merged	TagPeak	11599680	11599889	15	+	.	chr10_11599680_11599889
chr10	Sole_search_ZBTB33_GM12878_SoleSearch_merged	TagPeak	11667210	11667419	19	+	.	chr10_11667210_11667419
chr10	Sole_search_ZBTB33_GM12878_SoleSearch_merged	TagPeak	11720190	11720369	16	+	.	chr10_11720190_11720369
chr10	Sole_search_ZBTB33_GM12878_SoleSearch_merged	TagPeak	11727060	11727389	22	+	.	chr10_11727060_11727389
chr10	Sole_search_ZBTB33_GM12878_SoleSearch_merged	TagPeak	11752830	11753069	19	+	.	chr10_11752830_11753069
chr10	Sole_search_ZBTB33_GM12878_SoleSearch_merged	TagPeak	11760060	11760329	22	+	.	chr10_11760060_11760329
chr10	Sole_search_ZBTB33_GM12878_SoleSearch_merged	TagPeak	12085200	12085619	30	+	.	chr10_12085200_12085619
chr10	Sole_search_ZBTB33_GM12878_SoleSearch_merged	TagPeak	12085680	12085859	23	+	.	chr10_12085680_12085859
chr10	Sole_search_ZBTB33_GM12878_SoleSearch_merged	TagPeak	12110550	12110789	23	+	.	chr10_12110550_12110789
chr10	Sole_search_ZBTB33_GM12878_SoleSearch_merged	TagPeak	12164700	12164999	26	+	.	chr10_12164700_12164999
chr10	Sole_search_ZBTB33_GM12878_SoleSearch_merged	TagPeak	12237570	12238649	129	+	.	chr10_12237570_12238649
chr10	Sole_search_ZBTB33_GM12878_SoleSearch_merged	TagPeak	12306510	12306749	17	+	.	chr10_12306510_12306749
chr10	Sole_search_ZBTB33_GM12878_SoleSearch_merged	TagPeak	12307740	12307949	19	+	.	chr10_12307740_12307949
chr10	Sole_search_ZBTB33_GM12878_SoleSearch_merged	TagPeak	12397320	12397559	19	+	.	chr10_12397320_12397559
chr10	Sole_search_ZBTB33_GM12878_SoleSearch_merged	TagPeak	13433160	13433429	37	+	.	chr10_13433160_13433429
chr10	Sole_search_ZBTB33_GM12878_SoleSearch_merged	TagPeak	13478370	13478609	22	+	.	chr10_13478370_13478609
chr10	Sole_search_ZBTB33_GM12878_SoleSearch_merged	TagPeak	13713960	13714139	16	+	.	chr10_13713960_13714139
chr10	Sole_search_ZBTB33_GM12878_SoleSearch_merged	TagPeak	13754790	13755269	20	+	.	chr10_13754790_13755269
chr10	Sole_search_ZBTB33_GM12878_SoleSearch_merged	TagPeak	13785600	13785809	16	+	.	chr10_13785600_13785809
chr10	Sole_search_ZBTB33_GM12878_SoleSearch_merged	TagPeak	14062050	14062229	15	+	.	chr10_14062050_14062229
chr10	Sole_search_ZBTB33_GM12878_SoleSearch_merged	TagPeak	14074440	14074649	17	+	.	chr10_14074440_14074649
chr10	Sole_search_ZBTB33_GM12878_SoleSearch_merged	TagPeak	14227410	14228219	100	+	.	chr10_14227410_14228219
chr10	Sole_search_ZBTB33_GM12878_SoleSearch_merged	TagPeak	14228250	14228549	18	+	.	chr10_14228250_14228549
chr10	Sole_search_ZBTB33_GM12878_SoleSearch_merged	TagPeak	14432280	14432489	22	+	.	chr10_14432280_14432489
chr10	Sole_search_ZBTB33_GM12878_SoleSearch_merged	TagPeak	14600130	14600309	16	+	.	chr10_14600130_14600309
chr10	Sole_search_ZBTB33_GM12878_SoleSearch_merged	TagPeak	14607840	14608019	16	+	.	chr10_14607840_14608019
chr10	Sole_search_ZBTB33_GM12878_SoleSearch_merged	TagPeak	14646990	14647169	18	+	.	chr10_14646990_14647169
chr10	Sole_search_ZBTB33_GM12878_SoleSearch_merged	TagPeak	14647470	14648099	22	+	.	chr10_14647470_14648099
chr10	Sole_search_ZBTB33_GM12878_SoleSearch_merged	TagPeak	14687130	14687339	16	+	.	chr10_14687130_14687339
chr10	Sole_search_ZBTB33_GM12878_SoleSearch_merged	TagPeak	14690490	14690669	18	+	.	chr10_14690490_14690669
chr10	Sole_search_ZBTB33_GM12878_SoleSearch_merged	TagPeak	14880030	14880479	57	+	.	chr10_14880030_14880479
chr10	Sole_search_ZBTB33_GM12878_SoleSearch_merged	TagPeak	14920320	14920559	19	+	.	chr10_14920320_14920559
chr10	Sole_search_ZBTB33_GM12878_SoleSearch_merged	TagPeak	14920620	14921009	37	+	.	chr10_14920620_14921009
chr10	Sole_search_ZBTB33_GM12878_SoleSearch_merged	TagPeak	14995590	14995769	16	+	.	chr10_14995590_14995769
chr10	Sole_search_ZBTB33_GM12878_SoleSearch_merged	TagPeak	15001350	15001709	21	+	.	chr10_15001350_15001709
chr10	Sole_search_ZBTB33_GM12878_SoleSearch_merged	TagPeak	15001920	15002189	18	+	.	chr10_15001920_15002189
chr10	Sole_search_ZBTB33_GM12878_SoleSearch_merged	TagPeak	15138870	15139619	109	+	.	chr10_15138870_15139619
chr10	Sole_search_ZBTB33_GM12878_SoleSearch_merged	TagPeak	15322950	15323219	29	+	.	chr10_15322950_15323219
chr10	Sole_search_ZBTB33_GM12878_SoleSearch_merged	TagPeak	15902580	15902819	19	+	.	chr10_15902580_15902819
chr10	Sole_search_ZBTB33_GM12878_SoleSearch_merged	TagPeak	16859220	16859429	17	+	.	chr10_16859220_16859429
chr10	Sole_search_ZBTB33_GM12878_SoleSearch_merged	TagPeak	17243580	17243819	22	+	.	chr10_17243580_17243819
chr10	Sole_search_ZBTB33_GM12878_SoleSearch_merged	TagPeak	17270460	17270639	17	+	.	chr10_17270460_17270639
chr10	Sole_search_ZBTB33_GM12878_SoleSearch_merged	TagPeak	17686170	17686499	22	+	.	chr10_17686170_17686499
chr10	Sole_search_ZBTB33_GM12878_SoleSearch_merged	TagPeak	18947940	18948569	25	+	.	chr10_18947940_18948569
chr10	Sole_search_ZBTB33_GM12878_SoleSearch_merged	TagPeak	21808950	21809249	33	+	.	chr10_21808950_21809249
chr10	Sole_search_ZBTB33_GM12878_SoleSearch_merged	TagPeak	22177980	22178279	27	+	.	chr10_22177980_22178279
chr10	Sole_search_ZBTB33_GM12878_SoleSearch_merged	TagPeak	22292580	22292939	24	+	.	chr10_22292580_22292939
chr10	Sole_search_ZBTB33_GM12878_SoleSearch_merged	TagPeak	22725810	22726229	24	+	.	chr10_22725810_22726229
chr10	Sole_search_ZBTB33_GM12878_SoleSearch_merged	TagPeak	22769010	22769219	21	+	.	chr10_22769010_22769219
chr10	Sole_search_ZBTB33_GM12878_SoleSearch_merged	TagPeak	22895130	22895429	22	+	.	chr10_22895130_22895429
chr10	Sole_search_ZBTB33_GM12878_SoleSearch_merged	TagPeak	22919790	22920059	25	+	.	chr10_22919790_22920059
chr10	Sole_search_ZBTB33_GM12878_SoleSearch_merged	TagPeak	22971600	22971899	18	+	.	chr10_22971600_22971899
chr10	Sole_search_ZBTB33_GM12878_SoleSearch_merged	TagPeak	22999380	22999589	19	+	.	chr10_22999380_22999589
chr10	Sole_search_ZBTB33_GM12878_SoleSearch_merged	TagPeak	25013670	25013879	19	+	.	chr10_25013670_25013879
chr10	Sole_search_ZBTB33_GM12878_SoleSearch_merged	TagPeak	25176240	25176509	33	+	.	chr10_25176240_25176509
chr10	Sole_search_ZBTB33_GM12878_SoleSearch_merged	TagPeak	25190850	25191029	17	+	.	chr10_25190850_25191029
chr10	Sole_search_ZBTB33_GM12878_SoleSearch_merged	TagPeak	25305480	25305749	20	+	.	chr10_25305480_25305749
chr10	Sole_search_ZBTB33_GM12878_SoleSearch_merged	TagPeak	26726700	26726939	18	+	.	chr10_26726700_26726939
chr10	Sole_search_ZBTB33_GM12878_SoleSearch_merged	TagPeak	26776470	26776709	21	+	.	chr10_26776470_26776709
chr10	Sole_search_ZBTB33_GM12878_SoleSearch_merged	TagPeak	26832900	26833139	18	+	.	chr10_26832900_26833139
chr10	Sole_search_ZBTB33_GM12878_SoleSearch_merged	TagPeak	26839950	26840189	16	+	.	chr10_26839950_26840189
chr10	Sole_search_ZBTB33_GM12878_SoleSearch_merged	TagPeak	27069840	27070109	19	+	.	chr10_27069840_27070109
chr10	Sole_search_ZBTB33_GM12878_SoleSearch_merged	TagPeak	27149610	27150239	135	+	.	chr10_27149610_27150239
chr10	Sole_search_ZBTB33_GM12878_SoleSearch_merged	TagPeak	27180000	27180179	18	+	.	chr10_27180000_27180179
chr10	Sole_search_ZBTB33_GM12878_SoleSearch_merged	TagPeak	27388890	27389219	28	+	.	chr10_27388890_27389219
chr10	Sole_search_ZBTB33_GM12878_SoleSearch_merged	TagPeak	27530940	27531299	21	+	.	chr10_27530940_27531299
chr10	Sole_search_ZBTB33_GM12878_SoleSearch_merged	TagPeak	27531900	27532079	18	+	.	chr10_27531900_27532079
chr10	Sole_search_ZBTB33_GM12878_SoleSearch_merged	TagPeak	27793200	27793499	27	+	.	chr10_27793200_27793499
chr10	Sole_search_ZBTB33_GM12878_SoleSearch_merged	TagPeak	28821390	28821899	18	+	.	chr10_28821390_28821899
chr10	Sole_search_ZBTB33_GM12878_SoleSearch_merged	TagPeak	29508780	29509049	22	+	.	chr10_29508780_29509049
chr10	Sole_search_ZBTB33_GM12878_SoleSearch_merged	TagPeak	29948100	29948279	18	+	.	chr10_29948100_29948279
chr10	Sole_search_ZBTB33_GM12878_SoleSearch_merged	TagPeak	30447240	30447419	17	+	.	chr10_30447240_30447419
chr10	Sole_search_ZBTB33_GM12878_SoleSearch_merged	TagPeak	30536640	30536879	26	+	.	chr10_30536640_30536879
chr10	Sole_search_ZBTB33_GM12878_SoleSearch_merged	TagPeak	30709170	30709439	23	+	.	chr10_30709170_30709439
chr10	Sole_search_ZBTB33_GM12878_SoleSearch_merged	TagPeak	30722970	30723209	19	+	.	chr10_30722970_30723209
chr10	Sole_search_ZBTB33_GM12878_SoleSearch_merged	TagPeak	30723330	30723569	20	+	.	chr10_30723330_30723569
chr10	Sole_search_ZBTB33_GM12878_SoleSearch_merged	TagPeak	30726390	30726659	17	+	.	chr10_30726390_30726659
chr10	Sole_search_ZBTB33_GM12878_SoleSearch_merged	TagPeak	30731040	30731339	18	+	.	chr10_30731040_30731339
chr10	Sole_search_ZBTB33_GM12878_SoleSearch_merged	TagPeak	30818430	30818699	23	+	.	chr10_30818430_30818699
chr10	Sole_search_ZBTB33_GM12878_SoleSearch_merged	TagPeak	31025820	31026119	24	+	.	chr10_31025820_31026119
chr10	Sole_search_ZBTB33_GM12878_SoleSearch_merged	TagPeak	31027050	31027259	19	+	.	chr10_31027050_31027259
chr10	Sole_search_ZBTB33_GM12878_SoleSearch_merged	TagPeak	31072410	31072649	19	+	.	chr10_31072410_31072649
chr10	Sole_search_ZBTB33_GM12878_SoleSearch_merged	TagPeak	31607160	31607489	20	+	.	chr10_31607160_31607489
chr10	Sole_search_ZBTB33_GM12878_SoleSearch_merged	TagPeak	31607670	31607939	20	+	.	chr10_31607670_31607939
chr10	Sole_search_ZBTB33_GM12878_SoleSearch_merged	TagPeak	31797450	31797629	16	+	.	chr10_31797450_31797629
chr10	Sole_search_ZBTB33_GM12878_SoleSearch_merged	TagPeak	31990950	31991249	42	+	.	chr10_31990950_31991249
chr10	Sole_search_ZBTB33_GM12878_SoleSearch_merged	TagPeak	32621130	32621489	25	+	.	chr10_32621130_32621489
chr10	Sole_search_ZBTB33_GM12878_SoleSearch_merged	TagPeak	32624760	32624939	16	+	.	chr10_32624760_32624939
chr10	Sole_search_ZBTB33_GM12878_SoleSearch_merged	TagPeak	32635140	32635409	23	+	.	chr10_32635140_32635409
chr10	Sole_search_ZBTB33_GM12878_SoleSearch_merged	TagPeak	32635950	32636219	21	+	.	chr10_32635950_32636219
chr10	Sole_search_ZBTB33_GM12878_SoleSearch_merged	TagPeak	32734860	32735099	19	+	.	chr10_32734860_32735099
chr10	Sole_search_ZBTB33_GM12878_SoleSearch_merged	TagPeak	33247680	33247919	22	+	.	chr10_33247680_33247919
chr10	Sole_search_ZBTB33_GM12878_SoleSearch_merged	TagPeak	34664010	34664189	17	+	.	chr10_34664010_34664189
chr10	Sole_search_ZBTB33_GM12878_SoleSearch_merged	TagPeak	35438430	35438729	29	+	.	chr10_35438430_35438729
chr10	Sole_search_ZBTB33_GM12878_SoleSearch_merged	TagPeak	36110340	36110579	21	+	.	chr10_36110340_36110579
chr10	Sole_search_ZBTB33_GM12878_SoleSearch_merged	TagPeak	36121170	36121349	18	+	.	chr10_36121170_36121349
chr10	Sole_search_ZBTB33_GM12878_SoleSearch_merged	TagPeak	38146620	38146799	18	+	.	chr10_38146620_38146799
chr10	Sole_search_ZBTB33_GM12878_SoleSearch_merged	TagPeak	38299410	38299619	18	+	.	chr10_38299410_38299619
chr10	Sole_search_ZBTB33_GM12878_SoleSearch_merged	TagPeak	38299800	38300219	24	+	.	chr10_38299800_38300219
chr10	Sole_search_ZBTB33_GM12878_SoleSearch_merged	TagPeak	43133430	43133669	20	+	.	chr10_43133430_43133669
chr10	Sole_search_ZBTB33_GM12878_SoleSearch_merged	TagPeak	43134000	43134299	24	+	.	chr10_43134000_43134299
chr10	Sole_search_ZBTB33_GM12878_SoleSearch_merged	TagPeak	43278090	43278419	22	+	.	chr10_43278090_43278419
chr10	Sole_search_ZBTB33_GM12878_SoleSearch_merged	TagPeak	43892790	43892969	20	+	.	chr10_43892790_43892969
chr10	Sole_search_ZBTB33_GM12878_SoleSearch_merged	TagPeak	43903110	43903379	22	+	.	chr10_43903110_43903379
chr10	Sole_search_ZBTB33_GM12878_SoleSearch_merged	TagPeak	43905840	43906019	18	+	.	chr10_43905840_43906019
chr10	Sole_search_ZBTB33_GM12878_SoleSearch_merged	TagPeak	43951290	43951499	17	+	.	chr10_43951290_43951499
chr10	Sole_search_ZBTB33_GM12878_SoleSearch_merged	TagPeak	44144250	44144549	19	+	.	chr10_44144250_44144549
chr10	Sole_search_ZBTB33_GM12878_SoleSearch_merged	TagPeak	44796510	44796809	27	+	.	chr10_44796510_44796809
chr10	Sole_search_ZBTB33_GM12878_SoleSearch_merged	TagPeak	45443400	45443669	17	+	.	chr10_45443400_45443669
chr10	Sole_search_ZBTB33_GM12878_SoleSearch_merged	TagPeak	45444780	45444989	18	+	.	chr10_45444780_45444989
chr10	Sole_search_ZBTB33_GM12878_SoleSearch_merged	TagPeak	45464280	45464459	16	+	.	chr10_45464280_45464459
chr10	Sole_search_ZBTB33_GM12878_SoleSearch_merged	TagPeak	45474060	45474359	23	+	.	chr10_45474060_45474359
chr10	Sole_search_ZBTB33_GM12878_SoleSearch_merged	TagPeak	45914970	45915149	16	+	.	chr10_45914970_45915149
chr10	Sole_search_ZBTB33_GM12878_SoleSearch_merged	TagPeak	45915960	45916139	18	+	.	chr10_45915960_45916139
chr10	Sole_search_ZBTB33_GM12878_SoleSearch_merged	TagPeak	45956580	45956819	19	+	.	chr10_45956580_45956819
chr10	Sole_search_ZBTB33_GM12878_SoleSearch_merged	TagPeak	46089600	46089839	23	+	.	chr10_46089600_46089839
chr10	Sole_search_ZBTB33_GM12878_SoleSearch_merged	TagPeak	46090290	46090469	19	+	.	chr10_46090290_46090469
chr10	Sole_search_ZBTB33_GM12878_SoleSearch_merged	TagPeak	46528410	46528589	16	+	.	chr10_46528410_46528589
chr10	Sole_search_ZBTB33_GM12878_SoleSearch_merged	TagPeak	47059170	47059379	22	+	.	chr10_47059170_47059379
chr10	Sole_search_ZBTB33_GM12878_SoleSearch_merged	TagPeak	48410760	48410999	17	+	.	chr10_48410760_48410999
chr10	Sole_search_ZBTB33_GM12878_SoleSearch_merged	TagPeak	49496010	49496249	19	+	.	chr10_49496010_49496249
chr10	Sole_search_ZBTB33_GM12878_SoleSearch_merged	TagPeak	49545060	49545299	22	+	.	chr10_49545060_49545299
chr10	Sole_search_ZBTB33_GM12878_SoleSearch_merged	TagPeak	49876080	49876409	26	+	.	chr10_49876080_49876409
chr10	Sole_search_ZBTB33_GM12878_SoleSearch_merged	TagPeak	49880250	49880579	23	+	.	chr10_49880250_49880579
chr10	Sole_search_ZBTB33_GM12878_SoleSearch_merged	TagPeak	49880670	49880939	19	+	.	chr10_49880670_49880939
chr10	Sole_search_ZBTB33_GM12878_SoleSearch_merged	TagPeak	49892580	49893119	24	+	.	chr10_49892580_49893119
chr10	Sole_search_ZBTB33_GM12878_SoleSearch_merged	TagPeak	50010840	50011079	16	+	.	chr10_50010840_50011079
chr10	Sole_search_ZBTB33_GM12878_SoleSearch_merged	TagPeak	50189430	50189609	17	+	.	chr10_50189430_50189609
chr10	Sole_search_ZBTB33_GM12878_SoleSearch_merged	TagPeak	50261160	50261369	19	+	.	chr10_50261160_50261369
chr10	Sole_search_ZBTB33_GM12878_SoleSearch_merged	TagPeak	50398320	50398559	19	+	.	chr10_50398320_50398559
chr10	Sole_search_ZBTB33_GM12878_SoleSearch_merged	TagPeak	50949840	50950049	18	+	.	chr10_50949840_50950049
chr10	Sole_search_ZBTB33_GM12878_SoleSearch_merged	TagPeak	51564930	51565619	210	+	.	chr10_51564930_51565619
chr10	Sole_search_ZBTB33_GM12878_SoleSearch_merged	TagPeak	52191660	52191929	24	+	.	chr10_52191660_52191929
chr10	Sole_search_ZBTB33_GM12878_SoleSearch_merged	TagPeak	52268220	52268549	49	+	.	chr10_52268220_52268549
chr10	Sole_search_ZBTB33_GM12878_SoleSearch_merged	TagPeak	52272900	52273139	22	+	.	chr10_52272900_52273139
chr10	Sole_search_ZBTB33_GM12878_SoleSearch_merged	TagPeak	52499820	52499999	17	+	.	chr10_52499820_52499999
chr10	Sole_search_ZBTB33_GM12878_SoleSearch_merged	TagPeak	54725850	54726059	18	+	.	chr10_54725850_54726059
chr10	Sole_search_ZBTB33_GM12878_SoleSearch_merged	TagPeak	59933250	59933429	21	+	.	chr10_59933250_59933429
chr10	Sole_search_ZBTB33_GM12878_SoleSearch_merged	TagPeak	60028770	60029189	48	+	.	chr10_60028770_60029189
chr10	Sole_search_ZBTB33_GM12878_SoleSearch_merged	TagPeak	60145170	60145439	18	+	.	chr10_60145170_60145439
chr10	Sole_search_ZBTB33_GM12878_SoleSearch_merged	TagPeak	60820590	60820829	21	+	.	chr10_60820590_60820829
chr10	Sole_search_ZBTB33_GM12878_SoleSearch_merged	TagPeak	61647840	61648019	18	+	.	chr10_61647840_61648019
chr10	Sole_search_ZBTB33_GM12878_SoleSearch_merged	TagPeak	61996680	61997009	21	+	.	chr10_61996680_61997009
chr10	Sole_search_ZBTB33_GM12878_SoleSearch_merged	TagPeak	63510750	63510959	17	+	.	chr10_63510750_63510959
chr10	Sole_search_ZBTB33_GM12878_SoleSearch_merged	TagPeak	63656610	63656909	20	+	.	chr10_63656610_63656909
chr10	Sole_search_ZBTB33_GM12878_SoleSearch_merged	TagPeak	63663090	63663479	21	+	.	chr10_63663090_63663479
chr10	Sole_search_ZBTB33_GM12878_SoleSearch_merged	TagPeak	63760020	63760199	27	+	.	chr10_63760020_63760199
chr10	Sole_search_ZBTB33_GM12878_SoleSearch_merged	TagPeak	63839820	63839999	19	+	.	chr10_63839820_63839999
chr10	Sole_search_ZBTB33_GM12878_SoleSearch_merged	TagPeak	64287030	64287269	19	+	.	chr10_64287030_64287269
chr10	Sole_search_ZBTB33_GM12878_SoleSearch_merged	TagPeak	64374270	64374779	20	+	.	chr10_64374270_64374779
chr10	Sole_search_ZBTB33_GM12878_SoleSearch_merged	TagPeak	64392300	64392569	20	+	.	chr10_64392300_64392569
chr10	Sole_search_ZBTB33_GM12878_SoleSearch_merged	TagPeak	64413030	64413359	31	+	.	chr10_64413030_64413359
chr10	Sole_search_ZBTB33_GM12878_SoleSearch_merged	TagPeak	64414710	64414949	19	+	.	chr10_64414710_64414949
chr10	Sole_search_ZBTB33_GM12878_SoleSearch_merged	TagPeak	64415400	64415669	24	+	.	chr10_64415400_64415669
chr10	Sole_search_ZBTB33_GM12878_SoleSearch_merged	TagPeak	64485990	64486199	21	+	.	chr10_64485990_64486199
chr10	Sole_search_ZBTB33_GM12878_SoleSearch_merged	TagPeak	64486470	64486649	16	+	.	chr10_64486470_64486649
chr10	Sole_search_ZBTB33_GM12878_SoleSearch_merged	TagPeak	64492650	64492979	21	+	.	chr10_64492650_64492979
chr10	Sole_search_ZBTB33_GM12878_SoleSearch_merged	TagPeak	64493580	64493819	18	+	.	chr10_64493580_64493819
chr10	Sole_search_ZBTB33_GM12878_SoleSearch_merged	TagPeak	64564290	64564559	16	+	.	chr10_64564290_64564559
chr10	Sole_search_ZBTB33_GM12878_SoleSearch_merged	TagPeak	64571070	64571579	30	+	.	chr10_64571070_64571579
chr10	Sole_search_ZBTB33_GM12878_SoleSearch_merged	TagPeak	64591350	64591529	16	+	.	chr10_64591350_64591529
chr10	Sole_search_ZBTB33_GM12878_SoleSearch_merged	TagPeak	64612740	64612919	21	+	.	chr10_64612740_64612919
chr10	Sole_search_ZBTB33_GM12878_SoleSearch_merged	TagPeak	64892730	64893299	158	+	.	chr10_64892730_64893299
chr10	Sole_search_ZBTB33_GM12878_SoleSearch_merged	TagPeak	65115000	65115269	32	+	.	chr10_65115000_65115269
chr10	Sole_search_ZBTB33_GM12878_SoleSearch_merged	TagPeak	65225400	65225789	18	+	.	chr10_65225400_65225789
chr10	Sole_search_ZBTB33_GM12878_SoleSearch_merged	TagPeak	65586870	65587079	17	+	.	chr10_65586870_65587079
chr10	Sole_search_ZBTB33_GM12878_SoleSearch_merged	TagPeak	69524070	69524369	31	+	.	chr10_69524070_69524369
chr10	Sole_search_ZBTB33_GM12878_SoleSearch_merged	TagPeak	69609000	69609689	198	+	.	chr10_69609000_69609689
chr10	Sole_search_ZBTB33_GM12878_SoleSearch_merged	TagPeak	70074180	70074359	18	+	.	chr10_70074180_70074359
chr10	Sole_search_ZBTB33_GM12878_SoleSearch_merged	TagPeak	70091250	70092089	210	+	.	chr10_70091250_70092089
chr10	Sole_search_ZBTB33_GM12878_SoleSearch_merged	TagPeak	70660320	70660769	33	+	.	chr10_70660320_70660769
chr10	Sole_search_ZBTB33_GM12878_SoleSearch_merged	TagPeak	70715700	70715879	17	+	.	chr10_70715700_70715879
chr10	Sole_search_ZBTB33_GM12878_SoleSearch_merged	TagPeak	70715940	70716179	16	+	.	chr10_70715940_70716179
chr10	Sole_search_ZBTB33_GM12878_SoleSearch_merged	TagPeak	70748850	70749059	17	+	.	chr10_70748850_70749059
chr10	Sole_search_ZBTB33_GM12878_SoleSearch_merged	TagPeak	70815870	70816109	19	+	.	chr10_70815870_70816109
chr10	Sole_search_ZBTB33_GM12878_SoleSearch_merged	TagPeak	70817130	70817399	19	+	.	chr10_70817130_70817399
chr10	Sole_search_ZBTB33_GM12878_SoleSearch_merged	TagPeak	70825980	70826189	17	+	.	chr10_70825980_70826189
chr10	Sole_search_ZBTB33_GM12878_SoleSearch_merged	TagPeak	70864860	70865429	21	+	.	chr10_70864860_70865429
chr10	Sole_search_ZBTB33_GM12878_SoleSearch_merged	TagPeak	70884690	70884869	18	+	.	chr10_70884690_70884869
chr10	Sole_search_ZBTB33_GM12878_SoleSearch_merged	TagPeak	70939260	70939469	16	+	.	chr10_70939260_70939469
chr10	Sole_search_ZBTB33_GM12878_SoleSearch_merged	TagPeak	70939890	70940099	24	+	.	chr10_70939890_70940099
chr10	Sole_search_ZBTB33_GM12878_SoleSearch_merged	TagPeak	70989090	70989329	21	+	.	chr10_70989090_70989329
chr10	Sole_search_ZBTB33_GM12878_SoleSearch_merged	TagPeak	71267580	71267759	21	+	.	chr10_71267580_71267759
chr10	Sole_search_ZBTB33_GM12878_SoleSearch_merged	TagPeak	71601750	71602109	40	+	.	chr10_71601750_71602109
chr10	Sole_search_ZBTB33_GM12878_SoleSearch_merged	TagPeak	71867070	71867249	19	+	.	chr10_71867070_71867249
chr10	Sole_search_ZBTB33_GM12878_SoleSearch_merged	TagPeak	71892330	71892659	21	+	.	chr10_71892330_71892659
chr10	Sole_search_ZBTB33_GM12878_SoleSearch_merged	TagPeak	71906340	71906519	18	+	.	chr10_71906340_71906519
chr10	Sole_search_ZBTB33_GM12878_SoleSearch_merged	TagPeak	71930250	71930729	76	+	.	chr10_71930250_71930729
chr10	Sole_search_ZBTB33_GM12878_SoleSearch_merged	TagPeak	72114960	72115289	21	+	.	chr10_72114960_72115289
chr10	Sole_search_ZBTB33_GM12878_SoleSearch_merged	TagPeak	72124350	72124649	18	+	.	chr10_72124350_72124649
chr10	Sole_search_ZBTB33_GM12878_SoleSearch_merged	TagPeak	72300210	72300539	24	+	.	chr10_72300210_72300539
chr10	Sole_search_ZBTB33_GM12878_SoleSearch_merged	TagPeak	72309750	72309959	19	+	.	chr10_72309750_72309959
chr10	Sole_search_ZBTB33_GM12878_SoleSearch_merged	TagPeak	72338250	72338459	22	+	.	chr10_72338250_72338459
chr10	Sole_search_ZBTB33_GM12878_SoleSearch_merged	TagPeak	72647790	72647999	18	+	.	chr10_72647790_72647999
chr10	Sole_search_ZBTB33_GM12878_SoleSearch_merged	TagPeak	73404360	73404539	19	+	.	chr10_73404360_73404539
chr10	Sole_search_ZBTB33_GM12878_SoleSearch_merged	TagPeak	73448880	73449089	17	+	.	chr10_73448880_73449089
chr10	Sole_search_ZBTB33_GM12878_SoleSearch_merged	TagPeak	73454280	73454699	20	+	.	chr10_73454280_73454699
chr10	Sole_search_ZBTB33_GM12878_SoleSearch_merged	TagPeak	73458150	73458389	20	+	.	chr10_73458150_73458389
chr10	Sole_search_ZBTB33_GM12878_SoleSearch_merged	TagPeak	73595940	73596389	42	+	.	chr10_73595940_73596389
chr10	Sole_search_ZBTB33_GM12878_SoleSearch_merged	TagPeak	73975560	73975769	18	+	.	chr10_73975560_73975769
chr10	Sole_search_ZBTB33_GM12878_SoleSearch_merged	TagPeak	73975980	73976189	21	+	.	chr10_73975980_73976189
chr10	Sole_search_ZBTB33_GM12878_SoleSearch_merged	TagPeak	74020800	74021039	19	+	.	chr10_74020800_74021039
chr10	Sole_search_ZBTB33_GM12878_SoleSearch_merged	TagPeak	74021100	74021339	32	+	.	chr10_74021100_74021339
chr10	Sole_search_ZBTB33_GM12878_SoleSearch_merged	TagPeak	74033610	74033939	32	+	.	chr10_74033610_74033939
chr10	Sole_search_ZBTB33_GM12878_SoleSearch_merged	TagPeak	74034090	74034269	17	+	.	chr10_74034090_74034269
chr10	Sole_search_ZBTB33_GM12878_SoleSearch_merged	TagPeak	74036280	74036489	16	+	.	chr10_74036280_74036489
chr10	Sole_search_ZBTB33_GM12878_SoleSearch_merged	TagPeak	74055510	74055989	21	+	.	chr10_74055510_74055989
chr10	Sole_search_ZBTB33_GM12878_SoleSearch_merged	TagPeak	74056950	74057429	46	+	.	chr10_74056950_74057429
chr10	Sole_search_ZBTB33_GM12878_SoleSearch_merged	TagPeak	74057460	74057699	19	+	.	chr10_74057460_74057699
chr10	Sole_search_ZBTB33_GM12878_SoleSearch_merged	TagPeak	74090910	74091119	18	+	.	chr10_74090910_74091119
chr10	Sole_search_ZBTB33_GM12878_SoleSearch_merged	TagPeak	74094720	74095199	27	+	.	chr10_74094720_74095199
chr10	Sole_search_ZBTB33_GM12878_SoleSearch_merged	TagPeak	74095230	74095469	17	+	.	chr10_74095230_74095469
chr10	Sole_search_ZBTB33_GM12878_SoleSearch_merged	TagPeak	74096880	74097119	16	+	.	chr10_74096880_74097119
chr10	Sole_search_ZBTB33_GM12878_SoleSearch_merged	TagPeak	74114490	74114759	25	+	.	chr10_74114490_74114759
chr10	Sole_search_ZBTB33_GM12878_SoleSearch_merged	TagPeak	74385510	74385779	17	+	.	chr10_74385510_74385779
chr10	Sole_search_ZBTB33_GM12878_SoleSearch_merged	TagPeak	74856390	74856719	23	+	.	chr10_74856390_74856719
chr10	Sole_search_ZBTB33_GM12878_SoleSearch_merged	TagPeak	74927610	74927909	19	+	.	chr10_74927610_74927909
chr10	Sole_search_ZBTB33_GM12878_SoleSearch_merged	TagPeak	75006750	75007049	25	+	.	chr10_75006750_75007049
chr10	Sole_search_ZBTB33_GM12878_SoleSearch_merged	TagPeak	75012000	75012419	40	+	.	chr10_75012000_75012419
chr10	Sole_search_ZBTB33_GM12878_SoleSearch_merged	TagPeak	75012600	75012899	22	+	.	chr10_75012600_75012899
chr10	Sole_search_ZBTB33_GM12878_SoleSearch_merged	TagPeak	75118050	75118799	208	+	.	chr10_75118050_75118799
chr10	Sole_search_ZBTB33_GM12878_SoleSearch_merged	TagPeak	75126540	75126749	16	+	.	chr10_75126540_75126749
chr10	Sole_search_ZBTB33_GM12878_SoleSearch_merged	TagPeak	75173190	75173639	21	+	.	chr10_75173190_75173639
chr10	Sole_search_ZBTB33_GM12878_SoleSearch_merged	TagPeak	75173670	75174089	40	+	.	chr10_75173670_75174089
chr10	Sole_search_ZBTB33_GM12878_SoleSearch_merged	TagPeak	75255780	75255959	17	+	.	chr10_75255780_75255959
chr10	Sole_search_ZBTB33_GM12878_SoleSearch_merged	TagPeak	75385560	75386309	202	+	.	chr10_75385560_75386309
chr10	Sole_search_ZBTB33_GM12878_SoleSearch_merged	TagPeak	75504150	75504389	19	+	.	chr10_75504150_75504389
chr10	Sole_search_ZBTB33_GM12878_SoleSearch_merged	TagPeak	75531960	75532409	23	+	.	chr10_75531960_75532409
chr10	Sole_search_ZBTB33_GM12878_SoleSearch_merged	TagPeak	75563610	75563789	17	+	.	chr10_75563610_75563789
chr10	Sole_search_ZBTB33_GM12878_SoleSearch_merged	TagPeak	75608910	75609239	21	+	.	chr10_75608910_75609239
chr10	Sole_search_ZBTB33_GM12878_SoleSearch_merged	TagPeak	75625830	75626039	16	+	.	chr10_75625830_75626039
chr10	Sole_search_ZBTB33_GM12878_SoleSearch_merged	TagPeak	75634110	75634469	55	+	.	chr10_75634110_75634469
chr10	Sole_search_ZBTB33_GM12878_SoleSearch_merged	TagPeak	75936450	75936809	22	+	.	chr10_75936450_75936809
chr10	Sole_search_ZBTB33_GM12878_SoleSearch_merged	TagPeak	75941580	75941759	15	+	.	chr10_75941580_75941759
chr10	Sole_search_ZBTB33_GM12878_SoleSearch_merged	TagPeak	76025880	76026059	21	+	.	chr10_76025880_76026059
chr10	Sole_search_ZBTB33_GM12878_SoleSearch_merged	TagPeak	76498890	76499129	18	+	.	chr10_76498890_76499129
chr10	Sole_search_ZBTB33_GM12878_SoleSearch_merged	TagPeak	76555650	76555829	16	+	.	chr10_76555650_76555829
chr10	Sole_search_ZBTB33_GM12878_SoleSearch_merged	TagPeak	76586070	76586399	37	+	.	chr10_76586070_76586399
chr10	Sole_search_ZBTB33_GM12878_SoleSearch_merged	TagPeak	76736400	76736609	19	+	.	chr10_76736400_76736609
chr10	Sole_search_ZBTB33_GM12878_SoleSearch_merged	TagPeak	76737750	76737989	25	+	.	chr10_76737750_76737989
chr10	Sole_search_ZBTB33_GM12878_SoleSearch_merged	TagPeak	76870920	76871339	83	+	.	chr10_76870920_76871339
chr10	Sole_search_ZBTB33_GM12878_SoleSearch_merged	TagPeak	76969980	76970159	18	+	.	chr10_76969980_76970159
chr10	Sole_search_ZBTB33_GM12878_SoleSearch_merged	TagPeak	76995720	76995929	17	+	.	chr10_76995720_76995929
chr10	Sole_search_ZBTB33_GM12878_SoleSearch_merged	TagPeak	79230900	79231109	25	+	.	chr10_79230900_79231109
chr10	Sole_search_ZBTB33_GM12878_SoleSearch_merged	TagPeak	79561410	79561619	17	+	.	chr10_79561410_79561619
chr10	Sole_search_ZBTB33_GM12878_SoleSearch_merged	TagPeak	79789110	79789439	48	+	.	chr10_79789110_79789439
chr10	Sole_search_ZBTB33_GM12878_SoleSearch_merged	TagPeak	79793520	79793849	29	+	.	chr10_79793520_79793849
chr10	Sole_search_ZBTB33_GM12878_SoleSearch_merged	TagPeak	80835270	80835449	21	+	.	chr10_80835270_80835449
chr10	Sole_search_ZBTB33_GM12878_SoleSearch_merged	TagPeak	80876340	80876639	17	+	.	chr10_80876340_80876639
chr10	Sole_search_ZBTB33_GM12878_SoleSearch_merged	TagPeak	81004890	81005159	16	+	.	chr10_81004890_81005159
chr10	Sole_search_ZBTB33_GM12878_SoleSearch_merged	TagPeak	81008910	81009089	18	+	.	chr10_81008910_81009089
chr10	Sole_search_ZBTB33_GM12878_SoleSearch_merged	TagPeak	81009390	81009989	26	+	.	chr10_81009390_81009989
chr10	Sole_search_ZBTB33_GM12878_SoleSearch_merged	TagPeak	81026550	81026909	20	+	.	chr10_81026550_81026909
chr10	Sole_search_ZBTB33_GM12878_SoleSearch_merged	TagPeak	81045870	81046679	40	+	.	chr10_81045870_81046679
chr10	Sole_search_ZBTB33_GM12878_SoleSearch_merged	TagPeak	81076530	81076769	18	+	.	chr10_81076530_81076769
chr10	Sole_search_ZBTB33_GM12878_SoleSearch_merged	TagPeak	81077460	81077759	27	+	.	chr10_81077460_81077759
chr10	Sole_search_ZBTB33_GM12878_SoleSearch_merged	TagPeak	81115260	81115469	18	+	.	chr10_81115260_81115469
chr10	Sole_search_ZBTB33_GM12878_SoleSearch_merged	TagPeak	81839040	81839219	17	+	.	chr10_81839040_81839219
chr10	Sole_search_ZBTB33_GM12878_SoleSearch_merged	TagPeak	81947550	81947789	17	+	.	chr10_81947550_81947789
chr10	Sole_search_ZBTB33_GM12878_SoleSearch_merged	TagPeak	81963000	81963179	18	+	.	chr10_81963000_81963179
chr10	Sole_search_ZBTB33_GM12878_SoleSearch_merged	TagPeak	85916610	85916789	16	+	.	chr10_85916610_85916789
chr10	Sole_search_ZBTB33_GM12878_SoleSearch_merged	TagPeak	85926660	85926839	17	+	.	chr10_85926660_85926839
chr10	Sole_search_ZBTB33_GM12878_SoleSearch_merged	TagPeak	85931280	85931459	21	+	.	chr10_85931280_85931459
chr10	Sole_search_ZBTB33_GM12878_SoleSearch_merged	TagPeak	85937670	85937879	20	+	.	chr10_85937670_85937879
chr10	Sole_search_ZBTB33_GM12878_SoleSearch_merged	TagPeak	88515810	88516049	18	+	.	chr10_88515810_88516049
chr10	Sole_search_ZBTB33_GM12878_SoleSearch_merged	TagPeak	88855200	88855619	77	+	.	chr10_88855200_88855619
chr10	Sole_search_ZBTB33_GM12878_SoleSearch_merged	TagPeak	89265090	89265269	17	+	.	chr10_89265090_89265269
chr10	Sole_search_ZBTB33_GM12878_SoleSearch_merged	TagPeak	89578230	89578799	22	+	.	chr10_89578230_89578799
chr10	Sole_search_ZBTB33_GM12878_SoleSearch_merged	TagPeak	89621970	89622269	24	+	.	chr10_89621970_89622269
chr10	Sole_search_ZBTB33_GM12878_SoleSearch_merged	TagPeak	89622630	89623199	24	+	.	chr10_89622630_89623199
chr10	Sole_search_ZBTB33_GM12878_SoleSearch_merged	TagPeak	89824530	89825129	32	+	.	chr10_89824530_89825129
chr10	Sole_search_ZBTB33_GM12878_SoleSearch_merged	TagPeak	89842590	89842769	15	+	.	chr10_89842590_89842769
chr10	Sole_search_ZBTB33_GM12878_SoleSearch_merged	TagPeak	89874240	89874419	16	+	.	chr10_89874240_89874419
chr10	Sole_search_ZBTB33_GM12878_SoleSearch_merged	TagPeak	90030960	90031259	29	+	.	chr10_90030960_90031259
chr10	Sole_search_ZBTB33_GM12878_SoleSearch_merged	TagPeak	90048570	90048809	17	+	.	chr10_90048570_90048809
chr10	Sole_search_ZBTB33_GM12878_SoleSearch_merged	TagPeak	90145350	90145679	23	+	.	chr10_90145350_90145679
chr10	Sole_search_ZBTB33_GM12878_SoleSearch_merged	TagPeak	90750210	90750569	25	+	.	chr10_90750210_90750569
chr10	Sole_search_ZBTB33_GM12878_SoleSearch_merged	TagPeak	90750930	90751169	17	+	.	chr10_90750930_90751169
chr10	Sole_search_ZBTB33_GM12878_SoleSearch_merged	TagPeak	90751470	90751979	78	+	.	chr10_90751470_90751979
chr10	Sole_search_ZBTB33_GM12878_SoleSearch_merged	TagPeak	91093830	91094039	27	+	.	chr10_91093830_91094039
chr10	Sole_search_ZBTB33_GM12878_SoleSearch_merged	TagPeak	91152030	91152269	22	+	.	chr10_91152030_91152269
chr10	Sole_search_ZBTB33_GM12878_SoleSearch_merged	TagPeak	92737230	92737409	19	+	.	chr10_92737230_92737409
chr10	Sole_search_ZBTB33_GM12878_SoleSearch_merged	TagPeak	92761710	92761919	16	+	.	chr10_92761710_92761919
chr10	Sole_search_ZBTB33_GM12878_SoleSearch_merged	TagPeak	92766840	92767049	19	+	.	chr10_92766840_92767049
chr10	Sole_search_ZBTB33_GM12878_SoleSearch_merged	TagPeak	94334220	94334399	16	+	.	chr10_94334220_94334399
chr10	Sole_search_ZBTB33_GM12878_SoleSearch_merged	TagPeak	94502100	94502309	20	+	.	chr10_94502100_94502309
chr10	Sole_search_ZBTB33_GM12878_SoleSearch_merged	TagPeak	94516200	94516379	19	+	.	chr10_94516200_94516379
chr10	Sole_search_ZBTB33_GM12878_SoleSearch_merged	TagPeak	94516410	94516649	17	+	.	chr10_94516410_94516649
chr10	Sole_search_ZBTB33_GM12878_SoleSearch_merged	TagPeak	94876260	94876439	15	+	.	chr10_94876260_94876439
chr10	Sole_search_ZBTB33_GM12878_SoleSearch_merged	TagPeak	95462220	95462549	35	+	.	chr10_95462220_95462549
chr10	Sole_search_ZBTB33_GM12878_SoleSearch_merged	TagPeak	95653410	95653829	20	+	.	chr10_95653410_95653829
chr10	Sole_search_ZBTB33_GM12878_SoleSearch_merged	TagPeak	96115170	96115349	15	+	.	chr10_96115170_96115349
chr10	Sole_search_ZBTB33_GM12878_SoleSearch_merged	TagPeak	96122550	96122969	83	+	.	chr10_96122550_96122969
chr10	Sole_search_ZBTB33_GM12878_SoleSearch_merged	TagPeak	96304830	96306029	115	+	.	chr10_96304830_96306029
chr10	Sole_search_ZBTB33_GM12878_SoleSearch_merged	TagPeak	97005120	97005359	21	+	.	chr10_97005120_97005359
chr10	Sole_search_ZBTB33_GM12878_SoleSearch_merged	TagPeak	97054860	97055459	27	+	.	chr10_97054860_97055459
chr10	Sole_search_ZBTB33_GM12878_SoleSearch_merged	TagPeak	97191810	97192169	28	+	.	chr10_97191810_97192169
chr10	Sole_search_ZBTB33_GM12878_SoleSearch_merged	TagPeak	97453440	97453649	15	+	.	chr10_97453440_97453649
chr10	Sole_search_ZBTB33_GM12878_SoleSearch_merged	TagPeak	97517010	97517339	19	+	.	chr10_97517010_97517339
chr10	Sole_search_ZBTB33_GM12878_SoleSearch_merged	TagPeak	97517820	97518119	25	+	.	chr10_97517820_97518119
chr10	Sole_search_ZBTB33_GM12878_SoleSearch_merged	TagPeak	97545780	97545989	18	+	.	chr10_97545780_97545989
chr10	Sole_search_ZBTB33_GM12878_SoleSearch_merged	TagPeak	97578390	97578569	18	+	.	chr10_97578390_97578569
chr10	Sole_search_ZBTB33_GM12878_SoleSearch_merged	TagPeak	97591890	97592249	20	+	.	chr10_97591890_97592249
chr10	Sole_search_ZBTB33_GM12878_SoleSearch_merged	TagPeak	97596990	97597169	18	+	.	chr10_97596990_97597169
chr10	Sole_search_ZBTB33_GM12878_SoleSearch_merged	TagPeak	97597620	97597859	22	+	.	chr10_97597620_97597859
chr10	Sole_search_ZBTB33_GM12878_SoleSearch_merged	TagPeak	97803030	97803479	110	+	.	chr10_97803030_97803479
chr10	Sole_search_ZBTB33_GM12878_SoleSearch_merged	TagPeak	97850430	97850669	18	+	.	chr10_97850430_97850669
chr10	Sole_search_ZBTB33_GM12878_SoleSearch_merged	TagPeak	97889550	97889879	26	+	.	chr10_97889550_97889879
chr10	Sole_search_ZBTB33_GM12878_SoleSearch_merged	TagPeak	97890180	97890419	16	+	.	chr10_97890180_97890419
chr10	Sole_search_ZBTB33_GM12878_SoleSearch_merged	TagPeak	98031090	98031299	23	+	.	chr10_98031090_98031299
chr10	Sole_search_ZBTB33_GM12878_SoleSearch_merged	TagPeak	98400810	98400989	16	+	.	chr10_98400810_98400989
chr10	Sole_search_ZBTB33_GM12878_SoleSearch_merged	TagPeak	98507850	98508179	21	+	.	chr10_98507850_98508179
chr10	Sole_search_ZBTB33_GM12878_SoleSearch_merged	TagPeak	99167160	99167399	17	+	.	chr10_99167160_99167399
chr10	Sole_search_ZBTB33_GM12878_SoleSearch_merged	TagPeak	99257880	99258119	20	+	.	chr10_99257880_99258119
chr10	Sole_search_ZBTB33_GM12878_SoleSearch_merged	TagPeak	99894240	99894569	23	+	.	chr10_99894240_99894569
chr10	Sole_search_ZBTB33_GM12878_SoleSearch_merged	TagPeak	100151310	100151549	17	+	.	chr10_100151310_100151549
chr10	Sole_search_ZBTB33_GM12878_SoleSearch_merged	TagPeak	100227270	100227479	16	+	.	chr10_100227270_100227479
chr10	Sole_search_ZBTB33_GM12878_SoleSearch_merged	TagPeak	101380530	101381039	84	+	.	chr10_101380530_101381039
chr10	Sole_search_ZBTB33_GM12878_SoleSearch_merged	TagPeak	101491590	101491889	20	+	.	chr10_101491590_101491889
chr10	Sole_search_ZBTB33_GM12878_SoleSearch_merged	TagPeak	101526090	101526329	21	+	.	chr10_101526090_101526329
chr10	Sole_search_ZBTB33_GM12878_SoleSearch_merged	TagPeak	101869440	101869799	56	+	.	chr10_101869440_101869799
chr10	Sole_search_ZBTB33_GM12878_SoleSearch_merged	TagPeak	101945610	101946149	24	+	.	chr10_101945610_101946149
chr10	Sole_search_ZBTB33_GM12878_SoleSearch_merged	TagPeak	101988690	101988959	23	+	.	chr10_101988690_101988959
chr10	Sole_search_ZBTB33_GM12878_SoleSearch_merged	TagPeak	101989170	101989649	149	+	.	chr10_101989170_101989649
chr10	Sole_search_ZBTB33_GM12878_SoleSearch_merged	TagPeak	101989710	101989889	20	+	.	chr10_101989710_101989889
chr10	Sole_search_ZBTB33_GM12878_SoleSearch_merged	TagPeak	102046350	102046709	24	+	.	chr10_102046350_102046709
chr10	Sole_search_ZBTB33_GM12878_SoleSearch_merged	TagPeak	102289470	102289979	27	+	.	chr10_102289470_102289979
chr10	Sole_search_ZBTB33_GM12878_SoleSearch_merged	TagPeak	102672930	102673229	28	+	.	chr10_102672930_102673229
chr10	Sole_search_ZBTB33_GM12878_SoleSearch_merged	TagPeak	102756270	102756479	17	+	.	chr10_102756270_102756479
chr10	Sole_search_ZBTB33_GM12878_SoleSearch_merged	TagPeak	102802410	102803069	130	+	.	chr10_102802410_102803069
chr10	Sole_search_ZBTB33_GM12878_SoleSearch_merged	TagPeak	102819990	102820889	200	+	.	chr10_102819990_102820889
chr10	Sole_search_ZBTB33_GM12878_SoleSearch_merged	TagPeak	102821250	102821459	18	+	.	chr10_102821250_102821459
chr10	Sole_search_ZBTB33_GM12878_SoleSearch_merged	TagPeak	103113480	103113719	20	+	.	chr10_103113480_103113719
chr10	Sole_search_ZBTB33_GM12878_SoleSearch_merged	TagPeak	103326690	103326959	18	+	.	chr10_103326690_103326959
chr10	Sole_search_ZBTB33_GM12878_SoleSearch_merged	TagPeak	103377120	103377419	19	+	.	chr10_103377120_103377419
chr10	Sole_search_ZBTB33_GM12878_SoleSearch_merged	TagPeak	103453950	103454279	20	+	.	chr10_103453950_103454279
chr10	Sole_search_ZBTB33_GM12878_SoleSearch_merged	TagPeak	103578450	103578749	17	+	.	chr10_103578450_103578749
chr10	Sole_search_ZBTB33_GM12878_SoleSearch_merged	TagPeak	103602840	103603049	19	+	.	chr10_103602840_103603049
chr10	Sole_search_ZBTB33_GM12878_SoleSearch_merged	TagPeak	103815900	103816259	37	+	.	chr10_103815900_103816259
chr10	Sole_search_ZBTB33_GM12878_SoleSearch_merged	TagPeak	103877490	103877879	21	+	.	chr10_103877490_103877879
chr10	Sole_search_ZBTB33_GM12878_SoleSearch_merged	TagPeak	103892490	103892909	32	+	.	chr10_103892490_103892909
chr10	Sole_search_ZBTB33_GM12878_SoleSearch_merged	TagPeak	103893690	103893899	18	+	.	chr10_103893690_103893899
chr10	Sole_search_ZBTB33_GM12878_SoleSearch_merged	TagPeak	103911570	103912229	37	+	.	chr10_103911570_103912229
chr10	Sole_search_ZBTB33_GM12878_SoleSearch_merged	TagPeak	104154990	104155229	16	+	.	chr10_104154990_104155229
chr10	Sole_search_ZBTB33_GM12878_SoleSearch_merged	TagPeak	104165250	104165519	18	+	.	chr10_104165250_104165519
chr10	Sole_search_ZBTB33_GM12878_SoleSearch_merged	TagPeak	104192190	104192639	46	+	.	chr10_104192190_104192639
chr10	Sole_search_ZBTB33_GM12878_SoleSearch_merged	TagPeak	104220960	104221199	18	+	.	chr10_104220960_104221199
chr10	Sole_search_ZBTB33_GM12878_SoleSearch_merged	TagPeak	104238750	104239019	19	+	.	chr10_104238750_104239019
chr10	Sole_search_ZBTB33_GM12878_SoleSearch_merged	TagPeak	104261910	104262149	23	+	.	chr10_104261910_104262149
chr10	Sole_search_ZBTB33_GM12878_SoleSearch_merged	TagPeak	104405520	104405819	17	+	.	chr10_104405520_104405819
chr10	Sole_search_ZBTB33_GM12878_SoleSearch_merged	TagPeak	104406150	104406449	18	+	.	chr10_104406150_104406449
chr10	Sole_search_ZBTB33_GM12878_SoleSearch_merged	TagPeak	104473470	104474099	38	+	.	chr10_104473470_104474099
chr10	Sole_search_ZBTB33_GM12878_SoleSearch_merged	TagPeak	104474430	104474669	19	+	.	chr10_104474430_104474669
chr10	Sole_search_ZBTB33_GM12878_SoleSearch_merged	TagPeak	104503350	104503919	31	+	.	chr10_104503350_104503919
chr10	Sole_search_ZBTB33_GM12878_SoleSearch_merged	TagPeak	104613810	104614139	37	+	.	chr10_104613810_104614139
chr10	Sole_search_ZBTB33_GM12878_SoleSearch_merged	TagPeak	104677830	104678369	80	+	.	chr10_104677830_104678369
chr10	Sole_search_ZBTB33_GM12878_SoleSearch_merged	TagPeak	104952210	104952569	26	+	.	chr10_104952210_104952569
chr10	Sole_search_ZBTB33_GM12878_SoleSearch_merged	TagPeak	105110850	105111059	19	+	.	chr10_105110850_105111059
chr10	Sole_search_ZBTB33_GM12878_SoleSearch_merged	TagPeak	105127470	105127709	17	+	.	chr10_105127470_105127709
chr10	Sole_search_ZBTB33_GM12878_SoleSearch_merged	TagPeak	105227370	105227579	22	+	.	chr10_105227370_105227579
chr10	Sole_search_ZBTB33_GM12878_SoleSearch_merged	TagPeak	105231120	105231329	16	+	.	chr10_105231120_105231329
chr10	Sole_search_ZBTB33_GM12878_SoleSearch_merged	TagPeak	105231360	105231539	18	+	.	chr10_105231360_105231539
chr10	Sole_search_ZBTB33_GM12878_SoleSearch_merged	TagPeak	105250380	105250619	26	+	.	chr10_105250380_105250619
chr10	Sole_search_ZBTB33_GM12878_SoleSearch_merged	TagPeak	105437910	105438089	18	+	.	chr10_105437910_105438089
chr10	Sole_search_ZBTB33_GM12878_SoleSearch_merged	TagPeak	105451410	105451919	18	+	.	chr10_105451410_105451919
chr10	Sole_search_ZBTB33_GM12878_SoleSearch_merged	TagPeak	105452280	105452579	20	+	.	chr10_105452280_105452579
chr10	Sole_search_ZBTB33_GM12878_SoleSearch_merged	TagPeak	105675660	105675839	18	+	.	chr10_105675660_105675839
chr10	Sole_search_ZBTB33_GM12878_SoleSearch_merged	TagPeak	105726510	105726749	17	+	.	chr10_105726510_105726749
chr10	Sole_search_ZBTB33_GM12878_SoleSearch_merged	TagPeak	105991800	105992099	37	+	.	chr10_105991800_105992099
chr10	Sole_search_ZBTB33_GM12878_SoleSearch_merged	TagPeak	106028550	106029269	87	+	.	chr10_106028550_106029269
chr10	Sole_search_ZBTB33_GM12878_SoleSearch_merged	TagPeak	107729880	107730059	20	+	.	chr10_107729880_107730059
chr10	Sole_search_ZBTB33_GM12878_SoleSearch_merged	TagPeak	111233130	111233339	21	+	.	chr10_111233130_111233339
chr10	Sole_search_ZBTB33_GM12878_SoleSearch_merged	TagPeak	111612390	111612569	20	+	.	chr10_111612390_111612569
chr10	Sole_search_ZBTB33_GM12878_SoleSearch_merged	TagPeak	111716880	111717179	20	+	.	chr10_111716880_111717179
chr10	Sole_search_ZBTB33_GM12878_SoleSearch_merged	TagPeak	111985560	111985799	25	+	.	chr10_111985560_111985799
chr10	Sole_search_ZBTB33_GM12878_SoleSearch_merged	TagPeak	112064490	112064999	175	+	.	chr10_112064490_112064999
chr10	Sole_search_ZBTB33_GM12878_SoleSearch_merged	TagPeak	112115340	112115519	16	+	.	chr10_112115340_112115519
chr10	Sole_search_ZBTB33_GM12878_SoleSearch_merged	TagPeak	112116420	112116719	29	+	.	chr10_112116420_112116719
chr10	Sole_search_ZBTB33_GM12878_SoleSearch_merged	TagPeak	112117230	112117469	16	+	.	chr10_112117230_112117469
chr10	Sole_search_ZBTB33_GM12878_SoleSearch_merged	TagPeak	112147650	112148219	25	+	.	chr10_112147650_112148219
chr10	Sole_search_ZBTB33_GM12878_SoleSearch_merged	TagPeak	112170810	112171019	17	+	.	chr10_112170810_112171019
chr10	Sole_search_ZBTB33_GM12878_SoleSearch_merged	TagPeak	112172610	112172789	17	+	.	chr10_112172610_112172789
chr10	Sole_search_ZBTB33_GM12878_SoleSearch_merged	TagPeak	112174170	112174769	37	+	.	chr10_112174170_112174769
chr10	Sole_search_ZBTB33_GM12878_SoleSearch_merged	TagPeak	112185750	112185959	17	+	.	chr10_112185750_112185959
chr10	Sole_search_ZBTB33_GM12878_SoleSearch_merged	TagPeak	112255680	112256009	21	+	.	chr10_112255680_112256009
chr10	Sole_search_ZBTB33_GM12878_SoleSearch_merged	TagPeak	112256250	112256429	16	+	.	chr10_112256250_112256429
chr10	Sole_search_ZBTB33_GM12878_SoleSearch_merged	TagPeak	112257210	112257449	18	+	.	chr10_112257210_112257449
chr10	Sole_search_ZBTB33_GM12878_SoleSearch_merged	TagPeak	112259160	112259459	22	+	.	chr10_112259160_112259459
chr10	Sole_search_ZBTB33_GM12878_SoleSearch_merged	TagPeak	112260780	112261229	27	+	.	chr10_112260780_112261229
chr10	Sole_search_ZBTB33_GM12878_SoleSearch_merged	TagPeak	112264170	112264529	21	+	.	chr10_112264170_112264529
chr10	Sole_search_ZBTB33_GM12878_SoleSearch_merged	TagPeak	112271520	112272299	21	+	.	chr10_112271520_112272299
chr10	Sole_search_ZBTB33_GM12878_SoleSearch_merged	TagPeak	112272780	112273019	18	+	.	chr10_112272780_112273019
chr10	Sole_search_ZBTB33_GM12878_SoleSearch_merged	TagPeak	112289400	112289639	20	+	.	chr10_112289400_112289639
chr10	Sole_search_ZBTB33_GM12878_SoleSearch_merged	TagPeak	112295790	112296179	20	+	.	chr10_112295790_112296179
chr10	Sole_search_ZBTB33_GM12878_SoleSearch_merged	TagPeak	112296360	112296539	17	+	.	chr10_112296360_112296539
chr10	Sole_search_ZBTB33_GM12878_SoleSearch_merged	TagPeak	112326990	112327169	19	+	.	chr10_112326990_112327169
chr10	Sole_search_ZBTB33_GM12878_SoleSearch_merged	TagPeak	112327380	112327649	19	+	.	chr10_112327380_112327649
chr10	Sole_search_ZBTB33_GM12878_SoleSearch_merged	TagPeak	112327920	112328159	20	+	.	chr10_112327920_112328159
chr10	Sole_search_ZBTB33_GM12878_SoleSearch_merged	TagPeak	112373130	112373579	48	+	.	chr10_112373130_112373579
chr10	Sole_search_ZBTB33_GM12878_SoleSearch_merged	TagPeak	112533870	112534289	29	+	.	chr10_112533870_112534289
chr10	Sole_search_ZBTB33_GM12878_SoleSearch_merged	TagPeak	112602930	112603109	16	+	.	chr10_112602930_112603109
chr10	Sole_search_ZBTB33_GM12878_SoleSearch_merged	TagPeak	113900010	113900189	17	+	.	chr10_113900010_113900189
chr10	Sole_search_ZBTB33_GM12878_SoleSearch_merged	TagPeak	114135990	114136199	17	+	.	chr10_114135990_114136199
chr10	Sole_search_ZBTB33_GM12878_SoleSearch_merged	TagPeak	114206130	114206519	24	+	.	chr10_114206130_114206519
chr10	Sole_search_ZBTB33_GM12878_SoleSearch_merged	TagPeak	114741300	114741659	46	+	.	chr10_114741300_114741659
chr10	Sole_search_ZBTB33_GM12878_SoleSearch_merged	TagPeak	115440060	115440239	17	+	.	chr10_115440060_115440239
chr10	Sole_search_ZBTB33_GM12878_SoleSearch_merged	TagPeak	115442160	115442369	15	+	.	chr10_115442160_115442369
chr10	Sole_search_ZBTB33_GM12878_SoleSearch_merged	TagPeak	115614600	115614809	15	+	.	chr10_115614600_115614809
chr10	Sole_search_ZBTB33_GM12878_SoleSearch_merged	TagPeak	116063730	116064149	20	+	.	chr10_116063730_116064149
chr10	Sole_search_ZBTB33_GM12878_SoleSearch_merged	TagPeak	116148060	116148299	21	+	.	chr10_116148060_116148299
chr10	Sole_search_ZBTB33_GM12878_SoleSearch_merged	TagPeak	116286390	116286719	17	+	.	chr10_116286390_116286719
chr10	Sole_search_ZBTB33_GM12878_SoleSearch_merged	TagPeak	116482020	116482229	20	+	.	chr10_116482020_116482229
chr10	Sole_search_ZBTB33_GM12878_SoleSearch_merged	TagPeak	116697750	116698109	49	+	.	chr10_116697750_116698109
chr10	Sole_search_ZBTB33_GM12878_SoleSearch_merged	TagPeak	118168320	118168529	20	+	.	chr10_118168320_118168529
chr10	Sole_search_ZBTB33_GM12878_SoleSearch_merged	TagPeak	118608780	118609199	121	+	.	chr10_118608780_118609199
chr10	Sole_search_ZBTB33_GM12878_SoleSearch_merged	TagPeak	118976100	118976459	41	+	.	chr10_118976100_118976459
chr10	Sole_search_ZBTB33_GM12878_SoleSearch_merged	TagPeak	119412750	119412989	21	+	.	chr10_119412750_119412989
chr10	Sole_search_ZBTB33_GM12878_SoleSearch_merged	TagPeak	120245220	120245489	22	+	.	chr10_120245220_120245489
chr10	Sole_search_ZBTB33_GM12878_SoleSearch_merged	TagPeak	120458040	120458219	16	+	.	chr10_120458040_120458219
chr10	Sole_search_ZBTB33_GM12878_SoleSearch_merged	TagPeak	120514590	120514829	19	+	.	chr10_120514590_120514829
chr10	Sole_search_ZBTB33_GM12878_SoleSearch_merged	TagPeak	120839520	120839879	41	+	.	chr10_120839520_120839879
chr10	Sole_search_ZBTB33_GM12878_SoleSearch_merged	TagPeak	120924690	120924869	17	+	.	chr10_120924690_120924869
chr10	Sole_search_ZBTB33_GM12878_SoleSearch_merged	TagPeak	120937890	120938369	27	+	.	chr10_120937890_120938369
chr10	Sole_search_ZBTB33_GM12878_SoleSearch_merged	TagPeak	121072470	121072829	26	+	.	chr10_121072470_121072829
chr10	Sole_search_ZBTB33_GM12878_SoleSearch_merged	TagPeak	121072950	121073159	17	+	.	chr10_121072950_121073159
chr10	Sole_search_ZBTB33_GM12878_SoleSearch_merged	TagPeak	121073250	121073519	25	+	.	chr10_121073250_121073519
chr10	Sole_search_ZBTB33_GM12878_SoleSearch_merged	TagPeak	121153680	121153859	18	+	.	chr10_121153680_121153859
chr10	Sole_search_ZBTB33_GM12878_SoleSearch_merged	TagPeak	121255890	121256189	21	+	.	chr10_121255890_121256189
chr10	Sole_search_ZBTB33_GM12878_SoleSearch_merged	TagPeak	121356480	121356959	20	+	.	chr10_121356480_121356959
chr10	Sole_search_ZBTB33_GM12878_SoleSearch_merged	TagPeak	121464090	121464359	26	+	.	chr10_121464090_121464359
chr10	Sole_search_ZBTB33_GM12878_SoleSearch_merged	TagPeak	121468560	121468769	21	+	.	chr10_121468560_121468769
chr10	Sole_search_ZBTB33_GM12878_SoleSearch_merged	TagPeak	121651950	121652339	21	+	.	chr10_121651950_121652339
chr10	Sole_search_ZBTB33_GM12878_SoleSearch_merged	TagPeak	122610990	122611379	24	+	.	chr10_122610990_122611379
chr10	Sole_search_ZBTB33_GM12878_SoleSearch_merged	TagPeak	123687420	123687809	49	+	.	chr10_123687420_123687809
chr10	Sole_search_ZBTB33_GM12878_SoleSearch_merged	TagPeak	123733830	123734129	36	+	.	chr10_123733830_123734129
chr10	Sole_search_ZBTB33_GM12878_SoleSearch_merged	TagPeak	124134960	124135199	17	+	.	chr10_124134960_124135199
chr10	Sole_search_ZBTB33_GM12878_SoleSearch_merged	TagPeak	124638630	124638989	24	+	.	chr10_124638630_124638989
chr10	Sole_search_ZBTB33_GM12878_SoleSearch_merged	TagPeak	124713630	124713809	19	+	.	chr10_124713630_124713809
chr10	Sole_search_ZBTB33_GM12878_SoleSearch_merged	TagPeak	124739940	124740119	17	+	.	chr10_124739940_124740119
chr10	Sole_search_ZBTB33_GM12878_SoleSearch_merged	TagPeak	124768050	124768619	175	+	.	chr10_124768050_124768619
chr10	Sole_search_ZBTB33_GM12878_SoleSearch_merged	TagPeak	124802970	124803209	20	+	.	chr10_124802970_124803209
chr10	Sole_search_ZBTB33_GM12878_SoleSearch_merged	TagPeak	125150580	125150759	22	+	.	chr10_125150580_125150759
chr10	Sole_search_ZBTB33_GM12878_SoleSearch_merged	TagPeak	125151210	125151599	24	+	.	chr10_125151210_125151599
chr10	Sole_search_ZBTB33_GM12878_SoleSearch_merged	TagPeak	125151660	125151869	35	+	.	chr10_125151660_125151869
chr10	Sole_search_ZBTB33_GM12878_SoleSearch_merged	TagPeak	125157120	125157359	19	+	.	chr10_125157120_125157359
chr10	Sole_search_ZBTB33_GM12878_SoleSearch_merged	TagPeak	125161920	125162189	20	+	.	chr10_125161920_125162189
chr10	Sole_search_ZBTB33_GM12878_SoleSearch_merged	TagPeak	125205270	125205479	22	+	.	chr10_125205270_125205479
chr10	Sole_search_ZBTB33_GM12878_SoleSearch_merged	TagPeak	125532000	125533019	33	+	.	chr10_125532000_125533019
chr10	Sole_search_ZBTB33_GM12878_SoleSearch_merged	TagPeak	125795400	125795669	26	+	.	chr10_125795400_125795669
chr10	Sole_search_ZBTB33_GM12878_SoleSearch_merged	TagPeak	125978610	125979029	20	+	.	chr10_125978610_125979029
chr10	Sole_search_ZBTB33_GM12878_SoleSearch_merged	TagPeak	125979150	125979329	17	+	.	chr10_125979150_125979329
chr10	Sole_search_ZBTB33_GM12878_SoleSearch_merged	TagPeak	126058050	126058289	27	+	.	chr10_126058050_126058289
chr10	Sole_search_ZBTB33_GM12878_SoleSearch_merged	TagPeak	126375240	126375419	18	+	.	chr10_126375240_126375419
chr10	Sole_search_ZBTB33_GM12878_SoleSearch_merged	TagPeak	126406620	126407129	41	+	.	chr10_126406620_126407129
chr10	Sole_search_ZBTB33_GM12878_SoleSearch_merged	TagPeak	126407820	126408029	17	+	.	chr10_126407820_126408029
chr10	Sole_search_ZBTB33_GM12878_SoleSearch_merged	TagPeak	126411570	126411959	19	+	.	chr10_126411570_126411959
chr10	Sole_search_ZBTB33_GM12878_SoleSearch_merged	TagPeak	126480270	126480659	21	+	.	chr10_126480270_126480659
chr10	Sole_search_ZBTB33_GM12878_SoleSearch_merged	TagPeak	126604740	126604919	16	+	.	chr10_126604740_126604919
chr10	Sole_search_ZBTB33_GM12878_SoleSearch_merged	TagPeak	126753240	126753779	44	+	.	chr10_126753240_126753779
chr10	Sole_search_ZBTB33_GM12878_SoleSearch_merged	TagPeak	126830160	126830399	20	+	.	chr10_126830160_126830399
chr10	Sole_search_ZBTB33_GM12878_SoleSearch_merged	TagPeak	127407870	127408499	159	+	.	chr10_127407870_127408499
chr10	Sole_search_ZBTB33_GM12878_SoleSearch_merged	TagPeak	127511670	127512179	24	+	.	chr10_127511670_127512179
chr10	Sole_search_ZBTB33_GM12878_SoleSearch_merged	TagPeak	127577430	127577609	19	+	.	chr10_127577430_127577609
chr10	Sole_search_ZBTB33_GM12878_SoleSearch_merged	TagPeak	127584870	127585379	45	+	.	chr10_127584870_127585379
chr10	Sole_search_ZBTB33_GM12878_SoleSearch_merged	TagPeak	129845640	129845819	16	+	.	chr10_129845640_129845819
chr10	Sole_search_ZBTB33_GM12878_SoleSearch_merged	TagPeak	129846660	129846989	24	+	.	chr10_129846660_129846989
chr10	Sole_search_ZBTB33_GM12878_SoleSearch_merged	TagPeak	129865140	129865679	23	+	.	chr10_129865140_129865679
chr10	Sole_search_ZBTB33_GM12878_SoleSearch_merged	TagPeak	131908860	131909699	101	+	.	chr10_131908860_131909699
chr10	Sole_search_ZBTB33_GM12878_SoleSearch_merged	TagPeak	133473600	133473869	22	+	.	chr10_133473600_133473869
chr10	Sole_search_ZBTB33_GM12878_SoleSearch_merged	TagPeak	134133660	134133989	31	+	.	chr10_134133660_134133989
chr10	Sole_search_ZBTB33_GM12878_SoleSearch_merged	TagPeak	134145480	134145749	35	+	.	chr10_134145480_134145749
chr10	Sole_search_ZBTB33_GM12878_SoleSearch_merged	TagPeak	134368140	134368589	26	+	.	chr10_134368140_134368589
chr10	Sole_search_ZBTB33_GM12878_SoleSearch_merged	TagPeak	134385270	134385809	26	+	.	chr10_134385270_134385809
chr10	Sole_search_ZBTB33_GM12878_SoleSearch_merged	TagPeak	134388900	134389199	25	+	.	chr10_134388900_134389199
chr10	Sole_search_ZBTB33_GM12878_SoleSearch_merged	TagPeak	134402280	134402459	17	+	.	chr10_134402280_134402459
chr10	Sole_search_ZBTB33_GM12878_SoleSearch_merged	TagPeak	134407890	134408219	23	+	.	chr10_134407890_134408219
chr10	Sole_search_ZBTB33_GM12878_SoleSearch_merged	TagPeak	134848350	134848589	20	+	.	chr10_134848350_134848589
chr10	Sole_search_ZBTB33_GM12878_SoleSearch_merged	TagPeak	134991420	134991659	18	+	.	chr10_134991420_134991659
chr10	Sole_search_ZBTB33_GM12878_SoleSearch_merged	TagPeak	135088320	135088679	48	+	.	chr10_135088320_135088679
chr10	Sole_search_ZBTB33_GM12878_SoleSearch_merged	TagPeak	135119280	135119459	19	+	.	chr10_135119280_135119459
chr10	Sole_search_ZBTB33_GM12878_SoleSearch_merged	TagPeak	135122340	135122519	19	+	.	chr10_135122340_135122519
chr10	Sole_search_ZBTB33_GM12878_SoleSearch_merged	TagPeak	135186660	135187139	180	+	.	chr10_135186660_135187139
chr10	Sole_search_ZBTB33_GM12878_SoleSearch_merged	TagPeak	135202530	135202889	26	+	.	chr10_135202530_135202889
chr10	Sole_search_ZBTB33_GM12878_SoleSearch_merged	TagPeak	135207630	135208049	27	+	.	chr10_135207630_135208049
chr11	Sole_search_ZBTB33_GM12878_SoleSearch_merged	TagPeak	189480	189839	76	+	.	chr11_189480_189839
chr11	Sole_search_ZBTB33_GM12878_SoleSearch_merged	TagPeak	192720	192899	17	+	.	chr11_192720_192899
chr11	Sole_search_ZBTB33_GM12878_SoleSearch_merged	TagPeak	237450	237659	18	+	.	chr11_237450_237659
chr11	Sole_search_ZBTB33_GM12878_SoleSearch_merged	TagPeak	270600	270869	20	+	.	chr11_270600_270869
chr11	Sole_search_ZBTB33_GM12878_SoleSearch_merged	TagPeak	308130	308309	40	+	.	chr11_308130_308309
chr11	Sole_search_ZBTB33_GM12878_SoleSearch_merged	TagPeak	448320	448499	17	+	.	chr11_448320_448499
chr11	Sole_search_ZBTB33_GM12878_SoleSearch_merged	TagPeak	457830	458009	16	+	.	chr11_457830_458009
chr11	Sole_search_ZBTB33_GM12878_SoleSearch_merged	TagPeak	497010	497279	21	+	.	chr11_497010_497279
chr11	Sole_search_ZBTB33_GM12878_SoleSearch_merged	TagPeak	506700	506879	17	+	.	chr11_506700_506879
chr11	Sole_search_ZBTB33_GM12878_SoleSearch_merged	TagPeak	537120	537479	29	+	.	chr11_537120_537479
chr11	Sole_search_ZBTB33_GM12878_SoleSearch_merged	TagPeak	575460	575699	29	+	.	chr11_575460_575699
chr11	Sole_search_ZBTB33_GM12878_SoleSearch_merged	TagPeak	615510	615959	21	+	.	chr11_615510_615959
chr11	Sole_search_ZBTB33_GM12878_SoleSearch_merged	TagPeak	616080	616289	21	+	.	chr11_616080_616289
chr11	Sole_search_ZBTB33_GM12878_SoleSearch_merged	TagPeak	628590	628829	20	+	.	chr11_628590_628829
chr11	Sole_search_ZBTB33_GM12878_SoleSearch_merged	TagPeak	776640	776879	18	+	.	chr11_776640_776879
chr11	Sole_search_ZBTB33_GM12878_SoleSearch_merged	TagPeak	809400	809579	18	+	.	chr11_809400_809579
chr11	Sole_search_ZBTB33_GM12878_SoleSearch_merged	TagPeak	819480	819929	50	+	.	chr11_819480_819929
chr11	Sole_search_ZBTB33_GM12878_SoleSearch_merged	TagPeak	842370	842609	18	+	.	chr11_842370_842609
chr11	Sole_search_ZBTB33_GM12878_SoleSearch_merged	TagPeak	842640	842909	23	+	.	chr11_842640_842909
chr11	Sole_search_ZBTB33_GM12878_SoleSearch_merged	TagPeak	925740	925949	17	+	.	chr11_925740_925949
chr11	Sole_search_ZBTB33_GM12878_SoleSearch_merged	TagPeak	1051110	1051379	30	+	.	chr11_1051110_1051379
chr11	Sole_search_ZBTB33_GM12878_SoleSearch_merged	TagPeak	1089420	1089599	15	+	.	chr11_1089420_1089599
chr11	Sole_search_ZBTB33_GM12878_SoleSearch_merged	TagPeak	1285710	1286039	85	+	.	chr11_1285710_1286039
chr11	Sole_search_ZBTB33_GM12878_SoleSearch_merged	TagPeak	1331100	1331279	17	+	.	chr11_1331100_1331279
chr11	Sole_search_ZBTB33_GM12878_SoleSearch_merged	TagPeak	1543080	1543289	20	+	.	chr11_1543080_1543289
chr11	Sole_search_ZBTB33_GM12878_SoleSearch_merged	TagPeak	1691970	1692209	19	+	.	chr11_1691970_1692209
chr11	Sole_search_ZBTB33_GM12878_SoleSearch_merged	TagPeak	1858980	1859189	22	+	.	chr11_1858980_1859189
chr11	Sole_search_ZBTB33_GM12878_SoleSearch_merged	TagPeak	1871880	1872299	23	+	.	chr11_1871880_1872299
chr11	Sole_search_ZBTB33_GM12878_SoleSearch_merged	TagPeak	1874070	1874459	33	+	.	chr11_1874070_1874459
chr11	Sole_search_ZBTB33_GM12878_SoleSearch_merged	TagPeak	1876200	1876409	18	+	.	chr11_1876200_1876409
chr11	Sole_search_ZBTB33_GM12878_SoleSearch_merged	TagPeak	1876500	1876769	19	+	.	chr11_1876500_1876769
chr11	Sole_search_ZBTB33_GM12878_SoleSearch_merged	TagPeak	1915320	1915499	17	+	.	chr11_1915320_1915499
chr11	Sole_search_ZBTB33_GM12878_SoleSearch_merged	TagPeak	2208690	2208989	25	+	.	chr11_2208690_2208989
chr11	Sole_search_ZBTB33_GM12878_SoleSearch_merged	TagPeak	2421270	2421839	31	+	.	chr11_2421270_2421839
chr11	Sole_search_ZBTB33_GM12878_SoleSearch_merged	TagPeak	2554680	2554889	22	+	.	chr11_2554680_2554889
chr11	Sole_search_ZBTB33_GM12878_SoleSearch_merged	TagPeak	3013830	3014129	26	+	.	chr11_3013830_3014129
chr11	Sole_search_ZBTB33_GM12878_SoleSearch_merged	TagPeak	3070770	3070979	18	+	.	chr11_3070770_3070979
chr11	Sole_search_ZBTB33_GM12878_SoleSearch_merged	TagPeak	3071100	3071309	16	+	.	chr11_3071100_3071309
chr11	Sole_search_ZBTB33_GM12878_SoleSearch_merged	TagPeak	4115880	4116239	19	+	.	chr11_4115880_4116239
chr11	Sole_search_ZBTB33_GM12878_SoleSearch_merged	TagPeak	6411300	6411479	17	+	.	chr11_6411300_6411479
chr11	Sole_search_ZBTB33_GM12878_SoleSearch_merged	TagPeak	6490740	6490949	17	+	.	chr11_6490740_6490949
chr11	Sole_search_ZBTB33_GM12878_SoleSearch_merged	TagPeak	6502320	6503129	96	+	.	chr11_6502320_6503129
chr11	Sole_search_ZBTB33_GM12878_SoleSearch_merged	TagPeak	6624780	6624989	18	+	.	chr11_6624780_6624989
chr11	Sole_search_ZBTB33_GM12878_SoleSearch_merged	TagPeak	6633540	6633809	22	+	.	chr11_6633540_6633809
chr11	Sole_search_ZBTB33_GM12878_SoleSearch_merged	TagPeak	6634080	6634259	16	+	.	chr11_6634080_6634259
chr11	Sole_search_ZBTB33_GM12878_SoleSearch_merged	TagPeak	6668400	6668669	24	+	.	chr11_6668400_6668669
chr11	Sole_search_ZBTB33_GM12878_SoleSearch_merged	TagPeak	7517220	7517519	19	+	.	chr11_7517220_7517519
chr11	Sole_search_ZBTB33_GM12878_SoleSearch_merged	TagPeak	7532730	7532909	19	+	.	chr11_7532730_7532909
chr11	Sole_search_ZBTB33_GM12878_SoleSearch_merged	TagPeak	7534200	7534439	18	+	.	chr11_7534200_7534439
chr11	Sole_search_ZBTB33_GM12878_SoleSearch_merged	TagPeak	7542060	7542479	21	+	.	chr11_7542060_7542479
chr11	Sole_search_ZBTB33_GM12878_SoleSearch_merged	TagPeak	7687080	7687319	19	+	.	chr11_7687080_7687319
chr11	Sole_search_ZBTB33_GM12878_SoleSearch_merged	TagPeak	8703960	8704769	196	+	.	chr11_8703960_8704769
chr11	Sole_search_ZBTB33_GM12878_SoleSearch_merged	TagPeak	8705610	8705819	18	+	.	chr11_8705610_8705819
chr11	Sole_search_ZBTB33_GM12878_SoleSearch_merged	TagPeak	8709870	8710079	16	+	.	chr11_8709870_8710079
chr11	Sole_search_ZBTB33_GM12878_SoleSearch_merged	TagPeak	8710230	8710769	28	+	.	chr11_8710230_8710769
chr11	Sole_search_ZBTB33_GM12878_SoleSearch_merged	TagPeak	8981160	8981339	15	+	.	chr11_8981160_8981339
chr11	Sole_search_ZBTB33_GM12878_SoleSearch_merged	TagPeak	8985930	8986229	21	+	.	chr11_8985930_8986229
chr11	Sole_search_ZBTB33_GM12878_SoleSearch_merged	TagPeak	8986470	8986739	18	+	.	chr11_8986470_8986739
chr11	Sole_search_ZBTB33_GM12878_SoleSearch_merged	TagPeak	9082320	9082649	32	+	.	chr11_9082320_9082649
chr11	Sole_search_ZBTB33_GM12878_SoleSearch_merged	TagPeak	9159240	9159419	19	+	.	chr11_9159240_9159419
chr11	Sole_search_ZBTB33_GM12878_SoleSearch_merged	TagPeak	9189750	9189959	20	+	.	chr11_9189750_9189959
chr11	Sole_search_ZBTB33_GM12878_SoleSearch_merged	TagPeak	9286980	9287249	19	+	.	chr11_9286980_9287249
chr11	Sole_search_ZBTB33_GM12878_SoleSearch_merged	TagPeak	9335970	9336599	66	+	.	chr11_9335970_9336599
chr11	Sole_search_ZBTB33_GM12878_SoleSearch_merged	TagPeak	9385590	9386039	20	+	.	chr11_9385590_9386039
chr11	Sole_search_ZBTB33_GM12878_SoleSearch_merged	TagPeak	9482910	9483119	19	+	.	chr11_9482910_9483119
chr11	Sole_search_ZBTB33_GM12878_SoleSearch_merged	TagPeak	9623220	9623579	27	+	.	chr11_9623220_9623579
chr11	Sole_search_ZBTB33_GM12878_SoleSearch_merged	TagPeak	9635790	9636029	19	+	.	chr11_9635790_9636029
chr11	Sole_search_ZBTB33_GM12878_SoleSearch_merged	TagPeak	9636750	9636989	20	+	.	chr11_9636750_9636989
chr11	Sole_search_ZBTB33_GM12878_SoleSearch_merged	TagPeak	9770010	9770189	15	+	.	chr11_9770010_9770189
chr11	Sole_search_ZBTB33_GM12878_SoleSearch_merged	TagPeak	9779490	9779669	18	+	.	chr11_9779490_9779669
chr11	Sole_search_ZBTB33_GM12878_SoleSearch_merged	TagPeak	9781230	9781589	28	+	.	chr11_9781230_9781589
chr11	Sole_search_ZBTB33_GM12878_SoleSearch_merged	TagPeak	10319970	10320239	26	+	.	chr11_10319970_10320239
chr11	Sole_search_ZBTB33_GM12878_SoleSearch_merged	TagPeak	10463610	10463849	18	+	.	chr11_10463610_10463849
chr11	Sole_search_ZBTB33_GM12878_SoleSearch_merged	TagPeak	10476630	10476869	21	+	.	chr11_10476630_10476869
chr11	Sole_search_ZBTB33_GM12878_SoleSearch_merged	TagPeak	10548930	10549139	17	+	.	chr11_10548930_10549139
chr11	Sole_search_ZBTB33_GM12878_SoleSearch_merged	TagPeak	10772670	10773089	20	+	.	chr11_10772670_10773089
chr11	Sole_search_ZBTB33_GM12878_SoleSearch_merged	TagPeak	10817880	10818119	20	+	.	chr11_10817880_10818119
chr11	Sole_search_ZBTB33_GM12878_SoleSearch_merged	TagPeak	10829850	10830599	29	+	.	chr11_10829850_10830599
chr11	Sole_search_ZBTB33_GM12878_SoleSearch_merged	TagPeak	11863140	11863649	78	+	.	chr11_11863140_11863649
chr11	Sole_search_ZBTB33_GM12878_SoleSearch_merged	TagPeak	13319700	13319879	16	+	.	chr11_13319700_13319879
chr11	Sole_search_ZBTB33_GM12878_SoleSearch_merged	TagPeak	13364610	13364819	18	+	.	chr11_13364610_13364819
chr11	Sole_search_ZBTB33_GM12878_SoleSearch_merged	TagPeak	13484520	13485299	216	+	.	chr11_13484520_13485299
chr11	Sole_search_ZBTB33_GM12878_SoleSearch_merged	TagPeak	14017020	14017229	17	+	.	chr11_14017020_14017229
chr11	Sole_search_ZBTB33_GM12878_SoleSearch_merged	TagPeak	14521170	14521619	26	+	.	chr11_14521170_14521619
chr11	Sole_search_ZBTB33_GM12878_SoleSearch_merged	TagPeak	14541750	14541959	17	+	.	chr11_14541750_14541959
chr11	Sole_search_ZBTB33_GM12878_SoleSearch_merged	TagPeak	16759890	16760249	26	+	.	chr11_16759890_16760249
chr11	Sole_search_ZBTB33_GM12878_SoleSearch_merged	TagPeak	16842060	16842239	17	+	.	chr11_16842060_16842239
chr11	Sole_search_ZBTB33_GM12878_SoleSearch_merged	TagPeak	16967490	16967669	20	+	.	chr11_16967490_16967669
chr11	Sole_search_ZBTB33_GM12878_SoleSearch_merged	TagPeak	17373060	17373269	23	+	.	chr11_17373060_17373269
chr11	Sole_search_ZBTB33_GM12878_SoleSearch_merged	TagPeak	18343650	18343889	43	+	.	chr11_18343650_18343889
chr11	Sole_search_ZBTB33_GM12878_SoleSearch_merged	TagPeak	18548280	18548489	17	+	.	chr11_18548280_18548489
chr11	Sole_search_ZBTB33_GM12878_SoleSearch_merged	TagPeak	18654810	18655049	18	+	.	chr11_18654810_18655049
chr11	Sole_search_ZBTB33_GM12878_SoleSearch_merged	TagPeak	18655740	18656219	56	+	.	chr11_18655740_18656219
chr11	Sole_search_ZBTB33_GM12878_SoleSearch_merged	TagPeak	19092900	19093079	17	+	.	chr11_19092900_19093079
chr11	Sole_search_ZBTB33_GM12878_SoleSearch_merged	TagPeak	19463850	19464149	20	+	.	chr11_19463850_19464149
chr11	Sole_search_ZBTB33_GM12878_SoleSearch_merged	TagPeak	22851330	22851719	107	+	.	chr11_22851330_22851719
chr11	Sole_search_ZBTB33_GM12878_SoleSearch_merged	TagPeak	22864560	22864769	20	+	.	chr11_22864560_22864769
chr11	Sole_search_ZBTB33_GM12878_SoleSearch_merged	TagPeak	25286580	25286759	16	+	.	chr11_25286580_25286759
chr11	Sole_search_ZBTB33_GM12878_SoleSearch_merged	TagPeak	26544570	26544899	31	+	.	chr11_26544570_26544899
chr11	Sole_search_ZBTB33_GM12878_SoleSearch_merged	TagPeak	27255660	27255929	20	+	.	chr11_27255660_27255929
chr11	Sole_search_ZBTB33_GM12878_SoleSearch_merged	TagPeak	27528210	27528629	134	+	.	chr11_27528210_27528629
chr11	Sole_search_ZBTB33_GM12878_SoleSearch_merged	TagPeak	30344400	30344909	27	+	.	chr11_30344400_30344909
chr11	Sole_search_ZBTB33_GM12878_SoleSearch_merged	TagPeak	31391370	31391579	19	+	.	chr11_31391370_31391579
chr11	Sole_search_ZBTB33_GM12878_SoleSearch_merged	TagPeak	31530990	31531499	21	+	.	chr11_31530990_31531499
chr11	Sole_search_ZBTB33_GM12878_SoleSearch_merged	TagPeak	32127420	32127629	18	+	.	chr11_32127420_32127629
chr11	Sole_search_ZBTB33_GM12878_SoleSearch_merged	TagPeak	32605080	32605439	25	+	.	chr11_32605080_32605439
chr11	Sole_search_ZBTB33_GM12878_SoleSearch_merged	TagPeak	33087180	33087449	26	+	.	chr11_33087180_33087449
chr11	Sole_search_ZBTB33_GM12878_SoleSearch_merged	TagPeak	33915360	33915749	23	+	.	chr11_33915360_33915749
chr11	Sole_search_ZBTB33_GM12878_SoleSearch_merged	TagPeak	33933990	33934229	19	+	.	chr11_33933990_33934229
chr11	Sole_search_ZBTB33_GM12878_SoleSearch_merged	TagPeak	34073700	34073999	32	+	.	chr11_34073700_34073999
chr11	Sole_search_ZBTB33_GM12878_SoleSearch_merged	TagPeak	34126920	34127159	17.1833	+	.	chr11_34126920_34127159
chr11	Sole_search_ZBTB33_GM12878_SoleSearch_merged	TagPeak	34127220	34127399	32	+	.	chr11_34127220_34127399
chr11	Sole_search_ZBTB33_GM12878_SoleSearch_merged	TagPeak	34255560	34255859	20	+	.	chr11_34255560_34255859
chr11	Sole_search_ZBTB33_GM12878_SoleSearch_merged	TagPeak	34256850	34257089	16	+	.	chr11_34256850_34257089
chr11	Sole_search_ZBTB33_GM12878_SoleSearch_merged	TagPeak	34634490	34634699	15	+	.	chr11_34634490_34634699
chr11	Sole_search_ZBTB33_GM12878_SoleSearch_merged	TagPeak	34672140	34672409	22	+	.	chr11_34672140_34672409
chr11	Sole_search_ZBTB33_GM12878_SoleSearch_merged	TagPeak	34938150	34938389	21	+	.	chr11_34938150_34938389
chr11	Sole_search_ZBTB33_GM12878_SoleSearch_merged	TagPeak	35028330	35028629	24	+	.	chr11_35028330_35028629
chr11	Sole_search_ZBTB33_GM12878_SoleSearch_merged	TagPeak	35057670	35057909	23	+	.	chr11_35057670_35057909
chr11	Sole_search_ZBTB33_GM12878_SoleSearch_merged	TagPeak	35058210	35058389	17	+	.	chr11_35058210_35058389
chr11	Sole_search_ZBTB33_GM12878_SoleSearch_merged	TagPeak	35166870	35167229	27	+	.	chr11_35166870_35167229
chr11	Sole_search_ZBTB33_GM12878_SoleSearch_merged	TagPeak	35294040	35294279	22	+	.	chr11_35294040_35294279
chr11	Sole_search_ZBTB33_GM12878_SoleSearch_merged	TagPeak	35335110	35335349	17	+	.	chr11_35335110_35335349
chr11	Sole_search_ZBTB33_GM12878_SoleSearch_merged	TagPeak	35684130	35684489	23	+	.	chr11_35684130_35684489
chr11	Sole_search_ZBTB33_GM12878_SoleSearch_merged	TagPeak	36531660	36531839	18	+	.	chr11_36531660_36531839
chr11	Sole_search_ZBTB33_GM12878_SoleSearch_merged	TagPeak	37525620	37525859	28	+	.	chr11_37525620_37525859
chr11	Sole_search_ZBTB33_GM12878_SoleSearch_merged	TagPeak	43333410	43333649	22	+	.	chr11_43333410_43333649
chr11	Sole_search_ZBTB33_GM12878_SoleSearch_merged	TagPeak	43381110	43381289	16	+	.	chr11_43381110_43381289
chr11	Sole_search_ZBTB33_GM12878_SoleSearch_merged	TagPeak	43575330	43575569	17	+	.	chr11_43575330_43575569
chr11	Sole_search_ZBTB33_GM12878_SoleSearch_merged	TagPeak	43890480	43890839	34	+	.	chr11_43890480_43890839
chr11	Sole_search_ZBTB33_GM12878_SoleSearch_merged	TagPeak	43902180	43902389	17	+	.	chr11_43902180_43902389
chr11	Sole_search_ZBTB33_GM12878_SoleSearch_merged	TagPeak	44087490	44088209	109	+	.	chr11_44087490_44088209
chr11	Sole_search_ZBTB33_GM12878_SoleSearch_merged	TagPeak	44372520	44372819	23	+	.	chr11_44372520_44372819
chr11	Sole_search_ZBTB33_GM12878_SoleSearch_merged	TagPeak	44589090	44589299	18	+	.	chr11_44589090_44589299
chr11	Sole_search_ZBTB33_GM12878_SoleSearch_merged	TagPeak	44590530	44591009	27	+	.	chr11_44590530_44591009
chr11	Sole_search_ZBTB33_GM12878_SoleSearch_merged	TagPeak	44618520	44618789	21	+	.	chr11_44618520_44618789
chr11	Sole_search_ZBTB33_GM12878_SoleSearch_merged	TagPeak	44619210	44619389	18	+	.	chr11_44619210_44619389
chr11	Sole_search_ZBTB33_GM12878_SoleSearch_merged	TagPeak	44630850	44631119	21	+	.	chr11_44630850_44631119
chr11	Sole_search_ZBTB33_GM12878_SoleSearch_merged	TagPeak	44642760	44643029	25	+	.	chr11_44642760_44643029
chr11	Sole_search_ZBTB33_GM12878_SoleSearch_merged	TagPeak	44647830	44648069	21	+	.	chr11_44647830_44648069
chr11	Sole_search_ZBTB33_GM12878_SoleSearch_merged	TagPeak	44883750	44883929	29	+	.	chr11_44883750_44883929
chr11	Sole_search_ZBTB33_GM12878_SoleSearch_merged	TagPeak	44963670	44963909	17	+	.	chr11_44963670_44963909
chr11	Sole_search_ZBTB33_GM12878_SoleSearch_merged	TagPeak	45124950	45125129	17	+	.	chr11_45124950_45125129
chr11	Sole_search_ZBTB33_GM12878_SoleSearch_merged	TagPeak	45951630	45952049	41	+	.	chr11_45951630_45952049
chr11	Sole_search_ZBTB33_GM12878_SoleSearch_merged	TagPeak	46287360	46287569	18	+	.	chr11_46287360_46287569
chr11	Sole_search_ZBTB33_GM12878_SoleSearch_merged	TagPeak	46368480	46368839	22	+	.	chr11_46368480_46368839
chr11	Sole_search_ZBTB33_GM12878_SoleSearch_merged	TagPeak	46382880	46383059	16	+	.	chr11_46382880_46383059
chr11	Sole_search_ZBTB33_GM12878_SoleSearch_merged	TagPeak	46411350	46411649	29	+	.	chr11_46411350_46411649
chr11	Sole_search_ZBTB33_GM12878_SoleSearch_merged	TagPeak	46550970	46551179	17	+	.	chr11_46550970_46551179
chr11	Sole_search_ZBTB33_GM12878_SoleSearch_merged	TagPeak	46721910	46722149	21	+	.	chr11_46721910_46722149
chr11	Sole_search_ZBTB33_GM12878_SoleSearch_merged	TagPeak	46867230	46867529	23	+	.	chr11_46867230_46867529
chr11	Sole_search_ZBTB33_GM12878_SoleSearch_merged	TagPeak	47132940	47133149	20	+	.	chr11_47132940_47133149
chr11	Sole_search_ZBTB33_GM12878_SoleSearch_merged	TagPeak	47198940	47199119	16	+	.	chr11_47198940_47199119
chr11	Sole_search_ZBTB33_GM12878_SoleSearch_merged	TagPeak	47236650	47236859	19	+	.	chr11_47236650_47236859
chr11	Sole_search_ZBTB33_GM12878_SoleSearch_merged	TagPeak	47270280	47270549	24	+	.	chr11_47270280_47270549
chr11	Sole_search_ZBTB33_GM12878_SoleSearch_merged	TagPeak	47291370	47291549	19	+	.	chr11_47291370_47291549
chr11	Sole_search_ZBTB33_GM12878_SoleSearch_merged	TagPeak	47377410	47377739	21	+	.	chr11_47377410_47377739
chr11	Sole_search_ZBTB33_GM12878_SoleSearch_merged	TagPeak	47398530	47398739	17	+	.	chr11_47398530_47398739
chr11	Sole_search_ZBTB33_GM12878_SoleSearch_merged	TagPeak	47429700	47429939	20	+	.	chr11_47429700_47429939
chr11	Sole_search_ZBTB33_GM12878_SoleSearch_merged	TagPeak	47447640	47447999	22	+	.	chr11_47447640_47447999
chr11	Sole_search_ZBTB33_GM12878_SoleSearch_merged	TagPeak	47586870	47587319	79	+	.	chr11_47586870_47587319
chr11	Sole_search_ZBTB33_GM12878_SoleSearch_merged	TagPeak	47600310	47600729	24	+	.	chr11_47600310_47600729
chr11	Sole_search_ZBTB33_GM12878_SoleSearch_merged	TagPeak	47664000	47664359	36	+	.	chr11_47664000_47664359
chr11	Sole_search_ZBTB33_GM12878_SoleSearch_merged	TagPeak	47736690	47736899	18	+	.	chr11_47736690_47736899
chr11	Sole_search_ZBTB33_GM12878_SoleSearch_merged	TagPeak	47788050	47788289	18	+	.	chr11_47788050_47788289
chr11	Sole_search_ZBTB33_GM12878_SoleSearch_merged	TagPeak	47788620	47788979	48	+	.	chr11_47788620_47788979
chr11	Sole_search_ZBTB33_GM12878_SoleSearch_merged	TagPeak	47869770	47870039	18	+	.	chr11_47869770_47870039
chr11	Sole_search_ZBTB33_GM12878_SoleSearch_merged	TagPeak	48041820	48042029	18	+	.	chr11_48041820_48042029
chr11	Sole_search_ZBTB33_GM12878_SoleSearch_merged	TagPeak	50371950	50372429	18	+	.	chr11_50371950_50372429
chr11	Sole_search_ZBTB33_GM12878_SoleSearch_merged	TagPeak	54890670	54890849	31	+	.	chr11_54890670_54890849
chr11	Sole_search_ZBTB33_GM12878_SoleSearch_merged	TagPeak	57192240	57192599	42	+	.	chr11_57192240_57192599
chr11	Sole_search_ZBTB33_GM12878_SoleSearch_merged	TagPeak	57192660	57193109	29	+	.	chr11_57192660_57193109
chr11	Sole_search_ZBTB33_GM12878_SoleSearch_merged	TagPeak	57193140	57193409	22	+	.	chr11_57193140_57193409
chr11	Sole_search_ZBTB33_GM12878_SoleSearch_merged	TagPeak	57297990	57298469	21	+	.	chr11_57297990_57298469
chr11	Sole_search_ZBTB33_GM12878_SoleSearch_merged	TagPeak	57335730	57335939	17	+	.	chr11_57335730_57335939
chr11	Sole_search_ZBTB33_GM12878_SoleSearch_merged	TagPeak	57424740	57425189	73	+	.	chr11_57424740_57425189
chr11	Sole_search_ZBTB33_GM12878_SoleSearch_merged	TagPeak	57434550	57434729	18	+	.	chr11_57434550_57434729
chr11	Sole_search_ZBTB33_GM12878_SoleSearch_merged	TagPeak	57434820	57435779	98	+	.	chr11_57434820_57435779
chr11	Sole_search_ZBTB33_GM12878_SoleSearch_merged	TagPeak	57480090	57480329	20	+	.	chr11_57480090_57480329
chr11	Sole_search_ZBTB33_GM12878_SoleSearch_merged	TagPeak	57508560	57509039	47	+	.	chr11_57508560_57509039
chr11	Sole_search_ZBTB33_GM12878_SoleSearch_merged	TagPeak	57509130	57509309	16	+	.	chr11_57509130_57509309
chr11	Sole_search_ZBTB33_GM12878_SoleSearch_merged	TagPeak	58345290	58346579	195	+	.	chr11_58345290_58346579
chr11	Sole_search_ZBTB33_GM12878_SoleSearch_merged	TagPeak	58346970	58347149	44	+	.	chr11_58346970_58347149
chr11	Sole_search_ZBTB33_GM12878_SoleSearch_merged	TagPeak	58869630	58870049	36	+	.	chr11_58869630_58870049
chr11	Sole_search_ZBTB33_GM12878_SoleSearch_merged	TagPeak	58910010	58910399	40	+	.	chr11_58910010_58910399
chr11	Sole_search_ZBTB33_GM12878_SoleSearch_merged	TagPeak	58940100	58940579	23	+	.	chr11_58940100_58940579
chr11	Sole_search_ZBTB33_GM12878_SoleSearch_merged	TagPeak	58978920	58979099	17	+	.	chr11_58978920_58979099
chr11	Sole_search_ZBTB33_GM12878_SoleSearch_merged	TagPeak	58984410	58984649	21	+	.	chr11_58984410_58984649
chr11	Sole_search_ZBTB33_GM12878_SoleSearch_merged	TagPeak	59318430	59318729	20	+	.	chr11_59318430_59318729
chr11	Sole_search_ZBTB33_GM12878_SoleSearch_merged	TagPeak	60145260	60145529	24	+	.	chr11_60145260_60145529
chr11	Sole_search_ZBTB33_GM12878_SoleSearch_merged	TagPeak	60156780	60156989	23	+	.	chr11_60156780_60156989
chr11	Sole_search_ZBTB33_GM12878_SoleSearch_merged	TagPeak	60222990	60223529	22	+	.	chr11_60222990_60223529
chr11	Sole_search_ZBTB33_GM12878_SoleSearch_merged	TagPeak	60451320	60451559	19	+	.	chr11_60451320_60451559
chr11	Sole_search_ZBTB33_GM12878_SoleSearch_merged	TagPeak	60609210	60609479	17	+	.	chr11_60609210_60609479
chr11	Sole_search_ZBTB33_GM12878_SoleSearch_merged	TagPeak	60673410	60673649	18	+	.	chr11_60673410_60673649
chr11	Sole_search_ZBTB33_GM12878_SoleSearch_merged	TagPeak	60673860	60674489	64	+	.	chr11_60673860_60674489
chr11	Sole_search_ZBTB33_GM12878_SoleSearch_merged	TagPeak	60677580	60677849	30	+	.	chr11_60677580_60677849
chr11	Sole_search_ZBTB33_GM12878_SoleSearch_merged	TagPeak	60699300	60699569	21	+	.	chr11_60699300_60699569
chr11	Sole_search_ZBTB33_GM12878_SoleSearch_merged	TagPeak	60702600	60702839	19	+	.	chr11_60702600_60702839
chr11	Sole_search_ZBTB33_GM12878_SoleSearch_merged	TagPeak	60702900	60703139	17	+	.	chr11_60702900_60703139
chr11	Sole_search_ZBTB33_GM12878_SoleSearch_merged	TagPeak	60712380	60712559	18	+	.	chr11_60712380_60712559
chr11	Sole_search_ZBTB33_GM12878_SoleSearch_merged	TagPeak	60737790	60737999	16	+	.	chr11_60737790_60737999
chr11	Sole_search_ZBTB33_GM12878_SoleSearch_merged	TagPeak	60828600	60829319	23	+	.	chr11_60828600_60829319
chr11	Sole_search_ZBTB33_GM12878_SoleSearch_merged	TagPeak	60897270	60897509	21	+	.	chr11_60897270_60897509
chr11	Sole_search_ZBTB33_GM12878_SoleSearch_merged	TagPeak	60928860	60929159	26	+	.	chr11_60928860_60929159
chr11	Sole_search_ZBTB33_GM12878_SoleSearch_merged	TagPeak	61100430	61100639	19	+	.	chr11_61100430_61100639
chr11	Sole_search_ZBTB33_GM12878_SoleSearch_merged	TagPeak	61100700	61100909	17	+	.	chr11_61100700_61100909
chr11	Sole_search_ZBTB33_GM12878_SoleSearch_merged	TagPeak	61124910	61125149	21	+	.	chr11_61124910_61125149
chr11	Sole_search_ZBTB33_GM12878_SoleSearch_merged	TagPeak	61137060	61137539	24	+	.	chr11_61137060_61137539
chr11	Sole_search_ZBTB33_GM12878_SoleSearch_merged	TagPeak	61382370	61382579	24	+	.	chr11_61382370_61382579
chr11	Sole_search_ZBTB33_GM12878_SoleSearch_merged	TagPeak	61560240	61560449	18	+	.	chr11_61560240_61560449
chr11	Sole_search_ZBTB33_GM12878_SoleSearch_merged	TagPeak	61584330	61584599	40	+	.	chr11_61584330_61584599
chr11	Sole_search_ZBTB33_GM12878_SoleSearch_merged	TagPeak	61602030	61602209	20	+	.	chr11_61602030_61602209
chr11	Sole_search_ZBTB33_GM12878_SoleSearch_merged	TagPeak	61730760	61731029	20	+	.	chr11_61730760_61731029
chr11	Sole_search_ZBTB33_GM12878_SoleSearch_merged	TagPeak	61731450	61731779	27	+	.	chr11_61731450_61731779
chr11	Sole_search_ZBTB33_GM12878_SoleSearch_merged	TagPeak	61735860	61736219	18	+	.	chr11_61735860_61736219
chr11	Sole_search_ZBTB33_GM12878_SoleSearch_merged	TagPeak	61739220	61739519	29	+	.	chr11_61739220_61739519
chr11	Sole_search_ZBTB33_GM12878_SoleSearch_merged	TagPeak	61793130	61793429	18	+	.	chr11_61793130_61793429
chr11	Sole_search_ZBTB33_GM12878_SoleSearch_merged	TagPeak	62308650	62309009	23	+	.	chr11_62308650_62309009
chr11	Sole_search_ZBTB33_GM12878_SoleSearch_merged	TagPeak	62319270	62319479	18	+	.	chr11_62319270_62319479
chr11	Sole_search_ZBTB33_GM12878_SoleSearch_merged	TagPeak	62320590	62320919	30	+	.	chr11_62320590_62320919
chr11	Sole_search_ZBTB33_GM12878_SoleSearch_merged	TagPeak	62323920	62324249	22	+	.	chr11_62323920_62324249
chr11	Sole_search_ZBTB33_GM12878_SoleSearch_merged	TagPeak	62324760	62324969	20	+	.	chr11_62324760_62324969
chr11	Sole_search_ZBTB33_GM12878_SoleSearch_merged	TagPeak	62341110	62341379	21	+	.	chr11_62341110_62341379
chr11	Sole_search_ZBTB33_GM12878_SoleSearch_merged	TagPeak	62341440	62342189	72	+	.	chr11_62341440_62342189
chr11	Sole_search_ZBTB33_GM12878_SoleSearch_merged	TagPeak	62358900	62359289	29	+	.	chr11_62358900_62359289
chr11	Sole_search_ZBTB33_GM12878_SoleSearch_merged	TagPeak	62361120	62361299	16	+	.	chr11_62361120_62361299
chr11	Sole_search_ZBTB33_GM12878_SoleSearch_merged	TagPeak	62369370	62369669	23	+	.	chr11_62369370_62369669
chr11	Sole_search_ZBTB33_GM12878_SoleSearch_merged	TagPeak	62379450	62379809	54	+	.	chr11_62379450_62379809
chr11	Sole_search_ZBTB33_GM12878_SoleSearch_merged	TagPeak	62389470	62389919	50	+	.	chr11_62389470_62389919
[truncated: 10,543 more rows]

## Sheet: Kaiso_GM12878_HighConfidence
chr7	union.pl_Kaiso_rep1_GM_signifpeaks.gff_Kaiso_rep2_GM_signifpeaks.gff	OverlappingPeaks	916170	916319	17	+	.	Kaiso_rep2_GM_signifpeaks.gff_916080_height:21
chr7	union.pl_Kaiso_rep1_GM_signifpeaks.gff_Kaiso_rep2_GM_signifpeaks.gff	OverlappingPeaks	1110450	1110509	16	+	.	Kaiso_rep2_GM_signifpeaks.gff_1110240_height:21
chr7	union.pl_Kaiso_rep1_GM_signifpeaks.gff_Kaiso_rep2_GM_signifpeaks.gff	OverlappingPeaks	2001480	2001719	14	+	.	Kaiso_rep2_GM_signifpeaks.gff_2001450_height:24
chr7	union.pl_Kaiso_rep1_GM_signifpeaks.gff_Kaiso_rep2_GM_signifpeaks.gff	OverlappingPeaks	2272380	2272859	168	+	.	Kaiso_rep2_GM_signifpeaks.gff_2272380_height:132
chr7	union.pl_Kaiso_rep1_GM_signifpeaks.gff_Kaiso_rep2_GM_signifpeaks.gff	OverlappingPeaks	2443080	2443259	25	+	.	Kaiso_rep2_GM_signifpeaks.gff_2443080_height:21
chr7	union.pl_Kaiso_rep1_GM_signifpeaks.gff_Kaiso_rep2_GM_signifpeaks.gff	OverlappingPeaks	4814580	4814849	38	+	.	Kaiso_rep2_GM_signifpeaks.gff_4814580_height:24
chr7	union.pl_Kaiso_rep1_GM_signifpeaks.gff_Kaiso_rep2_GM_signifpeaks.gff	OverlappingPeaks	5518290	5518529	21	+	.	Kaiso_rep2_GM_signifpeaks.gff_5518260_height:34
chr7	union.pl_Kaiso_rep1_GM_signifpeaks.gff_Kaiso_rep2_GM_signifpeaks.gff	OverlappingPeaks	5563650	5563949	21	+	.	Kaiso_rep2_GM_signifpeaks.gff_5563650_height:16
chr7	union.pl_Kaiso_rep1_GM_signifpeaks.gff_Kaiso_rep2_GM_signifpeaks.gff	OverlappingPeaks	5564850	5565029	29	+	.	Kaiso_rep2_GM_signifpeaks.gff_5564790_height:21
chr7	union.pl_Kaiso_rep1_GM_signifpeaks.gff_Kaiso_rep2_GM_signifpeaks.gff	OverlappingPeaks	5565300	5566619	50	+	.	Kaiso_rep2_GM_signifpeaks.gff_5565300_height:34
chr7	union.pl_Kaiso_rep1_GM_signifpeaks.gff_Kaiso_rep2_GM_signifpeaks.gff	OverlappingPeaks	5568420	5568659	25	+	.	Kaiso_rep2_GM_signifpeaks.gff_5568420_height:21
chr7	union.pl_Kaiso_rep1_GM_signifpeaks.gff_Kaiso_rep2_GM_signifpeaks.gff	OverlappingPeaks	6617010	6617219	22	+	.	Kaiso_rep2_GM_signifpeaks.gff_6617010_height:20
chr7	union.pl_Kaiso_rep1_GM_signifpeaks.gff_Kaiso_rep2_GM_signifpeaks.gff	OverlappingPeaks	7680240	7680659	48	+	.	Kaiso_rep2_GM_signifpeaks.gff_7680240_height:50
chr7	union.pl_Kaiso_rep1_GM_signifpeaks.gff_Kaiso_rep2_GM_signifpeaks.gff	OverlappingPeaks	7984740	7984919	20	+	.	Kaiso_rep2_GM_signifpeaks.gff_7984590_height:25
chr7	union.pl_Kaiso_rep1_GM_signifpeaks.gff_Kaiso_rep2_GM_signifpeaks.gff	OverlappingPeaks	23571480	23571899	54	+	.	Kaiso_rep2_GM_signifpeaks.gff_23571480_height:55
chr7	union.pl_Kaiso_rep1_GM_signifpeaks.gff_Kaiso_rep2_GM_signifpeaks.gff	OverlappingPeaks	26007840	26008079	23	+	.	Kaiso_rep2_GM_signifpeaks.gff_26007840_height:21
chr7	union.pl_Kaiso_rep1_GM_signifpeaks.gff_Kaiso_rep2_GM_signifpeaks.gff	OverlappingPeaks	26008260	26008289	16	+	.	Kaiso_rep2_GM_signifpeaks.gff_26007840_height:21
chr7	union.pl_Kaiso_rep1_GM_signifpeaks.gff_Kaiso_rep2_GM_signifpeaks.gff	OverlappingPeaks	26227680	26227859	18	+	.	Kaiso_rep2_GM_signifpeaks.gff_26227530_height:25
chr7	union.pl_Kaiso_rep1_GM_signifpeaks.gff_Kaiso_rep2_GM_signifpeaks.gff	OverlappingPeaks	26228250	26228609	18	+	.	Kaiso_rep2_GM_signifpeaks.gff_26227530_height:25
chr7	union.pl_Kaiso_rep1_GM_signifpeaks.gff_Kaiso_rep2_GM_signifpeaks.gff	OverlappingPeaks	35734470	35734709	23	+	.	Kaiso_rep2_GM_signifpeaks.gff_35734440_height:26
chr7	union.pl_Kaiso_rep1_GM_signifpeaks.gff_Kaiso_rep2_GM_signifpeaks.gff	OverlappingPeaks	35840370	35840879	153	+	.	Kaiso_rep2_GM_signifpeaks.gff_35840010_height:135
chr7	union.pl_Kaiso_rep1_GM_signifpeaks.gff_Kaiso_rep2_GM_signifpeaks.gff	OverlappingPeaks	44613420	44613719	56	+	.	Kaiso_rep2_GM_signifpeaks.gff_44613420_height:27
chr7	union.pl_Kaiso_rep1_GM_signifpeaks.gff_Kaiso_rep2_GM_signifpeaks.gff	OverlappingPeaks	45039360	45039569	30	+	.	Kaiso_rep2_GM_signifpeaks.gff_45039360_height:22
chr7	union.pl_Kaiso_rep1_GM_signifpeaks.gff_Kaiso_rep2_GM_signifpeaks.gff	OverlappingPeaks	55602060	55602539	23	+	.	Kaiso_rep2_GM_signifpeaks.gff_55602060_height:25
chr7	union.pl_Kaiso_rep1_GM_signifpeaks.gff_Kaiso_rep2_GM_signifpeaks.gff	OverlappingPeaks	56118990	56119319	39	+	.	Kaiso_rep2_GM_signifpeaks.gff_56118990_height:32
chr7	union.pl_Kaiso_rep1_GM_signifpeaks.gff_Kaiso_rep2_GM_signifpeaks.gff	OverlappingPeaks	65447160	65447399	18	+	.	Kaiso_rep2_GM_signifpeaks.gff_65447160_height:18
chr7	union.pl_Kaiso_rep1_GM_signifpeaks.gff_Kaiso_rep2_GM_signifpeaks.gff	OverlappingPeaks	66385740	66386009	65	+	.	Kaiso_rep2_GM_signifpeaks.gff_66385740_height:63
chr7	union.pl_Kaiso_rep1_GM_signifpeaks.gff_Kaiso_rep2_GM_signifpeaks.gff	OverlappingPeaks	66461790	66462089	38	+	.	Kaiso_rep2_GM_signifpeaks.gff_66461790_height:33
chr7	union.pl_Kaiso_rep1_GM_signifpeaks.gff_Kaiso_rep2_GM_signifpeaks.gff	OverlappingPeaks	75677100	75677579	198	+	.	Kaiso_rep2_GM_signifpeaks.gff_75677100_height:182
chr7	union.pl_Kaiso_rep1_GM_signifpeaks.gff_Kaiso_rep2_GM_signifpeaks.gff	OverlappingPeaks	91763940	91764269	39	+	.	Kaiso_rep2_GM_signifpeaks.gff_91763880_height:42
chr7	union.pl_Kaiso_rep1_GM_signifpeaks.gff_Kaiso_rep2_GM_signifpeaks.gff	OverlappingPeaks	93651960	93652169	21	+	.	Kaiso_rep2_GM_signifpeaks.gff_93651930_height:23
chr7	union.pl_Kaiso_rep1_GM_signifpeaks.gff_Kaiso_rep2_GM_signifpeaks.gff	OverlappingPeaks	97831800	97832039	24	+	.	Kaiso_rep2_GM_signifpeaks.gff_97831770_height:34
chr7	union.pl_Kaiso_rep1_GM_signifpeaks.gff_Kaiso_rep2_GM_signifpeaks.gff	OverlappingPeaks	98978550	98978729	18	+	.	Kaiso_rep2_GM_signifpeaks.gff_98978550_height:17
chr7	union.pl_Kaiso_rep1_GM_signifpeaks.gff_Kaiso_rep2_GM_signifpeaks.gff	OverlappingPeaks	99102120	99102359	26	+	.	Kaiso_rep2_GM_signifpeaks.gff_99102120_height:19
chr7	union.pl_Kaiso_rep1_GM_signifpeaks.gff_Kaiso_rep2_GM_signifpeaks.gff	OverlappingPeaks	99679200	99679379	15	+	.	Kaiso_rep2_GM_signifpeaks.gff_99679170_height:21
chr7	union.pl_Kaiso_rep1_GM_signifpeaks.gff_Kaiso_rep2_GM_signifpeaks.gff	OverlappingPeaks	99775350	99775559	20	+	.	Kaiso_rep2_GM_signifpeaks.gff_99775320_height:25
chr7	union.pl_Kaiso_rep1_GM_signifpeaks.gff_Kaiso_rep2_GM_signifpeaks.gff	OverlappingPeaks	100027320	100027649	35	+	.	Kaiso_rep2_GM_signifpeaks.gff_100027320_height:33
chr7	union.pl_Kaiso_rep1_GM_signifpeaks.gff_Kaiso_rep2_GM_signifpeaks.gff	OverlappingPeaks	100183650	100183859	16	+	.	Kaiso_rep2_GM_signifpeaks.gff_100183590_height:21
chr7	union.pl_Kaiso_rep1_GM_signifpeaks.gff_Kaiso_rep2_GM_signifpeaks.gff	OverlappingPeaks	100303410	100303859	142	+	.	Kaiso_rep2_GM_signifpeaks.gff_100303350_height:95
chr7	union.pl_Kaiso_rep1_GM_signifpeaks.gff_Kaiso_rep2_GM_signifpeaks.gff	OverlappingPeaks	100472310	100472849	137	+	.	Kaiso_rep2_GM_signifpeaks.gff_100472310_height:94
chr7	union.pl_Kaiso_rep1_GM_signifpeaks.gff_Kaiso_rep2_GM_signifpeaks.gff	OverlappingPeaks	100473210	100473389	16	+	.	Kaiso_rep2_GM_signifpeaks.gff_100473150_height:20
chr7	union.pl_Kaiso_rep1_GM_signifpeaks.gff_Kaiso_rep2_GM_signifpeaks.gff	OverlappingPeaks	102064770	102064949	21	+	.	Kaiso_rep2_GM_signifpeaks.gff_102064770_height:16
chr7	union.pl_Kaiso_rep1_GM_signifpeaks.gff_Kaiso_rep2_GM_signifpeaks.gff	OverlappingPeaks	106239210	106239509	57	+	.	Kaiso_rep2_GM_signifpeaks.gff_106239210_height:53
chr7	union.pl_Kaiso_rep1_GM_signifpeaks.gff_Kaiso_rep2_GM_signifpeaks.gff	OverlappingPeaks	112090770	112091219	148	+	.	Kaiso_rep2_GM_signifpeaks.gff_112090650_height:141
chr7	union.pl_Kaiso_rep1_GM_signifpeaks.gff_Kaiso_rep2_GM_signifpeaks.gff	OverlappingPeaks	117823890	117824429	78	+	.	Kaiso_rep2_GM_signifpeaks.gff_117823860_height:60
chr7	union.pl_Kaiso_rep1_GM_signifpeaks.gff_Kaiso_rep2_GM_signifpeaks.gff	OverlappingPeaks	120591030	120591269	25	+	.	Kaiso_rep2_GM_signifpeaks.gff_120591030_height:16
chr7	union.pl_Kaiso_rep1_GM_signifpeaks.gff_Kaiso_rep2_GM_signifpeaks.gff	OverlappingPeaks	128116620	128116949	47	+	.	Kaiso_rep2_GM_signifpeaks.gff_128116620_height:46
chr7	union.pl_Kaiso_rep1_GM_signifpeaks.gff_Kaiso_rep2_GM_signifpeaks.gff	OverlappingPeaks	128171220	128171459	17	+	.	Kaiso_rep2_GM_signifpeaks.gff_128171220_height:18
chr7	union.pl_Kaiso_rep1_GM_signifpeaks.gff_Kaiso_rep2_GM_signifpeaks.gff	OverlappingPeaks	129845130	129845549	182	+	.	Kaiso_rep2_GM_signifpeaks.gff_129845100_height:156
chr7	union.pl_Kaiso_rep1_GM_signifpeaks.gff_Kaiso_rep2_GM_signifpeaks.gff	OverlappingPeaks	130792140	130792379	21	+	.	Kaiso_rep2_GM_signifpeaks.gff_130792140_height:18
chr7	union.pl_Kaiso_rep1_GM_signifpeaks.gff_Kaiso_rep2_GM_signifpeaks.gff	OverlappingPeaks	134001630	134002049	132	+	.	Kaiso_rep2_GM_signifpeaks.gff_134001600_height:104
chr7	union.pl_Kaiso_rep1_GM_signifpeaks.gff_Kaiso_rep2_GM_signifpeaks.gff	OverlappingPeaks	134671050	134671469	126	+	.	Kaiso_rep2_GM_signifpeaks.gff_134671050_height:76
chr7	union.pl_Kaiso_rep1_GM_signifpeaks.gff_Kaiso_rep2_GM_signifpeaks.gff	OverlappingPeaks	138144690	138144959	38	+	.	Kaiso_rep2_GM_signifpeaks.gff_138144690_height:28
chr7	union.pl_Kaiso_rep1_GM_signifpeaks.gff_Kaiso_rep2_GM_signifpeaks.gff	OverlappingPeaks	139044210	139044719	170	+	.	Kaiso_rep2_GM_signifpeaks.gff_139044180_height:140
chr7	union.pl_Kaiso_rep1_GM_signifpeaks.gff_Kaiso_rep2_GM_signifpeaks.gff	OverlappingPeaks	139408440	139408709	23	+	.	Kaiso_rep2_GM_signifpeaks.gff_139408410_height:23
chr7	union.pl_Kaiso_rep1_GM_signifpeaks.gff_Kaiso_rep2_GM_signifpeaks.gff	OverlappingPeaks	150924330	150924569	24	+	.	Kaiso_rep2_GM_signifpeaks.gff_150924330_height:19
chr7	union.pl_Kaiso_rep1_GM_signifpeaks.gff_Kaiso_rep2_GM_signifpeaks.gff	OverlappingPeaks	154795290	154795469	18	+	.	Kaiso_rep2_GM_signifpeaks.gff_154795290_height:17
chr7	union.pl_Kaiso_rep1_GM_signifpeaks.gff_Kaiso_rep2_GM_signifpeaks.gff	OverlappingPeaks	158497290	158497709	99	+	.	Kaiso_rep2_GM_signifpeaks.gff_158497290_height:97
chr20	union.pl_Kaiso_rep1_GM_signifpeaks.gff_Kaiso_rep2_GM_signifpeaks.gff	OverlappingPeaks	271170	271559	56	+	.	Kaiso_rep2_GM_signifpeaks.gff_271170_height:46
chr20	union.pl_Kaiso_rep1_GM_signifpeaks.gff_Kaiso_rep2_GM_signifpeaks.gff	OverlappingPeaks	1603230	1603409	26	+	.	Kaiso_rep2_GM_signifpeaks.gff_1603230_height:15
chr20	union.pl_Kaiso_rep1_GM_signifpeaks.gff_Kaiso_rep2_GM_signifpeaks.gff	OverlappingPeaks	3748440	3748829	63	+	.	Kaiso_rep2_GM_signifpeaks.gff_3748410_height:60
chr20	union.pl_Kaiso_rep1_GM_signifpeaks.gff_Kaiso_rep2_GM_signifpeaks.gff	OverlappingPeaks	3767280	3767579	47	+	.	Kaiso_rep2_GM_signifpeaks.gff_3767280_height:54
chr20	union.pl_Kaiso_rep1_GM_signifpeaks.gff_Kaiso_rep2_GM_signifpeaks.gff	OverlappingPeaks	5059260	5059439	18	+	.	Kaiso_rep2_GM_signifpeaks.gff_5059230_height:14
chr20	union.pl_Kaiso_rep1_GM_signifpeaks.gff_Kaiso_rep2_GM_signifpeaks.gff	OverlappingPeaks	10415580	10415999	70	+	.	Kaiso_rep2_GM_signifpeaks.gff_10415580_height:75
chr20	union.pl_Kaiso_rep1_GM_signifpeaks.gff_Kaiso_rep2_GM_signifpeaks.gff	OverlappingPeaks	17806950	17807099	16	+	.	Kaiso_rep2_GM_signifpeaks.gff_17806890_height:17
chr20	union.pl_Kaiso_rep1_GM_signifpeaks.gff_Kaiso_rep2_GM_signifpeaks.gff	OverlappingPeaks	17949180	17949809	152	+	.	Kaiso_rep2_GM_signifpeaks.gff_17949180_height:115
chr20	union.pl_Kaiso_rep1_GM_signifpeaks.gff_Kaiso_rep2_GM_signifpeaks.gff	OverlappingPeaks	18488190	18488579	65	+	.	Kaiso_rep2_GM_signifpeaks.gff_18488160_height:57
chr20	union.pl_Kaiso_rep1_GM_signifpeaks.gff_Kaiso_rep2_GM_signifpeaks.gff	OverlappingPeaks	18548070	18548159	16	+	.	Kaiso_rep2_GM_signifpeaks.gff_18547950_height:17
chr20	union.pl_Kaiso_rep1_GM_signifpeaks.gff_Kaiso_rep2_GM_signifpeaks.gff	OverlappingPeaks	21284070	21284339	23	+	.	Kaiso_rep2_GM_signifpeaks.gff_21284070_height:28
chr20	union.pl_Kaiso_rep1_GM_signifpeaks.gff_Kaiso_rep2_GM_signifpeaks.gff	OverlappingPeaks	23624730	23625059	48	+	.	Kaiso_rep2_GM_signifpeaks.gff_23624700_height:89
chr20	union.pl_Kaiso_rep1_GM_signifpeaks.gff_Kaiso_rep2_GM_signifpeaks.gff	OverlappingPeaks	25604520	25604969	173	+	.	Kaiso_rep2_GM_signifpeaks.gff_25604520_height:128
chr20	union.pl_Kaiso_rep1_GM_signifpeaks.gff_Kaiso_rep2_GM_signifpeaks.gff	OverlappingPeaks	25990230	25990469	55	+	.	Kaiso_rep2_GM_signifpeaks.gff_25990230_height:52
chr20	union.pl_Kaiso_rep1_GM_signifpeaks.gff_Kaiso_rep2_GM_signifpeaks.gff	OverlappingPeaks	30467730	30468149	136	+	.	Kaiso_rep2_GM_signifpeaks.gff_30467730_height:106
chr20	union.pl_Kaiso_rep1_GM_signifpeaks.gff_Kaiso_rep2_GM_signifpeaks.gff	OverlappingPeaks	30539580	30539999	111	+	.	Kaiso_rep2_GM_signifpeaks.gff_30539580_height:113
chr20	union.pl_Kaiso_rep1_GM_signifpeaks.gff_Kaiso_rep2_GM_signifpeaks.gff	OverlappingPeaks	30945480	30946139	174	+	.	Kaiso_rep2_GM_signifpeaks.gff_30945480_height:167
chr20	union.pl_Kaiso_rep1_GM_signifpeaks.gff_Kaiso_rep2_GM_signifpeaks.gff	OverlappingPeaks	32319750	32320319	96	+	.	Kaiso_rep2_GM_signifpeaks.gff_32319690_height:126
chr20	union.pl_Kaiso_rep1_GM_signifpeaks.gff_Kaiso_rep2_GM_signifpeaks.gff	OverlappingPeaks	32890680	32890949	21	+	.	Kaiso_rep2_GM_signifpeaks.gff_32890680_height:23
chr20	union.pl_Kaiso_rep1_GM_signifpeaks.gff_Kaiso_rep2_GM_signifpeaks.gff	OverlappingPeaks	34329990	34330649	156	+	.	Kaiso_rep2_GM_signifpeaks.gff_34329930_height:142
chr20	union.pl_Kaiso_rep1_GM_signifpeaks.gff_Kaiso_rep2_GM_signifpeaks.gff	OverlappingPeaks	35233890	35234039	18	+	.	Kaiso_rep2_GM_signifpeaks.gff_35233770_height:23
chr20	union.pl_Kaiso_rep1_GM_signifpeaks.gff_Kaiso_rep2_GM_signifpeaks.gff	OverlappingPeaks	37063860	37064039	23	+	.	Kaiso_rep2_GM_signifpeaks.gff_37063800_height:19
chr20	union.pl_Kaiso_rep1_GM_signifpeaks.gff_Kaiso_rep2_GM_signifpeaks.gff	OverlappingPeaks	37707300	37707599	56	+	.	Kaiso_rep2_GM_signifpeaks.gff_37707300_height:56
chr20	union.pl_Kaiso_rep1_GM_signifpeaks.gff_Kaiso_rep2_GM_signifpeaks.gff	OverlappingPeaks	42286080	42286319	22	+	.	Kaiso_rep2_GM_signifpeaks.gff_42286080_height:25
chr20	union.pl_Kaiso_rep1_GM_signifpeaks.gff_Kaiso_rep2_GM_signifpeaks.gff	OverlappingPeaks	42939720	42939929	26	+	.	Kaiso_rep2_GM_signifpeaks.gff_42939630_height:26
chr20	union.pl_Kaiso_rep1_GM_signifpeaks.gff_Kaiso_rep2_GM_signifpeaks.gff	OverlappingPeaks	43160310	43160669	73	+	.	Kaiso_rep2_GM_signifpeaks.gff_43160310_height:65
chr20	union.pl_Kaiso_rep1_GM_signifpeaks.gff_Kaiso_rep2_GM_signifpeaks.gff	OverlappingPeaks	43996920	43997159	16	+	.	Kaiso_rep2_GM_signifpeaks.gff_43996920_height:19
chr20	union.pl_Kaiso_rep1_GM_signifpeaks.gff_Kaiso_rep2_GM_signifpeaks.gff	OverlappingPeaks	44486100	44486279	17	+	.	Kaiso_rep2_GM_signifpeaks.gff_44486070_height:18
chr20	union.pl_Kaiso_rep1_GM_signifpeaks.gff_Kaiso_rep2_GM_signifpeaks.gff	OverlappingPeaks	45317970	45318179	24	+	.	Kaiso_rep2_GM_signifpeaks.gff_45317910_height:20
chr20	union.pl_Kaiso_rep1_GM_signifpeaks.gff_Kaiso_rep2_GM_signifpeaks.gff	OverlappingPeaks	48532380	48532679	28	+	.	Kaiso_rep2_GM_signifpeaks.gff_48532380_height:26
chr20	union.pl_Kaiso_rep1_GM_signifpeaks.gff_Kaiso_rep2_GM_signifpeaks.gff	OverlappingPeaks	49126560	49127009	75	+	.	Kaiso_rep2_GM_signifpeaks.gff_49126530_height:78
chr20	union.pl_Kaiso_rep1_GM_signifpeaks.gff_Kaiso_rep2_GM_signifpeaks.gff	OverlappingPeaks	49548000	49548419	103	+	.	Kaiso_rep2_GM_signifpeaks.gff_49547940_height:91
chr20	union.pl_Kaiso_rep1_GM_signifpeaks.gff_Kaiso_rep2_GM_signifpeaks.gff	OverlappingPeaks	52675440	52675769	46	+	.	Kaiso_rep2_GM_signifpeaks.gff_52675440_height:54
chr20	union.pl_Kaiso_rep1_GM_signifpeaks.gff_Kaiso_rep2_GM_signifpeaks.gff	OverlappingPeaks	55043340	55043639	30	+	.	Kaiso_rep2_GM_signifpeaks.gff_55043340_height:26
chr20	union.pl_Kaiso_rep1_GM_signifpeaks.gff_Kaiso_rep2_GM_signifpeaks.gff	OverlappingPeaks	55973490	55973699	19	+	.	Kaiso_rep2_GM_signifpeaks.gff_55973400_height:23
chr20	union.pl_Kaiso_rep1_GM_signifpeaks.gff_Kaiso_rep2_GM_signifpeaks.gff	OverlappingPeaks	57226170	57226379	17	+	.	Kaiso_rep2_GM_signifpeaks.gff_57226080_height:20
chr20	union.pl_Kaiso_rep1_GM_signifpeaks.gff_Kaiso_rep2_GM_signifpeaks.gff	OverlappingPeaks	61569120	61569509	96	+	.	Kaiso_rep2_GM_signifpeaks.gff_61569120_height:68
chr20	union.pl_Kaiso_rep1_GM_signifpeaks.gff_Kaiso_rep2_GM_signifpeaks.gff	OverlappingPeaks	61904070	61904249	17	+	.	Kaiso_rep2_GM_signifpeaks.gff_61904040_height:24
chr20	union.pl_Kaiso_rep1_GM_signifpeaks.gff_Kaiso_rep2_GM_signifpeaks.gff	OverlappingPeaks	62601210	62601449	49	+	.	Kaiso_rep2_GM_signifpeaks.gff_62601210_height:27
chr20	union.pl_Kaiso_rep1_GM_signifpeaks.gff_Kaiso_rep2_GM_signifpeaks.gff	OverlappingPeaks	62781300	62781539	17	+	.	Kaiso_rep2_GM_signifpeaks.gff_62781000_height:28
chr22	union.pl_Kaiso_rep1_GM_signifpeaks.gff_Kaiso_rep2_GM_signifpeaks.gff	OverlappingPeaks	18560580	18560789	26	+	.	Kaiso_rep2_GM_signifpeaks.gff_18560580_height:24
chr22	union.pl_Kaiso_rep1_GM_signifpeaks.gff_Kaiso_rep2_GM_signifpeaks.gff	OverlappingPeaks	21356220	21356609	56	+	.	Kaiso_rep2_GM_signifpeaks.gff_21356220_height:50
chr22	union.pl_Kaiso_rep1_GM_signifpeaks.gff_Kaiso_rep2_GM_signifpeaks.gff	OverlappingPeaks	23243700	23244329	38	+	.	Kaiso_rep2_GM_signifpeaks.gff_23243700_height:39
chr22	union.pl_Kaiso_rep1_GM_signifpeaks.gff_Kaiso_rep2_GM_signifpeaks.gff	OverlappingPeaks	23277900	23278079	14	+	.	Kaiso_rep2_GM_signifpeaks.gff_23277870_height:19
chr22	union.pl_Kaiso_rep1_GM_signifpeaks.gff_Kaiso_rep2_GM_signifpeaks.gff	OverlappingPeaks	24059430	24059699	20	+	.	Kaiso_rep2_GM_signifpeaks.gff_24059400_height:23
chr22	union.pl_Kaiso_rep1_GM_signifpeaks.gff_Kaiso_rep2_GM_signifpeaks.gff	OverlappingPeaks	26908230	26908589	40	+	.	Kaiso_rep2_GM_signifpeaks.gff_26908230_height:29
chr22	union.pl_Kaiso_rep1_GM_signifpeaks.gff_Kaiso_rep2_GM_signifpeaks.gff	OverlappingPeaks	27006480	27006539	16	+	.	Kaiso_rep2_GM_signifpeaks.gff_27006330_height:16
chr22	union.pl_Kaiso_rep1_GM_signifpeaks.gff_Kaiso_rep2_GM_signifpeaks.gff	OverlappingPeaks	29563470	29563709	27	+	.	Kaiso_rep2_GM_signifpeaks.gff_29563470_height:21
chr22	union.pl_Kaiso_rep1_GM_signifpeaks.gff_Kaiso_rep2_GM_signifpeaks.gff	OverlappingPeaks	29598870	29599079	20	+	.	Kaiso_rep2_GM_signifpeaks.gff_29598870_height:19
chr22	union.pl_Kaiso_rep1_GM_signifpeaks.gff_Kaiso_rep2_GM_signifpeaks.gff	OverlappingPeaks	30162810	30163109	30	+	.	Kaiso_rep2_GM_signifpeaks.gff_30162810_height:26
chr22	union.pl_Kaiso_rep1_GM_signifpeaks.gff_Kaiso_rep2_GM_signifpeaks.gff	OverlappingPeaks	30752400	30752759	47	+	.	Kaiso_rep2_GM_signifpeaks.gff_30752400_height:38
chr22	union.pl_Kaiso_rep1_GM_signifpeaks.gff_Kaiso_rep2_GM_signifpeaks.gff	OverlappingPeaks	31318110	31318379	37	+	.	Kaiso_rep2_GM_signifpeaks.gff_31318110_height:27
chr22	union.pl_Kaiso_rep1_GM_signifpeaks.gff_Kaiso_rep2_GM_signifpeaks.gff	OverlappingPeaks	31795320	31795769	91	+	.	Kaiso_rep2_GM_signifpeaks.gff_31795320_height:74
chr22	union.pl_Kaiso_rep1_GM_signifpeaks.gff_Kaiso_rep2_GM_signifpeaks.gff	OverlappingPeaks	31892340	31892669	34	+	.	Kaiso_rep2_GM_signifpeaks.gff_31892280_height:32
chr22	union.pl_Kaiso_rep1_GM_signifpeaks.gff_Kaiso_rep2_GM_signifpeaks.gff	OverlappingPeaks	32149530	32149709	22	+	.	Kaiso_rep2_GM_signifpeaks.gff_32149530_height:15
chr22	union.pl_Kaiso_rep1_GM_signifpeaks.gff_Kaiso_rep2_GM_signifpeaks.gff	OverlappingPeaks	35626950	35627249	64	+	.	Kaiso_rep2_GM_signifpeaks.gff_35626950_height:55
chr22	union.pl_Kaiso_rep1_GM_signifpeaks.gff_Kaiso_rep2_GM_signifpeaks.gff	OverlappingPeaks	37317360	37317539	18	+	.	Kaiso_rep2_GM_signifpeaks.gff_37317300_height:19
chr22	union.pl_Kaiso_rep1_GM_signifpeaks.gff_Kaiso_rep2_GM_signifpeaks.gff	OverlappingPeaks	37616670	37617029	45	+	.	Kaiso_rep2_GM_signifpeaks.gff_37616670_height:33
chr22	union.pl_Kaiso_rep1_GM_signifpeaks.gff_Kaiso_rep2_GM_signifpeaks.gff	OverlappingPeaks	38004450	38004959	67	+	.	Kaiso_rep2_GM_signifpeaks.gff_38004450_height:56
chr22	union.pl_Kaiso_rep1_GM_signifpeaks.gff_Kaiso_rep2_GM_signifpeaks.gff	OverlappingPeaks	38198400	38198579	27	+	.	Kaiso_rep2_GM_signifpeaks.gff_38198400_height:15
chr22	union.pl_Kaiso_rep1_GM_signifpeaks.gff_Kaiso_rep2_GM_signifpeaks.gff	OverlappingPeaks	38240400	38240789	83	+	.	Kaiso_rep2_GM_signifpeaks.gff_38240400_height:60
chr22	union.pl_Kaiso_rep1_GM_signifpeaks.gff_Kaiso_rep2_GM_signifpeaks.gff	OverlappingPeaks	38244720	38244959	33	+	.	Kaiso_rep2_GM_signifpeaks.gff_38244720_height:29
chr22	union.pl_Kaiso_rep1_GM_signifpeaks.gff_Kaiso_rep2_GM_signifpeaks.gff	OverlappingPeaks	38597640	38597939	67	+	.	Kaiso_rep2_GM_signifpeaks.gff_38597640_height:46
chr22	union.pl_Kaiso_rep1_GM_signifpeaks.gff_Kaiso_rep2_GM_signifpeaks.gff	OverlappingPeaks	39715710	39716039	28	+	.	Kaiso_rep2_GM_signifpeaks.gff_39715470_height:34
chr22	union.pl_Kaiso_rep1_GM_signifpeaks.gff_Kaiso_rep2_GM_signifpeaks.gff	OverlappingPeaks	39915840	39916739	123	+	.	Kaiso_rep2_GM_signifpeaks.gff_39915810_height:80
chr22	union.pl_Kaiso_rep1_GM_signifpeaks.gff_Kaiso_rep2_GM_signifpeaks.gff	OverlappingPeaks	39918840	39919649	23	+	.	Kaiso_rep2_GM_signifpeaks.gff_39918810_height:24
chr22	union.pl_Kaiso_rep1_GM_signifpeaks.gff_Kaiso_rep2_GM_signifpeaks.gff	OverlappingPeaks	40019250	40019399	19	+	.	Kaiso_rep2_GM_signifpeaks.gff_40019130_height:21
chr22	union.pl_Kaiso_rep1_GM_signifpeaks.gff_Kaiso_rep2_GM_signifpeaks.gff	OverlappingPeaks	41842770	41842979	15	+	.	Kaiso_rep2_GM_signifpeaks.gff_41842710_height:19
chr22	union.pl_Kaiso_rep1_GM_signifpeaks.gff_Kaiso_rep2_GM_signifpeaks.gff	OverlappingPeaks	41864580	41865029	98	+	.	Kaiso_rep2_GM_signifpeaks.gff_41864550_height:60
chr22	union.pl_Kaiso_rep1_GM_signifpeaks.gff_Kaiso_rep2_GM_signifpeaks.gff	OverlappingPeaks	42475500	42475979	73	+	.	Kaiso_rep2_GM_signifpeaks.gff_42475500_height:72
chr22	union.pl_Kaiso_rep1_GM_signifpeaks.gff_Kaiso_rep2_GM_signifpeaks.gff	OverlappingPeaks	43010760	43011119	132	+	.	Kaiso_rep2_GM_signifpeaks.gff_43010670_height:117
chr22	union.pl_Kaiso_rep1_GM_signifpeaks.gff_Kaiso_rep2_GM_signifpeaks.gff	OverlappingPeaks	43011300	43011749	71	+	.	Kaiso_rep2_GM_signifpeaks.gff_43011240_height:106
chr22	union.pl_Kaiso_rep1_GM_signifpeaks.gff_Kaiso_rep2_GM_signifpeaks.gff	OverlappingPeaks	44550420	44550539	19	+	.	Kaiso_rep2_GM_signifpeaks.gff_44550360_height:15
chr22	union.pl_Kaiso_rep1_GM_signifpeaks.gff_Kaiso_rep2_GM_signifpeaks.gff	OverlappingPeaks	45809340	45809699	55	+	.	Kaiso_rep2_GM_signifpeaks.gff_45809340_height:49
chr22	union.pl_Kaiso_rep1_GM_signifpeaks.gff_Kaiso_rep2_GM_signifpeaks.gff	OverlappingPeaks	47194560	47194769	18	+	.	Kaiso_rep2_GM_signifpeaks.gff_47194500_height:44
chr22	union.pl_Kaiso_rep1_GM_signifpeaks.gff_Kaiso_rep2_GM_signifpeaks.gff	OverlappingPeaks	50051010	50051399	110	+	.	Kaiso_rep2_GM_signifpeaks.gff_50051010_height:98
chr22	union.pl_Kaiso_rep1_GM_signifpeaks.gff_Kaiso_rep2_GM_signifpeaks.gff	OverlappingPeaks	50364180	50364389	50	+	.	Kaiso_rep2_GM_signifpeaks.gff_50364150_height:42
chr22	union.pl_Kaiso_rep1_GM_signifpeaks.gff_Kaiso_rep2_GM_signifpeaks.gff	OverlappingPeaks	50683410	50683619	30	+	.	Kaiso_rep2_GM_signifpeaks.gff_50683410_height:14
chr22	union.pl_Kaiso_rep1_GM_signifpeaks.gff_Kaiso_rep2_GM_signifpeaks.gff	OverlappingPeaks	50689560	50689889	60	+	.	Kaiso_rep2_GM_signifpeaks.gff_50689530_height:58
chr22	union.pl_Kaiso_rep1_GM_signifpeaks.gff_Kaiso_rep2_GM_signifpeaks.gff	OverlappingPeaks	50963550	50963879	25	+	.	Kaiso_rep2_GM_signifpeaks.gff_50963370_height:30
chr22	union.pl_Kaiso_rep1_GM_signifpeaks.gff_Kaiso_rep2_GM_signifpeaks.gff	OverlappingPeaks	51059250	51059699	76	+	.	Kaiso_rep2_GM_signifpeaks.gff_51059250_height:52
chr14	union.pl_Kaiso_rep1_GM_signifpeaks.gff_Kaiso_rep2_GM_signifpeaks.gff	OverlappingPeaks	20811300	20811659	29	+	.	Kaiso_rep2_GM_signifpeaks.gff_20811300_height:28
chr14	union.pl_Kaiso_rep1_GM_signifpeaks.gff_Kaiso_rep2_GM_signifpeaks.gff	OverlappingPeaks	20811690	20811899	29	+	.	Kaiso_rep2_GM_signifpeaks.gff_20811690_height:32
chr14	union.pl_Kaiso_rep1_GM_signifpeaks.gff_Kaiso_rep2_GM_signifpeaks.gff	OverlappingPeaks	20922870	20923079	46	+	.	Kaiso_rep2_GM_signifpeaks.gff_20922870_height:29
chr14	union.pl_Kaiso_rep1_GM_signifpeaks.gff_Kaiso_rep2_GM_signifpeaks.gff	OverlappingPeaks	21134910	21135089	20	+	.	Kaiso_rep2_GM_signifpeaks.gff_21134910_height:18
chr14	union.pl_Kaiso_rep1_GM_signifpeaks.gff_Kaiso_rep2_GM_signifpeaks.gff	OverlappingPeaks	21571710	21572429	107	+	.	Kaiso_rep2_GM_signifpeaks.gff_21571710_height:81
chr14	union.pl_Kaiso_rep1_GM_signifpeaks.gff_Kaiso_rep2_GM_signifpeaks.gff	OverlappingPeaks	21852060	21852299	43	+	.	Kaiso_rep2_GM_signifpeaks.gff_21852060_height:18
chr14	union.pl_Kaiso_rep1_GM_signifpeaks.gff_Kaiso_rep2_GM_signifpeaks.gff	OverlappingPeaks	23298960	23299229	53	+	.	Kaiso_rep2_GM_signifpeaks.gff_23298960_height:23
chr14	union.pl_Kaiso_rep1_GM_signifpeaks.gff_Kaiso_rep2_GM_signifpeaks.gff	OverlappingPeaks	23476170	23476469	20	+	.	Kaiso_rep2_GM_signifpeaks.gff_23476170_height:26
chr14	union.pl_Kaiso_rep1_GM_signifpeaks.gff_Kaiso_rep2_GM_signifpeaks.gff	OverlappingPeaks	24020940	24021209	25	+	.	Kaiso_rep2_GM_signifpeaks.gff_24020910_height:21
chr14	union.pl_Kaiso_rep1_GM_signifpeaks.gff_Kaiso_rep2_GM_signifpeaks.gff	OverlappingPeaks	24025290	24025679	112	+	.	Kaiso_rep2_GM_signifpeaks.gff_24025290_height:78
chr14	union.pl_Kaiso_rep1_GM_signifpeaks.gff_Kaiso_rep2_GM_signifpeaks.gff	OverlappingPeaks	24583860	24584189	37	+	.	Kaiso_rep2_GM_signifpeaks.gff_24583860_height:39
chr14	union.pl_Kaiso_rep1_GM_signifpeaks.gff_Kaiso_rep2_GM_signifpeaks.gff	OverlappingPeaks	24682470	24682829	37	+	.	Kaiso_rep2_GM_signifpeaks.gff_24682440_height:42
chr14	union.pl_Kaiso_rep1_GM_signifpeaks.gff_Kaiso_rep2_GM_signifpeaks.gff	OverlappingPeaks	30766200	30766379	22	+	.	Kaiso_rep2_GM_signifpeaks.gff_30766140_height:20
chr14	union.pl_Kaiso_rep1_GM_signifpeaks.gff_Kaiso_rep2_GM_signifpeaks.gff	OverlappingPeaks	31889790	31889969	23	+	.	Kaiso_rep2_GM_signifpeaks.gff_31889760_height:14
chr14	union.pl_Kaiso_rep1_GM_signifpeaks.gff_Kaiso_rep2_GM_signifpeaks.gff	OverlappingPeaks	34931580	34931849	34	+	.	Kaiso_rep2_GM_signifpeaks.gff_34931580_height:22
chr14	union.pl_Kaiso_rep1_GM_signifpeaks.gff_Kaiso_rep2_GM_signifpeaks.gff	OverlappingPeaks	39644010	39644579	111	+	.	Kaiso_rep2_GM_signifpeaks.gff_39644010_height:84
chr14	union.pl_Kaiso_rep1_GM_signifpeaks.gff_Kaiso_rep2_GM_signifpeaks.gff	OverlappingPeaks	50065740	50066069	52	+	.	Kaiso_rep2_GM_signifpeaks.gff_50065620_height:39
chr14	union.pl_Kaiso_rep1_GM_signifpeaks.gff_Kaiso_rep2_GM_signifpeaks.gff	OverlappingPeaks	51135300	51135479	17	+	.	Kaiso_rep2_GM_signifpeaks.gff_51135210_height:19
chr14	union.pl_Kaiso_rep1_GM_signifpeaks.gff_Kaiso_rep2_GM_signifpeaks.gff	OverlappingPeaks	54976380	54976649	26	+	.	Kaiso_rep2_GM_signifpeaks.gff_54976350_height:37
chr14	union.pl_Kaiso_rep1_GM_signifpeaks.gff_Kaiso_rep2_GM_signifpeaks.gff	OverlappingPeaks	56046540	56046749	23	+	.	Kaiso_rep2_GM_signifpeaks.gff_56046540_height:14
chr14	union.pl_Kaiso_rep1_GM_signifpeaks.gff_Kaiso_rep2_GM_signifpeaks.gff	OverlappingPeaks	61447650	61448009	18	+	.	Kaiso_rep2_GM_signifpeaks.gff_61447650_height:20
chr14	union.pl_Kaiso_rep1_GM_signifpeaks.gff_Kaiso_rep2_GM_signifpeaks.gff	OverlappingPeaks	61789500	61789769	28	+	.	Kaiso_rep2_GM_signifpeaks.gff_61789470_height:27
chr14	union.pl_Kaiso_rep1_GM_signifpeaks.gff_Kaiso_rep2_GM_signifpeaks.gff	OverlappingPeaks	64108200	64108589	56	+	.	Kaiso_rep2_GM_signifpeaks.gff_64108170_height:53
chr14	union.pl_Kaiso_rep1_GM_signifpeaks.gff_Kaiso_rep2_GM_signifpeaks.gff	OverlappingPeaks	64854510	64854899	50	+	.	Kaiso_rep2_GM_signifpeaks.gff_64854510_height:37
chr14	union.pl_Kaiso_rep1_GM_signifpeaks.gff_Kaiso_rep2_GM_signifpeaks.gff	OverlappingPeaks	64970310	64970669	58	+	.	Kaiso_rep2_GM_signifpeaks.gff_64970310_height:59
chr14	union.pl_Kaiso_rep1_GM_signifpeaks.gff_Kaiso_rep2_GM_signifpeaks.gff	OverlappingPeaks	65380950	65381519	105	+	.	Kaiso_rep2_GM_signifpeaks.gff_65380950_height:79
chr14	union.pl_Kaiso_rep1_GM_signifpeaks.gff_Kaiso_rep2_GM_signifpeaks.gff	OverlappingPeaks	65763630	65763869	27	+	.	Kaiso_rep2_GM_signifpeaks.gff_65763600_height:25
chr14	union.pl_Kaiso_rep1_GM_signifpeaks.gff_Kaiso_rep2_GM_signifpeaks.gff	OverlappingPeaks	66974520	66974729	18	+	.	Kaiso_rep2_GM_signifpeaks.gff_66974520_height:24
chr14	union.pl_Kaiso_rep1_GM_signifpeaks.gff_Kaiso_rep2_GM_signifpeaks.gff	OverlappingPeaks	67707870	67708169	25	+	.	Kaiso_rep2_GM_signifpeaks.gff_67707870_height:27
chr14	union.pl_Kaiso_rep1_GM_signifpeaks.gff_Kaiso_rep2_GM_signifpeaks.gff	OverlappingPeaks	67955040	67955219	18	+	.	Kaiso_rep2_GM_signifpeaks.gff_67955040_height:16
chr14	union.pl_Kaiso_rep1_GM_signifpeaks.gff_Kaiso_rep2_GM_signifpeaks.gff	OverlappingPeaks	68141550	68141819	33	+	.	Kaiso_rep2_GM_signifpeaks.gff_68141550_height:25
chr14	union.pl_Kaiso_rep1_GM_signifpeaks.gff_Kaiso_rep2_GM_signifpeaks.gff	OverlappingPeaks	69253530	69253889	21	+	.	Kaiso_rep2_GM_signifpeaks.gff_69253530_height:18
chr14	union.pl_Kaiso_rep1_GM_signifpeaks.gff_Kaiso_rep2_GM_signifpeaks.gff	OverlappingPeaks	69283500	69283679	19	+	.	Kaiso_rep2_GM_signifpeaks.gff_69283410_height:25
chr14	union.pl_Kaiso_rep1_GM_signifpeaks.gff_Kaiso_rep2_GM_signifpeaks.gff	OverlappingPeaks	69377370	69377579	22	+	.	Kaiso_rep2_GM_signifpeaks.gff_69377370_height:19
chr14	union.pl_Kaiso_rep1_GM_signifpeaks.gff_Kaiso_rep2_GM_signifpeaks.gff	OverlappingPeaks	69864870	69865319	86	+	.	Kaiso_rep2_GM_signifpeaks.gff_69864870_height:69
chr14	union.pl_Kaiso_rep1_GM_signifpeaks.gff_Kaiso_rep2_GM_signifpeaks.gff	OverlappingPeaks	70233510	70233779	36	+	.	Kaiso_rep2_GM_signifpeaks.gff_70233510_height:24
chr14	union.pl_Kaiso_rep1_GM_signifpeaks.gff_Kaiso_rep2_GM_signifpeaks.gff	OverlappingPeaks	70234260	70234619	48	+	.	Kaiso_rep2_GM_signifpeaks.gff_70234260_height:50
chr14	union.pl_Kaiso_rep1_GM_signifpeaks.gff_Kaiso_rep2_GM_signifpeaks.gff	OverlappingPeaks	71786820	71787269	124	+	.	Kaiso_rep2_GM_signifpeaks.gff_71786820_height:82
chr14	union.pl_Kaiso_rep1_GM_signifpeaks.gff_Kaiso_rep2_GM_signifpeaks.gff	OverlappingPeaks	74318430	74318819	71	+	.	Kaiso_rep2_GM_signifpeaks.gff_74318430_height:72
chr14	union.pl_Kaiso_rep1_GM_signifpeaks.gff_Kaiso_rep2_GM_signifpeaks.gff	OverlappingPeaks	74417220	74417459	20	+	.	Kaiso_rep2_GM_signifpeaks.gff_74417010_height:29
chr14	union.pl_Kaiso_rep1_GM_signifpeaks.gff_Kaiso_rep2_GM_signifpeaks.gff	OverlappingPeaks	77923890	77924249	100	+	.	Kaiso_rep2_GM_signifpeaks.gff_77923890_height:110
chr14	union.pl_Kaiso_rep1_GM_signifpeaks.gff_Kaiso_rep2_GM_signifpeaks.gff	OverlappingPeaks	81408030	81408239	28	+	.	Kaiso_rep2_GM_signifpeaks.gff_81408030_height:22
chr14	union.pl_Kaiso_rep1_GM_signifpeaks.gff_Kaiso_rep2_GM_signifpeaks.gff	OverlappingPeaks	81687270	81687689	53	+	.	Kaiso_rep2_GM_signifpeaks.gff_81687270_height:39
chr14	union.pl_Kaiso_rep1_GM_signifpeaks.gff_Kaiso_rep2_GM_signifpeaks.gff	OverlappingPeaks	90863250	90863429	20	+	.	Kaiso_rep2_GM_signifpeaks.gff_90863250_height:19
chr14	union.pl_Kaiso_rep1_GM_signifpeaks.gff_Kaiso_rep2_GM_signifpeaks.gff	OverlappingPeaks	91604880	91605209	35	+	.	Kaiso_rep2_GM_signifpeaks.gff_91604850_height:43
chr14	union.pl_Kaiso_rep1_GM_signifpeaks.gff_Kaiso_rep2_GM_signifpeaks.gff	OverlappingPeaks	93143520	93143819	23	+	.	Kaiso_rep2_GM_signifpeaks.gff_93143430_height:26
chr14	union.pl_Kaiso_rep1_GM_signifpeaks.gff_Kaiso_rep2_GM_signifpeaks.gff	OverlappingPeaks	97263450	97263779	68	+	.	Kaiso_rep2_GM_signifpeaks.gff_97263450_height:53
chr14	union.pl_Kaiso_rep1_GM_signifpeaks.gff_Kaiso_rep2_GM_signifpeaks.gff	OverlappingPeaks	100704960	100705349	75	+	.	Kaiso_rep2_GM_signifpeaks.gff_100704960_height:68
chr14	union.pl_Kaiso_rep1_GM_signifpeaks.gff_Kaiso_rep2_GM_signifpeaks.gff	OverlappingPeaks	102414300	102414689	174	+	.	Kaiso_rep2_GM_signifpeaks.gff_102414300_height:169
chr14	union.pl_Kaiso_rep1_GM_signifpeaks.gff_Kaiso_rep2_GM_signifpeaks.gff	OverlappingPeaks	103800090	103800509	128	+	.	Kaiso_rep2_GM_signifpeaks.gff_103800090_height:135
chr14	union.pl_Kaiso_rep1_GM_signifpeaks.gff_Kaiso_rep2_GM_signifpeaks.gff	OverlappingPeaks	105266580	105266789	22	+	.	Kaiso_rep2_GM_signifpeaks.gff_105266550_height:24
chr14	union.pl_Kaiso_rep1_GM_signifpeaks.gff_Kaiso_rep2_GM_signifpeaks.gff	OverlappingPeaks	105766950	105767279	52	+	.	Kaiso_rep2_GM_signifpeaks.gff_105766950_height:59
chr14	union.pl_Kaiso_rep1_GM_signifpeaks.gff_Kaiso_rep2_GM_signifpeaks.gff	OverlappingPeaks	106319700	106320149	35	+	.	Kaiso_rep2_GM_signifpeaks.gff_106319460_height:25
chr8	union.pl_Kaiso_rep1_GM_signifpeaks.gff_Kaiso_rep2_GM_signifpeaks.gff	OverlappingPeaks	11324250	11324489	23	+	.	Kaiso_rep2_GM_signifpeaks.gff_11324250_height:17
chr8	union.pl_Kaiso_rep1_GM_signifpeaks.gff_Kaiso_rep2_GM_signifpeaks.gff	OverlappingPeaks	17780010	17780309	19	+	.	Kaiso_rep2_GM_signifpeaks.gff_17780010_height:21
chr8	union.pl_Kaiso_rep1_GM_signifpeaks.gff_Kaiso_rep2_GM_signifpeaks.gff	OverlappingPeaks	22462050	22462259	33	+	.	Kaiso_rep2_GM_signifpeaks.gff_22462050_height:18
chr8	union.pl_Kaiso_rep1_GM_signifpeaks.gff_Kaiso_rep2_GM_signifpeaks.gff	OverlappingPeaks	23056140	23056379	24	+	.	Kaiso_rep2_GM_signifpeaks.gff_23056140_height:24
chr8	union.pl_Kaiso_rep1_GM_signifpeaks.gff_Kaiso_rep2_GM_signifpeaks.gff	OverlappingPeaks	26487510	26487779	27	+	.	Kaiso_rep2_GM_signifpeaks.gff_26487510_height:25
chr8	union.pl_Kaiso_rep1_GM_signifpeaks.gff_Kaiso_rep2_GM_signifpeaks.gff	OverlappingPeaks	27631770	27632009	39	+	.	Kaiso_rep2_GM_signifpeaks.gff_27631770_height:19
chr8	union.pl_Kaiso_rep1_GM_signifpeaks.gff_Kaiso_rep2_GM_signifpeaks.gff	OverlappingPeaks	27950700	27950909	18	+	.	Kaiso_rep2_GM_signifpeaks.gff_27950700_height:14
chr8	union.pl_Kaiso_rep1_GM_signifpeaks.gff_Kaiso_rep2_GM_signifpeaks.gff	OverlappingPeaks	28223370	28223579	23	+	.	Kaiso_rep2_GM_signifpeaks.gff_28223310_height:22
chr8	union.pl_Kaiso_rep1_GM_signifpeaks.gff_Kaiso_rep2_GM_signifpeaks.gff	OverlappingPeaks	28258710	28259279	149	+	.	Kaiso_rep2_GM_signifpeaks.gff_28258710_height:135
chr8	union.pl_Kaiso_rep1_GM_signifpeaks.gff_Kaiso_rep2_GM_signifpeaks.gff	OverlappingPeaks	28747290	28747709	121	+	.	Kaiso_rep2_GM_signifpeaks.gff_28747290_height:114
chr8	union.pl_Kaiso_rep1_GM_signifpeaks.gff_Kaiso_rep2_GM_signifpeaks.gff	OverlappingPeaks	29386980	29387219	19	+	.	Kaiso_rep2_GM_signifpeaks.gff_29386980_height:17
chr8	union.pl_Kaiso_rep1_GM_signifpeaks.gff_Kaiso_rep2_GM_signifpeaks.gff	OverlappingPeaks	33342390	33342839	168	+	.	Kaiso_rep2_GM_signifpeaks.gff_33342390_height:144
chr8	union.pl_Kaiso_rep1_GM_signifpeaks.gff_Kaiso_rep2_GM_signifpeaks.gff	OverlappingPeaks	33371190	33371399	26	+	.	Kaiso_rep2_GM_signifpeaks.gff_33371040_height:52
chr8	union.pl_Kaiso_rep1_GM_signifpeaks.gff_Kaiso_rep2_GM_signifpeaks.gff	OverlappingPeaks	37593900	37594319	87	+	.	Kaiso_rep2_GM_signifpeaks.gff_37593900_height:86
chr8	union.pl_Kaiso_rep1_GM_signifpeaks.gff_Kaiso_rep2_GM_signifpeaks.gff	OverlappingPeaks	37749510	37749659	15	+	.	Kaiso_rep2_GM_signifpeaks.gff_37749480_height:14
chr8	union.pl_Kaiso_rep1_GM_signifpeaks.gff_Kaiso_rep2_GM_signifpeaks.gff	OverlappingPeaks	37962840	37963349	131	+	.	Kaiso_rep2_GM_signifpeaks.gff_37962840_height:98
chr8	union.pl_Kaiso_rep1_GM_signifpeaks.gff_Kaiso_rep2_GM_signifpeaks.gff	OverlappingPeaks	38088870	38089319	137	+	.	Kaiso_rep2_GM_signifpeaks.gff_38088870_height:125
chr8	union.pl_Kaiso_rep1_GM_signifpeaks.gff_Kaiso_rep2_GM_signifpeaks.gff	OverlappingPeaks	38627610	38627879	22	+	.	Kaiso_rep2_GM_signifpeaks.gff_38627610_height:22
chr8	union.pl_Kaiso_rep1_GM_signifpeaks.gff_Kaiso_rep2_GM_signifpeaks.gff	OverlappingPeaks	41386620	41386799	34	+	.	Kaiso_rep2_GM_signifpeaks.gff_41386590_height:38
chr8	union.pl_Kaiso_rep1_GM_signifpeaks.gff_Kaiso_rep2_GM_signifpeaks.gff	OverlappingPeaks	41909370	41909879	65	+	.	Kaiso_rep2_GM_signifpeaks.gff_41909370_height:89
chr8	union.pl_Kaiso_rep1_GM_signifpeaks.gff_Kaiso_rep2_GM_signifpeaks.gff	OverlappingPeaks	42150870	42151049	22	+	.	Kaiso_rep2_GM_signifpeaks.gff_42150870_height:15
chr8	union.pl_Kaiso_rep1_GM_signifpeaks.gff_Kaiso_rep2_GM_signifpeaks.gff	OverlappingPeaks	42248910	42249329	165	+	.	Kaiso_rep2_GM_signifpeaks.gff_42248910_height:154
chr8	union.pl_Kaiso_rep1_GM_signifpeaks.gff_Kaiso_rep2_GM_signifpeaks.gff	OverlappingPeaks	42698280	42698729	100	+	.	Kaiso_rep2_GM_signifpeaks.gff_42698280_height:109
chr8	union.pl_Kaiso_rep1_GM_signifpeaks.gff_Kaiso_rep2_GM_signifpeaks.gff	OverlappingPeaks	42911160	42911429	35	+	.	Kaiso_rep2_GM_signifpeaks.gff_42911160_height:32
chr8	union.pl_Kaiso_rep1_GM_signifpeaks.gff_Kaiso_rep2_GM_signifpeaks.gff	OverlappingPeaks	42948870	42949079	26	+	.	Kaiso_rep2_GM_signifpeaks.gff_42948840_height:16
chr8	union.pl_Kaiso_rep1_GM_signifpeaks.gff_Kaiso_rep2_GM_signifpeaks.gff	OverlappingPeaks	48873330	48873659	50	+	.	Kaiso_rep2_GM_signifpeaks.gff_48873270_height:39
chr8	union.pl_Kaiso_rep1_GM_signifpeaks.gff_Kaiso_rep2_GM_signifpeaks.gff	OverlappingPeaks	49862220	49862369	19	+	.	Kaiso_rep2_GM_signifpeaks.gff_49862190_height:15
chr8	union.pl_Kaiso_rep1_GM_signifpeaks.gff_Kaiso_rep2_GM_signifpeaks.gff	OverlappingPeaks	52811640	52811999	134	+	.	Kaiso_rep2_GM_signifpeaks.gff_52811640_height:104
chr8	union.pl_Kaiso_rep1_GM_signifpeaks.gff_Kaiso_rep2_GM_signifpeaks.gff	OverlappingPeaks	54755430	54755759	43	+	.	Kaiso_rep2_GM_signifpeaks.gff_54755430_height:41
chr8	union.pl_Kaiso_rep1_GM_signifpeaks.gff_Kaiso_rep2_GM_signifpeaks.gff	OverlappingPeaks	62627280	62627549	27	+	.	Kaiso_rep2_GM_signifpeaks.gff_62627250_height:24
chr8	union.pl_Kaiso_rep1_GM_signifpeaks.gff_Kaiso_rep2_GM_signifpeaks.gff	OverlappingPeaks	63951210	63951599	95	+	.	Kaiso_rep2_GM_signifpeaks.gff_63951210_height:78
chr8	union.pl_Kaiso_rep1_GM_signifpeaks.gff_Kaiso_rep2_GM_signifpeaks.gff	OverlappingPeaks	66922260	66922439	28	+	.	Kaiso_rep2_GM_signifpeaks.gff_66922260_height:14
chr8	union.pl_Kaiso_rep1_GM_signifpeaks.gff_Kaiso_rep2_GM_signifpeaks.gff	OverlappingPeaks	67837650	67837799	18	+	.	Kaiso_rep2_GM_signifpeaks.gff_67837650_height:17
chr8	union.pl_Kaiso_rep1_GM_signifpeaks.gff_Kaiso_rep2_GM_signifpeaks.gff	OverlappingPeaks	67940640	67941059	86	+	.	Kaiso_rep2_GM_signifpeaks.gff_67940640_height:80
chr8	union.pl_Kaiso_rep1_GM_signifpeaks.gff_Kaiso_rep2_GM_signifpeaks.gff	OverlappingPeaks	69218460	69218699	26	+	.	Kaiso_rep2_GM_signifpeaks.gff_69218460_height:24
chr8	union.pl_Kaiso_rep1_GM_signifpeaks.gff_Kaiso_rep2_GM_signifpeaks.gff	OverlappingPeaks	96103470	96103709	21	+	.	Kaiso_rep2_GM_signifpeaks.gff_96103470_height:21
chr8	union.pl_Kaiso_rep1_GM_signifpeaks.gff_Kaiso_rep2_GM_signifpeaks.gff	OverlappingPeaks	96281490	96281759	27	+	.	Kaiso_rep2_GM_signifpeaks.gff_96281490_height:25
chr8	union.pl_Kaiso_rep1_GM_signifpeaks.gff_Kaiso_rep2_GM_signifpeaks.gff	OverlappingPeaks	98290080	98290349	36	+	.	Kaiso_rep2_GM_signifpeaks.gff_98290080_height:27
chr8	union.pl_Kaiso_rep1_GM_signifpeaks.gff_Kaiso_rep2_GM_signifpeaks.gff	OverlappingPeaks	104310960	104311259	50	+	.	Kaiso_rep2_GM_signifpeaks.gff_104310960_height:41
chr8	union.pl_Kaiso_rep1_GM_signifpeaks.gff_Kaiso_rep2_GM_signifpeaks.gff	OverlappingPeaks	105876960	105877169	18	+	.	Kaiso_rep2_GM_signifpeaks.gff_105876960_height:22
chr8	union.pl_Kaiso_rep1_GM_signifpeaks.gff_Kaiso_rep2_GM_signifpeaks.gff	OverlappingPeaks	109083480	109083689	21	+	.	Kaiso_rep2_GM_signifpeaks.gff_109083480_height:23
chr8	union.pl_Kaiso_rep1_GM_signifpeaks.gff_Kaiso_rep2_GM_signifpeaks.gff	OverlappingPeaks	124169430	124169639	21	+	.	Kaiso_rep2_GM_signifpeaks.gff_124169400_height:21
chr8	union.pl_Kaiso_rep1_GM_signifpeaks.gff_Kaiso_rep2_GM_signifpeaks.gff	OverlappingPeaks	124287720	124287959	37	+	.	Kaiso_rep2_GM_signifpeaks.gff_124287720_height:25
chr8	union.pl_Kaiso_rep1_GM_signifpeaks.gff_Kaiso_rep2_GM_signifpeaks.gff	OverlappingPeaks	125769720	125769959	31	+	.	Kaiso_rep2_GM_signifpeaks.gff_125769720_height:22
chr8	union.pl_Kaiso_rep1_GM_signifpeaks.gff_Kaiso_rep2_GM_signifpeaks.gff	OverlappingPeaks	141522000	141522299	26	+	.	Kaiso_rep2_GM_signifpeaks.gff_141521910_height:20
chr8	union.pl_Kaiso_rep1_GM_signifpeaks.gff_Kaiso_rep2_GM_signifpeaks.gff	OverlappingPeaks	142046250	142046429	17	+	.	Kaiso_rep2_GM_signifpeaks.gff_142046220_height:17
chr8	union.pl_Kaiso_rep1_GM_signifpeaks.gff_Kaiso_rep2_GM_signifpeaks.gff	OverlappingPeaks	144897960	144898169	20	+	.	Kaiso_rep2_GM_signifpeaks.gff_144897840_height:30
chr8	union.pl_Kaiso_rep1_GM_signifpeaks.gff_Kaiso_rep2_GM_signifpeaks.gff	OverlappingPeaks	144911310	144911759	183	+	.	Kaiso_rep2_GM_signifpeaks.gff_144911310_height:147
chr8	union.pl_Kaiso_rep1_GM_signifpeaks.gff_Kaiso_rep2_GM_signifpeaks.gff	OverlappingPeaks	145149810	145150109	30	+	.	Kaiso_rep2_GM_signifpeaks.gff_145149810_height:21
chr8	union.pl_Kaiso_rep1_GM_signifpeaks.gff_Kaiso_rep2_GM_signifpeaks.gff	OverlappingPeaks	145159200	145159409	24	+	.	Kaiso_rep2_GM_signifpeaks.gff_145159200_height:20
chr19	union.pl_Kaiso_rep1_GM_signifpeaks.gff_Kaiso_rep2_GM_signifpeaks.gff	OverlappingPeaks	955080	955259	19	+	.	Kaiso_rep2_GM_signifpeaks.gff_955080_height:13
chr19	union.pl_Kaiso_rep1_GM_signifpeaks.gff_Kaiso_rep2_GM_signifpeaks.gff	OverlappingPeaks	1021470	1021649	30	+	.	Kaiso_rep2_GM_signifpeaks.gff_1021470_height:27
chr19	union.pl_Kaiso_rep1_GM_signifpeaks.gff_Kaiso_rep2_GM_signifpeaks.gff	OverlappingPeaks	1095300	1095779	157	+	.	Kaiso_rep2_GM_signifpeaks.gff_1095300_height:127
chr19	union.pl_Kaiso_rep1_GM_signifpeaks.gff_Kaiso_rep2_GM_signifpeaks.gff	OverlappingPeaks	1266090	1266269	18	+	.	Kaiso_rep2_GM_signifpeaks.gff_1266060_height:17
chr19	union.pl_Kaiso_rep1_GM_signifpeaks.gff_Kaiso_rep2_GM_signifpeaks.gff	OverlappingPeaks	1438170	1438589	101	+	.	Kaiso_rep2_GM_signifpeaks.gff_1438140_height:101
chr19	union.pl_Kaiso_rep1_GM_signifpeaks.gff_Kaiso_rep2_GM_signifpeaks.gff	OverlappingPeaks	1652700	1653269	74	+	.	Kaiso_rep2_GM_signifpeaks.gff_1652670_height:65
chr19	union.pl_Kaiso_rep1_GM_signifpeaks.gff_Kaiso_rep2_GM_signifpeaks.gff	OverlappingPeaks	1905630	1905959	62	+	.	Kaiso_rep2_GM_signifpeaks.gff_1905630_height:46
chr19	union.pl_Kaiso_rep1_GM_signifpeaks.gff_Kaiso_rep2_GM_signifpeaks.gff	OverlappingPeaks	2391450	2391629	22	+	.	Kaiso_rep2_GM_signifpeaks.gff_2391450_height:17
chr19	union.pl_Kaiso_rep1_GM_signifpeaks.gff_Kaiso_rep2_GM_signifpeaks.gff	OverlappingPeaks	2479080	2479139	21	+	.	Kaiso_rep2_GM_signifpeaks.gff_2478840_height:18
chr19	union.pl_Kaiso_rep1_GM_signifpeaks.gff_Kaiso_rep2_GM_signifpeaks.gff	OverlappingPeaks	2479440	2479559	21	+	.	Kaiso_rep2_GM_signifpeaks.gff_2479440_height:17
chr19	union.pl_Kaiso_rep1_GM_signifpeaks.gff_Kaiso_rep2_GM_signifpeaks.gff	OverlappingPeaks	2557080	2557409	31	+	.	Kaiso_rep2_GM_signifpeaks.gff_2557080_height:32
chr19	union.pl_Kaiso_rep1_GM_signifpeaks.gff_Kaiso_rep2_GM_signifpeaks.gff	OverlappingPeaks	2827950	2828129	30	+	.	Kaiso_rep2_GM_signifpeaks.gff_2827950_height:19
chr19	union.pl_Kaiso_rep1_GM_signifpeaks.gff_Kaiso_rep2_GM_signifpeaks.gff	OverlappingPeaks	3156240	3156479	19	+	.	Kaiso_rep2_GM_signifpeaks.gff_3156240_height:19
chr19	union.pl_Kaiso_rep1_GM_signifpeaks.gff_Kaiso_rep2_GM_signifpeaks.gff	OverlappingPeaks	3434760	3435149	62	+	.	Kaiso_rep2_GM_signifpeaks.gff_3434700_height:65
chr19	union.pl_Kaiso_rep1_GM_signifpeaks.gff_Kaiso_rep2_GM_signifpeaks.gff	OverlappingPeaks	3435180	3435479	19	+	.	Kaiso_rep2_GM_signifpeaks.gff_3434700_height:65
chr19	union.pl_Kaiso_rep1_GM_signifpeaks.gff_Kaiso_rep2_GM_signifpeaks.gff	OverlappingPeaks	3666450	3666689	16	+	.	Kaiso_rep2_GM_signifpeaks.gff_3666450_height:18
chr19	union.pl_Kaiso_rep1_GM_signifpeaks.gff_Kaiso_rep2_GM_signifpeaks.gff	OverlappingPeaks	4123950	4124369	165	+	.	Kaiso_rep2_GM_signifpeaks.gff_4123950_height:173
chr19	union.pl_Kaiso_rep1_GM_signifpeaks.gff_Kaiso_rep2_GM_signifpeaks.gff	OverlappingPeaks	4402380	4402739	177	+	.	Kaiso_rep2_GM_signifpeaks.gff_4402380_height:162
chr19	union.pl_Kaiso_rep1_GM_signifpeaks.gff_Kaiso_rep2_GM_signifpeaks.gff	OverlappingPeaks	5790570	5790839	34	+	.	Kaiso_rep2_GM_signifpeaks.gff_5790570_height:22
chr19	union.pl_Kaiso_rep1_GM_signifpeaks.gff_Kaiso_rep2_GM_signifpeaks.gff	OverlappingPeaks	5828130	5828519	76	+	.	Kaiso_rep2_GM_signifpeaks.gff_5828100_height:78
chr19	union.pl_Kaiso_rep1_GM_signifpeaks.gff_Kaiso_rep2_GM_signifpeaks.gff	OverlappingPeaks	5903550	5903999	117	+	.	Kaiso_rep2_GM_signifpeaks.gff_5903550_height:108
chr19	union.pl_Kaiso_rep1_GM_signifpeaks.gff_Kaiso_rep2_GM_signifpeaks.gff	OverlappingPeaks	7600440	7600679	19	+	.	Kaiso_rep2_GM_signifpeaks.gff_7600440_height:17
chr19	union.pl_Kaiso_rep1_GM_signifpeaks.gff_Kaiso_rep2_GM_signifpeaks.gff	OverlappingPeaks	7755690	7756019	37	+	.	Kaiso_rep2_GM_signifpeaks.gff_7755690_height:21
chr19	union.pl_Kaiso_rep1_GM_signifpeaks.gff_Kaiso_rep2_GM_signifpeaks.gff	OverlappingPeaks	7985190	7985429	24	+	.	Kaiso_rep2_GM_signifpeaks.gff_7985190_height:21
chr19	union.pl_Kaiso_rep1_GM_signifpeaks.gff_Kaiso_rep2_GM_signifpeaks.gff	OverlappingPeaks	8372790	8373209	76	+	.	Kaiso_rep2_GM_signifpeaks.gff_8372760_height:91
chr19	union.pl_Kaiso_rep1_GM_signifpeaks.gff_Kaiso_rep2_GM_signifpeaks.gff	OverlappingPeaks	8386110	8386529	171	+	.	Kaiso_rep2_GM_signifpeaks.gff_8386080_height:147
chr19	union.pl_Kaiso_rep1_GM_signifpeaks.gff_Kaiso_rep2_GM_signifpeaks.gff	OverlappingPeaks	8509620	8509799	26	+	.	Kaiso_rep2_GM_signifpeaks.gff_8509620_height:17
chr19	union.pl_Kaiso_rep1_GM_signifpeaks.gff_Kaiso_rep2_GM_signifpeaks.gff	OverlappingPeaks	8578740	8579249	86	+	.	Kaiso_rep2_GM_signifpeaks.gff_8578680_height:79
chr19	union.pl_Kaiso_rep1_GM_signifpeaks.gff_Kaiso_rep2_GM_signifpeaks.gff	OverlappingPeaks	9250830	9251189	111	+	.	Kaiso_rep2_GM_signifpeaks.gff_9250830_height:101
chr19	union.pl_Kaiso_rep1_GM_signifpeaks.gff_Kaiso_rep2_GM_signifpeaks.gff	OverlappingPeaks	9434790	9435149	80	+	.	Kaiso_rep2_GM_signifpeaks.gff_9434790_height:54
chr19	union.pl_Kaiso_rep1_GM_signifpeaks.gff_Kaiso_rep2_GM_signifpeaks.gff	OverlappingPeaks	10215450	10215629	16	+	.	Kaiso_rep2_GM_signifpeaks.gff_10215450_height:23
chr19	union.pl_Kaiso_rep1_GM_signifpeaks.gff_Kaiso_rep2_GM_signifpeaks.gff	OverlappingPeaks	10217040	10217339	28	+	.	Kaiso_rep2_GM_signifpeaks.gff_10217040_height:30
chr19	union.pl_Kaiso_rep1_GM_signifpeaks.gff_Kaiso_rep2_GM_signifpeaks.gff	OverlappingPeaks	10346970	10347149	18	+	.	Kaiso_rep2_GM_signifpeaks.gff_10346910_height:18
chr19	union.pl_Kaiso_rep1_GM_signifpeaks.gff_Kaiso_rep2_GM_signifpeaks.gff	OverlappingPeaks	11639490	11639999	45	+	.	Kaiso_rep2_GM_signifpeaks.gff_11639460_height:47
chr19	union.pl_Kaiso_rep1_GM_signifpeaks.gff_Kaiso_rep2_GM_signifpeaks.gff	OverlappingPeaks	11804760	11804939	20	+	.	Kaiso_rep2_GM_signifpeaks.gff_11804730_height:20
chr19	union.pl_Kaiso_rep1_GM_signifpeaks.gff_Kaiso_rep2_GM_signifpeaks.gff	OverlappingPeaks	12273660	12274109	111	+	.	Kaiso_rep2_GM_signifpeaks.gff_12273660_height:71
chr19	union.pl_Kaiso_rep1_GM_signifpeaks.gff_Kaiso_rep2_GM_signifpeaks.gff	OverlappingPeaks	12792210	12792449	28	+	.	Kaiso_rep2_GM_signifpeaks.gff_12792210_height:18
chr19	union.pl_Kaiso_rep1_GM_signifpeaks.gff_Kaiso_rep2_GM_signifpeaks.gff	OverlappingPeaks	12902250	12902489	18	+	.	Kaiso_rep2_GM_signifpeaks.gff_12902220_height:20
chr19	union.pl_Kaiso_rep1_GM_signifpeaks.gff_Kaiso_rep2_GM_signifpeaks.gff	OverlappingPeaks	12904320	12904589	20	+	.	Kaiso_rep2_GM_signifpeaks.gff_12904260_height:23
chr19	union.pl_Kaiso_rep1_GM_signifpeaks.gff_Kaiso_rep2_GM_signifpeaks.gff	OverlappingPeaks	13056480	13056719	20	+	.	Kaiso_rep2_GM_signifpeaks.gff_13056480_height:20
chr19	union.pl_Kaiso_rep1_GM_signifpeaks.gff_Kaiso_rep2_GM_signifpeaks.gff	OverlappingPeaks	13056960	13057259	32	+	.	Kaiso_rep2_GM_signifpeaks.gff_13056960_height:32
chr19	union.pl_Kaiso_rep1_GM_signifpeaks.gff_Kaiso_rep2_GM_signifpeaks.gff	OverlappingPeaks	13263780	13263989	19	+	.	Kaiso_rep2_GM_signifpeaks.gff_13263780_height:28
chr19	union.pl_Kaiso_rep1_GM_signifpeaks.gff_Kaiso_rep2_GM_signifpeaks.gff	OverlappingPeaks	13266000	13266179	17	+	.	Kaiso_rep2_GM_signifpeaks.gff_13265910_height:18
chr19	union.pl_Kaiso_rep1_GM_signifpeaks.gff_Kaiso_rep2_GM_signifpeaks.gff	OverlappingPeaks	14117220	14117399	22	+	.	Kaiso_rep2_GM_signifpeaks.gff_14117220_height:17
chr19	union.pl_Kaiso_rep1_GM_signifpeaks.gff_Kaiso_rep2_GM_signifpeaks.gff	OverlappingPeaks	14228580	14228759	18	+	.	Kaiso_rep2_GM_signifpeaks.gff_14228550_height:20
chr19	union.pl_Kaiso_rep1_GM_signifpeaks.gff_Kaiso_rep2_GM_signifpeaks.gff	OverlappingPeaks	14248140	14248289	18	+	.	Kaiso_rep2_GM_signifpeaks.gff_14248140_height:19
chr19	union.pl_Kaiso_rep1_GM_signifpeaks.gff_Kaiso_rep2_GM_signifpeaks.gff	OverlappingPeaks	14554470	14554949	25	+	.	Kaiso_rep2_GM_signifpeaks.gff_14554440_height:30
chr19	union.pl_Kaiso_rep1_GM_signifpeaks.gff_Kaiso_rep2_GM_signifpeaks.gff	OverlappingPeaks	15529740	15530009	22	+	.	Kaiso_rep2_GM_signifpeaks.gff_15529680_height:23
chr19	union.pl_Kaiso_rep1_GM_signifpeaks.gff_Kaiso_rep2_GM_signifpeaks.gff	OverlappingPeaks	16653210	16653539	46	+	.	Kaiso_rep2_GM_signifpeaks.gff_16653180_height:33
chr19	union.pl_Kaiso_rep1_GM_signifpeaks.gff_Kaiso_rep2_GM_signifpeaks.gff	OverlappingPeaks	17622750	17623199	30	+	.	Kaiso_rep2_GM_signifpeaks.gff_17622690_height:50
chr19	union.pl_Kaiso_rep1_GM_signifpeaks.gff_Kaiso_rep2_GM_signifpeaks.gff	OverlappingPeaks	17634240	17634419	19	+	.	Kaiso_rep2_GM_signifpeaks.gff_17634240_height:17
chr19	union.pl_Kaiso_rep1_GM_signifpeaks.gff_Kaiso_rep2_GM_signifpeaks.gff	OverlappingPeaks	18263670	18264029	50	+	.	Kaiso_rep2_GM_signifpeaks.gff_18263670_height:38
chr19	union.pl_Kaiso_rep1_GM_signifpeaks.gff_Kaiso_rep2_GM_signifpeaks.gff	OverlappingPeaks	18530670	18531059	53	+	.	Kaiso_rep2_GM_signifpeaks.gff_18530670_height:50
chr19	union.pl_Kaiso_rep1_GM_signifpeaks.gff_Kaiso_rep2_GM_signifpeaks.gff	OverlappingPeaks	19029810	19030079	19	+	.	Kaiso_rep2_GM_signifpeaks.gff_19029750_height:26
chr19	union.pl_Kaiso_rep1_GM_signifpeaks.gff_Kaiso_rep2_GM_signifpeaks.gff	OverlappingPeaks	19144500	19144619	16	+	.	Kaiso_rep2_GM_signifpeaks.gff_19144500_height:18
chr19	union.pl_Kaiso_rep1_GM_signifpeaks.gff_Kaiso_rep2_GM_signifpeaks.gff	OverlappingPeaks	19431390	19431809	168	+	.	Kaiso_rep2_GM_signifpeaks.gff_19431360_height:153
chr19	union.pl_Kaiso_rep1_GM_signifpeaks.gff_Kaiso_rep2_GM_signifpeaks.gff	OverlappingPeaks	33182430	33182939	68	+	.	Kaiso_rep2_GM_signifpeaks.gff_33182430_height:76
chr19	union.pl_Kaiso_rep1_GM_signifpeaks.gff_Kaiso_rep2_GM_signifpeaks.gff	OverlappingPeaks	34663080	34663439	69	+	.	Kaiso_rep2_GM_signifpeaks.gff_34663080_height:70
chr19	union.pl_Kaiso_rep1_GM_signifpeaks.gff_Kaiso_rep2_GM_signifpeaks.gff	OverlappingPeaks	35168370	35168849	72	+	.	Kaiso_rep2_GM_signifpeaks.gff_35168370_height:64
chr19	union.pl_Kaiso_rep1_GM_signifpeaks.gff_Kaiso_rep2_GM_signifpeaks.gff	OverlappingPeaks	36239130	36239309	34	+	.	Kaiso_rep2_GM_signifpeaks.gff_36239130_height:17.5131348511384
chr19	union.pl_Kaiso_rep1_GM_signifpeaks.gff_Kaiso_rep2_GM_signifpeaks.gff	OverlappingPeaks	36249360	36249539	37	+	.	Kaiso_rep2_GM_signifpeaks.gff_36249360_height:15
chr19	union.pl_Kaiso_rep1_GM_signifpeaks.gff_Kaiso_rep2_GM_signifpeaks.gff	OverlappingPeaks	36422550	36422849	102	+	.	Kaiso_rep2_GM_signifpeaks.gff_36422550_height:47
chr19	union.pl_Kaiso_rep1_GM_signifpeaks.gff_Kaiso_rep2_GM_signifpeaks.gff	OverlappingPeaks	36980100	36980699	157	+	.	Kaiso_rep2_GM_signifpeaks.gff_36980070_height:129
chr19	union.pl_Kaiso_rep1_GM_signifpeaks.gff_Kaiso_rep2_GM_signifpeaks.gff	OverlappingPeaks	37019460	37019879	40	+	.	Kaiso_rep2_GM_signifpeaks.gff_37019460_height:27
chr19	union.pl_Kaiso_rep1_GM_signifpeaks.gff_Kaiso_rep2_GM_signifpeaks.gff	OverlappingPeaks	37263600	37264139	157	+	.	Kaiso_rep2_GM_signifpeaks.gff_37263600_height:138
chr19	union.pl_Kaiso_rep1_GM_signifpeaks.gff_Kaiso_rep2_GM_signifpeaks.gff	OverlappingPeaks	37288530	37288739	29	+	.	Kaiso_rep2_GM_signifpeaks.gff_37288500_height:18
chr19	union.pl_Kaiso_rep1_GM_signifpeaks.gff_Kaiso_rep2_GM_signifpeaks.gff	OverlappingPeaks	37329150	37329359	25	+	.	Kaiso_rep2_GM_signifpeaks.gff_37328970_height:21
chr19	union.pl_Kaiso_rep1_GM_signifpeaks.gff_Kaiso_rep2_GM_signifpeaks.gff	OverlappingPeaks	37341510	37341929	151	+	.	Kaiso_rep2_GM_signifpeaks.gff_37341510_height:105
chr19	union.pl_Kaiso_rep1_GM_signifpeaks.gff_Kaiso_rep2_GM_signifpeaks.gff	OverlappingPeaks	37406790	37407179	91	+	.	Kaiso_rep2_GM_signifpeaks.gff_37406790_height:65
chr19	union.pl_Kaiso_rep1_GM_signifpeaks.gff_Kaiso_rep2_GM_signifpeaks.gff	OverlappingPeaks	37569090	37569599	145	+	.	Kaiso_rep2_GM_signifpeaks.gff_37569090_height:105
chr19	union.pl_Kaiso_rep1_GM_signifpeaks.gff_Kaiso_rep2_GM_signifpeaks.gff	OverlappingPeaks	37861800	37862189	85	+	.	Kaiso_rep2_GM_signifpeaks.gff_37861680_height:63
chr19	union.pl_Kaiso_rep1_GM_signifpeaks.gff_Kaiso_rep2_GM_signifpeaks.gff	OverlappingPeaks	38146770	38147129	89	+	.	Kaiso_rep2_GM_signifpeaks.gff_38146770_height:80
chr19	union.pl_Kaiso_rep1_GM_signifpeaks.gff_Kaiso_rep2_GM_signifpeaks.gff	OverlappingPeaks	38714940	38715209	27	+	.	Kaiso_rep2_GM_signifpeaks.gff_38714940_height:26
chr19	union.pl_Kaiso_rep1_GM_signifpeaks.gff_Kaiso_rep2_GM_signifpeaks.gff	OverlappingPeaks	39891870	39892079	23	+	.	Kaiso_rep2_GM_signifpeaks.gff_39891870_height:16
chr19	union.pl_Kaiso_rep1_GM_signifpeaks.gff_Kaiso_rep2_GM_signifpeaks.gff	OverlappingPeaks	39892890	39893489	78	+	.	Kaiso_rep2_GM_signifpeaks.gff_39892890_height:71
chr19	union.pl_Kaiso_rep1_GM_signifpeaks.gff_Kaiso_rep2_GM_signifpeaks.gff	OverlappingPeaks	39902520	39902729	18	+	.	Kaiso_rep2_GM_signifpeaks.gff_39902520_height:29
chr19	union.pl_Kaiso_rep1_GM_signifpeaks.gff_Kaiso_rep2_GM_signifpeaks.gff	OverlappingPeaks	39902760	39903209	30	+	.	Kaiso_rep2_GM_signifpeaks.gff_39902520_height:29
chr19	union.pl_Kaiso_rep1_GM_signifpeaks.gff_Kaiso_rep2_GM_signifpeaks.gff	OverlappingPeaks	39903420	39903599	17	+	.	Kaiso_rep2_GM_signifpeaks.gff_39903390_height:14
chr19	union.pl_Kaiso_rep1_GM_signifpeaks.gff_Kaiso_rep2_GM_signifpeaks.gff	OverlappingPeaks	39935970	39936419	175	+	.	Kaiso_rep2_GM_signifpeaks.gff_39935970_height:156
chr19	union.pl_Kaiso_rep1_GM_signifpeaks.gff_Kaiso_rep2_GM_signifpeaks.gff	OverlappingPeaks	39971280	39971639	23	+	.	Kaiso_rep2_GM_signifpeaks.gff_39971280_height:22
chr19	union.pl_Kaiso_rep1_GM_signifpeaks.gff_Kaiso_rep2_GM_signifpeaks.gff	OverlappingPeaks	40971480	40971779	73	+	.	Kaiso_rep2_GM_signifpeaks.gff_40971480_height:35
chr19	union.pl_Kaiso_rep1_GM_signifpeaks.gff_Kaiso_rep2_GM_signifpeaks.gff	OverlappingPeaks	41256450	41256659	30	+	.	Kaiso_rep2_GM_signifpeaks.gff_41256450_height:17
chr19	union.pl_Kaiso_rep1_GM_signifpeaks.gff_Kaiso_rep2_GM_signifpeaks.gff	OverlappingPeaks	41256900	41257319	43	+	.	Kaiso_rep2_GM_signifpeaks.gff_41256750_height:32
chr19	union.pl_Kaiso_rep1_GM_signifpeaks.gff_Kaiso_rep2_GM_signifpeaks.gff	OverlappingPeaks	41283120	41283359	20	+	.	Kaiso_rep2_GM_signifpeaks.gff_41283120_height:18
chr19	union.pl_Kaiso_rep1_GM_signifpeaks.gff_Kaiso_rep2_GM_signifpeaks.gff	OverlappingPeaks	42363600	42363929	107	+	.	Kaiso_rep2_GM_signifpeaks.gff_42363570_height:93
chr19	union.pl_Kaiso_rep1_GM_signifpeaks.gff_Kaiso_rep2_GM_signifpeaks.gff	OverlappingPeaks	42364080	42364499	188	+	.	Kaiso_rep2_GM_signifpeaks.gff_42364080_height:179
chr19	union.pl_Kaiso_rep1_GM_signifpeaks.gff_Kaiso_rep2_GM_signifpeaks.gff	OverlappingPeaks	42746760	42747389	58	+	.	Kaiso_rep2_GM_signifpeaks.gff_42746760_height:43
chr19	union.pl_Kaiso_rep1_GM_signifpeaks.gff_Kaiso_rep2_GM_signifpeaks.gff	OverlappingPeaks	42748830	42749129	48	+	.	Kaiso_rep2_GM_signifpeaks.gff_42748830_height:29
chr19	union.pl_Kaiso_rep1_GM_signifpeaks.gff_Kaiso_rep2_GM_signifpeaks.gff	OverlappingPeaks	44488590	44488859	49	+	.	Kaiso_rep2_GM_signifpeaks.gff_44488590_height:29
chr19	union.pl_Kaiso_rep1_GM_signifpeaks.gff_Kaiso_rep2_GM_signifpeaks.gff	OverlappingPeaks	44598450	44598659	19	+	.	Kaiso_rep2_GM_signifpeaks.gff_44598450_height:21
chr19	union.pl_Kaiso_rep1_GM_signifpeaks.gff_Kaiso_rep2_GM_signifpeaks.gff	OverlappingPeaks	45256620	45256859	20	+	.	Kaiso_rep2_GM_signifpeaks.gff_45256590_height:19
chr19	union.pl_Kaiso_rep1_GM_signifpeaks.gff_Kaiso_rep2_GM_signifpeaks.gff	OverlappingPeaks	45458100	45458759	91	+	.	Kaiso_rep2_GM_signifpeaks.gff_45458070_height:76
chr19	union.pl_Kaiso_rep1_GM_signifpeaks.gff_Kaiso_rep2_GM_signifpeaks.gff	OverlappingPeaks	46234140	46234379	22	+	.	Kaiso_rep2_GM_signifpeaks.gff_46234140_height:18
chr19	union.pl_Kaiso_rep1_GM_signifpeaks.gff_Kaiso_rep2_GM_signifpeaks.gff	OverlappingPeaks	47363490	47363819	64	+	.	Kaiso_rep2_GM_signifpeaks.gff_47363430_height:48
chr19	union.pl_Kaiso_rep1_GM_signifpeaks.gff_Kaiso_rep2_GM_signifpeaks.gff	OverlappingPeaks	47777550	47777819	35	+	.	Kaiso_rep2_GM_signifpeaks.gff_47777550_height:19
chr19	union.pl_Kaiso_rep1_GM_signifpeaks.gff_Kaiso_rep2_GM_signifpeaks.gff	OverlappingPeaks	48948840	48949259	173	+	.	Kaiso_rep2_GM_signifpeaks.gff_48948840_height:146
chr19	union.pl_Kaiso_rep1_GM_signifpeaks.gff_Kaiso_rep2_GM_signifpeaks.gff	OverlappingPeaks	49127340	49127699	41	+	.	Kaiso_rep2_GM_signifpeaks.gff_49127340_height:28
chr19	union.pl_Kaiso_rep1_GM_signifpeaks.gff_Kaiso_rep2_GM_signifpeaks.gff	OverlappingPeaks	49375380	49375799	66	+	.	Kaiso_rep2_GM_signifpeaks.gff_49375350_height:50
chr19	union.pl_Kaiso_rep1_GM_signifpeaks.gff_Kaiso_rep2_GM_signifpeaks.gff	OverlappingPeaks	49376220	49376519	47	+	.	Kaiso_rep2_GM_signifpeaks.gff_49376220_height:42
chr19	union.pl_Kaiso_rep1_GM_signifpeaks.gff_Kaiso_rep2_GM_signifpeaks.gff	OverlappingPeaks	49588410	49588619	55	+	.	Kaiso_rep2_GM_signifpeaks.gff_49588410_height:46
chr19	union.pl_Kaiso_rep1_GM_signifpeaks.gff_Kaiso_rep2_GM_signifpeaks.gff	OverlappingPeaks	49954950	49955339	107	+	.	Kaiso_rep2_GM_signifpeaks.gff_49954950_height:51
chr19	union.pl_Kaiso_rep1_GM_signifpeaks.gff_Kaiso_rep2_GM_signifpeaks.gff	OverlappingPeaks	49956420	49956779	43	+	.	Kaiso_rep2_GM_signifpeaks.gff_49956420_height:49
chr19	union.pl_Kaiso_rep1_GM_signifpeaks.gff_Kaiso_rep2_GM_signifpeaks.gff	OverlappingPeaks	49999170	49999739	221	+	.	Kaiso_rep2_GM_signifpeaks.gff_49999170_height:212
chr19	union.pl_Kaiso_rep1_GM_signifpeaks.gff_Kaiso_rep2_GM_signifpeaks.gff	OverlappingPeaks	50145150	50145389	24	+	.	Kaiso_rep2_GM_signifpeaks.gff_50145150_height:19
chr19	union.pl_Kaiso_rep1_GM_signifpeaks.gff_Kaiso_rep2_GM_signifpeaks.gff	OverlappingPeaks	50380140	50380559	71	+	.	Kaiso_rep2_GM_signifpeaks.gff_50380140_height:62
chr19	union.pl_Kaiso_rep1_GM_signifpeaks.gff_Kaiso_rep2_GM_signifpeaks.gff	OverlappingPeaks	50433030	50433209	17	+	.	Kaiso_rep2_GM_signifpeaks.gff_50433000_height:17
chr19	union.pl_Kaiso_rep1_GM_signifpeaks.gff_Kaiso_rep2_GM_signifpeaks.gff	OverlappingPeaks	50819070	50819519	52	+	.	Kaiso_rep2_GM_signifpeaks.gff_50819070_height:45
chr19	union.pl_Kaiso_rep1_GM_signifpeaks.gff_Kaiso_rep2_GM_signifpeaks.gff	OverlappingPeaks	51014520	51014939	113	+	.	Kaiso_rep2_GM_signifpeaks.gff_51014460_height:94
chr19	union.pl_Kaiso_rep1_GM_signifpeaks.gff_Kaiso_rep2_GM_signifpeaks.gff	OverlappingPeaks	51111270	51111449	23	+	.	Kaiso_rep2_GM_signifpeaks.gff_51111270_height:27
chr19	union.pl_Kaiso_rep1_GM_signifpeaks.gff_Kaiso_rep2_GM_signifpeaks.gff	OverlappingPeaks	51228270	51228449	26	+	.	Kaiso_rep2_GM_signifpeaks.gff_51228270_height:15
chr19	union.pl_Kaiso_rep1_GM_signifpeaks.gff_Kaiso_rep2_GM_signifpeaks.gff	OverlappingPeaks	52531440	52531859	120	+	.	Kaiso_rep2_GM_signifpeaks.gff_52531440_height:92
chr19	union.pl_Kaiso_rep1_GM_signifpeaks.gff_Kaiso_rep2_GM_signifpeaks.gff	OverlappingPeaks	53426250	53426549	42	+	.	Kaiso_rep2_GM_signifpeaks.gff_53426250_height:24
chr19	union.pl_Kaiso_rep1_GM_signifpeaks.gff_Kaiso_rep2_GM_signifpeaks.gff	OverlappingPeaks	53869200	53869319	18	+	.	Kaiso_rep2_GM_signifpeaks.gff_53869140_height:13
chr19	union.pl_Kaiso_rep1_GM_signifpeaks.gff_Kaiso_rep2_GM_signifpeaks.gff	OverlappingPeaks	54704550	54705149	154	+	.	Kaiso_rep2_GM_signifpeaks.gff_54704550_height:112
chr19	union.pl_Kaiso_rep1_GM_signifpeaks.gff_Kaiso_rep2_GM_signifpeaks.gff	OverlappingPeaks	55770660	55770899	32	+	.	Kaiso_rep2_GM_signifpeaks.gff_55770660_height:20
chr19	union.pl_Kaiso_rep1_GM_signifpeaks.gff_Kaiso_rep2_GM_signifpeaks.gff	OverlappingPeaks	56098680	56098889	23	+	.	Kaiso_rep2_GM_signifpeaks.gff_56098680_height:18
chr19	union.pl_Kaiso_rep1_GM_signifpeaks.gff_Kaiso_rep2_GM_signifpeaks.gff	OverlappingPeaks	56652210	56652539	74	+	.	Kaiso_rep2_GM_signifpeaks.gff_56652210_height:42
chr19	union.pl_Kaiso_rep1_GM_signifpeaks.gff_Kaiso_rep2_GM_signifpeaks.gff	OverlappingPeaks	56904840	56905259	143	+	.	Kaiso_rep2_GM_signifpeaks.gff_56904840_height:96
chr19	union.pl_Kaiso_rep1_GM_signifpeaks.gff_Kaiso_rep2_GM_signifpeaks.gff	OverlappingPeaks	57874740	57874949	33	+	.	Kaiso_rep2_GM_signifpeaks.gff_57874620_height:14
chr19	union.pl_Kaiso_rep1_GM_signifpeaks.gff_Kaiso_rep2_GM_signifpeaks.gff	OverlappingPeaks	57901170	57901469	35	+	.	Kaiso_rep2_GM_signifpeaks.gff_57901140_height:29
chr19	union.pl_Kaiso_rep1_GM_signifpeaks.gff_Kaiso_rep2_GM_signifpeaks.gff	OverlappingPeaks	58090290	58090589	47	+	.	Kaiso_rep2_GM_signifpeaks.gff_58090290_height:37
chr1	union.pl_Kaiso_rep1_GM_signifpeaks.gff_Kaiso_rep2_GM_signifpeaks.gff	OverlappingPeaks	1051500	1051649	22	+	.	Kaiso_rep2_GM_signifpeaks.gff_1051470_height:15
chr1	union.pl_Kaiso_rep1_GM_signifpeaks.gff_Kaiso_rep2_GM_signifpeaks.gff	OverlappingPeaks	1243680	1243859	19	+	.	Kaiso_rep2_GM_signifpeaks.gff_1243650_height:17
chr1	union.pl_Kaiso_rep1_GM_signifpeaks.gff_Kaiso_rep2_GM_signifpeaks.gff	OverlappingPeaks	1310460	1310939	145	+	.	Kaiso_rep2_GM_signifpeaks.gff_1310460_height:106
chr1	union.pl_Kaiso_rep1_GM_signifpeaks.gff_Kaiso_rep2_GM_signifpeaks.gff	OverlappingPeaks	1446960	1447499	80	+	.	Kaiso_rep2_GM_signifpeaks.gff_1446960_height:65
chr1	union.pl_Kaiso_rep1_GM_signifpeaks.gff_Kaiso_rep2_GM_signifpeaks.gff	OverlappingPeaks	1829670	1829969	27	+	.	Kaiso_rep2_GM_signifpeaks.gff_1829670_height:33
chr1	union.pl_Kaiso_rep1_GM_signifpeaks.gff_Kaiso_rep2_GM_signifpeaks.gff	OverlappingPeaks	1830180	1830389	16	+	.	Kaiso_rep2_GM_signifpeaks.gff_1830180_height:22
chr1	union.pl_Kaiso_rep1_GM_signifpeaks.gff_Kaiso_rep2_GM_signifpeaks.gff	OverlappingPeaks	3566520	3566729	24	+	.	Kaiso_rep2_GM_signifpeaks.gff_3566520_height:22
chr1	union.pl_Kaiso_rep1_GM_signifpeaks.gff_Kaiso_rep2_GM_signifpeaks.gff	OverlappingPeaks	6093300	6093419	18	+	.	Kaiso_rep2_GM_signifpeaks.gff_6093300_height:15
chr1	union.pl_Kaiso_rep1_GM_signifpeaks.gff_Kaiso_rep2_GM_signifpeaks.gff	OverlappingPeaks	6295890	6296279	93	+	.	Kaiso_rep2_GM_signifpeaks.gff_6295890_height:78
chr1	union.pl_Kaiso_rep1_GM_signifpeaks.gff_Kaiso_rep2_GM_signifpeaks.gff	OverlappingPeaks	6614370	6614789	167	+	.	Kaiso_rep2_GM_signifpeaks.gff_6614370_height:155
chr1	union.pl_Kaiso_rep1_GM_signifpeaks.gff_Kaiso_rep2_GM_signifpeaks.gff	OverlappingPeaks	9599190	9599429	41	+	.	Kaiso_rep2_GM_signifpeaks.gff_9599190_height:26
chr1	union.pl_Kaiso_rep1_GM_signifpeaks.gff_Kaiso_rep2_GM_signifpeaks.gff	OverlappingPeaks	10003050	10003319	37	+	.	Kaiso_rep2_GM_signifpeaks.gff_10003050_height:21
chr1	union.pl_Kaiso_rep1_GM_signifpeaks.gff_Kaiso_rep2_GM_signifpeaks.gff	OverlappingPeaks	10003410	10003589	15	+	.	Kaiso_rep2_GM_signifpeaks.gff_10003350_height:19
chr1	union.pl_Kaiso_rep1_GM_signifpeaks.gff_Kaiso_rep2_GM_signifpeaks.gff	OverlappingPeaks	10490370	10490609	17	+	.	Kaiso_rep2_GM_signifpeaks.gff_10490310_height:24
chr1	union.pl_Kaiso_rep1_GM_signifpeaks.gff_Kaiso_rep2_GM_signifpeaks.gff	OverlappingPeaks	10532460	10532909	109	+	.	Kaiso_rep2_GM_signifpeaks.gff_10532460_height:94
chr1	union.pl_Kaiso_rep1_GM_signifpeaks.gff_Kaiso_rep2_GM_signifpeaks.gff	OverlappingPeaks	10555350	10555679	84	+	.	Kaiso_rep2_GM_signifpeaks.gff_10555350_height:37
chr1	union.pl_Kaiso_rep1_GM_signifpeaks.gff_Kaiso_rep2_GM_signifpeaks.gff	OverlappingPeaks	11072280	11072879	90	+	.	Kaiso_rep2_GM_signifpeaks.gff_11072280_height:52
chr1	union.pl_Kaiso_rep1_GM_signifpeaks.gff_Kaiso_rep2_GM_signifpeaks.gff	OverlappingPeaks	11159670	11160089	82	+	.	Kaiso_rep2_GM_signifpeaks.gff_11159580_height:53
chr1	union.pl_Kaiso_rep1_GM_signifpeaks.gff_Kaiso_rep2_GM_signifpeaks.gff	OverlappingPeaks	11968470	11968889	58	+	.	Kaiso_rep2_GM_signifpeaks.gff_11968260_height:85
chr1	union.pl_Kaiso_rep1_GM_signifpeaks.gff_Kaiso_rep2_GM_signifpeaks.gff	OverlappingPeaks	11969580	11969759	28	+	.	Kaiso_rep2_GM_signifpeaks.gff_11969580_height:37
chr1	union.pl_Kaiso_rep1_GM_signifpeaks.gff_Kaiso_rep2_GM_signifpeaks.gff	OverlappingPeaks	16840410	16840709	27.9302	+	.	Kaiso_rep2_GM_signifpeaks.gff_16840380_height:31.1720698254364
chr1	union.pl_Kaiso_rep1_GM_signifpeaks.gff_Kaiso_rep2_GM_signifpeaks.gff	OverlappingPeaks	16971060	16971359	28.9277	+	.	Kaiso_rep2_GM_signifpeaks.gff_16971060_height:27.6807980049875
chr1	union.pl_Kaiso_rep1_GM_signifpeaks.gff_Kaiso_rep2_GM_signifpeaks.gff	OverlappingPeaks	17231730	17232089	34	+	.	Kaiso_rep2_GM_signifpeaks.gff_17231670_height:55
chr1	union.pl_Kaiso_rep1_GM_signifpeaks.gff_Kaiso_rep2_GM_signifpeaks.gff	OverlappingPeaks	19638480	19638719	31	+	.	Kaiso_rep2_GM_signifpeaks.gff_19638450_height:22
chr1	union.pl_Kaiso_rep1_GM_signifpeaks.gff_Kaiso_rep2_GM_signifpeaks.gff	OverlappingPeaks	19923210	19923689	171	+	.	Kaiso_rep2_GM_signifpeaks.gff_19923210_height:121
chr1	union.pl_Kaiso_rep1_GM_signifpeaks.gff_Kaiso_rep2_GM_signifpeaks.gff	OverlappingPeaks	24127320	24127529	20	+	.	Kaiso_rep2_GM_signifpeaks.gff_24127290_height:21
chr1	union.pl_Kaiso_rep1_GM_signifpeaks.gff_Kaiso_rep2_GM_signifpeaks.gff	OverlappingPeaks	24306540	24307049	185	+	.	Kaiso_rep2_GM_signifpeaks.gff_24306420_height:151
chr1	union.pl_Kaiso_rep1_GM_signifpeaks.gff_Kaiso_rep2_GM_signifpeaks.gff	OverlappingPeaks	25346100	25346309	31	+	.	Kaiso_rep2_GM_signifpeaks.gff_25346100_height:35
chr1	union.pl_Kaiso_rep1_GM_signifpeaks.gff_Kaiso_rep2_GM_signifpeaks.gff	OverlappingPeaks	25360500	25360739	17	+	.	Kaiso_rep2_GM_signifpeaks.gff_25360500_height:18
chr1	union.pl_Kaiso_rep1_GM_signifpeaks.gff_Kaiso_rep2_GM_signifpeaks.gff	OverlappingPeaks	25573740	25574009	21	+	.	Kaiso_rep2_GM_signifpeaks.gff_25573740_height:29
chr1	union.pl_Kaiso_rep1_GM_signifpeaks.gff_Kaiso_rep2_GM_signifpeaks.gff	OverlappingPeaks	26002620	26002859	22	+	.	Kaiso_rep2_GM_signifpeaks.gff_26002620_height:20
chr1	union.pl_Kaiso_rep1_GM_signifpeaks.gff_Kaiso_rep2_GM_signifpeaks.gff	OverlappingPeaks	26146440	26146829	100	+	.	Kaiso_rep2_GM_signifpeaks.gff_26146440_height:73
chr1	union.pl_Kaiso_rep1_GM_signifpeaks.gff_Kaiso_rep2_GM_signifpeaks.gff	OverlappingPeaks	26758500	26758829	44	+	.	Kaiso_rep2_GM_signifpeaks.gff_26758500_height:30
chr1	union.pl_Kaiso_rep1_GM_signifpeaks.gff_Kaiso_rep2_GM_signifpeaks.gff	OverlappingPeaks	27019470	27019799	39	+	.	Kaiso_rep2_GM_signifpeaks.gff_27019470_height:22
chr1	union.pl_Kaiso_rep1_GM_signifpeaks.gff_Kaiso_rep2_GM_signifpeaks.gff	OverlappingPeaks	27226710	27227189	121	+	.	Kaiso_rep2_GM_signifpeaks.gff_27226710_height:110
chr1	union.pl_Kaiso_rep1_GM_signifpeaks.gff_Kaiso_rep2_GM_signifpeaks.gff	OverlappingPeaks	27958230	27958379	17	+	.	Kaiso_rep2_GM_signifpeaks.gff_27958110_height:15
chr1	union.pl_Kaiso_rep1_GM_signifpeaks.gff_Kaiso_rep2_GM_signifpeaks.gff	OverlappingPeaks	28051950	28052369	138	+	.	Kaiso_rep2_GM_signifpeaks.gff_28051950_height:98
chr1	union.pl_Kaiso_rep1_GM_signifpeaks.gff_Kaiso_rep2_GM_signifpeaks.gff	OverlappingPeaks	28499220	28499369	19	+	.	Kaiso_rep2_GM_signifpeaks.gff_28499130_height:16
chr1	union.pl_Kaiso_rep1_GM_signifpeaks.gff_Kaiso_rep2_GM_signifpeaks.gff	OverlappingPeaks	28832160	28832579	138	+	.	Kaiso_rep2_GM_signifpeaks.gff_28832160_height:108
chr1	union.pl_Kaiso_rep1_GM_signifpeaks.gff_Kaiso_rep2_GM_signifpeaks.gff	OverlappingPeaks	28836480	28836719	21	+	.	Kaiso_rep2_GM_signifpeaks.gff_28836480_height:25
chr1	union.pl_Kaiso_rep1_GM_signifpeaks.gff_Kaiso_rep2_GM_signifpeaks.gff	OverlappingPeaks	28836990	28837289	17	+	.	Kaiso_rep2_GM_signifpeaks.gff_28836480_height:25
chr1	union.pl_Kaiso_rep1_GM_signifpeaks.gff_Kaiso_rep2_GM_signifpeaks.gff	OverlappingPeaks	28908270	28908449	17	+	.	Kaiso_rep2_GM_signifpeaks.gff_28908270_height:17
chr1	union.pl_Kaiso_rep1_GM_signifpeaks.gff_Kaiso_rep2_GM_signifpeaks.gff	OverlappingPeaks	28974960	28975319	61	+	.	Kaiso_rep2_GM_signifpeaks.gff_28974960_height:61
chr1	union.pl_Kaiso_rep1_GM_signifpeaks.gff_Kaiso_rep2_GM_signifpeaks.gff	OverlappingPeaks	29063070	29063129	17	+	.	Kaiso_rep2_GM_signifpeaks.gff_29063070_height:13
chr1	union.pl_Kaiso_rep1_GM_signifpeaks.gff_Kaiso_rep2_GM_signifpeaks.gff	OverlappingPeaks	29508390	29508719	43	+	.	Kaiso_rep2_GM_signifpeaks.gff_29508390_height:39
chr1	union.pl_Kaiso_rep1_GM_signifpeaks.gff_Kaiso_rep2_GM_signifpeaks.gff	OverlappingPeaks	31342020	31342169	18	+	.	Kaiso_rep2_GM_signifpeaks.gff_31341900_height:23
chr1	union.pl_Kaiso_rep1_GM_signifpeaks.gff_Kaiso_rep2_GM_signifpeaks.gff	OverlappingPeaks	33116580	33116759	21	+	.	Kaiso_rep2_GM_signifpeaks.gff_33116580_height:14
chr1	union.pl_Kaiso_rep1_GM_signifpeaks.gff_Kaiso_rep2_GM_signifpeaks.gff	OverlappingPeaks	36106950	36107369	110	+	.	Kaiso_rep2_GM_signifpeaks.gff_36106950_height:95
chr1	union.pl_Kaiso_rep1_GM_signifpeaks.gff_Kaiso_rep2_GM_signifpeaks.gff	OverlappingPeaks	37945350	37945589	20	+	.	Kaiso_rep2_GM_signifpeaks.gff_37945200_height:28
chr1	union.pl_Kaiso_rep1_GM_signifpeaks.gff_Kaiso_rep2_GM_signifpeaks.gff	OverlappingPeaks	38959020	38959259	23	+	.	Kaiso_rep2_GM_signifpeaks.gff_38959020_height:23
chr1	union.pl_Kaiso_rep1_GM_signifpeaks.gff_Kaiso_rep2_GM_signifpeaks.gff	OverlappingPeaks	40562820	40563059	25	+	.	Kaiso_rep2_GM_signifpeaks.gff_40562790_height:24
chr1	union.pl_Kaiso_rep1_GM_signifpeaks.gff_Kaiso_rep2_GM_signifpeaks.gff	OverlappingPeaks	40974210	40974479	32	+	.	Kaiso_rep2_GM_signifpeaks.gff_40974150_height:41
chr1	union.pl_Kaiso_rep1_GM_signifpeaks.gff_Kaiso_rep2_GM_signifpeaks.gff	OverlappingPeaks	41157120	41157539	129	+	.	Kaiso_rep2_GM_signifpeaks.gff_41157120_height:96
chr1	union.pl_Kaiso_rep1_GM_signifpeaks.gff_Kaiso_rep2_GM_signifpeaks.gff	OverlappingPeaks	42194400	42194789	27	+	.	Kaiso_rep2_GM_signifpeaks.gff_42194400_height:29
chr1	union.pl_Kaiso_rep1_GM_signifpeaks.gff_Kaiso_rep2_GM_signifpeaks.gff	OverlappingPeaks	42921930	42922139	16	+	.	Kaiso_rep2_GM_signifpeaks.gff_42921840_height:19
chr1	union.pl_Kaiso_rep1_GM_signifpeaks.gff_Kaiso_rep2_GM_signifpeaks.gff	OverlappingPeaks	43824360	43824749	124	+	.	Kaiso_rep2_GM_signifpeaks.gff_43824360_height:83
chr1	union.pl_Kaiso_rep1_GM_signifpeaks.gff_Kaiso_rep2_GM_signifpeaks.gff	OverlappingPeaks	45187170	45187499	109	+	.	Kaiso_rep2_GM_signifpeaks.gff_45187110_height:116
chr1	union.pl_Kaiso_rep1_GM_signifpeaks.gff_Kaiso_rep2_GM_signifpeaks.gff	OverlappingPeaks	45241140	45241259	16	+	.	Kaiso_rep2_GM_signifpeaks.gff_45241140_height:21
chr1	union.pl_Kaiso_rep1_GM_signifpeaks.gff_Kaiso_rep2_GM_signifpeaks.gff	OverlappingPeaks	45251910	45252059	22	+	.	Kaiso_rep2_GM_signifpeaks.gff_45251910_height:17
chr1	union.pl_Kaiso_rep1_GM_signifpeaks.gff_Kaiso_rep2_GM_signifpeaks.gff	OverlappingPeaks	45805440	45805769	40	+	.	Kaiso_rep2_GM_signifpeaks.gff_45805440_height:28
chr1	union.pl_Kaiso_rep1_GM_signifpeaks.gff_Kaiso_rep2_GM_signifpeaks.gff	OverlappingPeaks	45987360	45987809	190	+	.	Kaiso_rep2_GM_signifpeaks.gff_45987300_height:181
chr1	union.pl_Kaiso_rep1_GM_signifpeaks.gff_Kaiso_rep2_GM_signifpeaks.gff	OverlappingPeaks	46216410	46216649	26	+	.	Kaiso_rep2_GM_signifpeaks.gff_46216410_height:18
chr1	union.pl_Kaiso_rep1_GM_signifpeaks.gff_Kaiso_rep2_GM_signifpeaks.gff	OverlappingPeaks	53018940	53019299	62	+	.	Kaiso_rep2_GM_signifpeaks.gff_53018940_height:51
chr1	union.pl_Kaiso_rep1_GM_signifpeaks.gff_Kaiso_rep2_GM_signifpeaks.gff	OverlappingPeaks	53308290	53308679	86	+	.	Kaiso_rep2_GM_signifpeaks.gff_53308290_height:86
chr1	union.pl_Kaiso_rep1_GM_signifpeaks.gff_Kaiso_rep2_GM_signifpeaks.gff	OverlappingPeaks	54519030	54519329	39	+	.	Kaiso_rep2_GM_signifpeaks.gff_54519030_height:33
chr1	union.pl_Kaiso_rep1_GM_signifpeaks.gff_Kaiso_rep2_GM_signifpeaks.gff	OverlappingPeaks	59165580	59165909	51	+	.	Kaiso_rep2_GM_signifpeaks.gff_59165580_height:40
chr1	union.pl_Kaiso_rep1_GM_signifpeaks.gff_Kaiso_rep2_GM_signifpeaks.gff	OverlappingPeaks	65614350	65614529	22	+	.	Kaiso_rep2_GM_signifpeaks.gff_65614350_height:15
chr1	union.pl_Kaiso_rep1_GM_signifpeaks.gff_Kaiso_rep2_GM_signifpeaks.gff	OverlappingPeaks	67896030	67896419	79	+	.	Kaiso_rep2_GM_signifpeaks.gff_67896030_height:46
chr1	union.pl_Kaiso_rep1_GM_signifpeaks.gff_Kaiso_rep2_GM_signifpeaks.gff	OverlappingPeaks	67896450	67896809	79	+	.	Kaiso_rep2_GM_signifpeaks.gff_67896450_height:26
chr1	union.pl_Kaiso_rep1_GM_signifpeaks.gff_Kaiso_rep2_GM_signifpeaks.gff	OverlappingPeaks	70686990	70687199	21	+	.	Kaiso_rep2_GM_signifpeaks.gff_70686990_height:18
chr1	union.pl_Kaiso_rep1_GM_signifpeaks.gff_Kaiso_rep2_GM_signifpeaks.gff	OverlappingPeaks	70820160	70820729	155	+	.	Kaiso_rep2_GM_signifpeaks.gff_70820070_height:141
chr1	union.pl_Kaiso_rep1_GM_signifpeaks.gff_Kaiso_rep2_GM_signifpeaks.gff	OverlappingPeaks	78148140	78148739	205	+	.	Kaiso_rep2_GM_signifpeaks.gff_78148110_height:165
chr1	union.pl_Kaiso_rep1_GM_signifpeaks.gff_Kaiso_rep2_GM_signifpeaks.gff	OverlappingPeaks	78444630	78445349	167	+	.	Kaiso_rep2_GM_signifpeaks.gff_78444630_height:118
chr1	union.pl_Kaiso_rep1_GM_signifpeaks.gff_Kaiso_rep2_GM_signifpeaks.gff	OverlappingPeaks	87170130	87170309	19	+	.	Kaiso_rep2_GM_signifpeaks.gff_87170100_height:18
chr1	union.pl_Kaiso_rep1_GM_signifpeaks.gff_Kaiso_rep2_GM_signifpeaks.gff	OverlappingPeaks	93544530	93544889	21	+	.	Kaiso_rep2_GM_signifpeaks.gff_93544500_height:23
chr1	union.pl_Kaiso_rep1_GM_signifpeaks.gff_Kaiso_rep2_GM_signifpeaks.gff	OverlappingPeaks	94344540	94344899	110	+	.	Kaiso_rep2_GM_signifpeaks.gff_94344510_height:76
chr1	union.pl_Kaiso_rep1_GM_signifpeaks.gff_Kaiso_rep2_GM_signifpeaks.gff	OverlappingPeaks	100315380	100315799	76	+	.	Kaiso_rep2_GM_signifpeaks.gff_100315350_height:76
chr1	union.pl_Kaiso_rep1_GM_signifpeaks.gff_Kaiso_rep2_GM_signifpeaks.gff	OverlappingPeaks	104068350	104068739	129	+	.	Kaiso_rep2_GM_signifpeaks.gff_104068350_height:70
chr1	union.pl_Kaiso_rep1_GM_signifpeaks.gff_Kaiso_rep2_GM_signifpeaks.gff	OverlappingPeaks	104326500	104326739	27	+	.	Kaiso_rep2_GM_signifpeaks.gff_104326500_height:27
chr1	union.pl_Kaiso_rep1_GM_signifpeaks.gff_Kaiso_rep2_GM_signifpeaks.gff	OverlappingPeaks	109618680	109618919	35	+	.	Kaiso_rep2_GM_signifpeaks.gff_109618530_height:20
chr1	union.pl_Kaiso_rep1_GM_signifpeaks.gff_Kaiso_rep2_GM_signifpeaks.gff	OverlappingPeaks	110036400	110036759	64	+	.	Kaiso_rep2_GM_signifpeaks.gff_110036400_height:61
chr1	union.pl_Kaiso_rep1_GM_signifpeaks.gff_Kaiso_rep2_GM_signifpeaks.gff	OverlappingPeaks	110576910	110577359	199	+	.	Kaiso_rep2_GM_signifpeaks.gff_110576910_height:183
chr1	union.pl_Kaiso_rep1_GM_signifpeaks.gff_Kaiso_rep2_GM_signifpeaks.gff	OverlappingPeaks	110880900	110881829	188	+	.	Kaiso_rep2_GM_signifpeaks.gff_110880870_height:146
chr1	union.pl_Kaiso_rep1_GM_signifpeaks.gff_Kaiso_rep2_GM_signifpeaks.gff	OverlappingPeaks	111742920	111743159	23	+	.	Kaiso_rep2_GM_signifpeaks.gff_111742920_height:20
chr1	union.pl_Kaiso_rep1_GM_signifpeaks.gff_Kaiso_rep2_GM_signifpeaks.gff	OverlappingPeaks	111991740	111992339	168	+	.	Kaiso_rep2_GM_signifpeaks.gff_111991740_height:122
chr1	union.pl_Kaiso_rep1_GM_signifpeaks.gff_Kaiso_rep2_GM_signifpeaks.gff	OverlappingPeaks	112298220	112298729	143	+	.	Kaiso_rep2_GM_signifpeaks.gff_112298160_height:98
chr1	union.pl_Kaiso_rep1_GM_signifpeaks.gff_Kaiso_rep2_GM_signifpeaks.gff	OverlappingPeaks	113250060	113250269	23	+	.	Kaiso_rep2_GM_signifpeaks.gff_113250060_height:18
chr1	union.pl_Kaiso_rep1_GM_signifpeaks.gff_Kaiso_rep2_GM_signifpeaks.gff	OverlappingPeaks	114447750	114448079	23	+	.	Kaiso_rep2_GM_signifpeaks.gff_114447750_height:23
chr1	union.pl_Kaiso_rep1_GM_signifpeaks.gff_Kaiso_rep2_GM_signifpeaks.gff	OverlappingPeaks	115300140	115300859	99	+	.	Kaiso_rep2_GM_signifpeaks.gff_115300110_height:103
chr1	union.pl_Kaiso_rep1_GM_signifpeaks.gff_Kaiso_rep2_GM_signifpeaks.gff	OverlappingPeaks	116961000	116961419	86	+	.	Kaiso_rep2_GM_signifpeaks.gff_116961000_height:81
chr1	union.pl_Kaiso_rep1_GM_signifpeaks.gff_Kaiso_rep2_GM_signifpeaks.gff	OverlappingPeaks	119683110	119683469	35	+	.	Kaiso_rep2_GM_signifpeaks.gff_119683110_height:21
chr1	union.pl_Kaiso_rep1_GM_signifpeaks.gff_Kaiso_rep2_GM_signifpeaks.gff	OverlappingPeaks	120191010	120191249	45	+	.	Kaiso_rep2_GM_signifpeaks.gff_120191010_height:23
chr1	union.pl_Kaiso_rep1_GM_signifpeaks.gff_Kaiso_rep2_GM_signifpeaks.gff	OverlappingPeaks	121484910	121485119	14.0317	+	.	Kaiso_rep2_GM_signifpeaks.gff_121484760_height:13.6507936507937
chr1	union.pl_Kaiso_rep1_GM_signifpeaks.gff_Kaiso_rep2_GM_signifpeaks.gff	OverlappingPeaks	144534030	144534299	22.4543	+	.	Kaiso_rep2_GM_signifpeaks.gff_144534000_height:26.6318537859008
chr1	union.pl_Kaiso_rep1_GM_signifpeaks.gff_Kaiso_rep2_GM_signifpeaks.gff	OverlappingPeaks	145382760	145383209	53	+	.	Kaiso_rep2_GM_signifpeaks.gff_145382700_height:89
chr1	union.pl_Kaiso_rep1_GM_signifpeaks.gff_Kaiso_rep2_GM_signifpeaks.gff	OverlappingPeaks	145507560	145507739	33	+	.	Kaiso_rep2_GM_signifpeaks.gff_145507560_height:17
chr1	union.pl_Kaiso_rep1_GM_signifpeaks.gff_Kaiso_rep2_GM_signifpeaks.gff	OverlappingPeaks	145516140	145516529	63	+	.	Kaiso_rep2_GM_signifpeaks.gff_145516050_height:44
chr1	union.pl_Kaiso_rep1_GM_signifpeaks.gff_Kaiso_rep2_GM_signifpeaks.gff	OverlappingPeaks	146555970	146556449	41	+	.	Kaiso_rep2_GM_signifpeaks.gff_146555820_height:64
chr1	union.pl_Kaiso_rep1_GM_signifpeaks.gff_Kaiso_rep2_GM_signifpeaks.gff	OverlappingPeaks	147735750	147736199	22	+	.	Kaiso_rep2_GM_signifpeaks.gff_147735690_height:43
chr1	union.pl_Kaiso_rep1_GM_signifpeaks.gff_Kaiso_rep2_GM_signifpeaks.gff	OverlappingPeaks	148241460	148241759	102	+	.	Kaiso_rep2_GM_signifpeaks.gff_148241430_height:105
chr1	union.pl_Kaiso_rep1_GM_signifpeaks.gff_Kaiso_rep2_GM_signifpeaks.gff	OverlappingPeaks	149858430	149858759	24	+	.	Kaiso_rep2_GM_signifpeaks.gff_149858400_height:35
chr1	union.pl_Kaiso_rep1_GM_signifpeaks.gff_Kaiso_rep2_GM_signifpeaks.gff	OverlappingPeaks	149859030	149859449	20	+	.	Kaiso_rep2_GM_signifpeaks.gff_149859030_height:22
chr1	union.pl_Kaiso_rep1_GM_signifpeaks.gff_Kaiso_rep2_GM_signifpeaks.gff	OverlappingPeaks	150241260	150241469	17	+	.	Kaiso_rep2_GM_signifpeaks.gff_150241230_height:23
chr1	union.pl_Kaiso_rep1_GM_signifpeaks.gff_Kaiso_rep2_GM_signifpeaks.gff	OverlappingPeaks	151138380	151138739	37	+	.	Kaiso_rep2_GM_signifpeaks.gff_151138350_height:40
chr1	union.pl_Kaiso_rep1_GM_signifpeaks.gff_Kaiso_rep2_GM_signifpeaks.gff	OverlappingPeaks	151763880	151764119	40	+	.	Kaiso_rep2_GM_signifpeaks.gff_151763880_height:24
chr1	union.pl_Kaiso_rep1_GM_signifpeaks.gff_Kaiso_rep2_GM_signifpeaks.gff	OverlappingPeaks	153935730	153936029	48	+	.	Kaiso_rep2_GM_signifpeaks.gff_153935730_height:32
chr1	union.pl_Kaiso_rep1_GM_signifpeaks.gff_Kaiso_rep2_GM_signifpeaks.gff	OverlappingPeaks	154908960	154909349	34	+	.	Kaiso_rep2_GM_signifpeaks.gff_154908960_height:32
chr1	union.pl_Kaiso_rep1_GM_signifpeaks.gff_Kaiso_rep2_GM_signifpeaks.gff	OverlappingPeaks	154946970	154947179	36	+	.	Kaiso_rep2_GM_signifpeaks.gff_154946970_height:15
chr1	union.pl_Kaiso_rep1_GM_signifpeaks.gff_Kaiso_rep2_GM_signifpeaks.gff	OverlappingPeaks	155214390	155214629	47	+	.	Kaiso_rep2_GM_signifpeaks.gff_155214360_height:38
chr1	union.pl_Kaiso_rep1_GM_signifpeaks.gff_Kaiso_rep2_GM_signifpeaks.gff	OverlappingPeaks	155232060	155232449	96	+	.	Kaiso_rep2_GM_signifpeaks.gff_155232060_height:55
chr1	union.pl_Kaiso_rep1_GM_signifpeaks.gff_Kaiso_rep2_GM_signifpeaks.gff	OverlappingPeaks	155278320	155278799	102	+	.	Kaiso_rep2_GM_signifpeaks.gff_155278320_height:82
chr1	union.pl_Kaiso_rep1_GM_signifpeaks.gff_Kaiso_rep2_GM_signifpeaks.gff	OverlappingPeaks	155715240	155715449	25	+	.	Kaiso_rep2_GM_signifpeaks.gff_155715240_height:17
chr1	union.pl_Kaiso_rep1_GM_signifpeaks.gff_Kaiso_rep2_GM_signifpeaks.gff	OverlappingPeaks	156024450	156024749	40	+	.	Kaiso_rep2_GM_signifpeaks.gff_156024450_height:24
chr1	union.pl_Kaiso_rep1_GM_signifpeaks.gff_Kaiso_rep2_GM_signifpeaks.gff	OverlappingPeaks	156097020	156097229	19	+	.	Kaiso_rep2_GM_signifpeaks.gff_156096990_height:20
chr1	union.pl_Kaiso_rep1_GM_signifpeaks.gff_Kaiso_rep2_GM_signifpeaks.gff	OverlappingPeaks	156182790	156183239	81	+	.	Kaiso_rep2_GM_signifpeaks.gff_156182790_height:85
chr1	union.pl_Kaiso_rep1_GM_signifpeaks.gff_Kaiso_rep2_GM_signifpeaks.gff	OverlappingPeaks	156252450	156252839	193	+	.	Kaiso_rep2_GM_signifpeaks.gff_156252390_height:175
chr1	union.pl_Kaiso_rep1_GM_signifpeaks.gff_Kaiso_rep2_GM_signifpeaks.gff	OverlappingPeaks	159893520	159893699	17	+	.	Kaiso_rep2_GM_signifpeaks.gff_159893520_height:16
chr1	union.pl_Kaiso_rep1_GM_signifpeaks.gff_Kaiso_rep2_GM_signifpeaks.gff	OverlappingPeaks	160232160	160232459	37	+	.	Kaiso_rep2_GM_signifpeaks.gff_160232100_height:24
chr1	union.pl_Kaiso_rep1_GM_signifpeaks.gff_Kaiso_rep2_GM_signifpeaks.gff	OverlappingPeaks	160370130	160370369	27	+	.	Kaiso_rep2_GM_signifpeaks.gff_160370070_height:45
chr1	union.pl_Kaiso_rep1_GM_signifpeaks.gff_Kaiso_rep2_GM_signifpeaks.gff	OverlappingPeaks	160596600	160596779	19	+	.	Kaiso_rep2_GM_signifpeaks.gff_160596510_height:16
chr1	union.pl_Kaiso_rep1_GM_signifpeaks.gff_Kaiso_rep2_GM_signifpeaks.gff	OverlappingPeaks	161136150	161136389	80	+	.	Kaiso_rep2_GM_signifpeaks.gff_161136150_height:50
chr1	union.pl_Kaiso_rep1_GM_signifpeaks.gff_Kaiso_rep2_GM_signifpeaks.gff	OverlappingPeaks	161735910	161736269	36	+	.	Kaiso_rep2_GM_signifpeaks.gff_161735880_height:46
chr1	union.pl_Kaiso_rep1_GM_signifpeaks.gff_Kaiso_rep2_GM_signifpeaks.gff	OverlappingPeaks	165738000	165738479	133	+	.	Kaiso_rep2_GM_signifpeaks.gff_165738000_height:106
chr1	union.pl_Kaiso_rep1_GM_signifpeaks.gff_Kaiso_rep2_GM_signifpeaks.gff	OverlappingPeaks	167905590	167906009	154	+	.	Kaiso_rep2_GM_signifpeaks.gff_167905590_height:143
chr1	union.pl_Kaiso_rep1_GM_signifpeaks.gff_Kaiso_rep2_GM_signifpeaks.gff	OverlappingPeaks	174173760	174174089	40	+	.	Kaiso_rep2_GM_signifpeaks.gff_174173760_height:71
chr1	union.pl_Kaiso_rep1_GM_signifpeaks.gff_Kaiso_rep2_GM_signifpeaks.gff	OverlappingPeaks	174968790	174969269	63	+	.	Kaiso_rep2_GM_signifpeaks.gff_174968790_height:37
chr1	union.pl_Kaiso_rep1_GM_signifpeaks.gff_Kaiso_rep2_GM_signifpeaks.gff	OverlappingPeaks	174992490	174992939	73	+	.	Kaiso_rep2_GM_signifpeaks.gff_174992490_height:50
chr1	union.pl_Kaiso_rep1_GM_signifpeaks.gff_Kaiso_rep2_GM_signifpeaks.gff	OverlappingPeaks	179335140	179335289	22	+	.	Kaiso_rep2_GM_signifpeaks.gff_179335080_height:15
chr1	union.pl_Kaiso_rep1_GM_signifpeaks.gff_Kaiso_rep2_GM_signifpeaks.gff	OverlappingPeaks	179851740	179852069	37	+	.	Kaiso_rep2_GM_signifpeaks.gff_179851740_height:24
chr1	union.pl_Kaiso_rep1_GM_signifpeaks.gff_Kaiso_rep2_GM_signifpeaks.gff	OverlappingPeaks	179923680	179924039	117	+	.	Kaiso_rep2_GM_signifpeaks.gff_179923680_height:102
chr1	union.pl_Kaiso_rep1_GM_signifpeaks.gff_Kaiso_rep2_GM_signifpeaks.gff	OverlappingPeaks	180472020	180472229	23	+	.	Kaiso_rep2_GM_signifpeaks.gff_180472020_height:17
chr1	union.pl_Kaiso_rep1_GM_signifpeaks.gff_Kaiso_rep2_GM_signifpeaks.gff	OverlappingPeaks	182585280	182585519	20	+	.	Kaiso_rep2_GM_signifpeaks.gff_182585280_height:17
chr1	union.pl_Kaiso_rep1_GM_signifpeaks.gff_Kaiso_rep2_GM_signifpeaks.gff	OverlappingPeaks	183440250	183440429	16	+	.	Kaiso_rep2_GM_signifpeaks.gff_183440190_height:25
chr1	union.pl_Kaiso_rep1_GM_signifpeaks.gff_Kaiso_rep2_GM_signifpeaks.gff	OverlappingPeaks	183441000	183441599	97	+	.	Kaiso_rep2_GM_signifpeaks.gff_183441000_height:84
chr1	union.pl_Kaiso_rep1_GM_signifpeaks.gff_Kaiso_rep2_GM_signifpeaks.gff	OverlappingPeaks	184724070	184724459	108	+	.	Kaiso_rep2_GM_signifpeaks.gff_184724070_height:85
chr1	union.pl_Kaiso_rep1_GM_signifpeaks.gff_Kaiso_rep2_GM_signifpeaks.gff	OverlappingPeaks	195164610	195164759	17	+	.	Kaiso_rep2_GM_signifpeaks.gff_195164580_height:15
chr1	union.pl_Kaiso_rep1_GM_signifpeaks.gff_Kaiso_rep2_GM_signifpeaks.gff	OverlappingPeaks	201924210	201924689	57	+	.	Kaiso_rep2_GM_signifpeaks.gff_201924210_height:47
chr1	union.pl_Kaiso_rep1_GM_signifpeaks.gff_Kaiso_rep2_GM_signifpeaks.gff	OverlappingPeaks	202976250	202976669	81	+	.	Kaiso_rep2_GM_signifpeaks.gff_202976250_height:56
chr1	union.pl_Kaiso_rep1_GM_signifpeaks.gff_Kaiso_rep2_GM_signifpeaks.gff	OverlappingPeaks	205257360	205257629	24	+	.	Kaiso_rep2_GM_signifpeaks.gff_205257360_height:23
chr1	union.pl_Kaiso_rep1_GM_signifpeaks.gff_Kaiso_rep2_GM_signifpeaks.gff	OverlappingPeaks	205718130	205718429	57	+	.	Kaiso_rep2_GM_signifpeaks.gff_205718130_height:28
chr1	union.pl_Kaiso_rep1_GM_signifpeaks.gff_Kaiso_rep2_GM_signifpeaks.gff	OverlappingPeaks	206290260	206290499	19	+	.	Kaiso_rep2_GM_signifpeaks.gff_206290260_height:20
chr1	union.pl_Kaiso_rep1_GM_signifpeaks.gff_Kaiso_rep2_GM_signifpeaks.gff	OverlappingPeaks	207224100	207224609	173	+	.	Kaiso_rep2_GM_signifpeaks.gff_207224100_height:129
chr1	union.pl_Kaiso_rep1_GM_signifpeaks.gff_Kaiso_rep2_GM_signifpeaks.gff	OverlappingPeaks	207226140	207226529	128	+	.	Kaiso_rep2_GM_signifpeaks.gff_207226140_height:80
chr1	union.pl_Kaiso_rep1_GM_signifpeaks.gff_Kaiso_rep2_GM_signifpeaks.gff	OverlappingPeaks	207494520	207494819	35	+	.	Kaiso_rep2_GM_signifpeaks.gff_207494520_height:24
chr1	union.pl_Kaiso_rep1_GM_signifpeaks.gff_Kaiso_rep2_GM_signifpeaks.gff	OverlappingPeaks	209957760	209958149	130	+	.	Kaiso_rep2_GM_signifpeaks.gff_209957760_height:88
chr1	union.pl_Kaiso_rep1_GM_signifpeaks.gff_Kaiso_rep2_GM_signifpeaks.gff	OverlappingPeaks	210547200	210547409	17	+	.	Kaiso_rep2_GM_signifpeaks.gff_210547080_height:34
chr1	union.pl_Kaiso_rep1_GM_signifpeaks.gff_Kaiso_rep2_GM_signifpeaks.gff	OverlappingPeaks	213031470	213031649	24	+	.	Kaiso_rep2_GM_signifpeaks.gff_213031470_height:17
chr1	union.pl_Kaiso_rep1_GM_signifpeaks.gff_Kaiso_rep2_GM_signifpeaks.gff	OverlappingPeaks	221951130	221951339	25	+	.	Kaiso_rep2_GM_signifpeaks.gff_221951070_height:16
chr1	union.pl_Kaiso_rep1_GM_signifpeaks.gff_Kaiso_rep2_GM_signifpeaks.gff	OverlappingPeaks	227922930	227923109	18	+	.	Kaiso_rep2_GM_signifpeaks.gff_227922930_height:27
chr1	union.pl_Kaiso_rep1_GM_signifpeaks.gff_Kaiso_rep2_GM_signifpeaks.gff	OverlappingPeaks	228674340	228674579	21	+	.	Kaiso_rep2_GM_signifpeaks.gff_228674340_height:22
chr1	union.pl_Kaiso_rep1_GM_signifpeaks.gff_Kaiso_rep2_GM_signifpeaks.gff	OverlappingPeaks	229643640	229644299	34	+	.	Kaiso_rep2_GM_signifpeaks.gff_229643640_height:40
chr1	union.pl_Kaiso_rep1_GM_signifpeaks.gff_Kaiso_rep2_GM_signifpeaks.gff	OverlappingPeaks	231473820	231474209	151	+	.	Kaiso_rep2_GM_signifpeaks.gff_231473820_height:93
chr1	union.pl_Kaiso_rep1_GM_signifpeaks.gff_Kaiso_rep2_GM_signifpeaks.gff	OverlappingPeaks	232940880	232941329	196	+	.	Kaiso_rep2_GM_signifpeaks.gff_232940880_height:166
chr1	union.pl_Kaiso_rep1_GM_signifpeaks.gff_Kaiso_rep2_GM_signifpeaks.gff	OverlappingPeaks	234509190	234509459	22	+	.	Kaiso_rep2_GM_signifpeaks.gff_234509190_height:24
chr1	union.pl_Kaiso_rep1_GM_signifpeaks.gff_Kaiso_rep2_GM_signifpeaks.gff	OverlappingPeaks	234831840	234832079	20	+	.	Kaiso_rep2_GM_signifpeaks.gff_234831840_height:26
chr1	union.pl_Kaiso_rep1_GM_signifpeaks.gff_Kaiso_rep2_GM_signifpeaks.gff	OverlappingPeaks	235147500	235147679	15	+	.	Kaiso_rep2_GM_signifpeaks.gff_235147500_height:19
chr1	union.pl_Kaiso_rep1_GM_signifpeaks.gff_Kaiso_rep2_GM_signifpeaks.gff	OverlappingPeaks	235292250	235292429	15	+	.	Kaiso_rep2_GM_signifpeaks.gff_235292130_height:16
chr1	union.pl_Kaiso_rep1_GM_signifpeaks.gff_Kaiso_rep2_GM_signifpeaks.gff	OverlappingPeaks	243759750	243759929	20	+	.	Kaiso_rep2_GM_signifpeaks.gff_243759750_height:21
chr1	union.pl_Kaiso_rep1_GM_signifpeaks.gff_Kaiso_rep2_GM_signifpeaks.gff	OverlappingPeaks	244014030	244014209	17	+	.	Kaiso_rep2_GM_signifpeaks.gff_244014030_height:16
chr1	union.pl_Kaiso_rep1_GM_signifpeaks.gff_Kaiso_rep2_GM_signifpeaks.gff	OverlappingPeaks	244615260	244615649	60	+	.	Kaiso_rep2_GM_signifpeaks.gff_244615260_height:51
chr1	union.pl_Kaiso_rep1_GM_signifpeaks.gff_Kaiso_rep2_GM_signifpeaks.gff	OverlappingPeaks	245120880	245121089	26	+	.	Kaiso_rep2_GM_signifpeaks.gff_245120880_height:24
chr1	union.pl_Kaiso_rep1_GM_signifpeaks.gff_Kaiso_rep2_GM_signifpeaks.gff	OverlappingPeaks	247095120	247095629	131	+	.	Kaiso_rep2_GM_signifpeaks.gff_247095030_height:91
chr1	union.pl_Kaiso_rep1_GM_signifpeaks.gff_Kaiso_rep2_GM_signifpeaks.gff	OverlappingPeaks	249167910	249168149	27	+	.	Kaiso_rep2_GM_signifpeaks.gff_249167910_height:20
chr6	union.pl_Kaiso_rep1_GM_signifpeaks.gff_Kaiso_rep2_GM_signifpeaks.gff	OverlappingPeaks	403200	403379	17	+	.	Kaiso_rep2_GM_signifpeaks.gff_403200_height:25
chr6	union.pl_Kaiso_rep1_GM_signifpeaks.gff_Kaiso_rep2_GM_signifpeaks.gff	OverlappingPeaks	403410	403889	26	+	.	Kaiso_rep2_GM_signifpeaks.gff_403200_height:25
chr6	union.pl_Kaiso_rep1_GM_signifpeaks.gff_Kaiso_rep2_GM_signifpeaks.gff	OverlappingPeaks	410640	410939	19	+	.	Kaiso_rep2_GM_signifpeaks.gff_410460_height:19
chr6	union.pl_Kaiso_rep1_GM_signifpeaks.gff_Kaiso_rep2_GM_signifpeaks.gff	OverlappingPeaks	411840	412109	27	+	.	Kaiso_rep2_GM_signifpeaks.gff_411750_height:30
chr6	union.pl_Kaiso_rep1_GM_signifpeaks.gff_Kaiso_rep2_GM_signifpeaks.gff	OverlappingPeaks	434700	434969	42	+	.	Kaiso_rep2_GM_signifpeaks.gff_434700_height:25
chr6	union.pl_Kaiso_rep1_GM_signifpeaks.gff_Kaiso_rep2_GM_signifpeaks.gff	OverlappingPeaks	2663340	2663729	87	+	.	Kaiso_rep2_GM_signifpeaks.gff_2663340_height:67
chr6	union.pl_Kaiso_rep1_GM_signifpeaks.gff_Kaiso_rep2_GM_signifpeaks.gff	OverlappingPeaks	2765160	2765789	80	+	.	Kaiso_rep2_GM_signifpeaks.gff_2765160_height:47
chr6	union.pl_Kaiso_rep1_GM_signifpeaks.gff_Kaiso_rep2_GM_signifpeaks.gff	OverlappingPeaks	3849450	3849809	74	+	.	Kaiso_rep2_GM_signifpeaks.gff_3849450_height:71
chr6	union.pl_Kaiso_rep1_GM_signifpeaks.gff_Kaiso_rep2_GM_signifpeaks.gff	OverlappingPeaks	6918780	6918989	24	+	.	Kaiso_rep2_GM_signifpeaks.gff_6918780_height:18
chr6	union.pl_Kaiso_rep1_GM_signifpeaks.gff_Kaiso_rep2_GM_signifpeaks.gff	OverlappingPeaks	7313400	7313789	137	+	.	Kaiso_rep2_GM_signifpeaks.gff_7313400_height:123
chr6	union.pl_Kaiso_rep1_GM_signifpeaks.gff_Kaiso_rep2_GM_signifpeaks.gff	OverlappingPeaks	7963560	7963799	21	+	.	Kaiso_rep2_GM_signifpeaks.gff_7963530_height:19
chr6	union.pl_Kaiso_rep1_GM_signifpeaks.gff_Kaiso_rep2_GM_signifpeaks.gff	OverlappingPeaks	8102640	8102909	31	+	.	Kaiso_rep2_GM_signifpeaks.gff_8102580_height:25
chr6	union.pl_Kaiso_rep1_GM_signifpeaks.gff_Kaiso_rep2_GM_signifpeaks.gff	OverlappingPeaks	13574460	13574819	66	+	.	Kaiso_rep2_GM_signifpeaks.gff_13574460_height:51
chr6	union.pl_Kaiso_rep1_GM_signifpeaks.gff_Kaiso_rep2_GM_signifpeaks.gff	OverlappingPeaks	13712460	13712609	16	+	.	Kaiso_rep2_GM_signifpeaks.gff_13712460_height:18
chr6	union.pl_Kaiso_rep1_GM_signifpeaks.gff_Kaiso_rep2_GM_signifpeaks.gff	OverlappingPeaks	24775260	24775529	20	+	.	Kaiso_rep2_GM_signifpeaks.gff_24775230_height:16
chr6	union.pl_Kaiso_rep1_GM_signifpeaks.gff_Kaiso_rep2_GM_signifpeaks.gff	OverlappingPeaks	25279260	25279529	42	+	.	Kaiso_rep2_GM_signifpeaks.gff_25279260_height:21
chr6	union.pl_Kaiso_rep1_GM_signifpeaks.gff_Kaiso_rep2_GM_signifpeaks.gff	OverlappingPeaks	25992780	25992989	19	+	.	Kaiso_rep2_GM_signifpeaks.gff_25992780_height:19
chr6	union.pl_Kaiso_rep1_GM_signifpeaks.gff_Kaiso_rep2_GM_signifpeaks.gff	OverlappingPeaks	26027130	26027639	36	+	.	Kaiso_rep2_GM_signifpeaks.gff_26027130_height:36
chr6	union.pl_Kaiso_rep1_GM_signifpeaks.gff_Kaiso_rep2_GM_signifpeaks.gff	OverlappingPeaks	26032050	26032409	45	+	.	Kaiso_rep2_GM_signifpeaks.gff_26032050_height:50
chr6	union.pl_Kaiso_rep1_GM_signifpeaks.gff_Kaiso_rep2_GM_signifpeaks.gff	OverlappingPeaks	26043540	26043869	20	+	.	Kaiso_rep2_GM_signifpeaks.gff_26043450_height:21
chr6	union.pl_Kaiso_rep1_GM_signifpeaks.gff_Kaiso_rep2_GM_signifpeaks.gff	OverlappingPeaks	26045580	26045819	40	+	.	Kaiso_rep2_GM_signifpeaks.gff_26045550_height:47
chr6	union.pl_Kaiso_rep1_GM_signifpeaks.gff_Kaiso_rep2_GM_signifpeaks.gff	OverlappingPeaks	26055450	26056799	83	+	.	Kaiso_rep2_GM_signifpeaks.gff_26055450_height:75
chr6	union.pl_Kaiso_rep1_GM_signifpeaks.gff_Kaiso_rep2_GM_signifpeaks.gff	OverlappingPeaks	26104080	26104409	30	+	.	Kaiso_rep2_GM_signifpeaks.gff_26104080_height:35
chr6	union.pl_Kaiso_rep1_GM_signifpeaks.gff_Kaiso_rep2_GM_signifpeaks.gff	OverlappingPeaks	26124360	26124719	26	+	.	Kaiso_rep2_GM_signifpeaks.gff_26124360_height:30
chr6	union.pl_Kaiso_rep1_GM_signifpeaks.gff_Kaiso_rep2_GM_signifpeaks.gff	OverlappingPeaks	26156460	26157179	63	+	.	Kaiso_rep2_GM_signifpeaks.gff_26156400_height:70
chr6	union.pl_Kaiso_rep1_GM_signifpeaks.gff_Kaiso_rep2_GM_signifpeaks.gff	OverlappingPeaks	26157390	26157779	43	+	.	Kaiso_rep2_GM_signifpeaks.gff_26157360_height:53
chr6	union.pl_Kaiso_rep1_GM_signifpeaks.gff_Kaiso_rep2_GM_signifpeaks.gff	OverlappingPeaks	26189190	26189399	21	+	.	Kaiso_rep2_GM_signifpeaks.gff_26189070_height:26
chr6	union.pl_Kaiso_rep1_GM_signifpeaks.gff_Kaiso_rep2_GM_signifpeaks.gff	OverlappingPeaks	26197050	26197589	30	+	.	Kaiso_rep2_GM_signifpeaks.gff_26197050_height:29
chr6	union.pl_Kaiso_rep1_GM_signifpeaks.gff_Kaiso_rep2_GM_signifpeaks.gff	OverlappingPeaks	26204730	26204939	31	+	.	Kaiso_rep2_GM_signifpeaks.gff_26204730_height:38
chr6	union.pl_Kaiso_rep1_GM_signifpeaks.gff_Kaiso_rep2_GM_signifpeaks.gff	OverlappingPeaks	26217210	26217599	29	+	.	Kaiso_rep2_GM_signifpeaks.gff_26217150_height:38
chr6	union.pl_Kaiso_rep1_GM_signifpeaks.gff_Kaiso_rep2_GM_signifpeaks.gff	OverlappingPeaks	26233830	26235299	73	+	.	Kaiso_rep2_GM_signifpeaks.gff_26233830_height:69
chr6	union.pl_Kaiso_rep1_GM_signifpeaks.gff_Kaiso_rep2_GM_signifpeaks.gff	OverlappingPeaks	26250660	26250929	24	+	.	Kaiso_rep2_GM_signifpeaks.gff_26250660_height:38
chr6	union.pl_Kaiso_rep1_GM_signifpeaks.gff_Kaiso_rep2_GM_signifpeaks.gff	OverlappingPeaks	26271300	26271689	48	+	.	Kaiso_rep2_GM_signifpeaks.gff_26271060_height:45
chr6	union.pl_Kaiso_rep1_GM_signifpeaks.gff_Kaiso_rep2_GM_signifpeaks.gff	OverlappingPeaks	26285340	26285639	30	+	.	Kaiso_rep2_GM_signifpeaks.gff_26285340_height:37
chr6	union.pl_Kaiso_rep1_GM_signifpeaks.gff_Kaiso_rep2_GM_signifpeaks.gff	OverlappingPeaks	26365590	26365859	23	+	.	Kaiso_rep2_GM_signifpeaks.gff_26365590_height:28
chr6	union.pl_Kaiso_rep1_GM_signifpeaks.gff_Kaiso_rep2_GM_signifpeaks.gff	OverlappingPeaks	27100770	27101189	18	+	.	Kaiso_rep2_GM_signifpeaks.gff_27100710_height:32
chr6	union.pl_Kaiso_rep1_GM_signifpeaks.gff_Kaiso_rep2_GM_signifpeaks.gff	OverlappingPeaks	27101580	27101849	27	+	.	Kaiso_rep2_GM_signifpeaks.gff_27101520_height:31
chr6	union.pl_Kaiso_rep1_GM_signifpeaks.gff_Kaiso_rep2_GM_signifpeaks.gff	OverlappingPeaks	27106950	27107189	16	+	.	Kaiso_rep2_GM_signifpeaks.gff_27106950_height:28
chr6	union.pl_Kaiso_rep1_GM_signifpeaks.gff_Kaiso_rep2_GM_signifpeaks.gff	OverlappingPeaks	27114840	27115109	21	+	.	Kaiso_rep2_GM_signifpeaks.gff_27114690_height:43
chr6	union.pl_Kaiso_rep1_GM_signifpeaks.gff_Kaiso_rep2_GM_signifpeaks.gff	OverlappingPeaks	27777780	27777959	28	+	.	Kaiso_rep2_GM_signifpeaks.gff_27777780_height:38
chr6	union.pl_Kaiso_rep1_GM_signifpeaks.gff_Kaiso_rep2_GM_signifpeaks.gff	OverlappingPeaks	27798660	27798899	17	+	.	Kaiso_rep2_GM_signifpeaks.gff_27798510_height:21
chr6	union.pl_Kaiso_rep1_GM_signifpeaks.gff_Kaiso_rep2_GM_signifpeaks.gff	OverlappingPeaks	27834570	27835379	43	+	.	Kaiso_rep2_GM_signifpeaks.gff_27834570_height:52
chr6	union.pl_Kaiso_rep1_GM_signifpeaks.gff_Kaiso_rep2_GM_signifpeaks.gff	OverlappingPeaks	27841140	27841319	20	+	.	Kaiso_rep2_GM_signifpeaks.gff_27841140_height:21
chr6	union.pl_Kaiso_rep1_GM_signifpeaks.gff_Kaiso_rep2_GM_signifpeaks.gff	OverlappingPeaks	27858060	27858629	30	+	.	Kaiso_rep2_GM_signifpeaks.gff_27857970_height:43
chr6	union.pl_Kaiso_rep1_GM_signifpeaks.gff_Kaiso_rep2_GM_signifpeaks.gff	OverlappingPeaks	27860760	27861029	16	+	.	Kaiso_rep2_GM_signifpeaks.gff_27860610_height:29
chr6	union.pl_Kaiso_rep1_GM_signifpeaks.gff_Kaiso_rep2_GM_signifpeaks.gff	OverlappingPeaks	28104540	28104839	32	+	.	Kaiso_rep2_GM_signifpeaks.gff_28104540_height:28
chr6	union.pl_Kaiso_rep1_GM_signifpeaks.gff_Kaiso_rep2_GM_signifpeaks.gff	OverlappingPeaks	28863210	28863689	150	+	.	Kaiso_rep2_GM_signifpeaks.gff_28863180_height:112
chr6	union.pl_Kaiso_rep1_GM_signifpeaks.gff_Kaiso_rep2_GM_signifpeaks.gff	OverlappingPeaks	30180990	30181289	42	+	.	Kaiso_rep2_GM_signifpeaks.gff_30180990_height:30
chr6	union.pl_Kaiso_rep1_GM_signifpeaks.gff_Kaiso_rep2_GM_signifpeaks.gff	OverlappingPeaks	30584820	30585299	123	+	.	Kaiso_rep2_GM_signifpeaks.gff_30584820_height:91
chr6	union.pl_Kaiso_rep1_GM_signifpeaks.gff_Kaiso_rep2_GM_signifpeaks.gff	OverlappingPeaks	30640650	30640979	75	+	.	Kaiso_rep2_GM_signifpeaks.gff_30640650_height:42
chr6	union.pl_Kaiso_rep1_GM_signifpeaks.gff_Kaiso_rep2_GM_signifpeaks.gff	OverlappingPeaks	30655200	30655379	18	+	.	Kaiso_rep2_GM_signifpeaks.gff_30655200_height:22
chr6	union.pl_Kaiso_rep1_GM_signifpeaks.gff_Kaiso_rep2_GM_signifpeaks.gff	OverlappingPeaks	30710610	30710819	17	+	.	Kaiso_rep2_GM_signifpeaks.gff_30710550_height:24
chr6	union.pl_Kaiso_rep1_GM_signifpeaks.gff_Kaiso_rep2_GM_signifpeaks.gff	OverlappingPeaks	31320450	31320719	17	+	.	Kaiso_rep2_GM_signifpeaks.gff_31320180_height:19
chr6	union.pl_Kaiso_rep1_GM_signifpeaks.gff_Kaiso_rep2_GM_signifpeaks.gff	OverlappingPeaks	31546500	31546649	16	+	.	Kaiso_rep2_GM_signifpeaks.gff_31546500_height:17
chr6	union.pl_Kaiso_rep1_GM_signifpeaks.gff_Kaiso_rep2_GM_signifpeaks.gff	OverlappingPeaks	31587930	31588079	20	+	.	Kaiso_rep2_GM_signifpeaks.gff_31587930_height:16
chr6	union.pl_Kaiso_rep1_GM_signifpeaks.gff_Kaiso_rep2_GM_signifpeaks.gff	OverlappingPeaks	32097870	32098259	93	+	.	Kaiso_rep2_GM_signifpeaks.gff_32097870_height:55
chr6	union.pl_Kaiso_rep1_GM_signifpeaks.gff_Kaiso_rep2_GM_signifpeaks.gff	OverlappingPeaks	32626050	32626319	16	+	.	Kaiso_rep2_GM_signifpeaks.gff_32625810_height:21
chr6	union.pl_Kaiso_rep1_GM_signifpeaks.gff_Kaiso_rep2_GM_signifpeaks.gff	OverlappingPeaks	32626500	32626679	18	+	.	Kaiso_rep2_GM_signifpeaks.gff_32625810_height:21
chr6	union.pl_Kaiso_rep1_GM_signifpeaks.gff_Kaiso_rep2_GM_signifpeaks.gff	OverlappingPeaks	33168450	33168839	115	+	.	Kaiso_rep2_GM_signifpeaks.gff_33168450_height:112
chr6	union.pl_Kaiso_rep1_GM_signifpeaks.gff_Kaiso_rep2_GM_signifpeaks.gff	OverlappingPeaks	33257010	33257309	30	+	.	Kaiso_rep2_GM_signifpeaks.gff_33257010_height:25
chr6	union.pl_Kaiso_rep1_GM_signifpeaks.gff_Kaiso_rep2_GM_signifpeaks.gff	OverlappingPeaks	34725180	34725359	19.343	+	.	Kaiso_rep2_GM_signifpeaks.gff_34725180_height:15.9656125268652
chr6	union.pl_Kaiso_rep1_GM_signifpeaks.gff_Kaiso_rep2_GM_signifpeaks.gff	OverlappingPeaks	35435940	35436359	151	+	.	Kaiso_rep2_GM_signifpeaks.gff_35435940_height:135
chr6	union.pl_Kaiso_rep1_GM_signifpeaks.gff_Kaiso_rep2_GM_signifpeaks.gff	OverlappingPeaks	35436390	35436419	35	+	.	Kaiso_rep2_GM_signifpeaks.gff_35435940_height:135
chr6	union.pl_Kaiso_rep1_GM_signifpeaks.gff_Kaiso_rep2_GM_signifpeaks.gff	OverlappingPeaks	35436450	35436719	35	+	.	Kaiso_rep2_GM_signifpeaks.gff_35436450_height:27
chr6	union.pl_Kaiso_rep1_GM_signifpeaks.gff_Kaiso_rep2_GM_signifpeaks.gff	OverlappingPeaks	35695920	35696189	25	+	.	Kaiso_rep2_GM_signifpeaks.gff_35695890_height:31
chr6	union.pl_Kaiso_rep1_GM_signifpeaks.gff_Kaiso_rep2_GM_signifpeaks.gff	OverlappingPeaks	35995260	35995829	169	+	.	Kaiso_rep2_GM_signifpeaks.gff_35995200_height:140
chr6	union.pl_Kaiso_rep1_GM_signifpeaks.gff_Kaiso_rep2_GM_signifpeaks.gff	OverlappingPeaks	36648030	36648209	18	+	.	Kaiso_rep2_GM_signifpeaks.gff_36648030_height:15
chr6	union.pl_Kaiso_rep1_GM_signifpeaks.gff_Kaiso_rep2_GM_signifpeaks.gff	OverlappingPeaks	36853380	36853799	161	+	.	Kaiso_rep2_GM_signifpeaks.gff_36853350_height:132
chr6	union.pl_Kaiso_rep1_GM_signifpeaks.gff_Kaiso_rep2_GM_signifpeaks.gff	OverlappingPeaks	41673960	41674169	16	+	.	Kaiso_rep2_GM_signifpeaks.gff_41673840_height:21
chr6	union.pl_Kaiso_rep1_GM_signifpeaks.gff_Kaiso_rep2_GM_signifpeaks.gff	OverlappingPeaks	41681700	41681939	16	+	.	Kaiso_rep2_GM_signifpeaks.gff_41681700_height:22
chr6	union.pl_Kaiso_rep1_GM_signifpeaks.gff_Kaiso_rep2_GM_signifpeaks.gff	OverlappingPeaks	43395360	43395779	89	+	.	Kaiso_rep2_GM_signifpeaks.gff_43395150_height:69
chr6	union.pl_Kaiso_rep1_GM_signifpeaks.gff_Kaiso_rep2_GM_signifpeaks.gff	OverlappingPeaks	43484550	43484999	86	+	.	Kaiso_rep2_GM_signifpeaks.gff_43484550_height:68
chr6	union.pl_Kaiso_rep1_GM_signifpeaks.gff_Kaiso_rep2_GM_signifpeaks.gff	OverlappingPeaks	43597050	43597379	44	+	.	Kaiso_rep2_GM_signifpeaks.gff_43597050_height:24
chr6	union.pl_Kaiso_rep1_GM_signifpeaks.gff_Kaiso_rep2_GM_signifpeaks.gff	OverlappingPeaks	44214660	44214899	18	+	.	Kaiso_rep2_GM_signifpeaks.gff_44214660_height:31
chr6	union.pl_Kaiso_rep1_GM_signifpeaks.gff_Kaiso_rep2_GM_signifpeaks.gff	OverlappingPeaks	44355060	44355599	171	+	.	Kaiso_rep2_GM_signifpeaks.gff_44355060_height:155
chr6	union.pl_Kaiso_rep1_GM_signifpeaks.gff_Kaiso_rep2_GM_signifpeaks.gff	OverlappingPeaks	47445300	47445689	107	+	.	Kaiso_rep2_GM_signifpeaks.gff_47445270_height:78
chr6	union.pl_Kaiso_rep1_GM_signifpeaks.gff_Kaiso_rep2_GM_signifpeaks.gff	OverlappingPeaks	52284810	52285229	147	+	.	Kaiso_rep2_GM_signifpeaks.gff_52284810_height:120
chr6	union.pl_Kaiso_rep1_GM_signifpeaks.gff_Kaiso_rep2_GM_signifpeaks.gff	OverlappingPeaks	53409960	53410109	20	+	.	Kaiso_rep2_GM_signifpeaks.gff_53409900_height:17
chr6	union.pl_Kaiso_rep1_GM_signifpeaks.gff_Kaiso_rep2_GM_signifpeaks.gff	OverlappingPeaks	70506810	70507019	25	+	.	Kaiso_rep2_GM_signifpeaks.gff_70506810_height:19
chr6	union.pl_Kaiso_rep1_GM_signifpeaks.gff_Kaiso_rep2_GM_signifpeaks.gff	OverlappingPeaks	71122740	71123129	166	+	.	Kaiso_rep2_GM_signifpeaks.gff_71122740_height:110
chr6	union.pl_Kaiso_rep1_GM_signifpeaks.gff_Kaiso_rep2_GM_signifpeaks.gff	OverlappingPeaks	74019570	74019749	18	+	.	Kaiso_rep2_GM_signifpeaks.gff_74019540_height:22
chr6	union.pl_Kaiso_rep1_GM_signifpeaks.gff_Kaiso_rep2_GM_signifpeaks.gff	OverlappingPeaks	74230590	74230949	25	+	.	Kaiso_rep2_GM_signifpeaks.gff_74230560_height:30
chr6	union.pl_Kaiso_rep1_GM_signifpeaks.gff_Kaiso_rep2_GM_signifpeaks.gff	OverlappingPeaks	83909310	83909549	25	+	.	Kaiso_rep2_GM_signifpeaks.gff_83909310_height:26
chr6	union.pl_Kaiso_rep1_GM_signifpeaks.gff_Kaiso_rep2_GM_signifpeaks.gff	OverlappingPeaks	90348390	90348659	24	+	.	Kaiso_rep2_GM_signifpeaks.gff_90348330_height:28
chr6	union.pl_Kaiso_rep1_GM_signifpeaks.gff_Kaiso_rep2_GM_signifpeaks.gff	OverlappingPeaks	91296810	91297259	156	+	.	Kaiso_rep2_GM_signifpeaks.gff_91296810_height:125
chr6	union.pl_Kaiso_rep1_GM_signifpeaks.gff_Kaiso_rep2_GM_signifpeaks.gff	OverlappingPeaks	97730910	97731389	172	+	.	Kaiso_rep2_GM_signifpeaks.gff_97730820_height:126
chr6	union.pl_Kaiso_rep1_GM_signifpeaks.gff_Kaiso_rep2_GM_signifpeaks.gff	OverlappingPeaks	99841710	99842099	31	+	.	Kaiso_rep2_GM_signifpeaks.gff_99841680_height:23
chr6	union.pl_Kaiso_rep1_GM_signifpeaks.gff_Kaiso_rep2_GM_signifpeaks.gff	OverlappingPeaks	100016520	100016939	150	+	.	Kaiso_rep2_GM_signifpeaks.gff_100016520_height:122
chr6	union.pl_Kaiso_rep1_GM_signifpeaks.gff_Kaiso_rep2_GM_signifpeaks.gff	OverlappingPeaks	106094340	106094549	26	+	.	Kaiso_rep2_GM_signifpeaks.gff_106094340_height:18
chr6	union.pl_Kaiso_rep1_GM_signifpeaks.gff_Kaiso_rep2_GM_signifpeaks.gff	OverlappingPeaks	108279210	108279569	78	+	.	Kaiso_rep2_GM_signifpeaks.gff_108279210_height:67
chr6	union.pl_Kaiso_rep1_GM_signifpeaks.gff_Kaiso_rep2_GM_signifpeaks.gff	OverlappingPeaks	110501220	110501429	22	+	.	Kaiso_rep2_GM_signifpeaks.gff_110501190_height:29
chr6	union.pl_Kaiso_rep1_GM_signifpeaks.gff_Kaiso_rep2_GM_signifpeaks.gff	OverlappingPeaks	111804690	111805109	44	+	.	Kaiso_rep2_GM_signifpeaks.gff_111804690_height:22
chr6	union.pl_Kaiso_rep1_GM_signifpeaks.gff_Kaiso_rep2_GM_signifpeaks.gff	OverlappingPeaks	116575140	116575529	77	+	.	Kaiso_rep2_GM_signifpeaks.gff_116575140_height:72
chr6	union.pl_Kaiso_rep1_GM_signifpeaks.gff_Kaiso_rep2_GM_signifpeaks.gff	OverlappingPeaks	116600850	116601329	86	+	.	Kaiso_rep2_GM_signifpeaks.gff_116600730_height:62
chr6	union.pl_Kaiso_rep1_GM_signifpeaks.gff_Kaiso_rep2_GM_signifpeaks.gff	OverlappingPeaks	133135320	133135559	19	+	.	Kaiso_rep2_GM_signifpeaks.gff_133135320_height:21
chr6	union.pl_Kaiso_rep1_GM_signifpeaks.gff_Kaiso_rep2_GM_signifpeaks.gff	OverlappingPeaks	133593900	133594139	20	+	.	Kaiso_rep2_GM_signifpeaks.gff_133593900_height:26
chr6	union.pl_Kaiso_rep1_GM_signifpeaks.gff_Kaiso_rep2_GM_signifpeaks.gff	OverlappingPeaks	136610730	136611329	104	+	.	Kaiso_rep2_GM_signifpeaks.gff_136610730_height:69
chr6	union.pl_Kaiso_rep1_GM_signifpeaks.gff_Kaiso_rep2_GM_signifpeaks.gff	OverlappingPeaks	139309440	139309529	17	+	.	Kaiso_rep2_GM_signifpeaks.gff_139309440_height:15
chr6	union.pl_Kaiso_rep1_GM_signifpeaks.gff_Kaiso_rep2_GM_signifpeaks.gff	OverlappingPeaks	139695540	139695749	24	+	.	Kaiso_rep2_GM_signifpeaks.gff_139695540_height:27
chr6	union.pl_Kaiso_rep1_GM_signifpeaks.gff_Kaiso_rep2_GM_signifpeaks.gff	OverlappingPeaks	143144160	143144429	20	+	.	Kaiso_rep2_GM_signifpeaks.gff_143144160_height:28
chr6	union.pl_Kaiso_rep1_GM_signifpeaks.gff_Kaiso_rep2_GM_signifpeaks.gff	OverlappingPeaks	143266590	143266769	21	+	.	Kaiso_rep2_GM_signifpeaks.gff_143266590_height:18
chr6	union.pl_Kaiso_rep1_GM_signifpeaks.gff_Kaiso_rep2_GM_signifpeaks.gff	OverlappingPeaks	143771910	143772209	32	+	.	Kaiso_rep2_GM_signifpeaks.gff_143771880_height:25
chr6	union.pl_Kaiso_rep1_GM_signifpeaks.gff_Kaiso_rep2_GM_signifpeaks.gff	OverlappingPeaks	144164190	144164609	143	+	.	Kaiso_rep2_GM_signifpeaks.gff_144164190_height:121
chr6	union.pl_Kaiso_rep1_GM_signifpeaks.gff_Kaiso_rep2_GM_signifpeaks.gff	OverlappingPeaks	144537210	144537719	48	+	.	Kaiso_rep2_GM_signifpeaks.gff_144537210_height:37
chr6	union.pl_Kaiso_rep1_GM_signifpeaks.gff_Kaiso_rep2_GM_signifpeaks.gff	OverlappingPeaks	144692040	144692219	23	+	.	Kaiso_rep2_GM_signifpeaks.gff_144692010_height:29
chr6	union.pl_Kaiso_rep1_GM_signifpeaks.gff_Kaiso_rep2_GM_signifpeaks.gff	OverlappingPeaks	146285370	146285819	151	+	.	Kaiso_rep2_GM_signifpeaks.gff_146285370_height:115
chr6	union.pl_Kaiso_rep1_GM_signifpeaks.gff_Kaiso_rep2_GM_signifpeaks.gff	OverlappingPeaks	148525230	148525439	18	+	.	Kaiso_rep2_GM_signifpeaks.gff_148525230_height:22
chr6	union.pl_Kaiso_rep1_GM_signifpeaks.gff_Kaiso_rep2_GM_signifpeaks.gff	OverlappingPeaks	149638320	149638769	45	+	.	Kaiso_rep2_GM_signifpeaks.gff_149638320_height:39
chr6	union.pl_Kaiso_rep1_GM_signifpeaks.gff_Kaiso_rep2_GM_signifpeaks.gff	OverlappingPeaks	150390090	150390329	28	+	.	Kaiso_rep2_GM_signifpeaks.gff_150390060_height:31
chr6	union.pl_Kaiso_rep1_GM_signifpeaks.gff_Kaiso_rep2_GM_signifpeaks.gff	OverlappingPeaks	151711440	151711949	140	+	.	Kaiso_rep2_GM_signifpeaks.gff_151711440_height:119
chr6	union.pl_Kaiso_rep1_GM_signifpeaks.gff_Kaiso_rep2_GM_signifpeaks.gff	OverlappingPeaks	153323700	153324149	76	+	.	Kaiso_rep2_GM_signifpeaks.gff_153323700_height:50
chr6	union.pl_Kaiso_rep1_GM_signifpeaks.gff_Kaiso_rep2_GM_signifpeaks.gff	OverlappingPeaks	160411230	160411529	34	+	.	Kaiso_rep2_GM_signifpeaks.gff_160411230_height:31
chr6	union.pl_Kaiso_rep1_GM_signifpeaks.gff_Kaiso_rep2_GM_signifpeaks.gff	OverlappingPeaks	163836960	163837259	40	+	.	Kaiso_rep2_GM_signifpeaks.gff_163836960_height:24
chr6	union.pl_Kaiso_rep1_GM_signifpeaks.gff_Kaiso_rep2_GM_signifpeaks.gff	OverlappingPeaks	167344290	167344469	24	+	.	Kaiso_rep2_GM_signifpeaks.gff_167344290_height:33
chr6	union.pl_Kaiso_rep1_GM_signifpeaks.gff_Kaiso_rep2_GM_signifpeaks.gff	OverlappingPeaks	170101950	170102369	134	+	.	Kaiso_rep2_GM_signifpeaks.gff_170101950_height:119
chr6	union.pl_Kaiso_rep1_GM_signifpeaks.gff_Kaiso_rep2_GM_signifpeaks.gff	OverlappingPeaks	170151540	170151839	24	+	.	Kaiso_rep2_GM_signifpeaks.gff_170151540_height:17
chr11	union.pl_Kaiso_rep1_GM_signifpeaks.gff_Kaiso_rep2_GM_signifpeaks.gff	OverlappingPeaks	189570	189749	20	+	.	Kaiso_rep2_GM_signifpeaks.gff_189540_height:60
chr11	union.pl_Kaiso_rep1_GM_signifpeaks.gff_Kaiso_rep2_GM_signifpeaks.gff	OverlappingPeaks	819570	819839	34	+	.	Kaiso_rep2_GM_signifpeaks.gff_819570_height:22
chr11	union.pl_Kaiso_rep1_GM_signifpeaks.gff_Kaiso_rep2_GM_signifpeaks.gff	OverlappingPeaks	1285740	1286039	56	+	.	Kaiso_rep2_GM_signifpeaks.gff_1285740_height:47
chr11	union.pl_Kaiso_rep1_GM_signifpeaks.gff_Kaiso_rep2_GM_signifpeaks.gff	OverlappingPeaks	1874190	1874399	19	+	.	Kaiso_rep2_GM_signifpeaks.gff_1874190_height:17
chr11	union.pl_Kaiso_rep1_GM_signifpeaks.gff_Kaiso_rep2_GM_signifpeaks.gff	OverlappingPeaks	6502500	6502919	74	+	.	Kaiso_rep2_GM_signifpeaks.gff_6502500_height:43
chr11	union.pl_Kaiso_rep1_GM_signifpeaks.gff_Kaiso_rep2_GM_signifpeaks.gff	OverlappingPeaks	8704020	8704589	154	+	.	Kaiso_rep2_GM_signifpeaks.gff_8703990_height:149
chr11	union.pl_Kaiso_rep1_GM_signifpeaks.gff_Kaiso_rep2_GM_signifpeaks.gff	OverlappingPeaks	9336030	9336359	44	+	.	Kaiso_rep2_GM_signifpeaks.gff_9336030_height:31
chr11	union.pl_Kaiso_rep1_GM_signifpeaks.gff_Kaiso_rep2_GM_signifpeaks.gff	OverlappingPeaks	11863230	11863619	53	+	.	Kaiso_rep2_GM_signifpeaks.gff_11863230_height:43
chr11	union.pl_Kaiso_rep1_GM_signifpeaks.gff_Kaiso_rep2_GM_signifpeaks.gff	OverlappingPeaks	13484610	13485149	206	+	.	Kaiso_rep2_GM_signifpeaks.gff_13484520_height:193
chr11	union.pl_Kaiso_rep1_GM_signifpeaks.gff_Kaiso_rep2_GM_signifpeaks.gff	OverlappingPeaks	18655830	18656099	35	+	.	Kaiso_rep2_GM_signifpeaks.gff_18655830_height:23
chr11	union.pl_Kaiso_rep1_GM_signifpeaks.gff_Kaiso_rep2_GM_signifpeaks.gff	OverlappingPeaks	22851360	22851719	67	+	.	Kaiso_rep2_GM_signifpeaks.gff_22851360_height:64
chr11	union.pl_Kaiso_rep1_GM_signifpeaks.gff_Kaiso_rep2_GM_signifpeaks.gff	OverlappingPeaks	26544660	26544839	15	+	.	Kaiso_rep2_GM_signifpeaks.gff_26544630_height:20
chr11	union.pl_Kaiso_rep1_GM_signifpeaks.gff_Kaiso_rep2_GM_signifpeaks.gff	OverlappingPeaks	27528210	27528599	82	+	.	Kaiso_rep2_GM_signifpeaks.gff_27528210_height:90
chr11	union.pl_Kaiso_rep1_GM_signifpeaks.gff_Kaiso_rep2_GM_signifpeaks.gff	OverlappingPeaks	35166900	35167079	17	+	.	Kaiso_rep2_GM_signifpeaks.gff_35166900_height:13
chr11	union.pl_Kaiso_rep1_GM_signifpeaks.gff_Kaiso_rep2_GM_signifpeaks.gff	OverlappingPeaks	44087760	44088179	74	+	.	Kaiso_rep2_GM_signifpeaks.gff_44087760_height:55
chr11	union.pl_Kaiso_rep1_GM_signifpeaks.gff_Kaiso_rep2_GM_signifpeaks.gff	OverlappingPeaks	44590710	44590769	18	+	.	Kaiso_rep2_GM_signifpeaks.gff_44590560_height:16
chr11	union.pl_Kaiso_rep1_GM_signifpeaks.gff_Kaiso_rep2_GM_signifpeaks.gff	OverlappingPeaks	45951690	45951959	18	+	.	Kaiso_rep2_GM_signifpeaks.gff_45951690_height:26
chr11	union.pl_Kaiso_rep1_GM_signifpeaks.gff_Kaiso_rep2_GM_signifpeaks.gff	OverlappingPeaks	47586930	47587289	47	+	.	Kaiso_rep2_GM_signifpeaks.gff_47586930_height:47
chr11	union.pl_Kaiso_rep1_GM_signifpeaks.gff_Kaiso_rep2_GM_signifpeaks.gff	OverlappingPeaks	47664090	47664329	24	+	.	Kaiso_rep2_GM_signifpeaks.gff_47664030_height:17
chr11	union.pl_Kaiso_rep1_GM_signifpeaks.gff_Kaiso_rep2_GM_signifpeaks.gff	OverlappingPeaks	47788710	47788919	28	+	.	Kaiso_rep2_GM_signifpeaks.gff_47788710_height:30
chr11	union.pl_Kaiso_rep1_GM_signifpeaks.gff_Kaiso_rep2_GM_signifpeaks.gff	OverlappingPeaks	57192300	57192539	20	+	.	Kaiso_rep2_GM_signifpeaks.gff_57192270_height:25
chr11	union.pl_Kaiso_rep1_GM_signifpeaks.gff_Kaiso_rep2_GM_signifpeaks.gff	OverlappingPeaks	57424770	57425159	43	+	.	Kaiso_rep2_GM_signifpeaks.gff_57424770_height:39
chr11	union.pl_Kaiso_rep1_GM_signifpeaks.gff_Kaiso_rep2_GM_signifpeaks.gff	OverlappingPeaks	57435030	57435629	77	+	.	Kaiso_rep2_GM_signifpeaks.gff_57434970_height:42
chr11	union.pl_Kaiso_rep1_GM_signifpeaks.gff_Kaiso_rep2_GM_signifpeaks.gff	OverlappingPeaks	57508650	57508979	26	+	.	Kaiso_rep2_GM_signifpeaks.gff_57508590_height:23
chr11	union.pl_Kaiso_rep1_GM_signifpeaks.gff_Kaiso_rep2_GM_signifpeaks.gff	OverlappingPeaks	58345920	58345949	16	+	.	Kaiso_rep2_GM_signifpeaks.gff_58345920_height:143
chr11	union.pl_Kaiso_rep1_GM_signifpeaks.gff_Kaiso_rep2_GM_signifpeaks.gff	OverlappingPeaks	58346070	58346549	165	+	.	Kaiso_rep2_GM_signifpeaks.gff_58345920_height:143
chr11	union.pl_Kaiso_rep1_GM_signifpeaks.gff_Kaiso_rep2_GM_signifpeaks.gff	OverlappingPeaks	60674190	60674399	51	+	.	Kaiso_rep2_GM_signifpeaks.gff_60674190_height:17
chr11	union.pl_Kaiso_rep1_GM_signifpeaks.gff_Kaiso_rep2_GM_signifpeaks.gff	OverlappingPeaks	62320680	62320829	16	+	.	Kaiso_rep2_GM_signifpeaks.gff_62320650_height:15
chr11	union.pl_Kaiso_rep1_GM_signifpeaks.gff_Kaiso_rep2_GM_signifpeaks.gff	OverlappingPeaks	62341500	62341829	36	+	.	Kaiso_rep2_GM_signifpeaks.gff_62341500_height:43
chr11	union.pl_Kaiso_rep1_GM_signifpeaks.gff_Kaiso_rep2_GM_signifpeaks.gff	OverlappingPeaks	62359050	62359169	14	+	.	Kaiso_rep2_GM_signifpeaks.gff_62359050_height:16
chr11	union.pl_Kaiso_rep1_GM_signifpeaks.gff_Kaiso_rep2_GM_signifpeaks.gff	OverlappingPeaks	62379510	62379779	32	+	.	Kaiso_rep2_GM_signifpeaks.gff_62379450_height:30
chr11	union.pl_Kaiso_rep1_GM_signifpeaks.gff_Kaiso_rep2_GM_signifpeaks.gff	OverlappingPeaks	62389650	62389889	34	+	.	Kaiso_rep2_GM_signifpeaks.gff_62389650_height:20
chr11	union.pl_Kaiso_rep1_GM_signifpeaks.gff_Kaiso_rep2_GM_signifpeaks.gff	OverlappingPeaks	62648700	62648939	21	+	.	Kaiso_rep2_GM_signifpeaks.gff_62648700_height:19
chr11	union.pl_Kaiso_rep1_GM_signifpeaks.gff_Kaiso_rep2_GM_signifpeaks.gff	OverlappingPeaks	64546170	64546649	130	+	.	Kaiso_rep2_GM_signifpeaks.gff_64546170_height:78
chr11	union.pl_Kaiso_rep1_GM_signifpeaks.gff_Kaiso_rep2_GM_signifpeaks.gff	OverlappingPeaks	64618740	64618769	18	+	.	Kaiso_rep2_GM_signifpeaks.gff_64618470_height:20
chr11	union.pl_Kaiso_rep1_GM_signifpeaks.gff_Kaiso_rep2_GM_signifpeaks.gff	OverlappingPeaks	64646100	64646489	80	+	.	Kaiso_rep2_GM_signifpeaks.gff_64645980_height:72
chr11	union.pl_Kaiso_rep1_GM_signifpeaks.gff_Kaiso_rep2_GM_signifpeaks.gff	OverlappingPeaks	65029050	65029409	26	+	.	Kaiso_rep2_GM_signifpeaks.gff_65029050_height:26
chr11	union.pl_Kaiso_rep1_GM_signifpeaks.gff_Kaiso_rep2_GM_signifpeaks.gff	OverlappingPeaks	65190210	65190479	20	+	.	Kaiso_rep2_GM_signifpeaks.gff_65190090_height:36
chr11	union.pl_Kaiso_rep1_GM_signifpeaks.gff_Kaiso_rep2_GM_signifpeaks.gff	OverlappingPeaks	65194140	65194349	23	+	.	Kaiso_rep2_GM_signifpeaks.gff_65194140_height:16
chr11	union.pl_Kaiso_rep1_GM_signifpeaks.gff_Kaiso_rep2_GM_signifpeaks.gff	OverlappingPeaks	65194500	65194859	27	+	.	Kaiso_rep2_GM_signifpeaks.gff_65194500_height:20
chr11	union.pl_Kaiso_rep1_GM_signifpeaks.gff_Kaiso_rep2_GM_signifpeaks.gff	OverlappingPeaks	65267970	65268149	18	+	.	Kaiso_rep2_GM_signifpeaks.gff_65267940_height:14
chr11	union.pl_Kaiso_rep1_GM_signifpeaks.gff_Kaiso_rep2_GM_signifpeaks.gff	OverlappingPeaks	65274120	65274539	69	+	.	Kaiso_rep2_GM_signifpeaks.gff_65274120_height:35
chr11	union.pl_Kaiso_rep1_GM_signifpeaks.gff_Kaiso_rep2_GM_signifpeaks.gff	OverlappingPeaks	65274720	65275109	51	+	.	Kaiso_rep2_GM_signifpeaks.gff_65274720_height:32
chr11	union.pl_Kaiso_rep1_GM_signifpeaks.gff_Kaiso_rep2_GM_signifpeaks.gff	OverlappingPeaks	65488050	65488439	51	+	.	Kaiso_rep2_GM_signifpeaks.gff_65487990_height:33
chr11	union.pl_Kaiso_rep1_GM_signifpeaks.gff_Kaiso_rep2_GM_signifpeaks.gff	OverlappingPeaks	65769600	65769959	51	+	.	Kaiso_rep2_GM_signifpeaks.gff_65769540_height:53
chr11	union.pl_Kaiso_rep1_GM_signifpeaks.gff_Kaiso_rep2_GM_signifpeaks.gff	OverlappingPeaks	66035070	66035429	44	+	.	Kaiso_rep2_GM_signifpeaks.gff_66035070_height:49
chr11	union.pl_Kaiso_rep1_GM_signifpeaks.gff_Kaiso_rep2_GM_signifpeaks.gff	OverlappingPeaks	66445170	66445529	86	+	.	Kaiso_rep2_GM_signifpeaks.gff_66445170_height:64
chr11	union.pl_Kaiso_rep1_GM_signifpeaks.gff_Kaiso_rep2_GM_signifpeaks.gff	OverlappingPeaks	66849030	66849299	29	+	.	Kaiso_rep2_GM_signifpeaks.gff_66849000_height:27
chr11	union.pl_Kaiso_rep1_GM_signifpeaks.gff_Kaiso_rep2_GM_signifpeaks.gff	OverlappingPeaks	67121190	67121399	21	+	.	Kaiso_rep2_GM_signifpeaks.gff_67121190_height:16
chr11	union.pl_Kaiso_rep1_GM_signifpeaks.gff_Kaiso_rep2_GM_signifpeaks.gff	OverlappingPeaks	67416960	67417139	32	+	.	Kaiso_rep2_GM_signifpeaks.gff_67416900_height:76
chr11	union.pl_Kaiso_rep1_GM_signifpeaks.gff_Kaiso_rep2_GM_signifpeaks.gff	OverlappingPeaks	68823690	68823899	17	+	.	Kaiso_rep2_GM_signifpeaks.gff_68823690_height:18
chr11	union.pl_Kaiso_rep1_GM_signifpeaks.gff_Kaiso_rep2_GM_signifpeaks.gff	OverlappingPeaks	69064860	69065069	21	+	.	Kaiso_rep2_GM_signifpeaks.gff_69064860_height:21
chr11	union.pl_Kaiso_rep1_GM_signifpeaks.gff_Kaiso_rep2_GM_signifpeaks.gff	OverlappingPeaks	70049190	70049579	79	+	.	Kaiso_rep2_GM_signifpeaks.gff_70049190_height:42
chr11	union.pl_Kaiso_rep1_GM_signifpeaks.gff_Kaiso_rep2_GM_signifpeaks.gff	OverlappingPeaks	70160940	70161329	105	+	.	Kaiso_rep2_GM_signifpeaks.gff_70160940_height:108
chr11	union.pl_Kaiso_rep1_GM_signifpeaks.gff_Kaiso_rep2_GM_signifpeaks.gff	OverlappingPeaks	70270290	70270529	23	+	.	Kaiso_rep2_GM_signifpeaks.gff_70270290_height:22
chr11	union.pl_Kaiso_rep1_GM_signifpeaks.gff_Kaiso_rep2_GM_signifpeaks.gff	OverlappingPeaks	71251950	71252189	25	+	.	Kaiso_rep2_GM_signifpeaks.gff_71251950_height:18
chr11	union.pl_Kaiso_rep1_GM_signifpeaks.gff_Kaiso_rep2_GM_signifpeaks.gff	OverlappingPeaks	71639940	71640239	35	+	.	Kaiso_rep2_GM_signifpeaks.gff_71639880_height:25
chr11	union.pl_Kaiso_rep1_GM_signifpeaks.gff_Kaiso_rep2_GM_signifpeaks.gff	OverlappingPeaks	71791650	71791979	30	+	.	Kaiso_rep2_GM_signifpeaks.gff_71791650_height:32
chr11	union.pl_Kaiso_rep1_GM_signifpeaks.gff_Kaiso_rep2_GM_signifpeaks.gff	OverlappingPeaks	72145440	72145889	94	+	.	Kaiso_rep2_GM_signifpeaks.gff_72145440_height:68
chr11	union.pl_Kaiso_rep1_GM_signifpeaks.gff_Kaiso_rep2_GM_signifpeaks.gff	OverlappingPeaks	72525840	72526109	22	+	.	Kaiso_rep2_GM_signifpeaks.gff_72525840_height:18
chr11	union.pl_Kaiso_rep1_GM_signifpeaks.gff_Kaiso_rep2_GM_signifpeaks.gff	OverlappingPeaks	73309230	73309499	20	+	.	Kaiso_rep2_GM_signifpeaks.gff_73309230_height:25
chr11	union.pl_Kaiso_rep1_GM_signifpeaks.gff_Kaiso_rep2_GM_signifpeaks.gff	OverlappingPeaks	73472310	73472489	32	+	.	Kaiso_rep2_GM_signifpeaks.gff_73472310_height:14
chr11	union.pl_Kaiso_rep1_GM_signifpeaks.gff_Kaiso_rep2_GM_signifpeaks.gff	OverlappingPeaks	75294210	75294539	36	+	.	Kaiso_rep2_GM_signifpeaks.gff_75294210_height:33
chr11	union.pl_Kaiso_rep1_GM_signifpeaks.gff_Kaiso_rep2_GM_signifpeaks.gff	OverlappingPeaks	75946410	75946589	21	+	.	Kaiso_rep2_GM_signifpeaks.gff_75946410_height:19
chr11	union.pl_Kaiso_rep1_GM_signifpeaks.gff_Kaiso_rep2_GM_signifpeaks.gff	OverlappingPeaks	76155300	76155599	23	+	.	Kaiso_rep2_GM_signifpeaks.gff_76155300_height:21
chr11	union.pl_Kaiso_rep1_GM_signifpeaks.gff_Kaiso_rep2_GM_signifpeaks.gff	OverlappingPeaks	76388250	76388519	27	+	.	Kaiso_rep2_GM_signifpeaks.gff_76388190_height:32
chr11	union.pl_Kaiso_rep1_GM_signifpeaks.gff_Kaiso_rep2_GM_signifpeaks.gff	OverlappingPeaks	77790930	77791049	20	+	.	Kaiso_rep2_GM_signifpeaks.gff_77790840_height:17
chr11	union.pl_Kaiso_rep1_GM_signifpeaks.gff_Kaiso_rep2_GM_signifpeaks.gff	OverlappingPeaks	82996950	82997279	30	+	.	Kaiso_rep2_GM_signifpeaks.gff_82996950_height:26
chr11	union.pl_Kaiso_rep1_GM_signifpeaks.gff_Kaiso_rep2_GM_signifpeaks.gff	OverlappingPeaks	85376010	85376399	92	+	.	Kaiso_rep2_GM_signifpeaks.gff_85375980_height:72
chr11	union.pl_Kaiso_rep1_GM_signifpeaks.gff_Kaiso_rep2_GM_signifpeaks.gff	OverlappingPeaks	89984220	89984429	23	+	.	Kaiso_rep2_GM_signifpeaks.gff_89984220_height:26
chr11	union.pl_Kaiso_rep1_GM_signifpeaks.gff_Kaiso_rep2_GM_signifpeaks.gff	OverlappingPeaks	93474420	93474929	79	+	.	Kaiso_rep2_GM_signifpeaks.gff_93474330_height:55
chr11	union.pl_Kaiso_rep1_GM_signifpeaks.gff_Kaiso_rep2_GM_signifpeaks.gff	OverlappingPeaks	93517860	93518099	27	+	.	Kaiso_rep2_GM_signifpeaks.gff_93517860_height:18
chr11	union.pl_Kaiso_rep1_GM_signifpeaks.gff_Kaiso_rep2_GM_signifpeaks.gff	OverlappingPeaks	94226790	94227299	94	+	.	Kaiso_rep2_GM_signifpeaks.gff_94226790_height:66
chr11	union.pl_Kaiso_rep1_GM_signifpeaks.gff_Kaiso_rep2_GM_signifpeaks.gff	OverlappingPeaks	95976480	95976839	99	+	.	Kaiso_rep2_GM_signifpeaks.gff_95976480_height:81
chr11	union.pl_Kaiso_rep1_GM_signifpeaks.gff_Kaiso_rep2_GM_signifpeaks.gff	OverlappingPeaks	107879790	107880269	101	+	.	Kaiso_rep2_GM_signifpeaks.gff_107879550_height:79
chr11	union.pl_Kaiso_rep1_GM_signifpeaks.gff_Kaiso_rep2_GM_signifpeaks.gff	OverlappingPeaks	113644320	113644739	56	+	.	Kaiso_rep2_GM_signifpeaks.gff_113644320_height:59
chr11	union.pl_Kaiso_rep1_GM_signifpeaks.gff_Kaiso_rep2_GM_signifpeaks.gff	OverlappingPeaks	116561460	116561699	29	+	.	Kaiso_rep2_GM_signifpeaks.gff_116561460_height:23
chr11	union.pl_Kaiso_rep1_GM_signifpeaks.gff_Kaiso_rep2_GM_signifpeaks.gff	OverlappingPeaks	116643630	116643839	22	+	.	Kaiso_rep2_GM_signifpeaks.gff_116643630_height:29
chr11	union.pl_Kaiso_rep1_GM_signifpeaks.gff_Kaiso_rep2_GM_signifpeaks.gff	OverlappingPeaks	118436520	118436909	122	+	.	Kaiso_rep2_GM_signifpeaks.gff_118436520_height:82
chr11	union.pl_Kaiso_rep1_GM_signifpeaks.gff_Kaiso_rep2_GM_signifpeaks.gff	OverlappingPeaks	119612640	119612909	18	+	.	Kaiso_rep2_GM_signifpeaks.gff_119612610_height:16
chr11	union.pl_Kaiso_rep1_GM_signifpeaks.gff_Kaiso_rep2_GM_signifpeaks.gff	OverlappingPeaks	122933310	122933459	24	+	.	Kaiso_rep2_GM_signifpeaks.gff_122933310_height:14
chr11	union.pl_Kaiso_rep1_GM_signifpeaks.gff_Kaiso_rep2_GM_signifpeaks.gff	OverlappingPeaks	123530820	123530969	20	+	.	Kaiso_rep2_GM_signifpeaks.gff_123530790_height:17
chr11	union.pl_Kaiso_rep1_GM_signifpeaks.gff_Kaiso_rep2_GM_signifpeaks.gff	OverlappingPeaks	124543620	124543859	27	+	.	Kaiso_rep2_GM_signifpeaks.gff_124543590_height:25
chr11	union.pl_Kaiso_rep1_GM_signifpeaks.gff_Kaiso_rep2_GM_signifpeaks.gff	OverlappingPeaks	134314470	134314769	20	+	.	Kaiso_rep2_GM_signifpeaks.gff_134314470_height:19
chr17	union.pl_Kaiso_rep1_GM_signifpeaks.gff_Kaiso_rep2_GM_signifpeaks.gff	OverlappingPeaks	685470	685679	27	+	.	Kaiso_rep2_GM_signifpeaks.gff_685470_height:18
chr17	union.pl_Kaiso_rep1_GM_signifpeaks.gff_Kaiso_rep2_GM_signifpeaks.gff	OverlappingPeaks	899850	900479	61	+	.	Kaiso_rep2_GM_signifpeaks.gff_899850_height:47
chr17	union.pl_Kaiso_rep1_GM_signifpeaks.gff_Kaiso_rep2_GM_signifpeaks.gff	OverlappingPeaks	1619700	1619969	25	+	.	Kaiso_rep2_GM_signifpeaks.gff_1619670_height:21
chr17	union.pl_Kaiso_rep1_GM_signifpeaks.gff_Kaiso_rep2_GM_signifpeaks.gff	OverlappingPeaks	1973760	1974029	23	+	.	Kaiso_rep2_GM_signifpeaks.gff_1973700_height:26
chr17	union.pl_Kaiso_rep1_GM_signifpeaks.gff_Kaiso_rep2_GM_signifpeaks.gff	OverlappingPeaks	2239680	2240009	40	+	.	Kaiso_rep2_GM_signifpeaks.gff_2239680_height:35
chr17	union.pl_Kaiso_rep1_GM_signifpeaks.gff_Kaiso_rep2_GM_signifpeaks.gff	OverlappingPeaks	2303370	2303609	19	+	.	Kaiso_rep2_GM_signifpeaks.gff_2303370_height:21
chr17	union.pl_Kaiso_rep1_GM_signifpeaks.gff_Kaiso_rep2_GM_signifpeaks.gff	OverlappingPeaks	2414970	2415449	152	+	.	Kaiso_rep2_GM_signifpeaks.gff_2414970_height:95
chr17	union.pl_Kaiso_rep1_GM_signifpeaks.gff_Kaiso_rep2_GM_signifpeaks.gff	OverlappingPeaks	3597270	3597449	19	+	.	Kaiso_rep2_GM_signifpeaks.gff_3597240_height:15
chr17	union.pl_Kaiso_rep1_GM_signifpeaks.gff_Kaiso_rep2_GM_signifpeaks.gff	OverlappingPeaks	3626970	3627389	167	+	.	Kaiso_rep2_GM_signifpeaks.gff_3626970_height:157
chr17	union.pl_Kaiso_rep1_GM_signifpeaks.gff_Kaiso_rep2_GM_signifpeaks.gff	OverlappingPeaks	3699000	3699419	46	+	.	Kaiso_rep2_GM_signifpeaks.gff_3699000_height:42
chr17	union.pl_Kaiso_rep1_GM_signifpeaks.gff_Kaiso_rep2_GM_signifpeaks.gff	OverlappingPeaks	3699840	3700049	18	+	.	Kaiso_rep2_GM_signifpeaks.gff_3699840_height:19
chr17	union.pl_Kaiso_rep1_GM_signifpeaks.gff_Kaiso_rep2_GM_signifpeaks.gff	OverlappingPeaks	4046850	4047119	26	+	.	Kaiso_rep2_GM_signifpeaks.gff_4046850_height:21
chr17	union.pl_Kaiso_rep1_GM_signifpeaks.gff_Kaiso_rep2_GM_signifpeaks.gff	OverlappingPeaks	4166970	4167539	187	+	.	Kaiso_rep2_GM_signifpeaks.gff_4166970_height:177
chr17	union.pl_Kaiso_rep1_GM_signifpeaks.gff_Kaiso_rep2_GM_signifpeaks.gff	OverlappingPeaks	4710300	4710479	18	+	.	Kaiso_rep2_GM_signifpeaks.gff_4710210_height:23
chr17	union.pl_Kaiso_rep1_GM_signifpeaks.gff_Kaiso_rep2_GM_signifpeaks.gff	OverlappingPeaks	4736340	4736639	67	+	.	Kaiso_rep2_GM_signifpeaks.gff_4736340_height:40
chr17	union.pl_Kaiso_rep1_GM_signifpeaks.gff_Kaiso_rep2_GM_signifpeaks.gff	OverlappingPeaks	4843320	4843919	220	+	.	Kaiso_rep2_GM_signifpeaks.gff_4843320_height:196
chr17	union.pl_Kaiso_rep1_GM_signifpeaks.gff_Kaiso_rep2_GM_signifpeaks.gff	OverlappingPeaks	4847820	4848029	16	+	.	Kaiso_rep2_GM_signifpeaks.gff_4847430_height:24
chr17	union.pl_Kaiso_rep1_GM_signifpeaks.gff_Kaiso_rep2_GM_signifpeaks.gff	OverlappingPeaks	5113440	5113739	48	+	.	Kaiso_rep2_GM_signifpeaks.gff_5113440_height:32
chr17	union.pl_Kaiso_rep1_GM_signifpeaks.gff_Kaiso_rep2_GM_signifpeaks.gff	OverlappingPeaks	5522640	5522999	86	+	.	Kaiso_rep2_GM_signifpeaks.gff_5522640_height:54
chr17	union.pl_Kaiso_rep1_GM_signifpeaks.gff_Kaiso_rep2_GM_signifpeaks.gff	OverlappingPeaks	7343310	7343609	53	+	.	Kaiso_rep2_GM_signifpeaks.gff_7343310_height:32
chr17	union.pl_Kaiso_rep1_GM_signifpeaks.gff_Kaiso_rep2_GM_signifpeaks.gff	OverlappingPeaks	7387620	7387919	25	+	.	Kaiso_rep2_GM_signifpeaks.gff_7387590_height:33
chr17	union.pl_Kaiso_rep1_GM_signifpeaks.gff_Kaiso_rep2_GM_signifpeaks.gff	OverlappingPeaks	7476090	7476239	16	+	.	Kaiso_rep2_GM_signifpeaks.gff_7475820_height:17
chr17	union.pl_Kaiso_rep1_GM_signifpeaks.gff_Kaiso_rep2_GM_signifpeaks.gff	OverlappingPeaks	7482630	7483049	20	+	.	Kaiso_rep2_GM_signifpeaks.gff_7482570_height:32
chr17	union.pl_Kaiso_rep1_GM_signifpeaks.gff_Kaiso_rep2_GM_signifpeaks.gff	OverlappingPeaks	7590660	7590839	17	+	.	Kaiso_rep2_GM_signifpeaks.gff_7590660_height:21
chr17	union.pl_Kaiso_rep1_GM_signifpeaks.gff_Kaiso_rep2_GM_signifpeaks.gff	OverlappingPeaks	7591410	7591949	46	+	.	Kaiso_rep2_GM_signifpeaks.gff_7591410_height:36
chr17	union.pl_Kaiso_rep1_GM_signifpeaks.gff_Kaiso_rep2_GM_signifpeaks.gff	OverlappingPeaks	7738710	7738919	24	+	.	Kaiso_rep2_GM_signifpeaks.gff_7738710_height:14
chr17	union.pl_Kaiso_rep1_GM_signifpeaks.gff_Kaiso_rep2_GM_signifpeaks.gff	OverlappingPeaks	7760340	7761449	212	+	.	Kaiso_rep2_GM_signifpeaks.gff_7760340_height:171
chr17	union.pl_Kaiso_rep1_GM_signifpeaks.gff_Kaiso_rep2_GM_signifpeaks.gff	OverlappingPeaks	7835340	7835669	44	+	.	Kaiso_rep2_GM_signifpeaks.gff_7835340_height:32
chr17	union.pl_Kaiso_rep1_GM_signifpeaks.gff_Kaiso_rep2_GM_signifpeaks.gff	OverlappingPeaks	8042070	8042189	19	+	.	Kaiso_rep2_GM_signifpeaks.gff_8042070_height:16
chr17	union.pl_Kaiso_rep1_GM_signifpeaks.gff_Kaiso_rep2_GM_signifpeaks.gff	OverlappingPeaks	8076360	8076629	26	+	.	Kaiso_rep2_GM_signifpeaks.gff_8076300_height:105
chr17	union.pl_Kaiso_rep1_GM_signifpeaks.gff_Kaiso_rep2_GM_signifpeaks.gff	OverlappingPeaks	8076660	8076899	22.8801	+	.	Kaiso_rep2_GM_signifpeaks.gff_8076300_height:105
chr17	union.pl_Kaiso_rep1_GM_signifpeaks.gff_Kaiso_rep2_GM_signifpeaks.gff	OverlappingPeaks	8079570	8079989	79	+	.	Kaiso_rep2_GM_signifpeaks.gff_8079570_height:55
chr17	union.pl_Kaiso_rep1_GM_signifpeaks.gff_Kaiso_rep2_GM_signifpeaks.gff	OverlappingPeaks	8286330	8286809	142	+	.	Kaiso_rep2_GM_signifpeaks.gff_8286330_height:108
chr17	union.pl_Kaiso_rep1_GM_signifpeaks.gff_Kaiso_rep2_GM_signifpeaks.gff	OverlappingPeaks	8534250	8534549	27	+	.	Kaiso_rep2_GM_signifpeaks.gff_8534250_height:22
chr17	union.pl_Kaiso_rep1_GM_signifpeaks.gff_Kaiso_rep2_GM_signifpeaks.gff	OverlappingPeaks	15602820	15603059	30	+	.	Kaiso_rep2_GM_signifpeaks.gff_15602820_height:24
chr17	union.pl_Kaiso_rep1_GM_signifpeaks.gff_Kaiso_rep2_GM_signifpeaks.gff	OverlappingPeaks	16256940	16257089	27	+	.	Kaiso_rep2_GM_signifpeaks.gff_16256940_height:17
chr17	union.pl_Kaiso_rep1_GM_signifpeaks.gff_Kaiso_rep2_GM_signifpeaks.gff	OverlappingPeaks	17184450	17184839	79	+	.	Kaiso_rep2_GM_signifpeaks.gff_17184450_height:66
chr17	union.pl_Kaiso_rep1_GM_signifpeaks.gff_Kaiso_rep2_GM_signifpeaks.gff	OverlappingPeaks	18585600	18585809	29	+	.	Kaiso_rep2_GM_signifpeaks.gff_18585540_height:26
chr17	union.pl_Kaiso_rep1_GM_signifpeaks.gff_Kaiso_rep2_GM_signifpeaks.gff	OverlappingPeaks	19281120	19281329	29	+	.	Kaiso_rep2_GM_signifpeaks.gff_19281120_height:13
chr17	union.pl_Kaiso_rep1_GM_signifpeaks.gff_Kaiso_rep2_GM_signifpeaks.gff	OverlappingPeaks	19355580	19355729	25	+	.	Kaiso_rep2_GM_signifpeaks.gff_19355580_height:22
chr17	union.pl_Kaiso_rep1_GM_signifpeaks.gff_Kaiso_rep2_GM_signifpeaks.gff	OverlappingPeaks	21117330	21117809	108	+	.	Kaiso_rep2_GM_signifpeaks.gff_21117330_height:104
chr17	union.pl_Kaiso_rep1_GM_signifpeaks.gff_Kaiso_rep2_GM_signifpeaks.gff	OverlappingPeaks	25798890	25799099	17	+	.	Kaiso_rep2_GM_signifpeaks.gff_25798800_height:22
chr17	union.pl_Kaiso_rep1_GM_signifpeaks.gff_Kaiso_rep2_GM_signifpeaks.gff	OverlappingPeaks	27046710	27047249	118	+	.	Kaiso_rep2_GM_signifpeaks.gff_27046710_height:78
chr17	union.pl_Kaiso_rep1_GM_signifpeaks.gff_Kaiso_rep2_GM_signifpeaks.gff	OverlappingPeaks	27053460	27053669	17	+	.	Kaiso_rep2_GM_signifpeaks.gff_27053400_height:23
chr17	union.pl_Kaiso_rep1_GM_signifpeaks.gff_Kaiso_rep2_GM_signifpeaks.gff	OverlappingPeaks	27065040	27065369	45	+	.	Kaiso_rep2_GM_signifpeaks.gff_27065040_height:45
chr17	union.pl_Kaiso_rep1_GM_signifpeaks.gff_Kaiso_rep2_GM_signifpeaks.gff	OverlappingPeaks	27230040	27230369	41	+	.	Kaiso_rep2_GM_signifpeaks.gff_27230010_height:32
chr17	union.pl_Kaiso_rep1_GM_signifpeaks.gff_Kaiso_rep2_GM_signifpeaks.gff	OverlappingPeaks	27279210	27279599	126	+	.	Kaiso_rep2_GM_signifpeaks.gff_27279150_height:134
chr17	union.pl_Kaiso_rep1_GM_signifpeaks.gff_Kaiso_rep2_GM_signifpeaks.gff	OverlappingPeaks	27717090	27717539	161	+	.	Kaiso_rep2_GM_signifpeaks.gff_27717090_height:133
chr17	union.pl_Kaiso_rep1_GM_signifpeaks.gff_Kaiso_rep2_GM_signifpeaks.gff	OverlappingPeaks	28088400	28088729	49	+	.	Kaiso_rep2_GM_signifpeaks.gff_28088370_height:31
chr17	union.pl_Kaiso_rep1_GM_signifpeaks.gff_Kaiso_rep2_GM_signifpeaks.gff	OverlappingPeaks	28443600	28444019	85	+	.	Kaiso_rep2_GM_signifpeaks.gff_28443600_height:58
chr17	union.pl_Kaiso_rep1_GM_signifpeaks.gff_Kaiso_rep2_GM_signifpeaks.gff	OverlappingPeaks	29151510	29151719	19	+	.	Kaiso_rep2_GM_signifpeaks.gff_29151510_height:21
chr17	union.pl_Kaiso_rep1_GM_signifpeaks.gff_Kaiso_rep2_GM_signifpeaks.gff	OverlappingPeaks	29158860	29159009	17	+	.	Kaiso_rep2_GM_signifpeaks.gff_29158860_height:17
chr17	union.pl_Kaiso_rep1_GM_signifpeaks.gff_Kaiso_rep2_GM_signifpeaks.gff	OverlappingPeaks	33866100	33866399	43	+	.	Kaiso_rep2_GM_signifpeaks.gff_33866070_height:44
chr17	union.pl_Kaiso_rep1_GM_signifpeaks.gff_Kaiso_rep2_GM_signifpeaks.gff	OverlappingPeaks	34891140	34891529	89	+	.	Kaiso_rep2_GM_signifpeaks.gff_34891140_height:81
chr17	union.pl_Kaiso_rep1_GM_signifpeaks.gff_Kaiso_rep2_GM_signifpeaks.gff	OverlappingPeaks	34900230	34900379	48	+	.	Kaiso_rep2_GM_signifpeaks.gff_34900200_height:16
chr17	union.pl_Kaiso_rep1_GM_signifpeaks.gff_Kaiso_rep2_GM_signifpeaks.gff	OverlappingPeaks	34900410	34900859	48	+	.	Kaiso_rep2_GM_signifpeaks.gff_34900410_height:53
chr17	union.pl_Kaiso_rep1_GM_signifpeaks.gff_Kaiso_rep2_GM_signifpeaks.gff	OverlappingPeaks	34901220	34901609	105	+	.	Kaiso_rep2_GM_signifpeaks.gff_34901220_height:99
chr17	union.pl_Kaiso_rep1_GM_signifpeaks.gff_Kaiso_rep2_GM_signifpeaks.gff	OverlappingPeaks	36642000	36642299	21	+	.	Kaiso_rep2_GM_signifpeaks.gff_36641940_height:42
chr17	union.pl_Kaiso_rep1_GM_signifpeaks.gff_Kaiso_rep2_GM_signifpeaks.gff	OverlappingPeaks	36858660	36858959	42	+	.	Kaiso_rep2_GM_signifpeaks.gff_36858630_height:39
chr17	union.pl_Kaiso_rep1_GM_signifpeaks.gff_Kaiso_rep2_GM_signifpeaks.gff	OverlappingPeaks	36981510	36981719	17	+	.	Kaiso_rep2_GM_signifpeaks.gff_36981510_height:20
chr17	union.pl_Kaiso_rep1_GM_signifpeaks.gff_Kaiso_rep2_GM_signifpeaks.gff	OverlappingPeaks	37009560	37010009	50	+	.	Kaiso_rep2_GM_signifpeaks.gff_37009560_height:62
chr17	union.pl_Kaiso_rep1_GM_signifpeaks.gff_Kaiso_rep2_GM_signifpeaks.gff	OverlappingPeaks	37607250	37607789	198	+	.	Kaiso_rep2_GM_signifpeaks.gff_37607250_height:147
chr17	union.pl_Kaiso_rep1_GM_signifpeaks.gff_Kaiso_rep2_GM_signifpeaks.gff	OverlappingPeaks	37617360	37618079	135	+	.	Kaiso_rep2_GM_signifpeaks.gff_37617360_height:116
chr17	union.pl_Kaiso_rep1_GM_signifpeaks.gff_Kaiso_rep2_GM_signifpeaks.gff	OverlappingPeaks	38518950	38519189	28	+	.	Kaiso_rep2_GM_signifpeaks.gff_38518950_height:24
chr17	union.pl_Kaiso_rep1_GM_signifpeaks.gff_Kaiso_rep2_GM_signifpeaks.gff	OverlappingPeaks	38708820	38709029	16	+	.	Kaiso_rep2_GM_signifpeaks.gff_38708820_height:16
chr17	union.pl_Kaiso_rep1_GM_signifpeaks.gff_Kaiso_rep2_GM_signifpeaks.gff	OverlappingPeaks	38710260	38710379	17	+	.	Kaiso_rep2_GM_signifpeaks.gff_38710260_height:14
chr17	union.pl_Kaiso_rep1_GM_signifpeaks.gff_Kaiso_rep2_GM_signifpeaks.gff	OverlappingPeaks	38719680	38719859	18	+	.	Kaiso_rep2_GM_signifpeaks.gff_38719680_height:15
chr17	union.pl_Kaiso_rep1_GM_signifpeaks.gff_Kaiso_rep2_GM_signifpeaks.gff	OverlappingPeaks	38738610	38738789	25	+	.	Kaiso_rep2_GM_signifpeaks.gff_38738580_height:14
chr17	union.pl_Kaiso_rep1_GM_signifpeaks.gff_Kaiso_rep2_GM_signifpeaks.gff	OverlappingPeaks	40118490	40118879	94	+	.	Kaiso_rep2_GM_signifpeaks.gff_40118490_height:95
chr17	union.pl_Kaiso_rep1_GM_signifpeaks.gff_Kaiso_rep2_GM_signifpeaks.gff	OverlappingPeaks	40306950	40307249	46	+	.	Kaiso_rep2_GM_signifpeaks.gff_40306950_height:24
chr17	union.pl_Kaiso_rep1_GM_signifpeaks.gff_Kaiso_rep2_GM_signifpeaks.gff	OverlappingPeaks	40540650	40541009	117	+	.	Kaiso_rep2_GM_signifpeaks.gff_40540620_height:117
chr17	union.pl_Kaiso_rep1_GM_signifpeaks.gff_Kaiso_rep2_GM_signifpeaks.gff	OverlappingPeaks	40713750	40714349	207	+	.	Kaiso_rep2_GM_signifpeaks.gff_40713690_height:179
chr17	union.pl_Kaiso_rep1_GM_signifpeaks.gff_Kaiso_rep2_GM_signifpeaks.gff	OverlappingPeaks	41392920	41393129	25	+	.	Kaiso_rep2_GM_signifpeaks.gff_41392920_height:23
chr17	union.pl_Kaiso_rep1_GM_signifpeaks.gff_Kaiso_rep2_GM_signifpeaks.gff	OverlappingPeaks	41393280	41393639	56	+	.	Kaiso_rep2_GM_signifpeaks.gff_41393250_height:65
chr17	union.pl_Kaiso_rep1_GM_signifpeaks.gff_Kaiso_rep2_GM_signifpeaks.gff	OverlappingPeaks	41438220	41438819	104	+	.	Kaiso_rep2_GM_signifpeaks.gff_41438070_height:106
chr17	union.pl_Kaiso_rep1_GM_signifpeaks.gff_Kaiso_rep2_GM_signifpeaks.gff	OverlappingPeaks	41446500	41446679	21	+	.	Kaiso_rep2_GM_signifpeaks.gff_41446500_height:18
chr17	union.pl_Kaiso_rep1_GM_signifpeaks.gff_Kaiso_rep2_GM_signifpeaks.gff	OverlappingPeaks	42392820	42393029	25	+	.	Kaiso_rep2_GM_signifpeaks.gff_42392820_height:18
chr17	union.pl_Kaiso_rep1_GM_signifpeaks.gff_Kaiso_rep2_GM_signifpeaks.gff	OverlappingPeaks	42785820	42786239	28	+	.	Kaiso_rep2_GM_signifpeaks.gff_42785790_height:32
chr17	union.pl_Kaiso_rep1_GM_signifpeaks.gff_Kaiso_rep2_GM_signifpeaks.gff	OverlappingPeaks	43025040	43025429	74	+	.	Kaiso_rep2_GM_signifpeaks.gff_43025040_height:42
chr17	union.pl_Kaiso_rep1_GM_signifpeaks.gff_Kaiso_rep2_GM_signifpeaks.gff	OverlappingPeaks	43138500	43138829	50	+	.	Kaiso_rep2_GM_signifpeaks.gff_43138500_height:31
chr17	union.pl_Kaiso_rep1_GM_signifpeaks.gff_Kaiso_rep2_GM_signifpeaks.gff	OverlappingPeaks	43225890	43226129	17	+	.	Kaiso_rep2_GM_signifpeaks.gff_43225800_height:32
chr17	union.pl_Kaiso_rep1_GM_signifpeaks.gff_Kaiso_rep2_GM_signifpeaks.gff	OverlappingPeaks	46125150	46125359	29	+	.	Kaiso_rep2_GM_signifpeaks.gff_46125150_height:21
chr17	union.pl_Kaiso_rep1_GM_signifpeaks.gff_Kaiso_rep2_GM_signifpeaks.gff	OverlappingPeaks	46969530	46969949	83	+	.	Kaiso_rep2_GM_signifpeaks.gff_46969530_height:63
chr17	union.pl_Kaiso_rep1_GM_signifpeaks.gff_Kaiso_rep2_GM_signifpeaks.gff	OverlappingPeaks	47492280	47492639	105	+	.	Kaiso_rep2_GM_signifpeaks.gff_47492280_height:90
chr17	union.pl_Kaiso_rep1_GM_signifpeaks.gff_Kaiso_rep2_GM_signifpeaks.gff	OverlappingPeaks	47865900	47866049	22	+	.	Kaiso_rep2_GM_signifpeaks.gff_47865900_height:15
chr17	union.pl_Kaiso_rep1_GM_signifpeaks.gff_Kaiso_rep2_GM_signifpeaks.gff	OverlappingPeaks	48796920	48797339	29	+	.	Kaiso_rep2_GM_signifpeaks.gff_48796920_height:32
chr17	union.pl_Kaiso_rep1_GM_signifpeaks.gff_Kaiso_rep2_GM_signifpeaks.gff	OverlappingPeaks	53045850	53046299	141	+	.	Kaiso_rep2_GM_signifpeaks.gff_53045820_height:129
chr17	union.pl_Kaiso_rep1_GM_signifpeaks.gff_Kaiso_rep2_GM_signifpeaks.gff	OverlappingPeaks	55162140	55162589	107	+	.	Kaiso_rep2_GM_signifpeaks.gff_55162140_height:94
chr17	union.pl_Kaiso_rep1_GM_signifpeaks.gff_Kaiso_rep2_GM_signifpeaks.gff	OverlappingPeaks	55868550	55868759	19	+	.	Kaiso_rep2_GM_signifpeaks.gff_55868550_height:18
chr17	union.pl_Kaiso_rep1_GM_signifpeaks.gff_Kaiso_rep2_GM_signifpeaks.gff	OverlappingPeaks	55927440	55927679	21	+	.	Kaiso_rep2_GM_signifpeaks.gff_55927440_height:19
chr17	union.pl_Kaiso_rep1_GM_signifpeaks.gff_Kaiso_rep2_GM_signifpeaks.gff	OverlappingPeaks	56405310	56405639	37	+	.	Kaiso_rep2_GM_signifpeaks.gff_56405100_height:47
chr17	union.pl_Kaiso_rep1_GM_signifpeaks.gff_Kaiso_rep2_GM_signifpeaks.gff	OverlappingPeaks	56405880	56406389	51	+	.	Kaiso_rep2_GM_signifpeaks.gff_56405880_height:54
chr17	union.pl_Kaiso_rep1_GM_signifpeaks.gff_Kaiso_rep2_GM_signifpeaks.gff	OverlappingPeaks	56406660	56406989	45	+	.	Kaiso_rep2_GM_signifpeaks.gff_56406660_height:42
chr17	union.pl_Kaiso_rep1_GM_signifpeaks.gff_Kaiso_rep2_GM_signifpeaks.gff	OverlappingPeaks	56416530	56416649	17	+	.	Kaiso_rep2_GM_signifpeaks.gff_56416470_height:15
chr17	union.pl_Kaiso_rep1_GM_signifpeaks.gff_Kaiso_rep2_GM_signifpeaks.gff	OverlappingPeaks	56708520	56708969	38	+	.	Kaiso_rep2_GM_signifpeaks.gff_56708430_height:112
chr17	union.pl_Kaiso_rep1_GM_signifpeaks.gff_Kaiso_rep2_GM_signifpeaks.gff	OverlappingPeaks	56736090	56736659	65	+	.	Kaiso_rep2_GM_signifpeaks.gff_56736060_height:110
chr17	union.pl_Kaiso_rep1_GM_signifpeaks.gff_Kaiso_rep2_GM_signifpeaks.gff	OverlappingPeaks	56756550	56756909	49	+	.	Kaiso_rep2_GM_signifpeaks.gff_56756310_height:109
chr17	union.pl_Kaiso_rep1_GM_signifpeaks.gff_Kaiso_rep2_GM_signifpeaks.gff	OverlappingPeaks	56769870	56770109	41	+	.	Kaiso_rep2_GM_signifpeaks.gff_56769870_height:20
chr17	union.pl_Kaiso_rep1_GM_signifpeaks.gff_Kaiso_rep2_GM_signifpeaks.gff	OverlappingPeaks	57184110	57184499	117	+	.	Kaiso_rep2_GM_signifpeaks.gff_57184110_height:83
chr17	union.pl_Kaiso_rep1_GM_signifpeaks.gff_Kaiso_rep2_GM_signifpeaks.gff	OverlappingPeaks	57784830	57785129	76	+	.	Kaiso_rep2_GM_signifpeaks.gff_57784830_height:67
chr17	union.pl_Kaiso_rep1_GM_signifpeaks.gff_Kaiso_rep2_GM_signifpeaks.gff	OverlappingPeaks	58677480	58677809	29	+	.	Kaiso_rep2_GM_signifpeaks.gff_58677480_height:36
chr17	union.pl_Kaiso_rep1_GM_signifpeaks.gff_Kaiso_rep2_GM_signifpeaks.gff	OverlappingPeaks	58754610	58754969	160	+	.	Kaiso_rep2_GM_signifpeaks.gff_58754580_height:121
chr17	union.pl_Kaiso_rep1_GM_signifpeaks.gff_Kaiso_rep2_GM_signifpeaks.gff	OverlappingPeaks	61850820	61851209	41	+	.	Kaiso_rep2_GM_signifpeaks.gff_61850760_height:36
chr17	union.pl_Kaiso_rep1_GM_signifpeaks.gff_Kaiso_rep2_GM_signifpeaks.gff	OverlappingPeaks	61920060	61920149	48	+	.	Kaiso_rep2_GM_signifpeaks.gff_61919940_height:14
chr17	union.pl_Kaiso_rep1_GM_signifpeaks.gff_Kaiso_rep2_GM_signifpeaks.gff	OverlappingPeaks	61920210	61920599	48	+	.	Kaiso_rep2_GM_signifpeaks.gff_61920210_height:40
chr17	union.pl_Kaiso_rep1_GM_signifpeaks.gff_Kaiso_rep2_GM_signifpeaks.gff	OverlappingPeaks	61926450	61926479	28	+	.	Kaiso_rep2_GM_signifpeaks.gff_61926450_height:31
chr17	union.pl_Kaiso_rep1_GM_signifpeaks.gff_Kaiso_rep2_GM_signifpeaks.gff	OverlappingPeaks	62502210	62502449	18	+	.	Kaiso_rep2_GM_signifpeaks.gff_62502210_height:17
chr17	union.pl_Kaiso_rep1_GM_signifpeaks.gff_Kaiso_rep2_GM_signifpeaks.gff	OverlappingPeaks	65713800	65714189	157	+	.	Kaiso_rep2_GM_signifpeaks.gff_65713770_height:120
chr17	union.pl_Kaiso_rep1_GM_signifpeaks.gff_Kaiso_rep2_GM_signifpeaks.gff	OverlappingPeaks	66015960	66016259	39	+	.	Kaiso_rep2_GM_signifpeaks.gff_66015960_height:35
chr17	union.pl_Kaiso_rep1_GM_signifpeaks.gff_Kaiso_rep2_GM_signifpeaks.gff	OverlappingPeaks	66031440	66031979	58	+	.	Kaiso_rep2_GM_signifpeaks.gff_66031440_height:54
chr17	union.pl_Kaiso_rep1_GM_signifpeaks.gff_Kaiso_rep2_GM_signifpeaks.gff	OverlappingPeaks	70416030	70416239	15	+	.	Kaiso_rep2_GM_signifpeaks.gff_70416030_height:19
chr17	union.pl_Kaiso_rep1_GM_signifpeaks.gff_Kaiso_rep2_GM_signifpeaks.gff	OverlappingPeaks	70421340	70421669	30	+	.	Kaiso_rep2_GM_signifpeaks.gff_70421340_height:21
chr17	union.pl_Kaiso_rep1_GM_signifpeaks.gff_Kaiso_rep2_GM_signifpeaks.gff	OverlappingPeaks	73257510	73258079	98	+	.	Kaiso_rep2_GM_signifpeaks.gff_73257510_height:88
chr17	union.pl_Kaiso_rep1_GM_signifpeaks.gff_Kaiso_rep2_GM_signifpeaks.gff	OverlappingPeaks	73401570	73401959	51	+	.	Kaiso_rep2_GM_signifpeaks.gff_73401540_height:48
chr17	union.pl_Kaiso_rep1_GM_signifpeaks.gff_Kaiso_rep2_GM_signifpeaks.gff	OverlappingPeaks	73775700	73775969	26	+	.	Kaiso_rep2_GM_signifpeaks.gff_73775670_height:30
chr17	union.pl_Kaiso_rep1_GM_signifpeaks.gff_Kaiso_rep2_GM_signifpeaks.gff	OverlappingPeaks	74268150	74268359	16	+	.	Kaiso_rep2_GM_signifpeaks.gff_74268000_height:18
chr17	union.pl_Kaiso_rep1_GM_signifpeaks.gff_Kaiso_rep2_GM_signifpeaks.gff	OverlappingPeaks	74268390	74268449	16	+	.	Kaiso_rep2_GM_signifpeaks.gff_74268390_height:22
chr17	union.pl_Kaiso_rep1_GM_signifpeaks.gff_Kaiso_rep2_GM_signifpeaks.gff	OverlappingPeaks	74553540	74554079	201	+	.	Kaiso_rep2_GM_signifpeaks.gff_74553480_height:188
chr17	union.pl_Kaiso_rep1_GM_signifpeaks.gff_Kaiso_rep2_GM_signifpeaks.gff	OverlappingPeaks	75877710	75877889	24	+	.	Kaiso_rep2_GM_signifpeaks.gff_75877710_height:17
chr17	union.pl_Kaiso_rep1_GM_signifpeaks.gff_Kaiso_rep2_GM_signifpeaks.gff	OverlappingPeaks	76164390	76164719	31	+	.	Kaiso_rep2_GM_signifpeaks.gff_76164390_height:38
chr17	union.pl_Kaiso_rep1_GM_signifpeaks.gff_Kaiso_rep2_GM_signifpeaks.gff	OverlappingPeaks	76313370	76313639	29	+	.	Kaiso_rep2_GM_signifpeaks.gff_76313370_height:29
chr17	union.pl_Kaiso_rep1_GM_signifpeaks.gff_Kaiso_rep2_GM_signifpeaks.gff	OverlappingPeaks	77337150	77337479	106	+	.	Kaiso_rep2_GM_signifpeaks.gff_77337120_height:113
chr17	union.pl_Kaiso_rep1_GM_signifpeaks.gff_Kaiso_rep2_GM_signifpeaks.gff	OverlappingPeaks	78120900	78121349	144	+	.	Kaiso_rep2_GM_signifpeaks.gff_78120900_height:96
chr17	union.pl_Kaiso_rep1_GM_signifpeaks.gff_Kaiso_rep2_GM_signifpeaks.gff	OverlappingPeaks	78428370	78428789	137	+	.	Kaiso_rep2_GM_signifpeaks.gff_78428370_height:122
chr17	union.pl_Kaiso_rep1_GM_signifpeaks.gff_Kaiso_rep2_GM_signifpeaks.gff	OverlappingPeaks	78549210	78549539	45	+	.	Kaiso_rep2_GM_signifpeaks.gff_78549180_height:64
chr17	union.pl_Kaiso_rep1_GM_signifpeaks.gff_Kaiso_rep2_GM_signifpeaks.gff	OverlappingPeaks	78607920	78608159	24	+	.	Kaiso_rep2_GM_signifpeaks.gff_78607920_height:20
chr17	union.pl_Kaiso_rep1_GM_signifpeaks.gff_Kaiso_rep2_GM_signifpeaks.gff	OverlappingPeaks	78608430	78608639	16	+	.	Kaiso_rep2_GM_signifpeaks.gff_78607920_height:20
chr17	union.pl_Kaiso_rep1_GM_signifpeaks.gff_Kaiso_rep2_GM_signifpeaks.gff	OverlappingPeaks	78962790	78963029	28	+	.	Kaiso_rep2_GM_signifpeaks.gff_78962760_height:21
chr17	union.pl_Kaiso_rep1_GM_signifpeaks.gff_Kaiso_rep2_GM_signifpeaks.gff	OverlappingPeaks	78965490	78965759	22	+	.	Kaiso_rep2_GM_signifpeaks.gff_78965460_height:26
chr17	union.pl_Kaiso_rep1_GM_signifpeaks.gff_Kaiso_rep2_GM_signifpeaks.gff	OverlappingPeaks	79475850	79476149	21	+	.	Kaiso_rep2_GM_signifpeaks.gff_79475790_height:20
chr17	union.pl_Kaiso_rep1_GM_signifpeaks.gff_Kaiso_rep2_GM_signifpeaks.gff	OverlappingPeaks	79486350	79486649	33	+	.	Kaiso_rep2_GM_signifpeaks.gff_79486350_height:33
chr17	union.pl_Kaiso_rep1_GM_signifpeaks.gff_Kaiso_rep2_GM_signifpeaks.gff	OverlappingPeaks	79527660	79528019	102	+	.	Kaiso_rep2_GM_signifpeaks.gff_79527660_height:44
chr17	union.pl_Kaiso_rep1_GM_signifpeaks.gff_Kaiso_rep2_GM_signifpeaks.gff	OverlappingPeaks	79670190	79670579	113	+	.	Kaiso_rep2_GM_signifpeaks.gff_79670160_height:89
chr17	union.pl_Kaiso_rep1_GM_signifpeaks.gff_Kaiso_rep2_GM_signifpeaks.gff	OverlappingPeaks	80376450	80376659	21	+	.	Kaiso_rep2_GM_signifpeaks.gff_80376420_height:20
chr17	union.pl_Kaiso_rep1_GM_signifpeaks.gff_Kaiso_rep2_GM_signifpeaks.gff	OverlappingPeaks	80476950	80477369	53	+	.	Kaiso_rep2_GM_signifpeaks.gff_80476950_height:28
chr17	union.pl_Kaiso_rep1_GM_signifpeaks.gff_Kaiso_rep2_GM_signifpeaks.gff	OverlappingPeaks	80681430	80681609	21	+	.	Kaiso_rep2_GM_signifpeaks.gff_80681430_height:20
chr17	union.pl_Kaiso_rep1_GM_signifpeaks.gff_Kaiso_rep2_GM_signifpeaks.gff	OverlappingPeaks	80916990	80917289	21	+	.	Kaiso_rep2_GM_signifpeaks.gff_80916990_height:26
chr17	union.pl_Kaiso_rep1_GM_signifpeaks.gff_Kaiso_rep2_GM_signifpeaks.gff	OverlappingPeaks	81028740	81028919	21	+	.	Kaiso_rep2_GM_signifpeaks.gff_81028740_height:20
chr21	union.pl_Kaiso_rep1_GM_signifpeaks.gff_Kaiso_rep2_GM_signifpeaks.gff	OverlappingPeaks	15755550	15755909	41	+	.	Kaiso_rep2_GM_signifpeaks.gff_15755550_height:29
chr21	union.pl_Kaiso_rep1_GM_signifpeaks.gff_Kaiso_rep2_GM_signifpeaks.gff	OverlappingPeaks	26939910	26940089	16	+	.	Kaiso_rep2_GM_signifpeaks.gff_26939910_height:21
chr21	union.pl_Kaiso_rep1_GM_signifpeaks.gff_Kaiso_rep2_GM_signifpeaks.gff	OverlappingPeaks	26950230	26950709	28	+	.	Kaiso_rep2_GM_signifpeaks.gff_26950080_height:44
chr21	union.pl_Kaiso_rep1_GM_signifpeaks.gff_Kaiso_rep2_GM_signifpeaks.gff	OverlappingPeaks	30445830	30446309	186	+	.	Kaiso_rep2_GM_signifpeaks.gff_30445830_height:164
chr21	union.pl_Kaiso_rep1_GM_signifpeaks.gff_Kaiso_rep2_GM_signifpeaks.gff	OverlappingPeaks	30638100	30638309	21	+	.	Kaiso_rep2_GM_signifpeaks.gff_30638070_height:41
chr21	union.pl_Kaiso_rep1_GM_signifpeaks.gff_Kaiso_rep2_GM_signifpeaks.gff	OverlappingPeaks	34144080	34144619	110	+	.	Kaiso_rep2_GM_signifpeaks.gff_34144080_height:146
chr21	union.pl_Kaiso_rep1_GM_signifpeaks.gff_Kaiso_rep2_GM_signifpeaks.gff	OverlappingPeaks	35013990	35014169	16	+	.	Kaiso_rep2_GM_signifpeaks.gff_35013990_height:14
chr21	union.pl_Kaiso_rep1_GM_signifpeaks.gff_Kaiso_rep2_GM_signifpeaks.gff	OverlappingPeaks	38445300	38445629	55	+	.	Kaiso_rep2_GM_signifpeaks.gff_38445270_height:63
chr21	union.pl_Kaiso_rep1_GM_signifpeaks.gff_Kaiso_rep2_GM_signifpeaks.gff	OverlappingPeaks	40555230	40555499	51	+	.	Kaiso_rep2_GM_signifpeaks.gff_40555230_height:28
chr21	union.pl_Kaiso_rep1_GM_signifpeaks.gff_Kaiso_rep2_GM_signifpeaks.gff	OverlappingPeaks	42797910	42798239	75	+	.	Kaiso_rep2_GM_signifpeaks.gff_42797910_height:63
chr21	union.pl_Kaiso_rep1_GM_signifpeaks.gff_Kaiso_rep2_GM_signifpeaks.gff	OverlappingPeaks	43881300	43881569	26	+	.	Kaiso_rep2_GM_signifpeaks.gff_43881270_height:21
chr21	union.pl_Kaiso_rep1_GM_signifpeaks.gff_Kaiso_rep2_GM_signifpeaks.gff	OverlappingPeaks	44394630	44394809	25	+	.	Kaiso_rep2_GM_signifpeaks.gff_44394630_height:23
chr21	union.pl_Kaiso_rep1_GM_signifpeaks.gff_Kaiso_rep2_GM_signifpeaks.gff	OverlappingPeaks	44800200	44800469	22	+	.	Kaiso_rep2_GM_signifpeaks.gff_44800200_height:27
chr21	union.pl_Kaiso_rep1_GM_signifpeaks.gff_Kaiso_rep2_GM_signifpeaks.gff	OverlappingPeaks	46330950	46331219	24	+	.	Kaiso_rep2_GM_signifpeaks.gff_46330950_height:24
chr21	union.pl_Kaiso_rep1_GM_signifpeaks.gff_Kaiso_rep2_GM_signifpeaks.gff	OverlappingPeaks	47013450	47013689	49	+	.	Kaiso_rep2_GM_signifpeaks.gff_47013450_height:21
chr21	union.pl_Kaiso_rep1_GM_signifpeaks.gff_Kaiso_rep2_GM_signifpeaks.gff	OverlappingPeaks	47139420	47139599	44	+	.	Kaiso_rep2_GM_signifpeaks.gff_47139420_height:19
chr21	union.pl_Kaiso_rep1_GM_signifpeaks.gff_Kaiso_rep2_GM_signifpeaks.gff	OverlappingPeaks	47673600	47674079	116	+	.	Kaiso_rep2_GM_signifpeaks.gff_47673600_height:102
chr21	union.pl_Kaiso_rep1_GM_signifpeaks.gff_Kaiso_rep2_GM_signifpeaks.gff	OverlappingPeaks	47706120	47706479	38	+	.	Kaiso_rep2_GM_signifpeaks.gff_47706120_height:33
chr21	union.pl_Kaiso_rep1_GM_signifpeaks.gff_Kaiso_rep2_GM_signifpeaks.gff	OverlappingPeaks	47791620	47791949	32	+	.	Kaiso_rep2_GM_signifpeaks.gff_47791590_height:32
chr21	union.pl_Kaiso_rep1_GM_signifpeaks.gff_Kaiso_rep2_GM_signifpeaks.gff	OverlappingPeaks	47791980	47792309	32	+	.	Kaiso_rep2_GM_signifpeaks.gff_47791980_height:28
chr16	union.pl_Kaiso_rep1_GM_signifpeaks.gff_Kaiso_rep2_GM_signifpeaks.gff	OverlappingPeaks	188490	188849	62	+	.	Kaiso_rep2_GM_signifpeaks.gff_188490_height:52
chr16	union.pl_Kaiso_rep1_GM_signifpeaks.gff_Kaiso_rep2_GM_signifpeaks.gff	OverlappingPeaks	231300	231689	56	+	.	Kaiso_rep2_GM_signifpeaks.gff_231240_height:53
chr16	union.pl_Kaiso_rep1_GM_signifpeaks.gff_Kaiso_rep2_GM_signifpeaks.gff	OverlappingPeaks	686820	687059	26	+	.	Kaiso_rep2_GM_signifpeaks.gff_686760_height:24
chr16	union.pl_Kaiso_rep1_GM_signifpeaks.gff_Kaiso_rep2_GM_signifpeaks.gff	OverlappingPeaks	1877040	1877339	26	+	.	Kaiso_rep2_GM_signifpeaks.gff_1877010_height:35
chr16	union.pl_Kaiso_rep1_GM_signifpeaks.gff_Kaiso_rep2_GM_signifpeaks.gff	OverlappingPeaks	2014590	2015099	118	+	.	Kaiso_rep2_GM_signifpeaks.gff_2014590_height:111
chr16	union.pl_Kaiso_rep1_GM_signifpeaks.gff_Kaiso_rep2_GM_signifpeaks.gff	OverlappingPeaks	2273760	2273999	21	+	.	Kaiso_rep2_GM_signifpeaks.gff_2273700_height:24
chr16	union.pl_Kaiso_rep1_GM_signifpeaks.gff_Kaiso_rep2_GM_signifpeaks.gff	OverlappingPeaks	2570220	2570489	27	+	.	Kaiso_rep2_GM_signifpeaks.gff_2570220_height:28
chr16	union.pl_Kaiso_rep1_GM_signifpeaks.gff_Kaiso_rep2_GM_signifpeaks.gff	OverlappingPeaks	3074160	3074549	64	+	.	Kaiso_rep2_GM_signifpeaks.gff_3074160_height:52
chr16	union.pl_Kaiso_rep1_GM_signifpeaks.gff_Kaiso_rep2_GM_signifpeaks.gff	OverlappingPeaks	3124920	3125189	28	+	.	Kaiso_rep2_GM_signifpeaks.gff_3124920_height:23
chr16	union.pl_Kaiso_rep1_GM_signifpeaks.gff_Kaiso_rep2_GM_signifpeaks.gff	OverlappingPeaks	3450930	3451109	21	+	.	Kaiso_rep2_GM_signifpeaks.gff_3450930_height:19
chr16	union.pl_Kaiso_rep1_GM_signifpeaks.gff_Kaiso_rep2_GM_signifpeaks.gff	OverlappingPeaks	3507480	3507869	70	+	.	Kaiso_rep2_GM_signifpeaks.gff_3507480_height:62
chr16	union.pl_Kaiso_rep1_GM_signifpeaks.gff_Kaiso_rep2_GM_signifpeaks.gff	OverlappingPeaks	3550800	3551009	18	+	.	Kaiso_rep2_GM_signifpeaks.gff_3550740_height:37
chr16	union.pl_Kaiso_rep1_GM_signifpeaks.gff_Kaiso_rep2_GM_signifpeaks.gff	OverlappingPeaks	4475400	4476029	95	+	.	Kaiso_rep2_GM_signifpeaks.gff_4475400_height:94
chr16	union.pl_Kaiso_rep1_GM_signifpeaks.gff_Kaiso_rep2_GM_signifpeaks.gff	OverlappingPeaks	4524480	4524869	94	+	.	Kaiso_rep2_GM_signifpeaks.gff_4524480_height:77
chr16	union.pl_Kaiso_rep1_GM_signifpeaks.gff_Kaiso_rep2_GM_signifpeaks.gff	OverlappingPeaks	4666020	4666409	145	+	.	Kaiso_rep2_GM_signifpeaks.gff_4666020_height:101
chr16	union.pl_Kaiso_rep1_GM_signifpeaks.gff_Kaiso_rep2_GM_signifpeaks.gff	OverlappingPeaks	4817220	4817369	15	+	.	Kaiso_rep2_GM_signifpeaks.gff_4817190_height:14
chr16	union.pl_Kaiso_rep1_GM_signifpeaks.gff_Kaiso_rep2_GM_signifpeaks.gff	OverlappingPeaks	4818750	4818929	72	+	.	Kaiso_rep2_GM_signifpeaks.gff_4818750_height:37
chr16	union.pl_Kaiso_rep1_GM_signifpeaks.gff_Kaiso_rep2_GM_signifpeaks.gff	OverlappingPeaks	8985390	8985779	22	+	.	Kaiso_rep2_GM_signifpeaks.gff_8985390_height:30
chr16	union.pl_Kaiso_rep1_GM_signifpeaks.gff_Kaiso_rep2_GM_signifpeaks.gff	OverlappingPeaks	10929540	10929659	17	+	.	Kaiso_rep2_GM_signifpeaks.gff_10929540_height:14
chr16	union.pl_Kaiso_rep1_GM_signifpeaks.gff_Kaiso_rep2_GM_signifpeaks.gff	OverlappingPeaks	11060520	11060759	37	+	.	Kaiso_rep2_GM_signifpeaks.gff_11060520_height:27
chr16	union.pl_Kaiso_rep1_GM_signifpeaks.gff_Kaiso_rep2_GM_signifpeaks.gff	OverlappingPeaks	12897450	12897539	16	+	.	Kaiso_rep2_GM_signifpeaks.gff_12897330_height:18
chr16	union.pl_Kaiso_rep1_GM_signifpeaks.gff_Kaiso_rep2_GM_signifpeaks.gff	OverlappingPeaks	13737360	13737569	21	+	.	Kaiso_rep2_GM_signifpeaks.gff_13737300_height:30
chr16	union.pl_Kaiso_rep1_GM_signifpeaks.gff_Kaiso_rep2_GM_signifpeaks.gff	OverlappingPeaks	14164980	14165309	36	+	.	Kaiso_rep2_GM_signifpeaks.gff_14164830_height:37
chr16	union.pl_Kaiso_rep1_GM_signifpeaks.gff_Kaiso_rep2_GM_signifpeaks.gff	OverlappingPeaks	18801480	18801929	134	+	.	Kaiso_rep2_GM_signifpeaks.gff_18801480_height:101
chr16	union.pl_Kaiso_rep1_GM_signifpeaks.gff_Kaiso_rep2_GM_signifpeaks.gff	OverlappingPeaks	19098000	19098269	22	+	.	Kaiso_rep2_GM_signifpeaks.gff_19097940_height:27
chr16	union.pl_Kaiso_rep1_GM_signifpeaks.gff_Kaiso_rep2_GM_signifpeaks.gff	OverlappingPeaks	25118430	25118759	38	+	.	Kaiso_rep2_GM_signifpeaks.gff_25118430_height:43
chr16	union.pl_Kaiso_rep1_GM_signifpeaks.gff_Kaiso_rep2_GM_signifpeaks.gff	OverlappingPeaks	25269120	25269719	50	+	.	Kaiso_rep2_GM_signifpeaks.gff_25269120_height:54
chr16	union.pl_Kaiso_rep1_GM_signifpeaks.gff_Kaiso_rep2_GM_signifpeaks.gff	OverlappingPeaks	27461310	27461369	15	+	.	Kaiso_rep2_GM_signifpeaks.gff_27461100_height:15
chr16	union.pl_Kaiso_rep1_GM_signifpeaks.gff_Kaiso_rep2_GM_signifpeaks.gff	OverlappingPeaks	28833780	28834079	30	+	.	Kaiso_rep2_GM_signifpeaks.gff_28833780_height:29
chr16	union.pl_Kaiso_rep1_GM_signifpeaks.gff_Kaiso_rep2_GM_signifpeaks.gff	OverlappingPeaks	28835160	28835399	22	+	.	Kaiso_rep2_GM_signifpeaks.gff_28835130_height:22
chr16	union.pl_Kaiso_rep1_GM_signifpeaks.gff_Kaiso_rep2_GM_signifpeaks.gff	OverlappingPeaks	29816790	29816999	17	+	.	Kaiso_rep2_GM_signifpeaks.gff_29816760_height:23
chr16	union.pl_Kaiso_rep1_GM_signifpeaks.gff_Kaiso_rep2_GM_signifpeaks.gff	OverlappingPeaks	30064230	30064469	27	+	.	Kaiso_rep2_GM_signifpeaks.gff_30064200_height:33
chr16	union.pl_Kaiso_rep1_GM_signifpeaks.gff_Kaiso_rep2_GM_signifpeaks.gff	OverlappingPeaks	30411840	30412229	129	+	.	Kaiso_rep2_GM_signifpeaks.gff_30411840_height:93
chr16	union.pl_Kaiso_rep1_GM_signifpeaks.gff_Kaiso_rep2_GM_signifpeaks.gff	OverlappingPeaks	30457170	30457439	26	+	.	Kaiso_rep2_GM_signifpeaks.gff_30457170_height:23
chr16	union.pl_Kaiso_rep1_GM_signifpeaks.gff_Kaiso_rep2_GM_signifpeaks.gff	OverlappingPeaks	30470100	30470339	22	+	.	Kaiso_rep2_GM_signifpeaks.gff_30470100_height:31
chr16	union.pl_Kaiso_rep1_GM_signifpeaks.gff_Kaiso_rep2_GM_signifpeaks.gff	OverlappingPeaks	30569850	30570089	22	+	.	Kaiso_rep2_GM_signifpeaks.gff_30569820_height:19
chr16	union.pl_Kaiso_rep1_GM_signifpeaks.gff_Kaiso_rep2_GM_signifpeaks.gff	OverlappingPeaks	30709230	30709679	152	+	.	Kaiso_rep2_GM_signifpeaks.gff_30709230_height:143
chr16	union.pl_Kaiso_rep1_GM_signifpeaks.gff_Kaiso_rep2_GM_signifpeaks.gff	OverlappingPeaks	30905490	30905819	45	+	.	Kaiso_rep2_GM_signifpeaks.gff_30905490_height:31
chr16	union.pl_Kaiso_rep1_GM_signifpeaks.gff_Kaiso_rep2_GM_signifpeaks.gff	OverlappingPeaks	30933690	30933989	58	+	.	Kaiso_rep2_GM_signifpeaks.gff_30933690_height:19
chr16	union.pl_Kaiso_rep1_GM_signifpeaks.gff_Kaiso_rep2_GM_signifpeaks.gff	OverlappingPeaks	31191330	31191569	19	+	.	Kaiso_rep2_GM_signifpeaks.gff_31191330_height:28
chr16	union.pl_Kaiso_rep1_GM_signifpeaks.gff_Kaiso_rep2_GM_signifpeaks.gff	OverlappingPeaks	31191810	31192139	34	+	.	Kaiso_rep2_GM_signifpeaks.gff_31191810_height:43
chr16	union.pl_Kaiso_rep1_GM_signifpeaks.gff_Kaiso_rep2_GM_signifpeaks.gff	OverlappingPeaks	33964770	33965159	23	+	.	Kaiso_rep2_GM_signifpeaks.gff_33964770_height:34
chr16	union.pl_Kaiso_rep1_GM_signifpeaks.gff_Kaiso_rep2_GM_signifpeaks.gff	OverlappingPeaks	48278040	48278309	24	+	.	Kaiso_rep2_GM_signifpeaks.gff_48278040_height:23
chr16	union.pl_Kaiso_rep1_GM_signifpeaks.gff_Kaiso_rep2_GM_signifpeaks.gff	OverlappingPeaks	53737740	53738189	100	+	.	Kaiso_rep2_GM_signifpeaks.gff_53737740_height:48
chr16	union.pl_Kaiso_rep1_GM_signifpeaks.gff_Kaiso_rep2_GM_signifpeaks.gff	OverlappingPeaks	57481110	57481529	166	+	.	Kaiso_rep2_GM_signifpeaks.gff_57481110_height:154
chr16	union.pl_Kaiso_rep1_GM_signifpeaks.gff_Kaiso_rep2_GM_signifpeaks.gff	OverlappingPeaks	66586290	66586529	23	+	.	Kaiso_rep2_GM_signifpeaks.gff_66586290_height:19
chr16	union.pl_Kaiso_rep1_GM_signifpeaks.gff_Kaiso_rep2_GM_signifpeaks.gff	OverlappingPeaks	66968190	66968579	31	+	.	Kaiso_rep2_GM_signifpeaks.gff_66968100_height:33
chr16	union.pl_Kaiso_rep1_GM_signifpeaks.gff_Kaiso_rep2_GM_signifpeaks.gff	OverlappingPeaks	67867650	67868069	176	+	.	Kaiso_rep2_GM_signifpeaks.gff_67867620_height:150
chr16	union.pl_Kaiso_rep1_GM_signifpeaks.gff_Kaiso_rep2_GM_signifpeaks.gff	OverlappingPeaks	68057070	68057279	19	+	.	Kaiso_rep2_GM_signifpeaks.gff_68057040_height:24
chr16	union.pl_Kaiso_rep1_GM_signifpeaks.gff_Kaiso_rep2_GM_signifpeaks.gff	OverlappingPeaks	68118990	68119349	56	+	.	Kaiso_rep2_GM_signifpeaks.gff_68118960_height:38
chr16	union.pl_Kaiso_rep1_GM_signifpeaks.gff_Kaiso_rep2_GM_signifpeaks.gff	OverlappingPeaks	69458250	69458579	18	+	.	Kaiso_rep2_GM_signifpeaks.gff_69458250_height:25
chr16	union.pl_Kaiso_rep1_GM_signifpeaks.gff_Kaiso_rep2_GM_signifpeaks.gff	OverlappingPeaks	69599610	69599969	71	+	.	Kaiso_rep2_GM_signifpeaks.gff_69599610_height:93
chr16	union.pl_Kaiso_rep1_GM_signifpeaks.gff_Kaiso_rep2_GM_signifpeaks.gff	OverlappingPeaks	70147920	70148159	26	+	.	Kaiso_rep2_GM_signifpeaks.gff_70147920_height:31
chr16	union.pl_Kaiso_rep1_GM_signifpeaks.gff_Kaiso_rep2_GM_signifpeaks.gff	OverlappingPeaks	70380510	70380959	76	+	.	Kaiso_rep2_GM_signifpeaks.gff_70380510_height:70
chr16	union.pl_Kaiso_rep1_GM_signifpeaks.gff_Kaiso_rep2_GM_signifpeaks.gff	OverlappingPeaks	70488330	70488629	31	+	.	Kaiso_rep2_GM_signifpeaks.gff_70488330_height:28
chr16	union.pl_Kaiso_rep1_GM_signifpeaks.gff_Kaiso_rep2_GM_signifpeaks.gff	OverlappingPeaks	70834890	70835189	29	+	.	Kaiso_rep2_GM_signifpeaks.gff_70834890_height:23
chr16	union.pl_Kaiso_rep1_GM_signifpeaks.gff_Kaiso_rep2_GM_signifpeaks.gff	OverlappingPeaks	72042690	72042869	17	+	.	Kaiso_rep2_GM_signifpeaks.gff_72042660_height:15
chr16	union.pl_Kaiso_rep1_GM_signifpeaks.gff_Kaiso_rep2_GM_signifpeaks.gff	OverlappingPeaks	74402130	74402369	31	+	.	Kaiso_rep2_GM_signifpeaks.gff_74402130_height:33
chr16	union.pl_Kaiso_rep1_GM_signifpeaks.gff_Kaiso_rep2_GM_signifpeaks.gff	OverlappingPeaks	75019020	75019229	64	+	.	Kaiso_rep2_GM_signifpeaks.gff_75019020_height:43
chr16	union.pl_Kaiso_rep1_GM_signifpeaks.gff_Kaiso_rep2_GM_signifpeaks.gff	OverlappingPeaks	75657090	75657479	127	+	.	Kaiso_rep2_GM_signifpeaks.gff_75657090_height:100
chr16	union.pl_Kaiso_rep1_GM_signifpeaks.gff_Kaiso_rep2_GM_signifpeaks.gff	OverlappingPeaks	78133410	78133739	42	+	.	Kaiso_rep2_GM_signifpeaks.gff_78133410_height:34
chr16	union.pl_Kaiso_rep1_GM_signifpeaks.gff_Kaiso_rep2_GM_signifpeaks.gff	OverlappingPeaks	80926470	80926649	30	+	.	Kaiso_rep2_GM_signifpeaks.gff_80926470_height:16
chr16	union.pl_Kaiso_rep1_GM_signifpeaks.gff_Kaiso_rep2_GM_signifpeaks.gff	OverlappingPeaks	81505560	81505769	19	+	.	Kaiso_rep2_GM_signifpeaks.gff_81505560_height:24
chr16	union.pl_Kaiso_rep1_GM_signifpeaks.gff_Kaiso_rep2_GM_signifpeaks.gff	OverlappingPeaks	81515100	81515249	15	+	.	Kaiso_rep2_GM_signifpeaks.gff_81515070_height:15
chr16	union.pl_Kaiso_rep1_GM_signifpeaks.gff_Kaiso_rep2_GM_signifpeaks.gff	OverlappingPeaks	83841390	83841809	157	+	.	Kaiso_rep2_GM_signifpeaks.gff_83841390_height:137
chr16	union.pl_Kaiso_rep1_GM_signifpeaks.gff_Kaiso_rep2_GM_signifpeaks.gff	OverlappingPeaks	84150240	84150779	128	+	.	Kaiso_rep2_GM_signifpeaks.gff_84150240_height:125
chr16	union.pl_Kaiso_rep1_GM_signifpeaks.gff_Kaiso_rep2_GM_signifpeaks.gff	OverlappingPeaks	84627810	84627989	21	+	.	Kaiso_rep2_GM_signifpeaks.gff_84627810_height:16
chr16	union.pl_Kaiso_rep1_GM_signifpeaks.gff_Kaiso_rep2_GM_signifpeaks.gff	OverlappingPeaks	87417570	87417749	25	+	.	Kaiso_rep2_GM_signifpeaks.gff_87417570_height:15
chr16	union.pl_Kaiso_rep1_GM_signifpeaks.gff_Kaiso_rep2_GM_signifpeaks.gff	OverlappingPeaks	87526500	87526829	78	+	.	Kaiso_rep2_GM_signifpeaks.gff_87526470_height:63
chr16	union.pl_Kaiso_rep1_GM_signifpeaks.gff_Kaiso_rep2_GM_signifpeaks.gff	OverlappingPeaks	87984360	87985349	210	+	.	Kaiso_rep2_GM_signifpeaks.gff_87984360_height:183
chr16	union.pl_Kaiso_rep1_GM_signifpeaks.gff_Kaiso_rep2_GM_signifpeaks.gff	OverlappingPeaks	89163420	89163689	18	+	.	Kaiso_rep2_GM_signifpeaks.gff_89163390_height:26
chr16	union.pl_Kaiso_rep1_GM_signifpeaks.gff_Kaiso_rep2_GM_signifpeaks.gff	OverlappingPeaks	89723940	89724329	83	+	.	Kaiso_rep2_GM_signifpeaks.gff_89723910_height:71
chr16	union.pl_Kaiso_rep1_GM_signifpeaks.gff_Kaiso_rep2_GM_signifpeaks.gff	OverlappingPeaks	90038850	90039119	33	+	.	Kaiso_rep2_GM_signifpeaks.gff_90038850_height:23
chr16	union.pl_Kaiso_rep1_GM_signifpeaks.gff_Kaiso_rep2_GM_signifpeaks.gff	OverlappingPeaks	90088800	90089219	146	+	.	Kaiso_rep2_GM_signifpeaks.gff_90088770_height:123
chr18	union.pl_Kaiso_rep1_GM_signifpeaks.gff_Kaiso_rep2_GM_signifpeaks.gff	OverlappingPeaks	3262050	3262259	19	+	.	Kaiso_rep2_GM_signifpeaks.gff_3262050_height:16
chr18	union.pl_Kaiso_rep1_GM_signifpeaks.gff_Kaiso_rep2_GM_signifpeaks.gff	OverlappingPeaks	9102600	9102809	22	+	.	Kaiso_rep2_GM_signifpeaks.gff_9102570_height:23
chr18	union.pl_Kaiso_rep1_GM_signifpeaks.gff_Kaiso_rep2_GM_signifpeaks.gff	OverlappingPeaks	9475050	9475529	76	+	.	Kaiso_rep2_GM_signifpeaks.gff_9475050_height:75
chr18	union.pl_Kaiso_rep1_GM_signifpeaks.gff_Kaiso_rep2_GM_signifpeaks.gff	OverlappingPeaks	10890540	10890779	23	+	.	Kaiso_rep2_GM_signifpeaks.gff_10890540_height:23
chr18	union.pl_Kaiso_rep1_GM_signifpeaks.gff_Kaiso_rep2_GM_signifpeaks.gff	OverlappingPeaks	12702840	12703199	44	+	.	Kaiso_rep2_GM_signifpeaks.gff_12702750_height:46
chr18	union.pl_Kaiso_rep1_GM_signifpeaks.gff_Kaiso_rep2_GM_signifpeaks.gff	OverlappingPeaks	13726560	13726739	18	+	.	Kaiso_rep2_GM_signifpeaks.gff_13726530_height:23
chr18	union.pl_Kaiso_rep1_GM_signifpeaks.gff_Kaiso_rep2_GM_signifpeaks.gff	OverlappingPeaks	20513250	20513429	16	+	.	Kaiso_rep2_GM_signifpeaks.gff_20513220_height:16
chr18	union.pl_Kaiso_rep1_GM_signifpeaks.gff_Kaiso_rep2_GM_signifpeaks.gff	OverlappingPeaks	32923860	32924189	32	+	.	Kaiso_rep2_GM_signifpeaks.gff_32923860_height:33
chr18	union.pl_Kaiso_rep1_GM_signifpeaks.gff_Kaiso_rep2_GM_signifpeaks.gff	OverlappingPeaks	47018670	47019119	180	+	.	Kaiso_rep2_GM_signifpeaks.gff_47018640_height:155
chr18	union.pl_Kaiso_rep1_GM_signifpeaks.gff_Kaiso_rep2_GM_signifpeaks.gff	OverlappingPeaks	47792730	47793029	41	+	.	Kaiso_rep2_GM_signifpeaks.gff_47792730_height:35
chr18	union.pl_Kaiso_rep1_GM_signifpeaks.gff_Kaiso_rep2_GM_signifpeaks.gff	OverlappingPeaks	51811440	51811649	20	+	.	Kaiso_rep2_GM_signifpeaks.gff_51811410_height:23
chr18	union.pl_Kaiso_rep1_GM_signifpeaks.gff_Kaiso_rep2_GM_signifpeaks.gff	OverlappingPeaks	54305790	54306089	71	+	.	Kaiso_rep2_GM_signifpeaks.gff_54305790_height:48
chr18	union.pl_Kaiso_rep1_GM_signifpeaks.gff_Kaiso_rep2_GM_signifpeaks.gff	OverlappingPeaks	55288950	55289129	26	+	.	Kaiso_rep2_GM_signifpeaks.gff_55288950_height:15
chr18	union.pl_Kaiso_rep1_GM_signifpeaks.gff_Kaiso_rep2_GM_signifpeaks.gff	OverlappingPeaks	56208450	56208659	21	+	.	Kaiso_rep2_GM_signifpeaks.gff_56208420_height:19
chr18	union.pl_Kaiso_rep1_GM_signifpeaks.gff_Kaiso_rep2_GM_signifpeaks.gff	OverlappingPeaks	56320560	56320769	18	+	.	Kaiso_rep2_GM_signifpeaks.gff_56320560_height:20
chr18	union.pl_Kaiso_rep1_GM_signifpeaks.gff_Kaiso_rep2_GM_signifpeaks.gff	OverlappingPeaks	56447430	56447639	23	+	.	Kaiso_rep2_GM_signifpeaks.gff_56447430_height:24
chr18	union.pl_Kaiso_rep1_GM_signifpeaks.gff_Kaiso_rep2_GM_signifpeaks.gff	OverlappingPeaks	59854050	59854739	115	+	.	Kaiso_rep2_GM_signifpeaks.gff_59854020_height:86
chr18	union.pl_Kaiso_rep1_GM_signifpeaks.gff_Kaiso_rep2_GM_signifpeaks.gff	OverlappingPeaks	74535690	74535959	42	+	.	Kaiso_rep2_GM_signifpeaks.gff_74535690_height:36
chr18	union.pl_Kaiso_rep1_GM_signifpeaks.gff_Kaiso_rep2_GM_signifpeaks.gff	OverlappingPeaks	77439240	77439629	48	+	.	Kaiso_rep2_GM_signifpeaks.gff_77439240_height:44
chr18	union.pl_Kaiso_rep1_GM_signifpeaks.gff_Kaiso_rep2_GM_signifpeaks.gff	OverlappingPeaks	77866920	77867099	42	+	.	Kaiso_rep2_GM_signifpeaks.gff_77866890_height:39
chr3	union.pl_Kaiso_rep1_GM_signifpeaks.gff_Kaiso_rep2_GM_signifpeaks.gff	OverlappingPeaks	4467510	4467719	25	+	.	Kaiso_rep2_GM_signifpeaks.gff_4467510_height:18
chr3	union.pl_Kaiso_rep1_GM_signifpeaks.gff_Kaiso_rep2_GM_signifpeaks.gff	OverlappingPeaks	5025870	5026109	22	+	.	Kaiso_rep2_GM_signifpeaks.gff_5025870_height:18
chr3	union.pl_Kaiso_rep1_GM_signifpeaks.gff_Kaiso_rep2_GM_signifpeaks.gff	OverlappingPeaks	9438540	9438959	72	+	.	Kaiso_rep2_GM_signifpeaks.gff_9438540_height:57
chr3	union.pl_Kaiso_rep1_GM_signifpeaks.gff_Kaiso_rep2_GM_signifpeaks.gff	OverlappingPeaks	9834540	9834929	113	+	.	Kaiso_rep2_GM_signifpeaks.gff_9834540_height:104
chr3	union.pl_Kaiso_rep1_GM_signifpeaks.gff_Kaiso_rep2_GM_signifpeaks.gff	OverlappingPeaks	13455630	13455749	15	+	.	Kaiso_rep2_GM_signifpeaks.gff_13455630_height:17
chr3	union.pl_Kaiso_rep1_GM_signifpeaks.gff_Kaiso_rep2_GM_signifpeaks.gff	OverlappingPeaks	14220120	14220539	175	+	.	Kaiso_rep2_GM_signifpeaks.gff_14220120_height:138
chr3	union.pl_Kaiso_rep1_GM_signifpeaks.gff_Kaiso_rep2_GM_signifpeaks.gff	OverlappingPeaks	15106620	15106979	66	+	.	Kaiso_rep2_GM_signifpeaks.gff_15106620_height:41
chr3	union.pl_Kaiso_rep1_GM_signifpeaks.gff_Kaiso_rep2_GM_signifpeaks.gff	OverlappingPeaks	15247470	15247739	19	+	.	Kaiso_rep2_GM_signifpeaks.gff_15247440_height:29
chr3	union.pl_Kaiso_rep1_GM_signifpeaks.gff_Kaiso_rep2_GM_signifpeaks.gff	OverlappingPeaks	15642930	15643259	36	+	.	Kaiso_rep2_GM_signifpeaks.gff_15642930_height:29
chr3	union.pl_Kaiso_rep1_GM_signifpeaks.gff_Kaiso_rep2_GM_signifpeaks.gff	OverlappingPeaks	16414080	16414289	17	+	.	Kaiso_rep2_GM_signifpeaks.gff_16414080_height:15
chr3	union.pl_Kaiso_rep1_GM_signifpeaks.gff_Kaiso_rep2_GM_signifpeaks.gff	OverlappingPeaks	16553460	16553939	24	+	.	Kaiso_rep2_GM_signifpeaks.gff_16553460_height:22
chr3	union.pl_Kaiso_rep1_GM_signifpeaks.gff_Kaiso_rep2_GM_signifpeaks.gff	OverlappingPeaks	17622480	17622659	20	+	.	Kaiso_rep2_GM_signifpeaks.gff_17622450_height:15
chr3	union.pl_Kaiso_rep1_GM_signifpeaks.gff_Kaiso_rep2_GM_signifpeaks.gff	OverlappingPeaks	17784150	17784509	97	+	.	Kaiso_rep2_GM_signifpeaks.gff_17784150_height:66
chr3	union.pl_Kaiso_rep1_GM_signifpeaks.gff_Kaiso_rep2_GM_signifpeaks.gff	OverlappingPeaks	23958330	23958539	36	+	.	Kaiso_rep2_GM_signifpeaks.gff_23958330_height:24
chr3	union.pl_Kaiso_rep1_GM_signifpeaks.gff_Kaiso_rep2_GM_signifpeaks.gff	OverlappingPeaks	42641730	42642359	169	+	.	Kaiso_rep2_GM_signifpeaks.gff_42641730_height:136
chr3	union.pl_Kaiso_rep1_GM_signifpeaks.gff_Kaiso_rep2_GM_signifpeaks.gff	OverlappingPeaks	44726940	44727329	62	+	.	Kaiso_rep2_GM_signifpeaks.gff_44726940_height:75
chr3	union.pl_Kaiso_rep1_GM_signifpeaks.gff_Kaiso_rep2_GM_signifpeaks.gff	OverlappingPeaks	45730680	45730889	36	+	.	Kaiso_rep2_GM_signifpeaks.gff_45730650_height:32
chr3	union.pl_Kaiso_rep1_GM_signifpeaks.gff_Kaiso_rep2_GM_signifpeaks.gff	OverlappingPeaks	47823210	47823539	36	+	.	Kaiso_rep2_GM_signifpeaks.gff_47823150_height:29
chr3	union.pl_Kaiso_rep1_GM_signifpeaks.gff_Kaiso_rep2_GM_signifpeaks.gff	OverlappingPeaks	49044600	49045019	135	+	.	Kaiso_rep2_GM_signifpeaks.gff_49044570_height:117
chr3	union.pl_Kaiso_rep1_GM_signifpeaks.gff_Kaiso_rep2_GM_signifpeaks.gff	OverlappingPeaks	49058730	49058939	19	+	.	Kaiso_rep2_GM_signifpeaks.gff_49058700_height:20
chr3	union.pl_Kaiso_rep1_GM_signifpeaks.gff_Kaiso_rep2_GM_signifpeaks.gff	OverlappingPeaks	49059420	49059689	25	+	.	Kaiso_rep2_GM_signifpeaks.gff_49059330_height:28
chr3	union.pl_Kaiso_rep1_GM_signifpeaks.gff_Kaiso_rep2_GM_signifpeaks.gff	OverlappingPeaks	49131330	49131959	205	+	.	Kaiso_rep2_GM_signifpeaks.gff_49131330_height:184
chr3	union.pl_Kaiso_rep1_GM_signifpeaks.gff_Kaiso_rep2_GM_signifpeaks.gff	OverlappingPeaks	49314240	49314599	55	+	.	Kaiso_rep2_GM_signifpeaks.gff_49314240_height:48
chr3	union.pl_Kaiso_rep1_GM_signifpeaks.gff_Kaiso_rep2_GM_signifpeaks.gff	OverlappingPeaks	49377510	49377779	24	+	.	Kaiso_rep2_GM_signifpeaks.gff_49377510_height:23
chr3	union.pl_Kaiso_rep1_GM_signifpeaks.gff_Kaiso_rep2_GM_signifpeaks.gff	OverlappingPeaks	52272630	52272899	51	+	.	Kaiso_rep2_GM_signifpeaks.gff_52272630_height:50
chr3	union.pl_Kaiso_rep1_GM_signifpeaks.gff_Kaiso_rep2_GM_signifpeaks.gff	OverlappingPeaks	52570500	52570889	46	+	.	Kaiso_rep2_GM_signifpeaks.gff_52570500_height:42
chr3	union.pl_Kaiso_rep1_GM_signifpeaks.gff_Kaiso_rep2_GM_signifpeaks.gff	OverlappingPeaks	53231130	53231459	83	+	.	Kaiso_rep2_GM_signifpeaks.gff_53231130_height:82
chr3	union.pl_Kaiso_rep1_GM_signifpeaks.gff_Kaiso_rep2_GM_signifpeaks.gff	OverlappingPeaks	57261570	57261749	21	+	.	Kaiso_rep2_GM_signifpeaks.gff_57261540_height:19
chr3	union.pl_Kaiso_rep1_GM_signifpeaks.gff_Kaiso_rep2_GM_signifpeaks.gff	OverlappingPeaks	57541770	57542039	45	+	.	Kaiso_rep2_GM_signifpeaks.gff_57541770_height:44
chr3	union.pl_Kaiso_rep1_GM_signifpeaks.gff_Kaiso_rep2_GM_signifpeaks.gff	OverlappingPeaks	66271170	66271559	99	+	.	Kaiso_rep2_GM_signifpeaks.gff_66271170_height:55
chr3	union.pl_Kaiso_rep1_GM_signifpeaks.gff_Kaiso_rep2_GM_signifpeaks.gff	OverlappingPeaks	71276040	71276249	21	+	.	Kaiso_rep2_GM_signifpeaks.gff_71276040_height:21
chr3	union.pl_Kaiso_rep1_GM_signifpeaks.gff_Kaiso_rep2_GM_signifpeaks.gff	OverlappingPeaks	93781500	93782249	155	+	.	Kaiso_rep2_GM_signifpeaks.gff_93781440_height:95
chr3	union.pl_Kaiso_rep1_GM_signifpeaks.gff_Kaiso_rep2_GM_signifpeaks.gff	OverlappingPeaks	97483260	97483469	22	+	.	Kaiso_rep2_GM_signifpeaks.gff_97483260_height:18
chr3	union.pl_Kaiso_rep1_GM_signifpeaks.gff_Kaiso_rep2_GM_signifpeaks.gff	OverlappingPeaks	101232180	101232539	64	+	.	Kaiso_rep2_GM_signifpeaks.gff_101232150_height:40
chr3	union.pl_Kaiso_rep1_GM_signifpeaks.gff_Kaiso_rep2_GM_signifpeaks.gff	OverlappingPeaks	101405550	101405819	70	+	.	Kaiso_rep2_GM_signifpeaks.gff_101405550_height:45
chr3	union.pl_Kaiso_rep1_GM_signifpeaks.gff_Kaiso_rep2_GM_signifpeaks.gff	OverlappingPeaks	107580720	107581049	89	+	.	Kaiso_rep2_GM_signifpeaks.gff_107580720_height:76
chr3	union.pl_Kaiso_rep1_GM_signifpeaks.gff_Kaiso_rep2_GM_signifpeaks.gff	OverlappingPeaks	108308280	108308819	132	+	.	Kaiso_rep2_GM_signifpeaks.gff_108308280_height:111
chr3	union.pl_Kaiso_rep1_GM_signifpeaks.gff_Kaiso_rep2_GM_signifpeaks.gff	OverlappingPeaks	112395750	112395989	21	+	.	Kaiso_rep2_GM_signifpeaks.gff_112395690_height:26
chr3	union.pl_Kaiso_rep1_GM_signifpeaks.gff_Kaiso_rep2_GM_signifpeaks.gff	OverlappingPeaks	114865410	114865679	36	+	.	Kaiso_rep2_GM_signifpeaks.gff_114865410_height:35
chr3	union.pl_Kaiso_rep1_GM_signifpeaks.gff_Kaiso_rep2_GM_signifpeaks.gff	OverlappingPeaks	118529520	118529849	44	+	.	Kaiso_rep2_GM_signifpeaks.gff_118529520_height:34
chr3	union.pl_Kaiso_rep1_GM_signifpeaks.gff_Kaiso_rep2_GM_signifpeaks.gff	OverlappingPeaks	119298630	119298839	21	+	.	Kaiso_rep2_GM_signifpeaks.gff_119298570_height:25
chr3	union.pl_Kaiso_rep1_GM_signifpeaks.gff_Kaiso_rep2_GM_signifpeaks.gff	OverlappingPeaks	125314200	125314379	19	+	.	Kaiso_rep2_GM_signifpeaks.gff_125314140_height:22
chr3	union.pl_Kaiso_rep1_GM_signifpeaks.gff_Kaiso_rep2_GM_signifpeaks.gff	OverlappingPeaks	125803050	125803379	57	+	.	Kaiso_rep2_GM_signifpeaks.gff_125803020_height:56
chr3	union.pl_Kaiso_rep1_GM_signifpeaks.gff_Kaiso_rep2_GM_signifpeaks.gff	OverlappingPeaks	127770810	127771199	59	+	.	Kaiso_rep2_GM_signifpeaks.gff_127770780_height:56
chr3	union.pl_Kaiso_rep1_GM_signifpeaks.gff_Kaiso_rep2_GM_signifpeaks.gff	OverlappingPeaks	128444760	128445029	39	+	.	Kaiso_rep2_GM_signifpeaks.gff_128444760_height:28
chr3	union.pl_Kaiso_rep1_GM_signifpeaks.gff_Kaiso_rep2_GM_signifpeaks.gff	OverlappingPeaks	134623230	134623439	23	+	.	Kaiso_rep2_GM_signifpeaks.gff_134623230_height:17
chr3	union.pl_Kaiso_rep1_GM_signifpeaks.gff_Kaiso_rep2_GM_signifpeaks.gff	OverlappingPeaks	136471350	136471589	32	+	.	Kaiso_rep2_GM_signifpeaks.gff_136471350_height:20
chr3	union.pl_Kaiso_rep1_GM_signifpeaks.gff_Kaiso_rep2_GM_signifpeaks.gff	OverlappingPeaks	137893590	137893949	97	+	.	Kaiso_rep2_GM_signifpeaks.gff_137893530_height:67
chr3	union.pl_Kaiso_rep1_GM_signifpeaks.gff_Kaiso_rep2_GM_signifpeaks.gff	OverlappingPeaks	139062930	139063289	45	+	.	Kaiso_rep2_GM_signifpeaks.gff_139062900_height:42
chr3	union.pl_Kaiso_rep1_GM_signifpeaks.gff_Kaiso_rep2_GM_signifpeaks.gff	OverlappingPeaks	139108320	139108709	140	+	.	Kaiso_rep2_GM_signifpeaks.gff_139108290_height:139
chr3	union.pl_Kaiso_rep1_GM_signifpeaks.gff_Kaiso_rep2_GM_signifpeaks.gff	OverlappingPeaks	142166910	142167059	18	+	.	Kaiso_rep2_GM_signifpeaks.gff_142166910_height:14
chr3	union.pl_Kaiso_rep1_GM_signifpeaks.gff_Kaiso_rep2_GM_signifpeaks.gff	OverlappingPeaks	142297560	142297799	22	+	.	Kaiso_rep2_GM_signifpeaks.gff_142297500_height:30
chr3	union.pl_Kaiso_rep1_GM_signifpeaks.gff_Kaiso_rep2_GM_signifpeaks.gff	OverlappingPeaks	150421620	150421949	103	+	.	Kaiso_rep2_GM_signifpeaks.gff_150421620_height:69
chr3	union.pl_Kaiso_rep1_GM_signifpeaks.gff_Kaiso_rep2_GM_signifpeaks.gff	OverlappingPeaks	151986930	151987139	19	+	.	Kaiso_rep2_GM_signifpeaks.gff_151986870_height:20
chr3	union.pl_Kaiso_rep1_GM_signifpeaks.gff_Kaiso_rep2_GM_signifpeaks.gff	OverlappingPeaks	156391950	156392129	21	+	.	Kaiso_rep2_GM_signifpeaks.gff_156391950_height:14
chr3	union.pl_Kaiso_rep1_GM_signifpeaks.gff_Kaiso_rep2_GM_signifpeaks.gff	OverlappingPeaks	156877830	156878099	29	+	.	Kaiso_rep2_GM_signifpeaks.gff_156877770_height:23
chr3	union.pl_Kaiso_rep1_GM_signifpeaks.gff_Kaiso_rep2_GM_signifpeaks.gff	OverlappingPeaks	160116900	160117229	108	+	.	Kaiso_rep2_GM_signifpeaks.gff_160116900_height:68
chr3	union.pl_Kaiso_rep1_GM_signifpeaks.gff_Kaiso_rep2_GM_signifpeaks.gff	OverlappingPeaks	160938900	160939229	33	+	.	Kaiso_rep2_GM_signifpeaks.gff_160938870_height:30
chr3	union.pl_Kaiso_rep1_GM_signifpeaks.gff_Kaiso_rep2_GM_signifpeaks.gff	OverlappingPeaks	169482720	169483139	78	+	.	Kaiso_rep2_GM_signifpeaks.gff_169482720_height:73
chr3	union.pl_Kaiso_rep1_GM_signifpeaks.gff_Kaiso_rep2_GM_signifpeaks.gff	OverlappingPeaks	169490820	169491089	21	+	.	Kaiso_rep2_GM_signifpeaks.gff_169490820_height:25
chr3	union.pl_Kaiso_rep1_GM_signifpeaks.gff_Kaiso_rep2_GM_signifpeaks.gff	OverlappingPeaks	169684350	169684739	130	+	.	Kaiso_rep2_GM_signifpeaks.gff_169684350_height:116
chr3	union.pl_Kaiso_rep1_GM_signifpeaks.gff_Kaiso_rep2_GM_signifpeaks.gff	OverlappingPeaks	170352420	170352719	24	+	.	Kaiso_rep2_GM_signifpeaks.gff_170352420_height:30
chr3	union.pl_Kaiso_rep1_GM_signifpeaks.gff_Kaiso_rep2_GM_signifpeaks.gff	OverlappingPeaks	174991860	174992099	31	+	.	Kaiso_rep2_GM_signifpeaks.gff_174991860_height:23
chr3	union.pl_Kaiso_rep1_GM_signifpeaks.gff_Kaiso_rep2_GM_signifpeaks.gff	OverlappingPeaks	180319590	180320069	112	+	.	Kaiso_rep2_GM_signifpeaks.gff_180319590_height:95
chr3	union.pl_Kaiso_rep1_GM_signifpeaks.gff_Kaiso_rep2_GM_signifpeaks.gff	OverlappingPeaks	183354660	183354929	28	+	.	Kaiso_rep2_GM_signifpeaks.gff_183354630_height:26
chr3	union.pl_Kaiso_rep1_GM_signifpeaks.gff_Kaiso_rep2_GM_signifpeaks.gff	OverlappingPeaks	183852990	183853169	18	+	.	Kaiso_rep2_GM_signifpeaks.gff_183852990_height:19
chr3	union.pl_Kaiso_rep1_GM_signifpeaks.gff_Kaiso_rep2_GM_signifpeaks.gff	OverlappingPeaks	184016580	184016969	88	+	.	Kaiso_rep2_GM_signifpeaks.gff_184016580_height:69
chr3	union.pl_Kaiso_rep1_GM_signifpeaks.gff_Kaiso_rep2_GM_signifpeaks.gff	OverlappingPeaks	184081140	184081409	24	+	.	Kaiso_rep2_GM_signifpeaks.gff_184081140_height:20
chr3	union.pl_Kaiso_rep1_GM_signifpeaks.gff_Kaiso_rep2_GM_signifpeaks.gff	OverlappingPeaks	185826210	185826509	38	+	.	Kaiso_rep2_GM_signifpeaks.gff_185826210_height:31
chr3	union.pl_Kaiso_rep1_GM_signifpeaks.gff_Kaiso_rep2_GM_signifpeaks.gff	OverlappingPeaks	186501780	186502079	81	+	.	Kaiso_rep2_GM_signifpeaks.gff_186501780_height:67
chr3	union.pl_Kaiso_rep1_GM_signifpeaks.gff_Kaiso_rep2_GM_signifpeaks.gff	OverlappingPeaks	186857520	186857699	18	+	.	Kaiso_rep2_GM_signifpeaks.gff_186857490_height:21
chr3	union.pl_Kaiso_rep1_GM_signifpeaks.gff_Kaiso_rep2_GM_signifpeaks.gff	OverlappingPeaks	194304480	194304899	135	+	.	Kaiso_rep2_GM_signifpeaks.gff_194304450_height:139
chr3	union.pl_Kaiso_rep1_GM_signifpeaks.gff_Kaiso_rep2_GM_signifpeaks.gff	OverlappingPeaks	194815800	194816129	54	+	.	Kaiso_rep2_GM_signifpeaks.gff_194815800_height:52
chr3	union.pl_Kaiso_rep1_GM_signifpeaks.gff_Kaiso_rep2_GM_signifpeaks.gff	OverlappingPeaks	195269940	195270329	48	+	.	Kaiso_rep2_GM_signifpeaks.gff_195269940_height:59
chr3	union.pl_Kaiso_rep1_GM_signifpeaks.gff_Kaiso_rep2_GM_signifpeaks.gff	OverlappingPeaks	195808860	195809249	49	+	.	Kaiso_rep2_GM_signifpeaks.gff_195808860_height:53
chr3	union.pl_Kaiso_rep1_GM_signifpeaks.gff_Kaiso_rep2_GM_signifpeaks.gff	OverlappingPeaks	197281680	197281919	36	+	.	Kaiso_rep2_GM_signifpeaks.gff_197281680_height:21
chr12	union.pl_Kaiso_rep1_GM_signifpeaks.gff_Kaiso_rep2_GM_signifpeaks.gff	OverlappingPeaks	510480	510899	101	+	.	Kaiso_rep2_GM_signifpeaks.gff_510480_height:106
chr12	union.pl_Kaiso_rep1_GM_signifpeaks.gff_Kaiso_rep2_GM_signifpeaks.gff	OverlappingPeaks	1059180	1059209	26	+	.	Kaiso_rep2_GM_signifpeaks.gff_1058940_height:17
chr12	union.pl_Kaiso_rep1_GM_signifpeaks.gff_Kaiso_rep2_GM_signifpeaks.gff	OverlappingPeaks	1059240	1059419	26	+	.	Kaiso_rep2_GM_signifpeaks.gff_1059240_height:16
chr12	union.pl_Kaiso_rep1_GM_signifpeaks.gff_Kaiso_rep2_GM_signifpeaks.gff	OverlappingPeaks	1189710	1189889	21	+	.	Kaiso_rep2_GM_signifpeaks.gff_1189710_height:17
chr12	union.pl_Kaiso_rep1_GM_signifpeaks.gff_Kaiso_rep2_GM_signifpeaks.gff	OverlappingPeaks	6798240	6798659	53	+	.	Kaiso_rep2_GM_signifpeaks.gff_6798210_height:54
chr12	union.pl_Kaiso_rep1_GM_signifpeaks.gff_Kaiso_rep2_GM_signifpeaks.gff	OverlappingPeaks	7047000	7047419	104	+	.	Kaiso_rep2_GM_signifpeaks.gff_7046820_height:85
chr12	union.pl_Kaiso_rep1_GM_signifpeaks.gff_Kaiso_rep2_GM_signifpeaks.gff	OverlappingPeaks	7053030	7053539	78	+	.	Kaiso_rep2_GM_signifpeaks.gff_7053000_height:81
chr12	union.pl_Kaiso_rep1_GM_signifpeaks.gff_Kaiso_rep2_GM_signifpeaks.gff	OverlappingPeaks	7261020	7261259	52	+	.	Kaiso_rep2_GM_signifpeaks.gff_7260990_height:54
chr12	union.pl_Kaiso_rep1_GM_signifpeaks.gff_Kaiso_rep2_GM_signifpeaks.gff	OverlappingPeaks	10766040	10766459	107	+	.	Kaiso_rep2_GM_signifpeaks.gff_10766010_height:51
chr12	union.pl_Kaiso_rep1_GM_signifpeaks.gff_Kaiso_rep2_GM_signifpeaks.gff	OverlappingPeaks	11324070	11324459	141	+	.	Kaiso_rep2_GM_signifpeaks.gff_11324070_height:132
chr12	union.pl_Kaiso_rep1_GM_signifpeaks.gff_Kaiso_rep2_GM_signifpeaks.gff	OverlappingPeaks	12764700	12764909	21	+	.	Kaiso_rep2_GM_signifpeaks.gff_12764700_height:15
chr12	union.pl_Kaiso_rep1_GM_signifpeaks.gff_Kaiso_rep2_GM_signifpeaks.gff	OverlappingPeaks	12849150	12849389	97	+	.	Kaiso_rep2_GM_signifpeaks.gff_12849150_height:46
chr12	union.pl_Kaiso_rep1_GM_signifpeaks.gff_Kaiso_rep2_GM_signifpeaks.gff	OverlappingPeaks	14922750	14923199	17	+	.	Kaiso_rep2_GM_signifpeaks.gff_14922720_height:25
chr12	union.pl_Kaiso_rep1_GM_signifpeaks.gff_Kaiso_rep2_GM_signifpeaks.gff	OverlappingPeaks	14923290	14923499	16	+	.	Kaiso_rep2_GM_signifpeaks.gff_14922720_height:25
chr12	union.pl_Kaiso_rep1_GM_signifpeaks.gff_Kaiso_rep2_GM_signifpeaks.gff	OverlappingPeaks	14923800	14924099	31	+	.	Kaiso_rep2_GM_signifpeaks.gff_14923770_height:23
chr12	union.pl_Kaiso_rep1_GM_signifpeaks.gff_Kaiso_rep2_GM_signifpeaks.gff	OverlappingPeaks	21590430	21590729	30	+	.	Kaiso_rep2_GM_signifpeaks.gff_21590430_height:22
chr12	union.pl_Kaiso_rep1_GM_signifpeaks.gff_Kaiso_rep2_GM_signifpeaks.gff	OverlappingPeaks	27090870	27091619	143	+	.	Kaiso_rep2_GM_signifpeaks.gff_27090870_height:106
chr12	union.pl_Kaiso_rep1_GM_signifpeaks.gff_Kaiso_rep2_GM_signifpeaks.gff	OverlappingPeaks	27396900	27397319	56	+	.	Kaiso_rep2_GM_signifpeaks.gff_27396900_height:68
chr12	union.pl_Kaiso_rep1_GM_signifpeaks.gff_Kaiso_rep2_GM_signifpeaks.gff	OverlappingPeaks	27863670	27863879	22	+	.	Kaiso_rep2_GM_signifpeaks.gff_27863670_height:18
chr12	union.pl_Kaiso_rep1_GM_signifpeaks.gff_Kaiso_rep2_GM_signifpeaks.gff	OverlappingPeaks	29533710	29534339	199	+	.	Kaiso_rep2_GM_signifpeaks.gff_29533710_height:170
chr12	union.pl_Kaiso_rep1_GM_signifpeaks.gff_Kaiso_rep2_GM_signifpeaks.gff	OverlappingPeaks	49110660	49110989	110	+	.	Kaiso_rep2_GM_signifpeaks.gff_49110660_height:89
chr12	union.pl_Kaiso_rep1_GM_signifpeaks.gff_Kaiso_rep2_GM_signifpeaks.gff	OverlappingPeaks	49351080	49351559	176	+	.	Kaiso_rep2_GM_signifpeaks.gff_49351080_height:166
chr12	union.pl_Kaiso_rep1_GM_signifpeaks.gff_Kaiso_rep2_GM_signifpeaks.gff	OverlappingPeaks	49716600	49717229	65	+	.	Kaiso_rep2_GM_signifpeaks.gff_49716600_height:61
chr12	union.pl_Kaiso_rep1_GM_signifpeaks.gff_Kaiso_rep2_GM_signifpeaks.gff	OverlappingPeaks	50016630	50016929	49	+	.	Kaiso_rep2_GM_signifpeaks.gff_50016630_height:27
chr12	union.pl_Kaiso_rep1_GM_signifpeaks.gff_Kaiso_rep2_GM_signifpeaks.gff	OverlappingPeaks	53715210	53715449	22	+	.	Kaiso_rep2_GM_signifpeaks.gff_53715210_height:17
chr12	union.pl_Kaiso_rep1_GM_signifpeaks.gff_Kaiso_rep2_GM_signifpeaks.gff	OverlappingPeaks	53846190	53846399	27	+	.	Kaiso_rep2_GM_signifpeaks.gff_53846190_height:17
chr12	union.pl_Kaiso_rep1_GM_signifpeaks.gff_Kaiso_rep2_GM_signifpeaks.gff	OverlappingPeaks	54019830	54020399	122	+	.	Kaiso_rep2_GM_signifpeaks.gff_54019830_height:109
chr12	union.pl_Kaiso_rep1_GM_signifpeaks.gff_Kaiso_rep2_GM_signifpeaks.gff	OverlappingPeaks	56497980	56498459	39	+	.	Kaiso_rep2_GM_signifpeaks.gff_56497980_height:25
chr12	union.pl_Kaiso_rep1_GM_signifpeaks.gff_Kaiso_rep2_GM_signifpeaks.gff	OverlappingPeaks	56511750	56512049	25	+	.	Kaiso_rep2_GM_signifpeaks.gff_56511750_height:26
[truncated: 565 more rows]

## Sheet: KaisoHC_Pol2HC_overlap_GM12878
chr7	union.pl_Kaiso_GM_Rep1_Rep2_overlap.gff_Pol2_GM_HighConfidencePeaks.gff	OverlappingPeaks	916170	916319	17	+	.	Pol2_GM_HighConfidencePeaks.gff_915600_height:88
[truncated: 1,269 more rows]

[truncated: 6 more sheets: KaisoHC_NoPol2_GM12878, Kaiso_K562_HighConfid._Adjusted, Kaiso_A549_HighConfidence.gff, Kaiso_HepG2_HighConfidence.gff, Kaiso_HCT116_HighConfidence.gff, Kaiso_SKNSH_HighConfidence.gff]
