# Supplementary material for: ZBTB33 binds unmethylated regions of the genome associated with actively expressed genes
Source: Epigenetics Chromatin. 2013 May 21;6:13. doi: 10.1186/1756-8935-6-13 (PMC3663758; doi:10.1186/1756-8935-6-13)
Supplement: Additional file 3 — HOMER Annotation of Kaiso peak files in GM12878 and K562, including locations of Kaiso motifs. [file 1756-8935-6-13-S3.xlsx]

## Sheet: KaisoHC_GM_AnnoMotifs.txt
PeakID (cmd=Peak_Files/GM12878_Peak_files/Kaiso_GM12878_HCrepOverlaps.peak hg19 -size given -noann -m motif_files/Kaiso_DeNovo.motif)	Chr	Start	End	CpG%	GC%	Location of Kaiso 'methylated' motif	Location of CGCG motif
Kaiso_repro1	chr7	916170	916319	0.194631	0.793333		8(CGCG,+,0.00),8(CGCG,-,0.00),71(CGCG,+,0.00),71(CGCG,-,0.00),96(CGCG,+,0.00),96(CGCG,-,0.00)
Kaiso_repro10	chr7	5565300	5566619	0.009856	0.562121
Kaiso_repro100	chr22	21356220	21356609	0.115681	0.689744	180(AGTCTCGCGAGG,-,0.00),182(TCTCGCGAGGGG,+,0.00)	38(CGCG,+,0.00),38(CGCG,-,0.00),185(CGCG,+,0.00),185(CGCG,-,0.00),197(CGCG,+,0.00),197(CGCG,-,0.00),199(CGCG,+,0.00),199(CGCG,-,0.00),298(CGCG,+,0.00),298(CGCG,-,0.00),319(CGCG,+,0.00),319(CGCG,-,0.00),325(CGCG,+,0.00),325(CGCG,-,0.00)
Kaiso_repro1000	chr3	49131330	49131959	0.084261	0.661905	189(CCTCTCGCGATA,-,0.00),191(TCTCGCGATAAT,+,0.00),213(GATCCCGCGAGA,-,0.00),215(TCCCGCGAGATC,+,0.00)	194(CGCG,+,0.00),194(CGCG,-,0.00),218(CGCG,+,0.00),218(CGCG,-,0.00),281(CGCG,+,0.00),281(CGCG,-,0.00),482(CGCG,+,0.00),482(CGCG,-,0.00)
Kaiso_repro1001	chr3	49314240	49314599	0.05571	0.591667		212(CGCG,+,0.00),212(CGCG,-,0.00),307(CGCG,+,0.00),307(CGCG,-,0.00)
Kaiso_repro1002	chr3	49377510	49377779	0.115242	0.696296		10(CGCG,+,0.00),10(CGCG,-,0.00),30(CGCG,+,0.00),30(CGCG,-,0.00),59(CGCG,+,0.00),59(CGCG,-,0.00),106(CGCG,+,0.00),106(CGCG,-,0.00),150(CGCG,+,0.00),150(CGCG,-,0.00),209(CGCG,+,0.00),209(CGCG,-,0.00)
Kaiso_repro1003	chr3	52272630	52272899	0.040892	0.551852		248(CGCG,+,0.00),248(CGCG,-,0.00)
Kaiso_repro1004	chr3	52570500	52570889	0.105398	0.651282		21(CGCG,+,0.00),21(CGCG,-,0.00),23(CGCG,+,0.00),23(CGCG,-,0.00),175(CGCG,+,0.00),175(CGCG,-,0.00)
Kaiso_repro1005	chr3	53231130	53231459	0.021277	0.481818	43(GGTATCGTGGGA,-,0.00),120(GTTCTCACGAGA,-,0.00),122(TCTCACGAGATT,+,0.00)
Kaiso_repro1006	chr3	57261570	57261749	0.145251	0.777778	59(GCGCTCGCGGGA,-,0.00)	0(CGCG,+,0.00),0(CGCG,-,0.00),58(CGCG,+,0.00),58(CGCG,-,0.00),64(CGCG,+,0.00),64(CGCG,-,0.00),112(CGCG,+,0.00),112(CGCG,-,0.00),142(CGCG,+,0.00),142(CGCG,-,0.00)
Kaiso_repro1007	chr3	57541770	57542039	0.066914	0.503704		170(CGCG,+,0.00),170(CGCG,-,0.00),230(CGCG,+,0.00),230(CGCG,-,0.00)
Kaiso_repro1008	chr3	66271170	66271559	0.087404	0.623077		64(CGCG,+,0.00),64(CGCG,-,0.00),200(CGCG,+,0.00),200(CGCG,-,0.00),286(CGCG,+,0.00),286(CGCG,-,0.00),288(CGCG,+,0.00),288(CGCG,-,0.00)
Kaiso_repro1009	chr3	71276040	71276249	0.043062	0.580952
Kaiso_repro101	chr22	23243700	23244329	0.012719	0.550794
Kaiso_repro1010	chr3	93781500	93782249	0.066756	0.558667	271(TCTCCCGCGGGA,-,0.00),273(TCCCGCGGGAGC,+,0.00),326(TATCTCGCGAGA,-,0.00),328(TCTCGCGAGAAA,+,0.00),591(CCCCTCGCGAGA,-,0.00),593(CCTCGCGAGATC,+,0.00)	38(CGCG,+,0.00),38(CGCG,-,0.00),122(CGCG,+,0.00),122(CGCG,-,0.00),216(CGCG,+,0.00),216(CGCG,-,0.00),276(CGCG,+,0.00),276(CGCG,-,0.00),312(CGCG,+,0.00),312(CGCG,-,0.00),331(CGCG,+,0.00),331(CGCG,-,0.00),374(CGCG,+,0.00),374(CGCG,-,0.00),434(CGCG,+,0.00),434(CGCG,-,0.00),535(CGCG,+,0.00),535(CGCG,-,0.00),596(CGCG,+,0.00),596(CGCG,-,0.00)
Kaiso_repro1011	chr3	97483260	97483469	0.07177	0.595238		62(CGCG,+,0.00),62(CGCG,-,0.00),94(CGCG,+,0.00),94(CGCG,-,0.00)
Kaiso_repro1012	chr3	101232180	101232539	0.027855	0.436111	181(GATCTCGCGAGG,-,0.00),183(TCTCGCGAGGTG,+,0.00)	186(CGCG,+,0.00),186(CGCG,-,0.00)
Kaiso_repro1013	chr3	101405550	101405819	0.048327	0.540741	115(ATCATCGCGAGG,-,0.00)	120(CGCG,+,0.00),120(CGCG,-,0.00)
Kaiso_repro1014	chr3	107580720	107581049	0.009119	0.463636	160(GTTCTCGTGAGA,-,0.00),162(TCTCGTGAGAGT,+,0.00),180(GTTCTCACGAGA,-,0.00),182(TCTCACGAGATC,+,0.00)
Kaiso_repro1015	chr3	108308280	108308819	0.070501	0.592593	240(TCTCGCGATTTC,+,0.00)	8(CGCG,+,0.00),8(CGCG,-,0.00),202(CGCG,+,0.00),202(CGCG,-,0.00),243(CGCG,+,0.00),243(CGCG,-,0.00)
Kaiso_repro1016	chr3	112395750	112395989	0.016736	0.516667		10(CGCG,+,0.00),10(CGCG,-,0.00)
Kaiso_repro1017	chr3	114865410	114865679	0.066914	0.685185		139(CGCG,+,0.00),139(CGCG,-,0.00)
Kaiso_repro1018	chr3	118529520	118529849	0.027356	0.481818	165(GATCTCGTGAGA,-,0.00),167(TCTCGTGAGAAC,+,0.00)
Kaiso_repro1019	chr3	119298630	119298839	0.119617	0.704762		24(CGCG,+,0.00),24(CGCG,-,0.00),42(CGCG,+,0.00),42(CGCG,-,0.00),44(CGCG,+,0.00),44(CGCG,-,0.00),73(CGCG,+,0.00),73(CGCG,-,0.00),94(CGCG,+,0.00),94(CGCG,-,0.00)
Kaiso_repro102	chr22	23277900	23278079	0.011173	0.583333
Kaiso_repro1020	chr3	125314200	125314379	0.094972	0.727778	111(TCTCGCGCTATC,+,0.00)	114(CGCG,+,0.00),114(CGCG,-,0.00),135(CGCG,+,0.00),135(CGCG,-,0.00),150(CGCG,+,0.00),150(CGCG,-,0.00)
Kaiso_repro1021	chr3	125803050	125803379	0.100304	0.678788	127(AGTCTCGCGAGC,-,0.00),129(TCTCGCGAGCCC,+,0.00)	103(CGCG,+,0.00),103(CGCG,-,0.00),132(CGCG,+,0.00),132(CGCG,-,0.00),177(CGCG,+,0.00),177(CGCG,-,0.00)
Kaiso_repro1022	chr3	127770810	127771199	0.131105	0.715385		9(CGCG,+,0.00),9(CGCG,-,0.00),134(CGCG,+,0.00),134(CGCG,-,0.00),136(CGCG,+,0.00),136(CGCG,-,0.00),152(CGCG,+,0.00),152(CGCG,-,0.00),219(CGCG,+,0.00),219(CGCG,-,0.00),221(CGCG,+,0.00),221(CGCG,-,0.00),229(CGCG,+,0.00),229(CGCG,-,0.00),277(CGCG,+,0.00),277(CGCG,-,0.00),279(CGCG,+,0.00),279(CGCG,-,0.00),351(CGCG,+,0.00),351(CGCG,-,0.00),356(CGCG,+,0.00),356(CGCG,-,0.00),366(CGCG,+,0.00),366(CGCG,-,0…
Kaiso_repro1023	chr3	128444760	128445029	0.074349	0.633333	206(TCTCGTGACAGG,+,0.00)
Kaiso_repro1024	chr3	134623230	134623439	0.014354	0.595238
Kaiso_repro1025	chr3	136471350	136471589	0.150628	0.716667	107(CCAATCGCGAGA,-,0.00)	26(CGCG,+,0.00),26(CGCG,-,0.00),32(CGCG,+,0.00),32(CGCG,-,0.00),95(CGCG,+,0.00),95(CGCG,-,0.00),112(CGCG,+,0.00),112(CGCG,-,0.00),166(CGCG,+,0.00),166(CGCG,-,0.00),201(CGCG,+,0.00),201(CGCG,-,0.00)
Kaiso_repro1026	chr3	137893590	137893949	0.038997	0.477778	198(GATCTCGCGAGA,-,0.00),200(TCTCGCGAGAGA,+,0.00)	203(CGCG,+,0.00),203(CGCG,-,0.00)
Kaiso_repro1027	chr3	139062930	139063289	0.069638	0.572222		186(CGCG,+,0.00),186(CGCG,-,0.00),198(CGCG,+,0.00),198(CGCG,-,0.00)
Kaiso_repro1028	chr3	139108320	139108709	0.079692	0.628205	188(ATTCTCGCGATA,-,0.00),190(TCTCGCGATAGT,+,0.00)	193(CGCG,+,0.00),193(CGCG,-,0.00),235(CGCG,+,0.00),235(CGCG,-,0.00)
Kaiso_repro1029	chr3	142166910	142167059	0.120805	0.726667		68(CGCG,+,0.00),68(CGCG,-,0.00),70(CGCG,+,0.00),70(CGCG,-,0.00),82(CGCG,+,0.00),82(CGCG,-,0.00)
Kaiso_repro103	chr22	24059430	24059699	0.100372	0.7		99(CGCG,+,0.00),99(CGCG,-,0.00),124(CGCG,+,0.00),124(CGCG,-,0.00),131(CGCG,+,0.00),131(CGCG,-,0.00),147(CGCG,+,0.00),147(CGCG,-,0.00),163(CGCG,+,0.00),163(CGCG,-,0.00)
Kaiso_repro1030	chr3	142297560	142297799	0.121339	0.695833		21(CGCG,+,0.00),21(CGCG,-,0.00),63(CGCG,+,0.00),63(CGCG,-,0.00),229(CGCG,+,0.00),229(CGCG,-,0.00)
Kaiso_repro1031	chr3	150421620	150421949	0.085106	0.648485	117(GCTCTCGCGAGC,-,0.00),119(TCTCGCGAGCGC,+,0.00)	103(CGCG,+,0.00),103(CGCG,-,0.00),122(CGCG,+,0.00),122(CGCG,-,0.00),128(CGCG,+,0.00),128(CGCG,-,0.00)
Kaiso_repro1032	chr3	151986930	151987139	0.129187	0.752381		54(CGCG,+,0.00),54(CGCG,-,0.00),84(CGCG,+,0.00),84(CGCG,-,0.00),99(CGCG,+,0.00),99(CGCG,-,0.00),172(CGCG,+,0.00),172(CGCG,-,0.00),205(CGCG,+,0.00),205(CGCG,-,0.00)
Kaiso_repro1033	chr3	156391950	156392129	0.089385	0.622222		146(CGCG,+,0.00),146(CGCG,-,0.00),153(CGCG,+,0.00),153(CGCG,-,0.00),174(CGCG,+,0.00),174(CGCG,-,0.00)
Kaiso_repro1034	chr3	156877830	156878099	0.137546	0.696296		122(CGCG,+,0.00),122(CGCG,-,0.00),168(CGCG,+,0.00),168(CGCG,-,0.00),207(CGCG,+,0.00),207(CGCG,-,0.00),209(CGCG,+,0.00),209(CGCG,-,0.00),232(CGCG,+,0.00),232(CGCG,-,0.00)
Kaiso_repro1035	chr3	160116900	160117229	0.057751	0.521212	125(CTTCCCGCGATA,-,0.00),127(TCCCGCGATACT,+,0.00)	130(CGCG,+,0.00),130(CGCG,-,0.00),143(CGCG,+,0.00),143(CGCG,-,0.00)
Kaiso_repro1036	chr3	160938900	160939229	0.088146	0.606061	183(TCGCTCGCGAGA,-,0.00),185(GCTCGCGAGATC,+,0.00)	62(CGCG,+,0.00),62(CGCG,-,0.00),165(CGCG,+,0.00),165(CGCG,-,0.00),188(CGCG,+,0.00),188(CGCG,-,0.00),292(CGCG,+,0.00),292(CGCG,-,0.00)
Kaiso_repro1037	chr3	169482720	169483139	0.085919	0.585714	204(GCTCTCGTGAGA,-,0.00),206(TCTCGTGAGAGT,+,0.00)	34(CGCG,+,0.00),34(CGCG,-,0.00),36(CGCG,+,0.00),36(CGCG,-,0.00),200(CGCG,+,0.00),200(CGCG,-,0.00),400(CGCG,+,0.00),400(CGCG,-,0.00)
Kaiso_repro1038	chr3	169490820	169491089	0.092937	0.692593		51(CGCG,+,0.00),51(CGCG,-,0.00),127(CGCG,+,0.00),127(CGCG,-,0.00)
Kaiso_repro1039	chr3	169684350	169684739	0.087404	0.658974	194(GTTCTCGCGAGG,-,0.00),196(TCTCGCGAGGTT,+,0.00)	191(CGCG,+,0.00),191(CGCG,-,0.00),199(CGCG,+,0.00),199(CGCG,-,0.00),331(CGCG,+,0.00),331(CGCG,-,0.00)
Kaiso_repro104	chr22	26908230	26908589	0.083565	0.627778	167(ATCCGCGCGAGA,-,0.00)	170(CGCG,+,0.00),170(CGCG,-,0.00),172(CGCG,+,0.00),172(CGCG,-,0.00),221(CGCG,+,0.00),221(CGCG,-,0.00)
Kaiso_repro1040	chr3	170352420	170352719	0.003344	0.466667
Kaiso_repro1041	chr3	174991860	174992099	0.016736	0.475	162(GATCTCATGAGA,-,0.00),164(TCTCATGAGACT,+,0.00),181(ATTATCATGAGA,-,0.00),183(TATCATGAGAAC,+,0.00)
Kaiso_repro1042	chr3	180319590	180320069	0.068894	0.54375	255(GGTTTCGCGAGA,-,0.00),257(TTTCGCGAGATC,+,0.00)	260(CGCG,+,0.00),260(CGCG,-,0.00),284(CGCG,+,0.00),284(CGCG,-,0.00)
Kaiso_repro1043	chr3	183354660	183354929	0.063197	0.559259		114(CGCG,+,0.00),114(CGCG,-,0.00)
Kaiso_repro1044	chr3	183852990	183853169	0.072626	0.588889		1(CGCG,+,0.00),1(CGCG,-,0.00)
Kaiso_repro1045	chr3	184016580	184016969	0.089974	0.641026		42(CGCG,+,0.00),42(CGCG,-,0.00),189(CGCG,+,0.00),189(CGCG,-,0.00),239(CGCG,+,0.00),239(CGCG,-,0.00)
Kaiso_repro1046	chr3	184081140	184081409	0.074349	0.588889		25(CGCG,+,0.00),25(CGCG,-,0.00),100(CGCG,+,0.00),100(CGCG,-,0.00),137(CGCG,+,0.00),137(CGCG,-,0.00),258(CGCG,+,0.00),258(CGCG,-,0.00)
Kaiso_repro1047	chr3	185826210	185826509	0.090301	0.683333	145(CTTCTCGCGAGC,-,0.00),147(TCTCGCGAGCCT,+,0.00)	150(CGCG,+,0.00),150(CGCG,-,0.00),213(CGCG,+,0.00),213(CGCG,-,0.00),247(CGCG,+,0.00),247(CGCG,-,0.00),294(CGCG,+,0.00),294(CGCG,-,0.00)
Kaiso_repro1048	chr3	186501780	186502079	0.113712	0.686667	192(GCTCTCGCGAGA,-,0.00),194(TCTCGCGAGACG,+,0.00)	72(CGCG,+,0.00),72(CGCG,-,0.00),140(CGCG,+,0.00),140(CGCG,-,0.00),197(CGCG,+,0.00),197(CGCG,-,0.00)
Kaiso_repro1049	chr3	186857520	186857699	0.067039	0.633333	66(GTTCCCGCGAGC,-,0.00),68(TCCCGCGAGCAC,+,0.00)	71(CGCG,+,0.00),71(CGCG,-,0.00)
Kaiso_repro105	chr22	27006480	27006539	0.016949	0.616667
Kaiso_repro1050	chr3	194304480	194304899	0.116945	0.669048	187(CTCCTCGCGGGA,-,0.00),189(CCTCGCGGGAGG,+,0.00)	5(CGCG,+,0.00),5(CGCG,-,0.00),174(CGCG,+,0.00),174(CGCG,-,0.00),192(CGCG,+,0.00),192(CGCG,-,0.00),221(CGCG,+,0.00),221(CGCG,-,0.00),223(CGCG,+,0.00),223(CGCG,-,0.00),388(CGCG,+,0.00),388(CGCG,-,0.00)
Kaiso_repro1051	chr3	194815800	194816129	0.033435	0.548485	108(CATCTCATGAGA,-,0.00),110(TCTCATGAGACT,+,0.00),156(GCTGTCGCGGGA,-,0.00)	161(CGCG,+,0.00),161(CGCG,-,0.00),283(CGCG,+,0.00),283(CGCG,-,0.00)
Kaiso_repro1052	chr3	195269940	195270329	0.133676	0.720513	222(CCTCTCGCGATA,-,0.00),224(TCTCGCGATATC,+,0.00)	119(CGCG,+,0.00),119(CGCG,-,0.00),148(CGCG,+,0.00),148(CGCG,-,0.00),155(CGCG,+,0.00),155(CGCG,-,0.00),195(CGCG,+,0.00),195(CGCG,-,0.00),227(CGCG,+,0.00),227(CGCG,-,0.00),327(CGCG,+,0.00),327(CGCG,-,0.00),329(CGCG,+,0.00),329(CGCG,-,0.00)
Kaiso_repro1053	chr3	195808860	195809249	0.107969	0.712821	190(ACGCTCGCGAGG,-,0.00)	59(CGCG,+,0.00),59(CGCG,-,0.00),195(CGCG,+,0.00),195(CGCG,-,0.00),234(CGCG,+,0.00),234(CGCG,-,0.00),236(CGCG,+,0.00),236(CGCG,-,0.00),327(CGCG,+,0.00),327(CGCG,-,0.00),329(CGCG,+,0.00),329(CGCG,-,0.00)
Kaiso_repro1054	chr3	197281680	197281919	0.108787	0.7		70(CGCG,+,0.00),70(CGCG,-,0.00),72(CGCG,+,0.00),72(CGCG,-,0.00),93(CGCG,+,0.00),93(CGCG,-,0.00)
Kaiso_repro1055	chr12	510480	510899	0.069212	0.583333		122(CGCG,+,0.00),122(CGCG,-,0.00),170(CGCG,+,0.00),170(CGCG,-,0.00),185(CGCG,+,0.00),185(CGCG,-,0.00),270(CGCG,+,0.00),270(CGCG,-,0.00),305(CGCG,+,0.00),305(CGCG,-,0.00)
Kaiso_repro1056	chr12	1059180	1059209	0.034483	0.633333
Kaiso_repro1057	chr12	1059240	1059419	0.094972	0.616667		91(CGCG,+,0.00),91(CGCG,-,0.00),110(CGCG,+,0.00),110(CGCG,-,0.00)
Kaiso_repro1058	chr12	1189710	1189889	0.022346	0.483333	72(ATTCTCGTGATA,-,0.00),74(TCTCGTGATAGT,+,0.00),91(AGTCTCACGAGA,-,0.00),93(TCTCACGAGATC,+,0.00)
Kaiso_repro1059	chr12	6798240	6798659	0.105012	0.711905		12(CGCG,+,0.00),12(CGCG,-,0.00),66(CGCG,+,0.00),66(CGCG,-,0.00),160(CGCG,+,0.00),160(CGCG,-,0.00),162(CGCG,+,0.00),162(CGCG,-,0.00),215(CGCG,+,0.00),215(CGCG,-,0.00),217(CGCG,+,0.00),217(CGCG,-,0.00),219(CGCG,+,0.00),219(CGCG,-,0.00),243(CGCG,+,0.00),243(CGCG,-,0.00),322(CGCG,+,0.00),322(CGCG,-,0.00)
Kaiso_repro106	chr22	29563470	29563709	0.025105	0.541667
Kaiso_repro1060	chr12	7047000	7047419	0.119332	0.661905		27(CGCG,+,0.00),27(CGCG,-,0.00),44(CGCG,+,0.00),44(CGCG,-,0.00),46(CGCG,+,0.00),46(CGCG,-,0.00),126(CGCG,+,0.00),126(CGCG,-,0.00),141(CGCG,+,0.00),141(CGCG,-,0.00),143(CGCG,+,0.00),143(CGCG,-,0.00),145(CGCG,+,0.00),145(CGCG,-,0.00),147(CGCG,+,0.00),147(CGCG,-,0.00),162(CGCG,+,0.00),162(CGCG,-,0.00),168(CGCG,+,0.00),168(CGCG,-,0.00),180(CGCG,+,0.00),180(CGCG,-,0.00),192(CGCG,+,0.00),192(CGCG,-,0.0…
Kaiso_repro1061	chr12	7053030	7053539	0.058939	0.568627
Kaiso_repro1062	chr12	7261020	7261259	0.050209	0.691667	150(GGCCTCGCGAGG,-,0.00)	86(CGCG,+,0.00),86(CGCG,-,0.00),134(CGCG,+,0.00),134(CGCG,-,0.00),155(CGCG,+,0.00),155(CGCG,-,0.00)
Kaiso_repro1063	chr12	10766040	10766459	0.071599	0.509524	239(TCGCGTGAGAGT,+,0.00)	159(CGCG,+,0.00),159(CGCG,-,0.00),161(CGCG,+,0.00),161(CGCG,-,0.00),240(CGCG,+,0.00),240(CGCG,-,0.00)
Kaiso_repro1064	chr12	11324070	11324459	0.07455	0.571795	187(AGTCTCGCGAGA,-,0.00),189(TCTCGCGAGAGT,+,0.00)	47(CGCG,+,0.00),47(CGCG,-,0.00),157(CGCG,+,0.00),157(CGCG,-,0.00),192(CGCG,+,0.00),192(CGCG,-,0.00)
Kaiso_repro1065	chr12	12764700	12764909	0.086124	0.642857		52(CGCG,+,0.00),52(CGCG,-,0.00)
Kaiso_repro1066	chr12	12849150	12849389	0.050209	0.454167		60(CGCG,+,0.00),60(CGCG,-,0.00)
Kaiso_repro1067	chr12	14922750	14923199	0.071269	0.595556		304(CGCG,+,0.00),304(CGCG,-,0.00),400(CGCG,+,0.00),400(CGCG,-,0.00)
Kaiso_repro1068	chr12	14923290	14923499	0.052632	0.528571		166(CGCG,+,0.00),166(CGCG,-,0.00)
Kaiso_repro1069	chr12	14923800	14924099	0.076923	0.586667		9(CGCG,+,0.00),9(CGCG,-,0.00)
Kaiso_repro107	chr22	29598870	29599079	0.052632	0.619048
Kaiso_repro1070	chr12	21590430	21590729	0.09699	0.606667		156(CGCG,+,0.00),156(CGCG,-,0.00),200(CGCG,+,0.00),200(CGCG,-,0.00),245(CGCG,+,0.00),245(CGCG,-,0.00),294(CGCG,+,0.00),294(CGCG,-,0.00)
Kaiso_repro1071	chr12	27090870	27091619	0.085447	0.636	379(AAACTCGCGAGA,-,0.00),381(ACTCGCGAGACT,+,0.00),517(AATCTCGCGAGG,-,0.00),519(TCTCGCGAGGCT,+,0.00)	47(CGCG,+,0.00),47(CGCG,-,0.00),49(CGCG,+,0.00),49(CGCG,-,0.00),55(CGCG,+,0.00),55(CGCG,-,0.00),85(CGCG,+,0.00),85(CGCG,-,0.00),87(CGCG,+,0.00),87(CGCG,-,0.00),384(CGCG,+,0.00),384(CGCG,-,0.00),505(CGCG,+,0.00),505(CGCG,-,0.00),522(CGCG,+,0.00),522(CGCG,-,0.00),679(CGCG,+,0.00),679(CGCG,-,0.00)
Kaiso_repro1072	chr12	27396900	27397319	0.114558	0.709524	200(AGGCTCGCGAGA,-,0.00),202(GCTCGCGAGAGT,+,0.00)	205(CGCG,+,0.00),205(CGCG,-,0.00),246(CGCG,+,0.00),246(CGCG,-,0.00),345(CGCG,+,0.00),345(CGCG,-,0.00),351(CGCG,+,0.00),351(CGCG,-,0.00),373(CGCG,+,0.00),373(CGCG,-,0.00),409(CGCG,+,0.00),409(CGCG,-,0.00)
Kaiso_repro1073	chr12	27863670	27863879	0.090909	0.704762		118(CGCG,+,0.00),118(CGCG,-,0.00)
Kaiso_repro1074	chr12	29533710	29534339	0.057234	0.542857	410(AATATCGCGAGA,-,0.00),412(TATCGCGAGAAC,+,0.00),471(GATCTCGCGATA,-,0.00),473(TCTCGCGATATT,+,0.00)	398(CGCG,+,0.00),398(CGCG,-,0.00),415(CGCG,+,0.00),415(CGCG,-,0.00),476(CGCG,+,0.00),476(CGCG,-,0.00),584(CGCG,+,0.00),584(CGCG,-,0.00)
Kaiso_repro1075	chr12	49110660	49110989	0.100304	0.6	116(CTTCCCGCGAGA,-,0.00),118(TCCCGCGAGAAC,+,0.00)	54(CGCG,+,0.00),54(CGCG,-,0.00),121(CGCG,+,0.00),121(CGCG,-,0.00),199(CGCG,+,0.00),199(CGCG,-,0.00),275(CGCG,+,0.00),275(CGCG,-,0.00)
Kaiso_repro1076	chr12	49351080	49351559	0.083507	0.689583	233(GATCGCGCGATA,-,0.00),235(TCGCGCGATAGC,+,0.00),266(GTTCTCGCGAGA,-,0.00),268(TCTCGCGAGACC,+,0.00)	168(CGCG,+,0.00),168(CGCG,-,0.00),236(CGCG,+,0.00),236(CGCG,-,0.00),238(CGCG,+,0.00),238(CGCG,-,0.00),249(CGCG,+,0.00),249(CGCG,-,0.00),271(CGCG,+,0.00),271(CGCG,-,0.00)
Kaiso_repro1077	chr12	49716600	49717229	0.081081	0.625397	185(GGCCTCGCGAGA,-,0.00),187(CCTCGCGAGAGC,+,0.00)	137(CGCG,+,0.00),137(CGCG,-,0.00),190(CGCG,+,0.00),190(CGCG,-,0.00),366(CGCG,+,0.00),366(CGCG,-,0.00),393(CGCG,+,0.00),393(CGCG,-,0.00),403(CGCG,+,0.00),403(CGCG,-,0.00),411(CGCG,+,0.00),411(CGCG,-,0.00)
Kaiso_repro1078	chr12	50016630	50016929	0.033445	0.513333	152(GGTCACGCGAGA,-,0.00),154(TCACGCGAGAAG,+,0.00)	157(CGCG,+,0.00),157(CGCG,-,0.00)
Kaiso_repro1079	chr12	53715210	53715449	0.104603	0.620833		218(CGCG,+,0.00),218(CGCG,-,0.00)
Kaiso_repro108	chr22	30162810	30163109	0.090301	0.63		116(CGCG,+,0.00),116(CGCG,-,0.00),174(CGCG,+,0.00),174(CGCG,-,0.00),179(CGCG,+,0.00),179(CGCG,-,0.00),291(CGCG,+,0.00),291(CGCG,-,0.00),293(CGCG,+,0.00),293(CGCG,-,0.00)
Kaiso_repro1080	chr12	53846190	53846399	0.100478	0.657143		62(CGCG,+,0.00),62(CGCG,-,0.00),70(CGCG,+,0.00),70(CGCG,-,0.00),80(CGCG,+,0.00),80(CGCG,-,0.00),123(CGCG,+,0.00),123(CGCG,-,0.00),142(CGCG,+,0.00),142(CGCG,-,0.00),159(CGCG,+,0.00),159(CGCG,-,0.00)
Kaiso_repro1081	chr12	54019830	54020399	0.068541	0.619298	352(ACTCTCGCGAGA,-,0.00),354(TCTCGCGAGAAG,+,0.00)	264(CGCG,+,0.00),264(CGCG,-,0.00),344(CGCG,+,0.00),344(CGCG,-,0.00),357(CGCG,+,0.00),357(CGCG,-,0.00),375(CGCG,+,0.00),375(CGCG,-,0.00)
Kaiso_repro1082	chr12	56497980	56498459	0.087683	0.666667		265(CGCG,+,0.00),265(CGCG,-,0.00),367(CGCG,+,0.00),367(CGCG,-,0.00),369(CGCG,+,0.00),369(CGCG,-,0.00),419(CGCG,+,0.00),419(CGCG,-,0.00)
Kaiso_repro1083	chr12	56511750	56512049	0.073579	0.576667		56(CGCG,+,0.00),56(CGCG,-,0.00),201(CGCG,+,0.00),201(CGCG,-,0.00)
Kaiso_repro1084	chr12	56546160	56546369	0.095694	0.628571		45(CGCG,+,0.00),45(CGCG,-,0.00),102(CGCG,+,0.00),102(CGCG,-,0.00),123(CGCG,+,0.00),123(CGCG,-,0.00),143(CGCG,+,0.00),143(CGCG,-,0.00),172(CGCG,+,0.00),172(CGCG,-,0.00)
Kaiso_repro1085	chr12	56584020	56584229	0.100478	0.609524		103(CGCG,+,0.00),103(CGCG,-,0.00),105(CGCG,+,0.00),105(CGCG,-,0.00),115(CGCG,+,0.00),115(CGCG,-,0.00)
Kaiso_repro1086	chr12	56709660	56710259	0.071786	0.608333	211(ACTCTCGCGCGA,-,0.00),213(TCTCGCGCGAAC,+,0.00)	216(CGCG,+,0.00),216(CGCG,-,0.00),218(CGCG,+,0.00),218(CGCG,-,0.00),394(CGCG,+,0.00),394(CGCG,-,0.00)
Kaiso_repro1087	chr12	56858100	56858369	0.022305	0.507407
Kaiso_repro1088	chr12	57082110	57082649	0.072356	0.596296		5(CGCG,+,0.00),5(CGCG,-,0.00),7(CGCG,+,0.00),7(CGCG,-,0.00),38(CGCG,+,0.00),38(CGCG,-,0.00),88(CGCG,+,0.00),88(CGCG,-,0.00),161(CGCG,+,0.00),161(CGCG,-,0.00),194(CGCG,+,0.00),194(CGCG,-,0.00),332(CGCG,+,0.00),332(CGCG,-,0.00)
Kaiso_repro1089	chr12	57119040	57119279	0.075314	0.604167		18(CGCG,+,0.00),18(CGCG,-,0.00),224(CGCG,+,0.00),224(CGCG,-,0.00)
Kaiso_repro109	chr22	30752400	30752759	0.077994	0.597222		122(CGCG,+,0.00),122(CGCG,-,0.00),184(CGCG,+,0.00),184(CGCG,-,0.00),193(CGCG,+,0.00),193(CGCG,-,0.00)
Kaiso_repro1090	chr12	57940800	57941189	0.07455	0.630769	173(AGTCTCGCGACA,-,0.00),175(TCTCGCGACAGC,+,0.00)	178(CGCG,+,0.00),178(CGCG,-,0.00),217(CGCG,+,0.00),217(CGCG,-,0.00)
Kaiso_repro1091	chr12	58176360	58176599	0.075314	0.575		162(CGCG,+,0.00),162(CGCG,-,0.00),212(CGCG,+,0.00),212(CGCG,-,0.00)
Kaiso_repro1092	chr12	67662750	67663139	0.056555	0.505128	176(AGTCTCGCGAGA,-,0.00),178(TCTCGCGAGAAC,+,0.00)	181(CGCG,+,0.00),181(CGCG,-,0.00),342(CGCG,+,0.00),342(CGCG,-,0.00)
Kaiso_repro1093	chr12	68981490	68981669	0.011173	0.516667	63(GTTCTCATGATA,-,0.00),65(TCTCATGATAGA,+,0.00),77(GTTCTCGTGAGA,-,0.00),79(TCTCGTGAGATC,+,0.00)
Kaiso_repro1094	chr12	72057420	72058229	0.063041	0.561728	211(CGCCTCGCGAGA,-,0.00),213(CCTCGCGAGAAA,+,0.00),291(GTTCACGCGATA,-,0.00)	216(CGCG,+,0.00),216(CGCG,-,0.00),296(CGCG,+,0.00),296(CGCG,-,0.00)
Kaiso_repro1095	chr12	74929380	74929559	0.011173	0.477778	88(GTTCTCACGAGA,-,0.00),90(TCTCACGAGATT,+,0.00)
Kaiso_repro1096	chr12	76425840	76426109	0.096654	0.622222	103(TCCCGCGAGTGT,+,0.00)	26(CGCG,+,0.00),26(CGCG,-,0.00),97(CGCG,+,0.00),97(CGCG,-,0.00),106(CGCG,+,0.00),106(CGCG,-,0.00)
Kaiso_repro1097	chr12	80328750	80329199	0.080178	0.693333		228(CGCG,+,0.00),228(CGCG,-,0.00),308(CGCG,+,0.00),308(CGCG,-,0.00)
Kaiso_repro1098	chr12	93835560	93835859	0.117057	0.72		4(CGCG,+,0.00),4(CGCG,-,0.00),198(CGCG,+,0.00),198(CGCG,-,0.00),256(CGCG,+,0.00),256(CGCG,-,0.00)
Kaiso_repro1099	chr12	95034390	95034599	0.028708	0.466667
Kaiso_repro11	chr7	5568420	5568659	0.012552	0.4875
Kaiso_repro110	chr22	31318110	31318379	0.085502	0.614815	127(GCTCGCGAGGCT,+,0.00)	69(CGCG,+,0.00),69(CGCG,-,0.00),130(CGCG,+,0.00),130(CGCG,-,0.00),179(CGCG,+,0.00),179(CGCG,-,0.00)
Kaiso_repro1100	chr12	98909190	98909489	0.113712	0.663333		79(CGCG,+,0.00),79(CGCG,-,0.00),98(CGCG,+,0.00),98(CGCG,-,0.00),100(CGCG,+,0.00),100(CGCG,-,0.00),125(CGCG,+,0.00),125(CGCG,-,0.00),156(CGCG,+,0.00),156(CGCG,-,0.00),158(CGCG,+,0.00),158(CGCG,-,0.00)
Kaiso_repro1101	chr12	102323460	102323759	0.016722	0.526667	67(TCTCGTGTGAAC,+,0.00)
Kaiso_repro1102	chr12	102513750	102514139	0.095116	0.64359	191(CCTCCCGCGAGG,-,0.00),193(TCCCGCGAGGTT,+,0.00)	130(CGCG,+,0.00),130(CGCG,-,0.00),135(CGCG,+,0.00),135(CGCG,-,0.00),196(CGCG,+,0.00),196(CGCG,-,0.00),244(CGCG,+,0.00),244(CGCG,-,0.00),323(CGCG,+,0.00),323(CGCG,-,0.00)
Kaiso_repro1103	chr12	104531820	104532179	0.130919	0.722222		181(CGCG,+,0.00),181(CGCG,-,0.00),223(CGCG,+,0.00),223(CGCG,-,0.00),242(CGCG,+,0.00),242(CGCG,-,0.00),258(CGCG,+,0.00),258(CGCG,-,0.00),267(CGCG,+,0.00),267(CGCG,-,0.00),269(CGCG,+,0.00),269(CGCG,-,0.00),282(CGCG,+,0.00),282(CGCG,-,0.00),339(CGCG,+,0.00),339(CGCG,-,0.00)
Kaiso_repro1104	chr12	104806200	104806439	0.029289	0.483333	103(GTTCTCGTGACA,-,0.00),105(TCTCGTGACACT,+,0.00)
Kaiso_repro1105	chr12	105501270	105501689	0.116945	0.709524	190(GCCCTCGCGAGC,-,0.00)	161(CGCG,+,0.00),161(CGCG,-,0.00),195(CGCG,+,0.00),195(CGCG,-,0.00),348(CGCG,+,0.00),348(CGCG,-,0.00)
Kaiso_repro1106	chr12	107167740	107168069	0.072948	0.60303	176(GCCCTCGCGGTA,-,0.00)	23(CGCG,+,0.00),23(CGCG,-,0.00),181(CGCG,+,0.00),181(CGCG,-,0.00)
Kaiso_repro1107	chr12	108154950	108155249	0.12709	0.686667		35(CGCG,+,0.00),35(CGCG,-,0.00),55(CGCG,+,0.00),55(CGCG,-,0.00),62(CGCG,+,0.00),62(CGCG,-,0.00),93(CGCG,+,0.00),93(CGCG,-,0.00),95(CGCG,+,0.00),95(CGCG,-,0.00),121(CGCG,+,0.00),121(CGCG,-,0.00),145(CGCG,+,0.00),145(CGCG,-,0.00)
Kaiso_repro1108	chr12	109531260	109531619	0.069638	0.619444		17(CGCG,+,0.00),17(CGCG,-,0.00),36(CGCG,+,0.00),36(CGCG,-,0.00)
Kaiso_repro1109	chr12	110905950	110906159	0.090909	0.647619		23(CGCG,+,0.00),23(CGCG,-,0.00),98(CGCG,+,0.00),98(CGCG,-,0.00),100(CGCG,+,0.00),100(CGCG,-,0.00),202(CGCG,+,0.00),202(CGCG,-,0.00)
Kaiso_repro111	chr22	31795320	31795769	0.097996	0.662222	231(TCTCTCGCGGTA,-,0.00),233(TCTCGCGGTAAT,+,0.00)	64(CGCG,+,0.00),64(CGCG,-,0.00),66(CGCG,+,0.00),66(CGCG,-,0.00),78(CGCG,+,0.00),78(CGCG,-,0.00),126(CGCG,+,0.00),126(CGCG,-,0.00),153(CGCG,+,0.00),153(CGCG,-,0.00),209(CGCG,+,0.00),209(CGCG,-,0.00),223(CGCG,+,0.00),223(CGCG,-,0.00),236(CGCG,+,0.00),236(CGCG,-,0.00),254(CGCG,+,0.00),254(CGCG,-,0.00),300(CGCG,+,0.00),300(CGCG,-,0.00),373(CGCG,+,0.00),373(CGCG,-,0.00)
Kaiso_repro1110	chr12	110939850	110940239	0.084833	0.610256		207(CGCG,+,0.00),207(CGCG,-,0.00),224(CGCG,+,0.00),224(CGCG,-,0.00),263(CGCG,+,0.00),263(CGCG,-,0.00)
Kaiso_repro1111	chr12	111051690	111052049	0.103064	0.702778		7(CGCG,+,0.00),7(CGCG,-,0.00),195(CGCG,+,0.00),195(CGCG,-,0.00),227(CGCG,+,0.00),227(CGCG,-,0.00),240(CGCG,+,0.00),240(CGCG,-,0.00),256(CGCG,+,0.00),256(CGCG,-,0.00),270(CGCG,+,0.00),270(CGCG,-,0.00),305(CGCG,+,0.00),305(CGCG,-,0.00)
Kaiso_repro1112	chr12	111180840	111181109	0.089219	0.648148		36(CGCG,+,0.00),36(CGCG,-,0.00),126(CGCG,+,0.00),126(CGCG,-,0.00)
Kaiso_repro1113	chr12	113900280	113900489	0.057416	0.628571		127(CGCG,+,0.00),127(CGCG,-,0.00)
Kaiso_repro1114	chr12	116997600	116997749	0.020134	0.5
Kaiso_repro1115	chr12	118407120	118407389	0.092937	0.703704	104(GCTCTCGCGAGA,-,0.00),106(TCTCGCGAGACC,+,0.00)	109(CGCG,+,0.00),109(CGCG,-,0.00),190(CGCG,+,0.00),190(CGCG,-,0.00)
Kaiso_repro1116	chr12	118454310	118454699	0.087404	0.669231	190(CGTCTCGCGAGA,-,0.00),192(TCTCGCGAGAGT,+,0.00)	108(CGCG,+,0.00),108(CGCG,-,0.00),145(CGCG,+,0.00),145(CGCG,-,0.00),188(CGCG,+,0.00),188(CGCG,-,0.00),195(CGCG,+,0.00),195(CGCG,-,0.00),212(CGCG,+,0.00),212(CGCG,-,0.00),214(CGCG,+,0.00),214(CGCG,-,0.00),249(CGCG,+,0.00),249(CGCG,-,0.00),281(CGCG,+,0.00),281(CGCG,-,0.00),358(CGCG,+,0.00),358(CGCG,-,0.00)
Kaiso_repro1117	chr12	118573710	118574099	0.097686	0.697436		80(CGCG,+,0.00),80(CGCG,-,0.00),152(CGCG,+,0.00),152(CGCG,-,0.00),176(CGCG,+,0.00),176(CGCG,-,0.00),186(CGCG,+,0.00),186(CGCG,-,0.00),235(CGCG,+,0.00),235(CGCG,-,0.00),253(CGCG,+,0.00),253(CGCG,-,0.00),267(CGCG,+,0.00),267(CGCG,-,0.00)
Kaiso_repro1118	chr12	120105660	120105839	0.128492	0.638889		35(CGCG,+,0.00),35(CGCG,-,0.00),37(CGCG,+,0.00),37(CGCG,-,0.00),153(CGCG,+,0.00),153(CGCG,-,0.00),173(CGCG,+,0.00),173(CGCG,-,0.00)
Kaiso_repro1119	chr12	120553950	120554279	0.085106	0.645455		134(CGCG,+,0.00),134(CGCG,-,0.00),190(CGCG,+,0.00),190(CGCG,-,0.00),192(CGCG,+,0.00),192(CGCG,-,0.00),230(CGCG,+,0.00),230(CGCG,-,0.00),248(CGCG,+,0.00),248(CGCG,-,0.00),268(CGCG,+,0.00),268(CGCG,-,0.00),289(CGCG,+,0.00),289(CGCG,-,0.00)
Kaiso_repro112	chr22	31892340	31892669	0.130699	0.7	143(GCCCGCGCGAGA,-,0.00)	113(CGCG,+,0.00),113(CGCG,-,0.00),118(CGCG,+,0.00),118(CGCG,-,0.00),146(CGCG,+,0.00),146(CGCG,-,0.00),148(CGCG,+,0.00),148(CGCG,-,0.00),169(CGCG,+,0.00),169(CGCG,-,0.00),171(CGCG,+,0.00),171(CGCG,-,0.00),197(CGCG,+,0.00),197(CGCG,-,0.00),199(CGCG,+,0.00),199(CGCG,-,0.00)
Kaiso_repro1120	chr12	120729210	120729449	0.020921	0.420833
Kaiso_repro1121	chr12	122240970	122241269	0.080268	0.616667		102(CGCG,+,0.00),102(CGCG,-,0.00),110(CGCG,+,0.00),110(CGCG,-,0.00),154(CGCG,+,0.00),154(CGCG,-,0.00),156(CGCG,+,0.00),156(CGCG,-,0.00),243(CGCG,+,0.00),243(CGCG,-,0.00)
Kaiso_repro1122	chr12	122326500	122326739	0.108787	0.670833		82(CGCG,+,0.00),82(CGCG,-,0.00),146(CGCG,+,0.00),146(CGCG,-,0.00),152(CGCG,+,0.00),152(CGCG,-,0.00)
Kaiso_repro1123	chr12	123011250	123011579	0.091185	0.575758	239(GCTCGCGCGAGA,-,0.00),241(TCGCGCGAGAGA,+,0.00)	29(CGCG,+,0.00),29(CGCG,-,0.00),242(CGCG,+,0.00),242(CGCG,-,0.00),244(CGCG,+,0.00),244(CGCG,-,0.00),283(CGCG,+,0.00),283(CGCG,-,0.00)
Kaiso_repro1124	chr12	123011610	123011699	0.067416	0.577778
Kaiso_repro1125	chr12	123237150	123237599	0.11804	0.693333	168(CTTCTCGCGACA,-,0.00),170(TCTCGCGACATC,+,0.00),199(AATCTCGCGATA,-,0.00),201(TCTCGCGATAAA,+,0.00),220(TGTCTCGCGGGA,-,0.00),222(TCTCGCGGGAGC,+,0.00)	173(CGCG,+,0.00),173(CGCG,-,0.00),204(CGCG,+,0.00),204(CGCG,-,0.00),225(CGCG,+,0.00),225(CGCG,-,0.00)
Kaiso_repro1126	chr12	123717450	123717689	0.079498	0.679167		220(CGCG,+,0.00),220(CGCG,-,0.00)
Kaiso_repro1127	chr12	123849630	123849989	0.094708	0.641667		42(CGCG,+,0.00),42(CGCG,-,0.00),83(CGCG,+,0.00),83(CGCG,-,0.00),162(CGCG,+,0.00),162(CGCG,-,0.00),195(CGCG,+,0.00),195(CGCG,-,0.00),218(CGCG,+,0.00),218(CGCG,-,0.00),254(CGCG,+,0.00),254(CGCG,-,0.00),256(CGCG,+,0.00),256(CGCG,-,0.00),269(CGCG,+,0.00),269(CGCG,-,0.00)
Kaiso_repro1128	chr12	124068840	124069079	0.087866	0.641667		120(CGCG,+,0.00),120(CGCG,-,0.00)
Kaiso_repro1129	chr12	125154000	125154209	0.033493	0.495238	105(GATCTCGTGAGA,-,0.00),107(TCTCGTGAGAAC,+,0.00),125(ACTCTCACGAGA,-,0.00),127(TCTCACGAGAAC,+,0.00)
Kaiso_repro113	chr22	32149530	32149709	0.055866	0.516667		11(CGCG,+,0.00),11(CGCG,-,0.00)
Kaiso_repro1130	chr12	125395170	125395379	0.014354	0.471429
Kaiso_repro1131	chr12	125399010	125399219	0.100478	0.661905		17(CGCG,+,0.00),17(CGCG,-,0.00),204(CGCG,+,0.00),204(CGCG,-,0.00)
Kaiso_repro1132	chr12	125473470	125473889	0.076372	0.642857	210(GTTATCGCGAGA,-,0.00),212(TATCGCGAGAAC,+,0.00)	215(CGCG,+,0.00),215(CGCG,-,0.00)
Kaiso_repro1133	chr12	129308370	129308759	0.138817	0.746154	183(CTTCTCGCGAGA,-,0.00),185(TCTCGCGAGACT,+,0.00)	14(CGCG,+,0.00),14(CGCG,-,0.00),16(CGCG,+,0.00),16(CGCG,-,0.00),26(CGCG,+,0.00),26(CGCG,-,0.00),47(CGCG,+,0.00),47(CGCG,-,0.00),66(CGCG,+,0.00),66(CGCG,-,0.00),68(CGCG,+,0.00),68(CGCG,-,0.00),188(CGCG,+,0.00),188(CGCG,-,0.00)
Kaiso_repro1134	chr12	132434220	132434549	0.161094	0.784848		133(CGCG,+,0.00),133(CGCG,-,0.00),176(CGCG,+,0.00),176(CGCG,-,0.00),178(CGCG,+,0.00),178(CGCG,-,0.00),195(CGCG,+,0.00),195(CGCG,-,0.00),215(CGCG,+,0.00),215(CGCG,-,0.00),217(CGCG,+,0.00),217(CGCG,-,0.00),223(CGCG,+,0.00),223(CGCG,-,0.00),225(CGCG,+,0.00),225(CGCG,-,0.00),253(CGCG,+,0.00),253(CGCG,-,0.00),304(CGCG,+,0.00),304(CGCG,-,0.00)
Kaiso_repro1135	chr12	132569340	132569699	0.077994	0.669444	167(AGCCTCGCGAGA,-,0.00),169(CCTCGCGAGACC,+,0.00)	172(CGCG,+,0.00),172(CGCG,-,0.00),324(CGCG,+,0.00),324(CGCG,-,0.00)
Kaiso_repro1136	chr12	133113060	133113299	0.025105	0.470833
Kaiso_repro1137	chr12	133263750	133264169	0.131265	0.757143	207(AGACTCGCGAGA,-,0.00),209(ACTCGCGAGAGC,+,0.00)	107(CGCG,+,0.00),107(CGCG,-,0.00),119(CGCG,+,0.00),119(CGCG,-,0.00),121(CGCG,+,0.00),121(CGCG,-,0.00),194(CGCG,+,0.00),194(CGCG,-,0.00),212(CGCG,+,0.00),212(CGCG,-,0.00),247(CGCG,+,0.00),247(CGCG,-,0.00),346(CGCG,+,0.00),346(CGCG,-,0.00),348(CGCG,+,0.00),348(CGCG,-,0.00),350(CGCG,+,0.00),350(CGCG,-,0.00),391(CGCG,+,0.00),391(CGCG,-,0.00)
Kaiso_repro1138	chr12	133287090	133287419	0.136778	0.733333		35(CGCG,+,0.00),35(CGCG,-,0.00),106(CGCG,+,0.00),106(CGCG,-,0.00),148(CGCG,+,0.00),148(CGCG,-,0.00),162(CGCG,+,0.00),162(CGCG,-,0.00),193(CGCG,+,0.00),193(CGCG,-,0.00),224(CGCG,+,0.00),224(CGCG,-,0.00),239(CGCG,+,0.00),239(CGCG,-,0.00),249(CGCG,+,0.00),249(CGCG,-,0.00),316(CGCG,+,0.00),316(CGCG,-,0.00)
Kaiso_repro1139	chr12	133464180	133464509	0.094225	0.645455	117(GCCCGCGAGAGT,+,0.00)	29(CGCG,+,0.00),29(CGCG,-,0.00),59(CGCG,+,0.00),59(CGCG,-,0.00),120(CGCG,+,0.00),120(CGCG,-,0.00),132(CGCG,+,0.00),132(CGCG,-,0.00)
Kaiso_repro114	chr22	35626950	35627249	0.026756	0.546667	139(GATCTCGTGAGA,-,0.00),141(TCTCGTGAGAAC,+,0.00),159(ACTATCACGAGA,-,0.00),161(TATCACGAGAAC,+,0.00)
Kaiso_repro1140	chr15	22833090	22833689	0.105175	0.645	278(ACTGTCGCGAGA,-,0.00),280(TGTCGCGAGAAT,+,0.00),330(ACTCTCGCGAGA,-,0.00),332(TCTCGCGAGAAT,+,0.00),381(GCTCTCGCGCGA,-,0.00),383(TCTCGCGCGACA,+,0.00)	283(CGCG,+,0.00),283(CGCG,-,0.00),317(CGCG,+,0.00),317(CGCG,-,0.00),325(CGCG,+,0.00),325(CGCG,-,0.00),335(CGCG,+,0.00),335(CGCG,-,0.00),386(CGCG,+,0.00),386(CGCG,-,0.00),388(CGCG,+,0.00),388(CGCG,-,0.00),412(CGCG,+,0.00),412(CGCG,-,0.00),414(CGCG,+,0.00),414(CGCG,-,0.00),427(CGCG,+,0.00),427(CGCG,-,0.00),439(CGCG,+,0.00),439(CGCG,-,0.00),470(CGCG,+,0.00),470(CGCG,-,0.00),483(CGCG,+,0.00),483(CGCG…
Kaiso_repro1141	chr15	25684080	25684319	0.150628	0.783333		64(CGCG,+,0.00),64(CGCG,-,0.00),70(CGCG,+,0.00),70(CGCG,-,0.00),123(CGCG,+,0.00),123(CGCG,-,0.00),125(CGCG,+,0.00),125(CGCG,-,0.00),161(CGCG,+,0.00),161(CGCG,-,0.00),187(CGCG,+,0.00),187(CGCG,-,0.00),189(CGCG,+,0.00),189(CGCG,-,0.00),202(CGCG,+,0.00),202(CGCG,-,0.00)
Kaiso_repro1142	chr15	34880550	34880879	0.021277	0.481818	142(TCCCATGAGAAC,+,0.00),160(ACTATCGCGAGA,-,0.00),162(TATCGCGAGAAC,+,0.00)	165(CGCG,+,0.00),165(CGCG,-,0.00)
Kaiso_repro1143	chr15	35838300	35838539	0.154812	0.754167		31(CGCG,+,0.00),31(CGCG,-,0.00),56(CGCG,+,0.00),56(CGCG,-,0.00),73(CGCG,+,0.00),73(CGCG,-,0.00),94(CGCG,+,0.00),94(CGCG,-,0.00),106(CGCG,+,0.00),106(CGCG,-,0.00),118(CGCG,+,0.00),118(CGCG,-,0.00),156(CGCG,+,0.00),156(CGCG,-,0.00),178(CGCG,+,0.00),178(CGCG,-,0.00),203(CGCG,+,0.00),203(CGCG,-,0.00)
Kaiso_repro1144	chr15	36871380	36871829	0.064588	0.582222	191(GCACTCGTGAGA,-,0.00)	119(CGCG,+,0.00),119(CGCG,-,0.00),142(CGCG,+,0.00),142(CGCG,-,0.00),144(CGCG,+,0.00),144(CGCG,-,0.00),185(CGCG,+,0.00),185(CGCG,-,0.00),333(CGCG,+,0.00),333(CGCG,-,0.00)
Kaiso_repro1145	chr15	40074840	40075259	0.093079	0.642857	209(GGTCTCGCGATA,-,0.00),211(TCTCGCGATAGC,+,0.00)	52(CGCG,+,0.00),52(CGCG,-,0.00),70(CGCG,+,0.00),70(CGCG,-,0.00),197(CGCG,+,0.00),197(CGCG,-,0.00),214(CGCG,+,0.00),214(CGCG,-,0.00),369(CGCG,+,0.00),369(CGCG,-,0.00)
Kaiso_repro1146	chr15	40452990	40453409	0.076372	0.588095		44(CGCG,+,0.00),44(CGCG,-,0.00),141(CGCG,+,0.00),141(CGCG,-,0.00),149(CGCG,+,0.00),149(CGCG,-,0.00),199(CGCG,+,0.00),199(CGCG,-,0.00),240(CGCG,+,0.00),240(CGCG,-,0.00),242(CGCG,+,0.00),242(CGCG,-,0.00)
Kaiso_repro1147	chr15	40986750	40987379	0.085851	0.609524		165(CGCG,+,0.00),165(CGCG,-,0.00),312(CGCG,+,0.00),312(CGCG,-,0.00),415(CGCG,+,0.00),415(CGCG,-,0.00),490(CGCG,+,0.00),490(CGCG,-,0.00),529(CGCG,+,0.00),529(CGCG,-,0.00),587(CGCG,+,0.00),587(CGCG,-,0.00)
Kaiso_repro1148	chr15	41408520	41408969	0.082405	0.606667	256(AATGTCGCGAGA,-,0.00),258(TGTCGCGAGAGC,+,0.00)	69(CGCG,+,0.00),69(CGCG,-,0.00),261(CGCG,+,0.00),261(CGCG,-,0.00)
Kaiso_repro1149	chr15	41913660	41913809	0.134228	0.72		65(CGCG,+,0.00),65(CGCG,-,0.00),83(CGCG,+,0.00),83(CGCG,-,0.00),97(CGCG,+,0.00),97(CGCG,-,0.00)
Kaiso_repro115	chr22	37317360	37317539	0.022346	0.466667
Kaiso_repro1150	chr15	42565470	42565679	0.08134	0.609524
Kaiso_repro1151	chr15	44580570	44581019	0.069042	0.595556	236(GTTCTCGCGACA,-,0.00),238(TCTCGCGACAAG,+,0.00)	241(CGCG,+,0.00),241(CGCG,-,0.00)
Kaiso_repro1152	chr15	45003450	45003659	0.062201	0.57619	103(AACATCACGAGA,-,0.00)	33(CGCG,+,0.00),33(CGCG,-,0.00)
Kaiso_repro1153	chr15	45670830	45671129	0.090301	0.56		45(CGCG,+,0.00),45(CGCG,-,0.00),169(CGCG,+,0.00),169(CGCG,-,0.00),186(CGCG,+,0.00),186(CGCG,-,0.00)
Kaiso_repro1154	chr15	45879330	45879539	0.100478	0.661905		119(CGCG,+,0.00),119(CGCG,-,0.00),162(CGCG,+,0.00),162(CGCG,-,0.00)
Kaiso_repro1155	chr15	48470370	48470759	0.087404	0.710256	187(GATCTCGCGAGA,-,0.00),189(TCTCGCGAGAAC,+,0.00)	114(CGCG,+,0.00),114(CGCG,-,0.00),192(CGCG,+,0.00),192(CGCG,-,0.00)
Kaiso_repro1156	chr15	48937770	48938399	0.076312	0.630159	196(TTTCTCGCGAGA,-,0.00),198(TCTCGCGAGAGA,+,0.00),506(TCTCCCGCGATA,-,0.00),508(TCCCGCGATAGG,+,0.00)	139(CGCG,+,0.00),139(CGCG,-,0.00),186(CGCG,+,0.00),186(CGCG,-,0.00),201(CGCG,+,0.00),201(CGCG,-,0.00),511(CGCG,+,0.00),511(CGCG,-,0.00),566(CGCG,+,0.00),566(CGCG,-,0.00),625(CGCG,+,0.00),625(CGCG,-,0.00)
Kaiso_repro1157	chr15	49103100	49103279	0.050279	0.572222		80(CGCG,+,0.00),80(CGCG,-,0.00)
Kaiso_repro1158	chr15	49912890	49913219	0.088146	0.627273		123(CGCG,+,0.00),123(CGCG,-,0.00),245(CGCG,+,0.00),245(CGCG,-,0.00),247(CGCG,+,0.00),247(CGCG,-,0.00),263(CGCG,+,0.00),263(CGCG,-,0.00)
Kaiso_repro1159	chr15	51200550	51200939	0.105398	0.638462	171(CCCGTCGCGAGA,-,0.00),259(CCTCTCGCGAGA,-,0.00),261(TCTCGCGAGAAC,+,0.00)	42(CGCG,+,0.00),42(CGCG,-,0.00),57(CGCG,+,0.00),57(CGCG,-,0.00),176(CGCG,+,0.00),176(CGCG,-,0.00),198(CGCG,+,0.00),198(CGCG,-,0.00),200(CGCG,+,0.00),200(CGCG,-,0.00),234(CGCG,+,0.00),234(CGCG,-,0.00),264(CGCG,+,0.00),264(CGCG,-,0.00)
Kaiso_repro116	chr22	37616670	37617029	0.011142	0.491667	156(ACTATCACGAGA,-,0.00),158(TATCACGAGAAC,+,0.00)
Kaiso_repro1160	chr15	55489140	55489409	0.078067	0.562963		73(CGCG,+,0.00),73(CGCG,-,0.00)
Kaiso_repro1161	chr15	56657400	56657789	0.087404	0.6	195(ACTCTCGCGGGA,-,0.00),197(TCTCGCGGGAAG,+,0.00)	121(CGCG,+,0.00),121(CGCG,-,0.00),200(CGCG,+,0.00),200(CGCG,-,0.00),230(CGCG,+,0.00),230(CGCG,-,0.00)
Kaiso_repro1162	chr15	64125960	64126409	0.097996	0.657778	223(AGTCTCACGAGA,-,0.00),225(TCTCACGAGATT,+,0.00)	92(CGCG,+,0.00),92(CGCG,-,0.00),138(CGCG,+,0.00),138(CGCG,-,0.00),250(CGCG,+,0.00),250(CGCG,-,0.00),289(CGCG,+,0.00),289(CGCG,-,0.00),411(CGCG,+,0.00),411(CGCG,-,0.00),413(CGCG,+,0.00),413(CGCG,-,0.00),436(CGCG,+,0.00),436(CGCG,-,0.00)
Kaiso_repro1163	chr15	65476710	65477069	0.072423	0.655556		192(CGCG,+,0.00),192(CGCG,-,0.00),194(CGCG,+,0.00),194(CGCG,-,0.00)
Kaiso_repro1164	chr15	65588730	65588999	0.033457	0.474074		140(CGCG,+,0.00),140(CGCG,-,0.00)
Kaiso_repro1165	chr15	66648810	66649229	0.076372	0.62381	221(CTTCTCGCGATA,-,0.00),223(TCTCGCGATACT,+,0.00)	192(CGCG,+,0.00),192(CGCG,-,0.00),217(CGCG,+,0.00),217(CGCG,-,0.00),226(CGCG,+,0.00),226(CGCG,-,0.00)
Kaiso_repro1166	chr15	66797040	66797669	0.052464	0.496825	382(ACTCTCGCGAGT,-,0.00),384(TCTCGCGAGTCG,+,0.00)	387(CGCG,+,0.00),387(CGCG,-,0.00),588(CGCG,+,0.00),588(CGCG,-,0.00)
Kaiso_repro1167	chr15	67378170	67378409	0.004184	0.458333
Kaiso_repro1168	chr15	67813890	67814099	0.133971	0.719048	138(AGTCCCGCGGGA,-,0.00),140(TCCCGCGGGAGT,+,0.00)	58(CGCG,+,0.00),58(CGCG,-,0.00),66(CGCG,+,0.00),66(CGCG,-,0.00),143(CGCG,+,0.00),143(CGCG,-,0.00)
Kaiso_repro1169	chr15	68152770	68152949	0.01676	0.516667	61(TTTCCCGTGAGA,-,0.00),63(TCCCGTGAGAAG,+,0.00)
Kaiso_repro117	chr22	38004450	38004959	0.104126	0.682353	359(GGTCCCGCGAGA,-,0.00),361(TCCCGCGAGAGC,+,0.00)	238(CGCG,+,0.00),238(CGCG,-,0.00),308(CGCG,+,0.00),308(CGCG,-,0.00),364(CGCG,+,0.00),364(CGCG,-,0.00),426(CGCG,+,0.00),426(CGCG,-,0.00),452(CGCG,+,0.00),452(CGCG,-,0.00),479(CGCG,+,0.00),479(CGCG,-,0.00)
Kaiso_repro1170	chr15	69452700	69453089	0.087404	0.666667	199(GATCTCGCGGGA,-,0.00),201(TCTCGCGGGAAG,+,0.00)	204(CGCG,+,0.00),204(CGCG,-,0.00),249(CGCG,+,0.00),249(CGCG,-,0.00),251(CGCG,+,0.00),251(CGCG,-,0.00)
Kaiso_repro1171	chr15	70390050	70390319	0.078067	0.6	176(ACTGCCGCGAGA,-,0.00),178(TGCCGCGAGAGC,+,0.00)	34(CGCG,+,0.00),34(CGCG,-,0.00),80(CGCG,+,0.00),80(CGCG,-,0.00),82(CGCG,+,0.00),82(CGCG,-,0.00),181(CGCG,+,0.00),181(CGCG,-,0.00),258(CGCG,+,0.00),258(CGCG,-,0.00)
Kaiso_repro1172	chr15	73076100	73076309	0.114833	0.733333		1(CGCG,+,0.00),1(CGCG,-,0.00)
Kaiso_repro1173	chr15	73925550	73925999	0.104677	0.713333	175(GGCCTCGCGAGA,-,0.00),177(CCTCGCGAGACC,+,0.00),229(AGGATCGCGAGA,-,0.00),231(GATCGCGAGAAG,+,0.00)	97(CGCG,+,0.00),97(CGCG,-,0.00),124(CGCG,+,0.00),124(CGCG,-,0.00),180(CGCG,+,0.00),180(CGCG,-,0.00),234(CGCG,+,0.00),234(CGCG,-,0.00),270(CGCG,+,0.00),270(CGCG,-,0.00),314(CGCG,+,0.00),314(CGCG,-,0.00)
Kaiso_repro1174	chr15	74907120	74907359	0.108787	0.691667	133(ACGCTCGCGAGG,-,0.00),135(GCTCGCGAGGCC,+,0.00)	13(CGCG,+,0.00),13(CGCG,-,0.00),83(CGCG,+,0.00),83(CGCG,-,0.00),129(CGCG,+,0.00),129(CGCG,-,0.00),138(CGCG,+,0.00),138(CGCG,-,0.00),175(CGCG,+,0.00),175(CGCG,-,0.00)
Kaiso_repro1175	chr15	74907660	74907839	0.128492	0.638889		51(CGCG,+,0.00),51(CGCG,-,0.00),65(CGCG,+,0.00),65(CGCG,-,0.00),111(CGCG,+,0.00),111(CGCG,-,0.00),150(CGCG,+,0.00),150(CGCG,-,0.00),152(CGCG,+,0.00),152(CGCG,-,0.00)
Kaiso_repro1176	chr15	75081300	75081479	0.027933	0.588889
Kaiso_repro1177	chr15	75135600	75135779	0.117318	0.722222		38(CGCG,+,0.00),38(CGCG,-,0.00),85(CGCG,+,0.00),85(CGCG,-,0.00)
Kaiso_repro1178	chr15	75287610	75287999	0.125964	0.730769	166(CTTCTCGCGAGC,-,0.00),168(TCTCGCGAGCTC,+,0.00),209(AGTCTCGCGAGA,-,0.00),211(TCTCGCGAGAGT,+,0.00)	171(CGCG,+,0.00),171(CGCG,-,0.00),214(CGCG,+,0.00),214(CGCG,-,0.00),244(CGCG,+,0.00),244(CGCG,-,0.00),250(CGCG,+,0.00),250(CGCG,-,0.00),252(CGCG,+,0.00),252(CGCG,-,0.00),272(CGCG,+,0.00),272(CGCG,-,0.00),274(CGCG,+,0.00),274(CGCG,-,0.00),276(CGCG,+,0.00),276(CGCG,-,0.00),278(CGCG,+,0.00),278(CGCG,-,0.00),280(CGCG,+,0.00),280(CGCG,-,0.00),282(CGCG,+,0.00),282(CGCG,-,0.00),284(CGCG,+,0.00),284(CGCG…
Kaiso_repro1179	chr15	75315660	75316199	0.068646	0.624074	218(GCTCTCGTGAGG,-,0.00),220(TCTCGTGAGGCG,+,0.00),263(GATACCGCGATA,-,0.00),265(TACCGCGATATT,+,0.00)	196(CGCG,+,0.00),196(CGCG,-,0.00),246(CGCG,+,0.00),246(CGCG,-,0.00),268(CGCG,+,0.00),268(CGCG,-,0.00),294(CGCG,+,0.00),294(CGCG,-,0.00),303(CGCG,+,0.00),303(CGCG,-,0.00),343(CGCG,+,0.00),343(CGCG,-,0.00),351(CGCG,+,0.00),351(CGCG,-,0.00),381(CGCG,+,0.00),381(CGCG,-,0.00)
Kaiso_repro118	chr22	38198400	38198579	0.106145	0.716667		1(CGCG,+,0.00),1(CGCG,-,0.00),38(CGCG,+,0.00),38(CGCG,-,0.00),72(CGCG,+,0.00),72(CGCG,-,0.00)
Kaiso_repro1180	chr15	75335310	75335579	0.026022	0.625926		7(CGCG,+,0.00),7(CGCG,-,0.00)
Kaiso_repro1181	chr15	75932400	75932939	0.070501	0.596296		13(CGCG,+,0.00),13(CGCG,-,0.00),149(CGCG,+,0.00),149(CGCG,-,0.00),163(CGCG,+,0.00),163(CGCG,-,0.00),165(CGCG,+,0.00),165(CGCG,-,0.00),177(CGCG,+,0.00),177(CGCG,-,0.00),292(CGCG,+,0.00),292(CGCG,-,0.00),310(CGCG,+,0.00),310(CGCG,-,0.00),377(CGCG,+,0.00),377(CGCG,-,0.00),379(CGCG,+,0.00),379(CGCG,-,0.00)
Kaiso_repro1182	chr15	76603620	76604039	0.107399	0.683333	189(ATGCTCGCGAGA,-,0.00),191(GCTCGCGAGACG,+,0.00)	194(CGCG,+,0.00),194(CGCG,-,0.00),201(CGCG,+,0.00),201(CGCG,-,0.00),203(CGCG,+,0.00),203(CGCG,-,0.00),243(CGCG,+,0.00),243(CGCG,-,0.00),365(CGCG,+,0.00),365(CGCG,-,0.00)
Kaiso_repro1183	chr15	78151410	78151709	0.010033	0.476667	127(GATCTCGTGAGA,-,0.00),129(TCTCGTGAGAAC,+,0.00),147(ACTATCACGAGA,-,0.00),149(TATCACGAGAAC,+,0.00)
Kaiso_repro1184	chr15	78730140	78730739	0.086811	0.606667	256(CCGCTCGCGAGA,-,0.00),258(GCTCGCGAGAAC,+,0.00),341(GATCTCGCGGGA,-,0.00),343(TCTCGCGGGAGT,+,0.00),364(AATCCCGCGAGC,-,0.00),366(TCCCGCGAGCGC,+,0.00),399(GCTCTCGCGATA,-,0.00),401(TCTCGCGATATT,+,0.00)	2(CGCG,+,0.00),2(CGCG,-,0.00),261(CGCG,+,0.00),261(CGCG,-,0.00),281(CGCG,+,0.00),281(CGCG,-,0.00),346(CGCG,+,0.00),346(CGCG,-,0.00),369(CGCG,+,0.00),369(CGCG,-,0.00),404(CGCG,+,0.00),404(CGCG,-,0.00),415(CGCG,+,0.00),415(CGCG,-,0.00)
Kaiso_repro1185	chr15	83654790	83655119	0.054711	0.566667	117(GTTATCGCGAGA,-,0.00),119(TATCGCGAGACT,+,0.00)	122(CGCG,+,0.00),122(CGCG,-,0.00)
Kaiso_repro1186	chr15	85197360	85197749	0.079692	0.646154	202(GCTCTCGCGAGA,-,0.00),204(TCTCGCGAGATG,+,0.00)	196(CGCG,+,0.00),196(CGCG,-,0.00),198(CGCG,+,0.00),198(CGCG,-,0.00),207(CGCG,+,0.00),207(CGCG,-,0.00),292(CGCG,+,0.00),292(CGCG,-,0.00)
Kaiso_repro1187	chr15	85201710	85201979	0.048327	0.577778		179(CGCG,+,0.00),179(CGCG,-,0.00),201(CGCG,+,0.00),201(CGCG,-,0.00)
Kaiso_repro1188	chr15	89877990	89878349	0.091922	0.647222		80(CGCG,+,0.00),80(CGCG,-,0.00),115(CGCG,+,0.00),115(CGCG,-,0.00),153(CGCG,+,0.00),153(CGCG,-,0.00),198(CGCG,+,0.00),198(CGCG,-,0.00),200(CGCG,+,0.00),200(CGCG,-,0.00),317(CGCG,+,0.00),317(CGCG,-,0.00)
Kaiso_repro1189	chr15	91537770	91538069	0.12709	0.703333		17(CGCG,+,0.00),17(CGCG,-,0.00),40(CGCG,+,0.00),40(CGCG,-,0.00),52(CGCG,+,0.00),52(CGCG,-,0.00),97(CGCG,+,0.00),97(CGCG,-,0.00),124(CGCG,+,0.00),124(CGCG,-,0.00),289(CGCG,+,0.00),289(CGCG,-,0.00)
Kaiso_repro119	chr22	38240400	38240789	0.064267	0.533333		241(CGCG,+,0.00),241(CGCG,-,0.00),321(CGCG,+,0.00),321(CGCG,-,0.00),323(CGCG,+,0.00),323(CGCG,-,0.00)
Kaiso_repro1190	chr15	99791310	99791729	0.112172	0.669048	231(ATTATCGCGAGG,-,0.00),233(TATCGCGAGGTT,+,0.00)	124(CGCG,+,0.00),124(CGCG,-,0.00),198(CGCG,+,0.00),198(CGCG,-,0.00),215(CGCG,+,0.00),215(CGCG,-,0.00),236(CGCG,+,0.00),236(CGCG,-,0.00),286(CGCG,+,0.00),286(CGCG,-,0.00)
Kaiso_repro1191	chr15	100042470	100042619	0.013423	0.64
Kaiso_repro1192	chr15	102264330	102264539	0.110048	0.733333		106(CGCG,+,0.00),106(CGCG,-,0.00),144(CGCG,+,0.00),144(CGCG,-,0.00)
Kaiso_repro1193	chr4	331410	331589	0.055866	0.6
Kaiso_repro1194	chr4	1161360	1161659	0.076923	0.616667		120(CGCG,+,0.00),120(CGCG,-,0.00),293(CGCG,+,0.00),293(CGCG,-,0.00)
Kaiso_repro1195	chr4	2555460	2555669	0.019139	0.495238	107(AGTCTCACGAGA,-,0.00),109(TCTCACGAGATC,+,0.00)
Kaiso_repro1196	chr4	2693940	2694119	0.03352	0.538889	75(GCTCTCGTGAGA,-,0.00),77(TCTCGTGAGAAC,+,0.00)
Kaiso_repro1197	chr4	2964930	2965409	0.14405	0.720833	211(CGTCTCGCGAGA,-,0.00),213(TCTCGCGAGAAC,+,0.00),238(CGACTCGCGAGA,-,0.00),240(ACTCGCGAGAAG,+,0.00)	55(CGCG,+,0.00),55(CGCG,-,0.00),88(CGCG,+,0.00),88(CGCG,-,0.00),119(CGCG,+,0.00),119(CGCG,-,0.00),121(CGCG,+,0.00),121(CGCG,-,0.00),166(CGCG,+,0.00),166(CGCG,-,0.00),168(CGCG,+,0.00),168(CGCG,-,0.00),195(CGCG,+,0.00),195(CGCG,-,0.00),216(CGCG,+,0.00),216(CGCG,-,0.00),243(CGCG,+,0.00),243(CGCG,-,0.00),259(CGCG,+,0.00),259(CGCG,-,0.00),320(CGCG,+,0.00),320(CGCG,-,0.00),325(CGCG,+,0.00),325(CGCG,-,0…
Kaiso_repro1198	chr4	3076980	3077129	0.060403	0.66	53(CCTCTCGCGAGG,-,0.00),55(TCTCGCGAGGGG,+,0.00)	58(CGCG,+,0.00),58(CGCG,-,0.00)
Kaiso_repro1199	chr4	6182670	6182849	0.005587	0.466667
Kaiso_repro12	chr7	6617010	6617219	0.105263	0.704762		0(CGCG,+,0.00),0(CGCG,-,0.00),85(CGCG,+,0.00),85(CGCG,-,0.00),133(CGCG,+,0.00),133(CGCG,-,0.00)
Kaiso_repro120	chr22	38244720	38244959	0.046025	0.445833	103(CTTCACGCGAGA,-,0.00),105(TCACGCGAGAAG,+,0.00)	108(CGCG,+,0.00),108(CGCG,-,0.00)
Kaiso_repro1200	chr4	7584150	7584359	0.057416	0.533333
Kaiso_repro1201	chr4	8241060	8241299	0.033473	0.554167
Kaiso_repro1202	chr4	13629300	13629599	0.113712	0.643333	153(GCCCTCGCGAGG,-,0.00),155(CCTCGCGAGGCC,+,0.00)	116(CGCG,+,0.00),116(CGCG,-,0.00),158(CGCG,+,0.00),158(CGCG,-,0.00),224(CGCG,+,0.00),224(CGCG,-,0.00),288(CGCG,+,0.00),288(CGCG,-,0.00),290(CGCG,+,0.00),290(CGCG,-,0.00)
Kaiso_repro1203	chr4	15683040	15683489	0.077951	0.633333	202(ACTCCCGCGAGA,-,0.00),204(TCCCGCGAGAGG,+,0.00),220(AATCCCGCGAGA,-,0.00),222(TCCCGCGAGACT,+,0.00)	78(CGCG,+,0.00),78(CGCG,-,0.00),127(CGCG,+,0.00),127(CGCG,-,0.00),207(CGCG,+,0.00),207(CGCG,-,0.00),225(CGCG,+,0.00),225(CGCG,-,0.00)
Kaiso_repro1204	chr4	17812320	17812769	0.089087	0.64	213(AGTCTCGCGGGA,-,0.00),215(TCTCGCGGGATT,+,0.00),231(CCTCTCGCGGGA,-,0.00),233(TCTCGCGGGAAT,+,0.00)	43(CGCG,+,0.00),43(CGCG,-,0.00),151(CGCG,+,0.00),151(CGCG,-,0.00),218(CGCG,+,0.00),218(CGCG,-,0.00),236(CGCG,+,0.00),236(CGCG,-,0.00),345(CGCG,+,0.00),345(CGCG,-,0.00)
Kaiso_repro1205	chr4	25161930	25162169	0.104603	0.575		41(CGCG,+,0.00),41(CGCG,-,0.00),52(CGCG,+,0.00),52(CGCG,-,0.00)
Kaiso_repro1206	chr4	25378710	25379009	0.117057	0.763333	109(CCTCTCGCGAGG,-,0.00),111(TCTCGCGAGGCA,+,0.00)	36(CGCG,+,0.00),36(CGCG,-,0.00),89(CGCG,+,0.00),89(CGCG,-,0.00),114(CGCG,+,0.00),114(CGCG,-,0.00),148(CGCG,+,0.00),148(CGCG,-,0.00),150(CGCG,+,0.00),150(CGCG,-,0.00),188(CGCG,+,0.00),188(CGCG,-,0.00),190(CGCG,+,0.00),190(CGCG,-,0.00),264(CGCG,+,0.00),264(CGCG,-,0.00)
Kaiso_repro1207	chr4	26321010	26321429	0.119332	0.692857	221(GTTCTCGCGAGG,-,0.00),223(TCTCGCGAGGTT,+,0.00)	40(CGCG,+,0.00),40(CGCG,-,0.00),61(CGCG,+,0.00),61(CGCG,-,0.00),91(CGCG,+,0.00),91(CGCG,-,0.00),124(CGCG,+,0.00),124(CGCG,-,0.00),183(CGCG,+,0.00),183(CGCG,-,0.00),226(CGCG,+,0.00),226(CGCG,-,0.00),346(CGCG,+,0.00),346(CGCG,-,0.00),348(CGCG,+,0.00),348(CGCG,-,0.00),355(CGCG,+,0.00),355(CGCG,-,0.00)
Kaiso_repro1208	chr4	26322420	26322809	0.120823	0.7	190(AATCTCGCGAGG,-,0.00),192(TCTCGCGAGGGT,+,0.00)	67(CGCG,+,0.00),67(CGCG,-,0.00),86(CGCG,+,0.00),86(CGCG,-,0.00),112(CGCG,+,0.00),112(CGCG,-,0.00),195(CGCG,+,0.00),195(CGCG,-,0.00),334(CGCG,+,0.00),334(CGCG,-,0.00),339(CGCG,+,0.00),339(CGCG,-,0.00),360(CGCG,+,0.00),360(CGCG,-,0.00),374(CGCG,+,0.00),374(CGCG,-,0.00)
Kaiso_repro1209	chr4	38732850	38732969	0.042017	0.575		107(CGCG,+,0.00),107(CGCG,-,0.00)
Kaiso_repro121	chr22	38597640	38597939	0.070234	0.623333	150(GCTCTCGCGAGG,-,0.00),152(TCTCGCGAGGTG,+,0.00)	155(CGCG,+,0.00),155(CGCG,-,0.00),207(CGCG,+,0.00),207(CGCG,-,0.00)
Kaiso_repro1210	chr4	38818050	38818289	0.004184	0.45	167(ACTATCACGAGA,-,0.00),169(TATCACGAGAAC,+,0.00)
Kaiso_repro1211	chr4	39183780	39184079	0.080268	0.616667		44(CGCG,+,0.00),44(CGCG,-,0.00),64(CGCG,+,0.00),64(CGCG,-,0.00),153(CGCG,+,0.00),153(CGCG,-,0.00)
Kaiso_repro1212	chr4	39367920	39368129	0.110048	0.657143		21(CGCG,+,0.00),21(CGCG,-,0.00),39(CGCG,+,0.00),39(CGCG,-,0.00),68(CGCG,+,0.00),68(CGCG,-,0.00),70(CGCG,+,0.00),70(CGCG,-,0.00),91(CGCG,+,0.00),91(CGCG,-,0.00)
Kaiso_repro1213	chr4	39979320	39979739	0.164678	0.788095		61(CGCG,+,0.00),61(CGCG,-,0.00),83(CGCG,+,0.00),83(CGCG,-,0.00),131(CGCG,+,0.00),131(CGCG,-,0.00),133(CGCG,+,0.00),133(CGCG,-,0.00),169(CGCG,+,0.00),169(CGCG,-,0.00),190(CGCG,+,0.00),190(CGCG,-,0.00),199(CGCG,+,0.00),199(CGCG,-,0.00),209(CGCG,+,0.00),209(CGCG,-,0.00),220(CGCG,+,0.00),220(CGCG,-,0.00),222(CGCG,+,0.00),222(CGCG,-,0.00),288(CGCG,+,0.00),288(CGCG,-,0.00),290(CGCG,+,0.00),290(CGCG,-,0…
Kaiso_repro1214	chr4	40201800	40201979	0.01676	0.483333
Kaiso_repro1215	chr4	40751760	40752059	0.100334	0.71	132(AATCCCGCGGGA,-,0.00),134(TCCCGCGGGAAC,+,0.00)	83(CGCG,+,0.00),83(CGCG,-,0.00),85(CGCG,+,0.00),85(CGCG,-,0.00),137(CGCG,+,0.00),137(CGCG,-,0.00),152(CGCG,+,0.00),152(CGCG,-,0.00),157(CGCG,+,0.00),157(CGCG,-,0.00),181(CGCG,+,0.00),181(CGCG,-,0.00),277(CGCG,+,0.00),277(CGCG,-,0.00)
Kaiso_repro1216	chr4	53588340	53588789	0.064588	0.642222	188(ACCCTCGCGGGA,-,0.00),190(CCTCGCGGGAGT,+,0.00)	55(CGCG,+,0.00),55(CGCG,-,0.00),193(CGCG,+,0.00),193(CGCG,-,0.00),221(CGCG,+,0.00),221(CGCG,-,0.00),368(CGCG,+,0.00),368(CGCG,-,0.00)
Kaiso_repro1217	chr4	54930600	54930989	0.136247	0.720513	216(GGCATCGCGAGA,-,0.00),218(CATCGCGAGACT,+,0.00)	221(CGCG,+,0.00),221(CGCG,-,0.00),253(CGCG,+,0.00),253(CGCG,-,0.00),265(CGCG,+,0.00),265(CGCG,-,0.00),301(CGCG,+,0.00),301(CGCG,-,0.00),303(CGCG,+,0.00),303(CGCG,-,0.00),319(CGCG,+,0.00),319(CGCG,-,0.00),321(CGCG,+,0.00),321(CGCG,-,0.00),376(CGCG,+,0.00),376(CGCG,-,0.00),378(CGCG,+,0.00),378(CGCG,-,0.00)
Kaiso_repro1218	chr4	57301590	57301829	0.096234	0.675		146(CGCG,+,0.00),146(CGCG,-,0.00),152(CGCG,+,0.00),152(CGCG,-,0.00),199(CGCG,+,0.00),199(CGCG,-,0.00),201(CGCG,+,0.00),201(CGCG,-,0.00)
Kaiso_repro1219	chr4	57843660	57844109	0.073497	0.573333	225(GTTCTCGCGATT,-,0.00)	21(CGCG,+,0.00),21(CGCG,-,0.00),125(CGCG,+,0.00),125(CGCG,-,0.00),131(CGCG,+,0.00),131(CGCG,-,0.00),150(CGCG,+,0.00),150(CGCG,-,0.00),174(CGCG,+,0.00),174(CGCG,-,0.00),230(CGCG,+,0.00),230(CGCG,-,0.00),415(CGCG,+,0.00),415(CGCG,-,0.00)
Kaiso_repro122	chr22	39715710	39716039	0.082067	0.539394		143(CGCG,+,0.00),143(CGCG,-,0.00)
Kaiso_repro1220	chr4	68411040	68411399	0.089136	0.630556	167(ACTGCCGCGAGA,-,0.00),169(TGCCGCGAGAGC,+,0.00)	135(CGCG,+,0.00),135(CGCG,-,0.00),172(CGCG,+,0.00),172(CGCG,-,0.00),195(CGCG,+,0.00),195(CGCG,-,0.00),197(CGCG,+,0.00),197(CGCG,-,0.00),298(CGCG,+,0.00),298(CGCG,-,0.00)
Kaiso_repro1221	chr4	71767740	71768069	0.075988	0.693939	206(GCTATCGCGAGA,-,0.00),208(TATCGCGAGAGC,+,0.00)	110(CGCG,+,0.00),110(CGCG,-,0.00),211(CGCG,+,0.00),211(CGCG,-,0.00),257(CGCG,+,0.00),257(CGCG,-,0.00)
Kaiso_repro1222	chr4	74124570	74124809	0.066946	0.645833		181(CGCG,+,0.00),181(CGCG,-,0.00),202(CGCG,+,0.00),202(CGCG,-,0.00)
Kaiso_repro1223	chr4	83351460	83351729	0.118959	0.703704		43(CGCG,+,0.00),43(CGCG,-,0.00),52(CGCG,+,0.00),52(CGCG,-,0.00),115(CGCG,+,0.00),115(CGCG,-,0.00),123(CGCG,+,0.00),123(CGCG,-,0.00),138(CGCG,+,0.00),138(CGCG,-,0.00),164(CGCG,+,0.00),164(CGCG,-,0.00)
Kaiso_repro1224	chr4	83821770	83822159	0.113111	0.669231	142(GCTGTCGCGGGA,-,0.00)	58(CGCG,+,0.00),58(CGCG,-,0.00),147(CGCG,+,0.00),147(CGCG,-,0.00),246(CGCG,+,0.00),246(CGCG,-,0.00),360(CGCG,+,0.00),360(CGCG,-,0.00),365(CGCG,+,0.00),365(CGCG,-,0.00),376(CGCG,+,0.00),376(CGCG,-,0.00)
Kaiso_repro1225	chr4	84205710	84206099	0.11054	0.7		28(CGCG,+,0.00),28(CGCG,-,0.00),51(CGCG,+,0.00),51(CGCG,-,0.00),53(CGCG,+,0.00),53(CGCG,-,0.00),97(CGCG,+,0.00),97(CGCG,-,0.00),110(CGCG,+,0.00),110(CGCG,-,0.00),176(CGCG,+,0.00),176(CGCG,-,0.00),178(CGCG,+,0.00),178(CGCG,-,0.00),187(CGCG,+,0.00),187(CGCG,-,0.00),194(CGCG,+,0.00),194(CGCG,-,0.00)
Kaiso_repro1226	chr4	84376980	84377279	0.080268	0.57	122(ACTCTCGCGGGT,-,0.00)	3(CGCG,+,0.00),3(CGCG,-,0.00),64(CGCG,+,0.00),64(CGCG,-,0.00),127(CGCG,+,0.00),127(CGCG,-,0.00),242(CGCG,+,0.00),242(CGCG,-,0.00)
Kaiso_repro1227	chr4	88141560	88141859	0.12709	0.743333		109(CGCG,+,0.00),109(CGCG,-,0.00),111(CGCG,+,0.00),111(CGCG,-,0.00),128(CGCG,+,0.00),128(CGCG,-,0.00),130(CGCG,+,0.00),130(CGCG,-,0.00),142(CGCG,+,0.00),142(CGCG,-,0.00),150(CGCG,+,0.00),150(CGCG,-,0.00),194(CGCG,+,0.00),194(CGCG,-,0.00),201(CGCG,+,0.00),201(CGCG,-,0.00)
Kaiso_repro1228	chr4	95128530	95128949	0.062053	0.42619		162(CGCG,+,0.00),162(CGCG,-,0.00),164(CGCG,+,0.00),164(CGCG,-,0.00),185(CGCG,+,0.00),185(CGCG,-,0.00),187(CGCG,+,0.00),187(CGCG,-,0.00),236(CGCG,+,0.00),236(CGCG,-,0.00)
Kaiso_repro1229	chr4	103748700	103748849	0.114094	0.7		60(CGCG,+,0.00),60(CGCG,-,0.00)
Kaiso_repro123	chr22	39915840	39916739	0.088988	0.644444	347(TCGCGCGATAAC,+,0.00)	17(CGCG,+,0.00),17(CGCG,-,0.00),151(CGCG,+,0.00),151(CGCG,-,0.00),222(CGCG,+,0.00),222(CGCG,-,0.00),326(CGCG,+,0.00),326(CGCG,-,0.00),328(CGCG,+,0.00),328(CGCG,-,0.00),348(CGCG,+,0.00),348(CGCG,-,0.00),350(CGCG,+,0.00),350(CGCG,-,0.00),461(CGCG,+,0.00),461(CGCG,-,0.00),650(CGCG,+,0.00),650(CGCG,-,0.00),766(CGCG,+,0.00),766(CGCG,-,0.00)
Kaiso_repro1230	chr4	103748880	103749449	0.066784	0.582456	238(ACTCTCGCGAGA,-,0.00),240(TCTCGCGAGAAC,+,0.00),346(GTTCTCGCGAGA,-,0.00),348(TCTCGCGAGACG,+,0.00)	172(CGCG,+,0.00),172(CGCG,-,0.00),243(CGCG,+,0.00),243(CGCG,-,0.00),351(CGCG,+,0.00),351(CGCG,-,0.00),470(CGCG,+,0.00),470(CGCG,-,0.00),472(CGCG,+,0.00),472(CGCG,-,0.00),495(CGCG,+,0.00),495(CGCG,-,0.00)
Kaiso_repro1231	chr4	103997820	103998059	0.087866	0.620833		67(CGCG,+,0.00),67(CGCG,-,0.00),109(CGCG,+,0.00),109(CGCG,-,0.00),144(CGCG,+,0.00),144(CGCG,-,0.00)
Kaiso_repro1232	chr4	114683520	114683879	0.041783	0.577778	297(ATTCTCGCGATA,-,0.00),299(TCTCGCGATATT,+,0.00)	302(CGCG,+,0.00),302(CGCG,-,0.00)
Kaiso_repro1233	chr4	120133560	120133739	0.139665	0.672222	0(GGTCTCGCGCGA,-,0.00),2(TCTCGCGCGATC,+,0.00)	5(CGCG,+,0.00),5(CGCG,-,0.00),7(CGCG,+,0.00),7(CGCG,-,0.00),15(CGCG,+,0.00),15(CGCG,-,0.00),41(CGCG,+,0.00),41(CGCG,-,0.00),61(CGCG,+,0.00),61(CGCG,-,0.00),101(CGCG,+,0.00),101(CGCG,-,0.00)
Kaiso_repro1234	chr4	120158460	120158699	0.037657	0.495833
Kaiso_repro1235	chr4	120583920	120584099	0.011173	0.516667	75(TCTCGTGATGGC,+,0.00),93(GTTCTCGTGAGA,-,0.00),95(TCTCGTGAGATC,+,0.00)
Kaiso_repro1236	chr4	120987900	120988199	0.09699	0.616667	182(GATGTCGCGGGA,-,0.00)	13(CGCG,+,0.00),13(CGCG,-,0.00),26(CGCG,+,0.00),26(CGCG,-,0.00),118(CGCG,+,0.00),118(CGCG,-,0.00),187(CGCG,+,0.00),187(CGCG,-,0.00),204(CGCG,+,0.00),204(CGCG,-,0.00),231(CGCG,+,0.00),231(CGCG,-,0.00)
Kaiso_repro1237	chr4	128703570	128703869	0.070234	0.566667	181(GCTGTCGCGAGA,-,0.00),183(TGTCGCGAGAAG,+,0.00)	127(CGCG,+,0.00),127(CGCG,-,0.00),186(CGCG,+,0.00),186(CGCG,-,0.00)
Kaiso_repro1238	chr4	128886120	128886509	0.084833	0.646154	201(ACTCTCGCGACA,-,0.00),203(TCTCGCGACACC,+,0.00)	206(CGCG,+,0.00),206(CGCG,-,0.00),267(CGCG,+,0.00),267(CGCG,-,0.00),326(CGCG,+,0.00),326(CGCG,-,0.00)
Kaiso_repro1239	chr4	128982180	128982479	0.120401	0.75	167(GCTCCCGCGGGA,-,0.00),169(TCCCGCGGGAGG,+,0.00)	1(CGCG,+,0.00),1(CGCG,-,0.00),23(CGCG,+,0.00),23(CGCG,-,0.00),172(CGCG,+,0.00),172(CGCG,-,0.00),280(CGCG,+,0.00),280(CGCG,-,0.00)
Kaiso_repro124	chr22	39918840	39919649	0.027194	0.545679
Kaiso_repro1240	chr4	139936860	139937129	0.133829	0.744444		27(CGCG,+,0.00),27(CGCG,-,0.00),148(CGCG,+,0.00),148(CGCG,-,0.00),150(CGCG,+,0.00),150(CGCG,-,0.00),242(CGCG,+,0.00),242(CGCG,-,0.00),244(CGCG,+,0.00),244(CGCG,-,0.00)
Kaiso_repro1241	chr4	140374620	140375099	0.100209	0.68125	264(CCTCTCGCGAGA,-,0.00),266(TCTCGCGAGAGA,+,0.00)	31(CGCG,+,0.00),31(CGCG,-,0.00),269(CGCG,+,0.00),269(CGCG,-,0.00),337(CGCG,+,0.00),337(CGCG,-,0.00),427(CGCG,+,0.00),427(CGCG,-,0.00)
Kaiso_repro1242	chr4	142579230	142579409	0.005587	0.488889	47(GTTCTCATGATA,-,0.00),49(TCTCATGATAGT,+,0.00),63(GTTCTCACGAGA,-,0.00),65(TCTCACGAGATT,+,0.00)
Kaiso_repro1243	chr4	144434490	144434939	0.080178	0.622222	120(AATCTCGCGAGT,-,0.00),122(TCTCGCGAGTGT,+,0.00)	87(CGCG,+,0.00),87(CGCG,-,0.00),125(CGCG,+,0.00),125(CGCG,-,0.00),385(CGCG,+,0.00),385(CGCG,-,0.00),441(CGCG,+,0.00),441(CGCG,-,0.00)
Kaiso_repro1244	chr4	146859930	146860199	0.055762	0.574074		10(CGCG,+,0.00),10(CGCG,-,0.00),132(CGCG,+,0.00),132(CGCG,-,0.00)
Kaiso_repro1245	chr4	148605330	148605539	0.100478	0.62381		53(CGCG,+,0.00),53(CGCG,-,0.00),65(CGCG,+,0.00),65(CGCG,-,0.00)
Kaiso_repro1246	chr4	152020530	152020829	0.09699	0.63	226(GTTCTCGCGCGA,-,0.00),228(TCTCGCGCGACT,+,0.00)	74(CGCG,+,0.00),74(CGCG,-,0.00),84(CGCG,+,0.00),84(CGCG,-,0.00),86(CGCG,+,0.00),86(CGCG,-,0.00),202(CGCG,+,0.00),202(CGCG,-,0.00),231(CGCG,+,0.00),231(CGCG,-,0.00),233(CGCG,+,0.00),233(CGCG,-,0.00)
Kaiso_repro1247	chr4	159593010	159593429	0.090692	0.607143		12(CGCG,+,0.00),12(CGCG,-,0.00),161(CGCG,+,0.00),161(CGCG,-,0.00),257(CGCG,+,0.00),257(CGCG,-,0.00),280(CGCG,+,0.00),280(CGCG,-,0.00),296(CGCG,+,0.00),296(CGCG,-,0.00)
Kaiso_repro1248	chr4	170541330	170541569	0.083682	0.641667		92(CGCG,+,0.00),92(CGCG,-,0.00),94(CGCG,+,0.00),94(CGCG,-,0.00)
Kaiso_repro1249	chr4	178363350	178363859	0.076621	0.590196	310(ACTCTCGCGAGA,-,0.00),312(TCTCGCGAGACG,+,0.00)	16(CGCG,+,0.00),16(CGCG,-,0.00),172(CGCG,+,0.00),172(CGCG,-,0.00),202(CGCG,+,0.00),202(CGCG,-,0.00),315(CGCG,+,0.00),315(CGCG,-,0.00),339(CGCG,+,0.00),339(CGCG,-,0.00)
Kaiso_repro125	chr22	40019250	40019399	0.013423	0.5
Kaiso_repro1250	chr4	185435520	185435819	0.020067	0.503333
Kaiso_repro1251	chr4	186064170	186064589	0.116945	0.719048	198(CCTCTCGCGAGA,-,0.00),200(TCTCGCGAGAGC,+,0.00)	168(CGCG,+,0.00),168(CGCG,-,0.00),173(CGCG,+,0.00),173(CGCG,-,0.00),186(CGCG,+,0.00),186(CGCG,-,0.00),203(CGCG,+,0.00),203(CGCG,-,0.00),263(CGCG,+,0.00),263(CGCG,-,0.00),282(CGCG,+,0.00),282(CGCG,-,0.00)
Kaiso_repro1252	chr4	190861800	190862099	0.09699	0.66		47(CGCG,+,0.00),47(CGCG,-,0.00),82(CGCG,+,0.00),82(CGCG,-,0.00),127(CGCG,+,0.00),127(CGCG,-,0.00),129(CGCG,+,0.00),129(CGCG,-,0.00),267(CGCG,+,0.00),267(CGCG,-,0.00),287(CGCG,+,0.00),287(CGCG,-,0.00)
Kaiso_repro1253	chr2	677160	677759	0.080134	0.623333	262(TCTCTCGTGAGA,-,0.00),264(TCTCGTGAGATC,+,0.00),305(CCTCTCGCGGTA,-,0.00),307(TCTCGCGGTAAT,+,0.00),340(GATATCGCGATA,-,0.00),342(TATCGCGATATT,+,0.00)	0(CGCG,+,0.00),0(CGCG,-,0.00),112(CGCG,+,0.00),112(CGCG,-,0.00),119(CGCG,+,0.00),119(CGCG,-,0.00),310(CGCG,+,0.00),310(CGCG,-,0.00),345(CGCG,+,0.00),345(CGCG,-,0.00)
Kaiso_repro1254	chr2	3622620	3623159	0.090909	0.646296	276(GCTCTCGCGAGA,-,0.00),278(TCTCGCGAGATT,+,0.00)	232(CGCG,+,0.00),232(CGCG,-,0.00),281(CGCG,+,0.00),281(CGCG,-,0.00),534(CGCG,+,0.00),534(CGCG,-,0.00)
Kaiso_repro1255	chr2	3699180	3699509	0.075988	0.59697		192(CGCG,+,0.00),192(CGCG,-,0.00),217(CGCG,+,0.00),217(CGCG,-,0.00),268(CGCG,+,0.00),268(CGCG,-,0.00)
Kaiso_repro1256	chr2	9563520	9563879	0.097493	0.661111	193(AGCCTCGCGAGC,-,0.00)	25(CGCG,+,0.00),25(CGCG,-,0.00),38(CGCG,+,0.00),38(CGCG,-,0.00),121(CGCG,+,0.00),121(CGCG,-,0.00),198(CGCG,+,0.00),198(CGCG,-,0.00),245(CGCG,+,0.00),245(CGCG,-,0.00)
Kaiso_repro1257	chr2	15701340	15701519	0.067039	0.594444		157(CGCG,+,0.00),157(CGCG,-,0.00)
Kaiso_repro1258	chr2	20101200	20102099	0.083426	0.588889	250(GGTCTCGCGATA,-,0.00),252(TCTCGCGATAGT,+,0.00),558(CGTCTCGCGAGA,-,0.00),560(TCTCGCGAGATA,+,0.00)	0(CGCG,+,0.00),0(CGCG,-,0.00),40(CGCG,+,0.00),40(CGCG,-,0.00),75(CGCG,+,0.00),75(CGCG,-,0.00),240(CGCG,+,0.00),240(CGCG,-,0.00),255(CGCG,+,0.00),255(CGCG,-,0.00),293(CGCG,+,0.00),293(CGCG,-,0.00),341(CGCG,+,0.00),341(CGCG,-,0.00),563(CGCG,+,0.00),563(CGCG,-,0.00),780(CGCG,+,0.00),780(CGCG,-,0.00),864(CGCG,+,0.00),864(CGCG,-,0.00)
Kaiso_repro1259	chr2	24149880	24150059	0.134078	0.722222
Kaiso_repro126	chr22	41842770	41842979	0.090909	0.690476		14(CGCG,+,0.00),14(CGCG,-,0.00),166(CGCG,+,0.00),166(CGCG,-,0.00),189(CGCG,+,0.00),189(CGCG,-,0.00)
Kaiso_repro1260	chr2	25109970	25110239	0.02974	0.492593	140(ACTATCACGAGA,-,0.00),142(TATCACGAGAAC,+,0.00)
Kaiso_repro1261	chr2	25194780	25195169	0.11054	0.694872	187(AGTCTCGCGATG,-,0.00),189(TCTCGCGATGCT,+,0.00)	144(CGCG,+,0.00),144(CGCG,-,0.00),192(CGCG,+,0.00),192(CGCG,-,0.00),203(CGCG,+,0.00),203(CGCG,-,0.00),239(CGCG,+,0.00),239(CGCG,-,0.00),327(CGCG,+,0.00),327(CGCG,-,0.00)
Kaiso_repro1262	chr2	25433220	25433399	0.022346	0.55
Kaiso_repro1263	chr2	25524420	25524599	0.005587	0.555556
Kaiso_repro1264	chr2	27593280	27593489	0.086124	0.638095		17(CGCG,+,0.00),17(CGCG,-,0.00)
Kaiso_repro1265	chr2	27632400	27632789	0.115681	0.687179	188(GCTCCCGCGAGA,-,0.00),190(TCCCGCGAGACT,+,0.00)	19(CGCG,+,0.00),19(CGCG,-,0.00),107(CGCG,+,0.00),107(CGCG,-,0.00),193(CGCG,+,0.00),193(CGCG,-,0.00),204(CGCG,+,0.00),204(CGCG,-,0.00),247(CGCG,+,0.00),247(CGCG,-,0.00)
Kaiso_repro1266	chr2	32503080	32503229	0.161074	0.733333		76(CGCG,+,0.00),76(CGCG,-,0.00),119(CGCG,+,0.00),119(CGCG,-,0.00),139(CGCG,+,0.00),139(CGCG,-,0.00)
Kaiso_repro1267	chr2	37384080	37384349	0.096654	0.718519		13(CGCG,+,0.00),13(CGCG,-,0.00),147(CGCG,+,0.00),147(CGCG,-,0.00),149(CGCG,+,0.00),149(CGCG,-,0.00)
Kaiso_repro1268	chr2	43823010	43823369	0.097493	0.636111	212(GTCATCGCGAGA,-,0.00),214(CATCGCGAGAAT,+,0.00)	24(CGCG,+,0.00),24(CGCG,-,0.00),150(CGCG,+,0.00),150(CGCG,-,0.00),217(CGCG,+,0.00),217(CGCG,-,0.00),331(CGCG,+,0.00),331(CGCG,-,0.00),333(CGCG,+,0.00),333(CGCG,-,0.00)
Kaiso_repro1269	chr2	47403510	47403749	0.087866	0.616667		99(CGCG,+,0.00),99(CGCG,-,0.00)
Kaiso_repro127	chr22	41864580	41865029	0.053452	0.526667	216(GCTCTCGCGCGA,-,0.00),218(TCTCGCGCGAGT,+,0.00)	221(CGCG,+,0.00),221(CGCG,-,0.00),223(CGCG,+,0.00),223(CGCG,-,0.00)
Kaiso_repro1270	chr2	53994870	53995199	0.085106	0.648485		45(CGCG,+,0.00),45(CGCG,-,0.00),58(CGCG,+,0.00),58(CGCG,-,0.00),60(CGCG,+,0.00),60(CGCG,-,0.00),103(CGCG,+,0.00),103(CGCG,-,0.00),145(CGCG,+,0.00),145(CGCG,-,0.00),271(CGCG,+,0.00),271(CGCG,-,0.00)
Kaiso_repro1271	chr2	54013950	54014099	0.127517	0.673333		51(CGCG,+,0.00),51(CGCG,-,0.00),98(CGCG,+,0.00),98(CGCG,-,0.00),129(CGCG,+,0.00),129(CGCG,-,0.00)
Kaiso_repro1272	chr2	55844610	55845239	0.09221	0.620635	258(GCTCTCGCGAGG,-,0.00),260(TCTCGCGAGGAG,+,0.00),380(GTTCTCGCGATC,-,0.00),382(TCTCGCGATCTC,+,0.00)	30(CGCG,+,0.00),30(CGCG,-,0.00),90(CGCG,+,0.00),90(CGCG,-,0.00),231(CGCG,+,0.00),231(CGCG,-,0.00),263(CGCG,+,0.00),263(CGCG,-,0.00),356(CGCG,+,0.00),356(CGCG,-,0.00),385(CGCG,+,0.00),385(CGCG,-,0.00),411(CGCG,+,0.00),411(CGCG,-,0.00)
Kaiso_repro1273	chr2	61404150	61404449	0.120401	0.72		3(CGCG,+,0.00),3(CGCG,-,0.00),104(CGCG,+,0.00),104(CGCG,-,0.00),190(CGCG,+,0.00),190(CGCG,-,0.00),262(CGCG,+,0.00),262(CGCG,-,0.00)
Kaiso_repro1274	chr2	68384520	68384819	0.050167	0.533333
Kaiso_repro1275	chr2	68480070	68480189	0.033613	0.55
Kaiso_repro1276	chr2	70369800	70370039	0.121339	0.7		69(CGCG,+,0.00),69(CGCG,-,0.00),87(CGCG,+,0.00),87(CGCG,-,0.00),205(CGCG,+,0.00),205(CGCG,-,0.00)
Kaiso_repro1277	chr2	70520430	70520969	0.090909	0.587037	489(CACCTCGCGATA,-,0.00),491(CCTCGCGATATC,+,0.00)	72(CGCG,+,0.00),72(CGCG,-,0.00),136(CGCG,+,0.00),136(CGCG,-,0.00),138(CGCG,+,0.00),138(CGCG,-,0.00),149(CGCG,+,0.00),149(CGCG,-,0.00),169(CGCG,+,0.00),169(CGCG,-,0.00),363(CGCG,+,0.00),363(CGCG,-,0.00),494(CGCG,+,0.00),494(CGCG,-,0.00)
Kaiso_repro1278	chr2	73441200	73441439	0.07113	0.616667		185(CGCG,+,0.00),185(CGCG,-,0.00)
Kaiso_repro1279	chr2	74153700	74154119	0.071599	0.502381	166(AACATCGCGATA,-,0.00),168(CATCGCGATAGC,+,0.00)	171(CGCG,+,0.00),171(CGCG,-,0.00),343(CGCG,+,0.00),343(CGCG,-,0.00)
Kaiso_repro128	chr22	42475500	42475979	0.108559	0.702083	178(ACTCTCGCGAGG,-,0.00),180(TCTCGCGAGGCT,+,0.00)	17(CGCG,+,0.00),17(CGCG,-,0.00),37(CGCG,+,0.00),37(CGCG,-,0.00),140(CGCG,+,0.00),140(CGCG,-,0.00),183(CGCG,+,0.00),183(CGCG,-,0.00)
Kaiso_repro1280	chr2	74405820	74406209	0.100257	0.676923	200(AATCTCGCGAGC,-,0.00),202(TCTCGCGAGCTA,+,0.00)	205(CGCG,+,0.00),205(CGCG,-,0.00),242(CGCG,+,0.00),242(CGCG,-,0.00)
Kaiso_repro1281	chr2	75873750	75874169	0.059666	0.614286		316(CGCG,+,0.00),316(CGCG,-,0.00)
Kaiso_repro1282	chr2	84686490	84686729	0.062762	0.520833		146(CGCG,+,0.00),146(CGCG,-,0.00),161(CGCG,+,0.00),161(CGCG,-,0.00),194(CGCG,+,0.00),194(CGCG,-,0.00)
Kaiso_repro1283	chr2	85554900	85555319	0.093079	0.664286	216(GCTCTCGCGAGA,-,0.00),218(TCTCGCGAGATC,+,0.00)	221(CGCG,+,0.00),221(CGCG,-,0.00),230(CGCG,+,0.00),230(CGCG,-,0.00),232(CGCG,+,0.00),232(CGCG,-,0.00),234(CGCG,+,0.00),234(CGCG,-,0.00),266(CGCG,+,0.00),266(CGCG,-,0.00),268(CGCG,+,0.00),268(CGCG,-,0.00)
Kaiso_repro1284	chr2	85843140	85843589	0.124722	0.684444		125(CGCG,+,0.00),125(CGCG,-,0.00),127(CGCG,+,0.00),127(CGCG,-,0.00),206(CGCG,+,0.00),206(CGCG,-,0.00),218(CGCG,+,0.00),218(CGCG,-,0.00),240(CGCG,+,0.00),240(CGCG,-,0.00),257(CGCG,+,0.00),257(CGCG,-,0.00),323(CGCG,+,0.00),323(CGCG,-,0.00),352(CGCG,+,0.00),352(CGCG,-,0.00),354(CGCG,+,0.00),354(CGCG,-,0.00),356(CGCG,+,0.00),356(CGCG,-,0.00),404(CGCG,+,0.00),404(CGCG,-,0.00)
Kaiso_repro1285	chr2	88315770	88316009	0.025105	0.391667
Kaiso_repro1286	chr2	88990950	88991129	0.089385	0.577778		20(CGCG,+,0.00),20(CGCG,-,0.00),84(CGCG,+,0.00),84(CGCG,-,0.00),172(CGCG,+,0.00),172(CGCG,-,0.00)
Kaiso_repro1287	chr2	96808020	96808229	0.033493	0.633333
Kaiso_repro1288	chr2	96808380	96808619	0.029289	0.616667
Kaiso_repro1289	chr2	96810930	96811199	0.152416	0.759259		5(CGCG,+,0.00),5(CGCG,-,0.00),24(CGCG,+,0.00),24(CGCG,-,0.00),26(CGCG,+,0.00),26(CGCG,-,0.00),31(CGCG,+,0.00),31(CGCG,-,0.00),99(CGCG,+,0.00),99(CGCG,-,0.00),128(CGCG,+,0.00),128(CGCG,-,0.00),142(CGCG,+,0.00),142(CGCG,-,0.00),144(CGCG,+,0.00),144(CGCG,-,0.00),202(CGCG,+,0.00),202(CGCG,-,0.00),260(CGCG,+,0.00),260(CGCG,-,0.00)
Kaiso_repro129	chr22	43010760	43011119	0.100279	0.591667	201(ACTCTCGCGACA,-,0.00),203(TCTCGCGACAGC,+,0.00)	64(CGCG,+,0.00),64(CGCG,-,0.00),141(CGCG,+,0.00),141(CGCG,-,0.00),192(CGCG,+,0.00),192(CGCG,-,0.00),206(CGCG,+,0.00),206(CGCG,-,0.00),268(CGCG,+,0.00),268(CGCG,-,0.00)
Kaiso_repro1290	chr2	96931650	96932069	0.119332	0.728571	177(GGCCTCACGGGA,-,0.00),206(TCCCGCGATGCT,+,0.00)	136(CGCG,+,0.00),136(CGCG,-,0.00),138(CGCG,+,0.00),138(CGCG,-,0.00),140(CGCG,+,0.00),140(CGCG,-,0.00),156(CGCG,+,0.00),156(CGCG,-,0.00),209(CGCG,+,0.00),209(CGCG,-,0.00),338(CGCG,+,0.00),338(CGCG,-,0.00),368(CGCG,+,0.00),368(CGCG,-,0.00),370(CGCG,+,0.00),370(CGCG,-,0.00),372(CGCG,+,0.00),372(CGCG,-,0.00)
Kaiso_repro1291	chr2	99771480	99771629	0.14094	0.7		81(CGCG,+,0.00),81(CGCG,-,0.00),107(CGCG,+,0.00),107(CGCG,-,0.00),109(CGCG,+,0.00),109(CGCG,-,0.00),111(CGCG,+,0.00),111(CGCG,-,0.00)
Kaiso_repro1292	chr2	99952590	99953069	0.087683	0.627083	247(TCGCGCGATATC,+,0.00)	19(CGCG,+,0.00),19(CGCG,-,0.00),248(CGCG,+,0.00),248(CGCG,-,0.00),250(CGCG,+,0.00),250(CGCG,-,0.00),309(CGCG,+,0.00),309(CGCG,-,0.00)
Kaiso_repro1293	chr2	101179590	101179949	0.094708	0.702778		70(CGCG,+,0.00),70(CGCG,-,0.00),196(CGCG,+,0.00),196(CGCG,-,0.00)
Kaiso_repro1294	chr2	105654600	105654779	0.072626	0.627778		49(CGCG,+,0.00),49(CGCG,-,0.00),123(CGCG,+,0.00),123(CGCG,-,0.00),125(CGCG,+,0.00),125(CGCG,-,0.00),144(CGCG,+,0.00),144(CGCG,-,0.00),168(CGCG,+,0.00),168(CGCG,-,0.00)
Kaiso_repro1295	chr2	109064490	109064669	0.055866	0.511111		61(CGCG,+,0.00),61(CGCG,-,0.00)
Kaiso_repro1296	chr2	109228680	109228889	0.019139	0.480952
Kaiso_repro1297	chr2	110270760	110270969	0.004785	0.519048
Kaiso_repro1298	chr2	110371650	110371859	0.100478	0.695238	113(GCCCTCGCGAGG,-,0.00),115(CCTCGCGAGGCC,+,0.00)	73(CGCG,+,0.00),73(CGCG,-,0.00),118(CGCG,+,0.00),118(CGCG,-,0.00)
Kaiso_repro1299	chr2	113299830	113300279	0.104677	0.651111	316(AATCCCGCGGGA,-,0.00),318(TCCCGCGGGAAC,+,0.00)	321(CGCG,+,0.00),321(CGCG,-,0.00),357(CGCG,+,0.00),357(CGCG,-,0.00),409(CGCG,+,0.00),409(CGCG,-,0.00),424(CGCG,+,0.00),424(CGCG,-,0.00)
Kaiso_repro13	chr7	7680240	7680659	0.083532	0.628571	219(CGTCTCGCGGGA,-,0.00),221(TCTCGCGGGAGG,+,0.00)	32(CGCG,+,0.00),32(CGCG,-,0.00),34(CGCG,+,0.00),34(CGCG,-,0.00),224(CGCG,+,0.00),224(CGCG,-,0.00),264(CGCG,+,0.00),264(CGCG,-,0.00),312(CGCG,+,0.00),312(CGCG,-,0.00),387(CGCG,+,0.00),387(CGCG,-,0.00)
Kaiso_repro130	chr22	43011300	43011749	0.055679	0.528889
Kaiso_repro1300	chr2	113932830	113933039	0.019139	0.557143
Kaiso_repro1301	chr2	115695030	115695329	0.013378	0.493333
Kaiso_repro1302	chr2	120517050	120517499	0.075724	0.666667	227(CCTCTCGCGAGA,-,0.00),229(TCTCGCGAGATC,+,0.00)	68(CGCG,+,0.00),68(CGCG,-,0.00),73(CGCG,+,0.00),73(CGCG,-,0.00),232(CGCG,+,0.00),232(CGCG,-,0.00)
Kaiso_repro1303	chr2	122407380	122407619	0.050209	0.529167
Kaiso_repro1304	chr2	133035660	133035899	0.020921	0.475
Kaiso_repro1305	chr2	133036350	133036529	0.027933	0.677778
Kaiso_repro1306	chr2	136288140	136288589	0.060134	0.511111	170(AGCCTCGCGACA,-,0.00)	175(CGCG,+,0.00),175(CGCG,-,0.00),287(CGCG,+,0.00),287(CGCG,-,0.00)
Kaiso_repro1307	chr2	136742970	136743419	0.089087	0.671111	222(AAGATCGCGAGA,-,0.00),224(GATCGCGAGAGC,+,0.00)	9(CGCG,+,0.00),9(CGCG,-,0.00),25(CGCG,+,0.00),25(CGCG,-,0.00),187(CGCG,+,0.00),187(CGCG,-,0.00),200(CGCG,+,0.00),200(CGCG,-,0.00),227(CGCG,+,0.00),227(CGCG,-,0.00),270(CGCG,+,0.00),270(CGCG,-,0.00),272(CGCG,+,0.00),272(CGCG,-,0.00),347(CGCG,+,0.00),347(CGCG,-,0.00)
Kaiso_repro1308	chr2	148601670	148601909	0.121339	0.7125	156(GGCCTCGCGGTA,-,0.00)	20(CGCG,+,0.00),20(CGCG,-,0.00),108(CGCG,+,0.00),108(CGCG,-,0.00),121(CGCG,+,0.00),121(CGCG,-,0.00),161(CGCG,+,0.00),161(CGCG,-,0.00)
Kaiso_repro1309	chr2	149402130	149402399	0.144981	0.759259	153(TCTCGCGCGGGC,+,0.00)	42(CGCG,+,0.00),42(CGCG,-,0.00),58(CGCG,+,0.00),58(CGCG,-,0.00),129(CGCG,+,0.00),129(CGCG,-,0.00),137(CGCG,+,0.00),137(CGCG,-,0.00),148(CGCG,+,0.00),148(CGCG,-,0.00),156(CGCG,+,0.00),156(CGCG,-,0.00),158(CGCG,+,0.00),158(CGCG,-,0.00)
Kaiso_repro131	chr22	44550420	44550539	0.008403	0.433333
Kaiso_repro1310	chr2	160568730	160569179	0.111359	0.72	213(ACTCTCGCGAGA,-,0.00),215(TCTCGCGAGAAG,+,0.00)	160(CGCG,+,0.00),160(CGCG,-,0.00),204(CGCG,+,0.00),204(CGCG,-,0.00),218(CGCG,+,0.00),218(CGCG,-,0.00),237(CGCG,+,0.00),237(CGCG,-,0.00),410(CGCG,+,0.00),410(CGCG,-,0.00)
Kaiso_repro1311	chr2	162101040	162101279	0.062762	0.508333		161(CGCG,+,0.00),161(CGCG,-,0.00)
Kaiso_repro1312	chr2	163200300	163200629	0.048632	0.59697		123(CGCG,+,0.00),123(CGCG,-,0.00),125(CGCG,+,0.00),125(CGCG,-,0.00)
Kaiso_repro1313	chr2	169746840	169747229	0.056555	0.548718		33(CGCG,+,0.00),33(CGCG,-,0.00)
Kaiso_repro1314	chr2	170335920	170336099	0.117318	0.661111		3(CGCG,+,0.00),3(CGCG,-,0.00),5(CGCG,+,0.00),5(CGCG,-,0.00),7(CGCG,+,0.00),7(CGCG,-,0.00),17(CGCG,+,0.00),17(CGCG,-,0.00)
Kaiso_repro1315	chr2	170430300	170430539	0.054393	0.545833	49(TCCCATGAGACC,+,0.00)	141(CGCG,+,0.00),141(CGCG,-,0.00)
Kaiso_repro1316	chr2	170683740	170684099	0.083565	0.644444	174(GGTATCGCGAGA,-,0.00),176(TATCGCGAGAGT,+,0.00)	161(CGCG,+,0.00),161(CGCG,-,0.00),179(CGCG,+,0.00),179(CGCG,-,0.00),292(CGCG,+,0.00),292(CGCG,-,0.00),337(CGCG,+,0.00),337(CGCG,-,0.00)
Kaiso_repro1317	chr2	171785340	171785759	0.093079	0.659524	218(TCTCTCGCGAGC,-,0.00),220(TCTCGCGAGCAC,+,0.00)	145(CGCG,+,0.00),145(CGCG,-,0.00),223(CGCG,+,0.00),223(CGCG,-,0.00),234(CGCG,+,0.00),234(CGCG,-,0.00),284(CGCG,+,0.00),284(CGCG,-,0.00),313(CGCG,+,0.00),313(CGCG,-,0.00)
Kaiso_repro1318	chr2	172017270	172017479	0.148325	0.752381	178(ACTATCGCGAGG,-,0.00),180(TATCGCGAGGCT,+,0.00)	25(CGCG,+,0.00),25(CGCG,-,0.00),160(CGCG,+,0.00),160(CGCG,-,0.00),183(CGCG,+,0.00),183(CGCG,-,0.00)
Kaiso_repro1319	chr2	172290990	172291289	0.133779	0.766667	157(CTTCTCGCGCGA,-,0.00),159(TCTCGCGCGACG,+,0.00)	51(CGCG,+,0.00),51(CGCG,-,0.00),89(CGCG,+,0.00),89(CGCG,-,0.00),162(CGCG,+,0.00),162(CGCG,-,0.00),164(CGCG,+,0.00),164(CGCG,-,0.00),258(CGCG,+,0.00),258(CGCG,-,0.00),264(CGCG,+,0.00),264(CGCG,-,0.00),266(CGCG,+,0.00),266(CGCG,-,0.00)
Kaiso_repro132	chr22	45809340	45809699	0.10585	0.636111	178(AGTGTCGCGAGA,-,0.00),180(TGTCGCGAGAAG,+,0.00)	132(CGCG,+,0.00),132(CGCG,-,0.00),148(CGCG,+,0.00),148(CGCG,-,0.00),159(CGCG,+,0.00),159(CGCG,-,0.00),183(CGCG,+,0.00),183(CGCG,-,0.00),201(CGCG,+,0.00),201(CGCG,-,0.00),210(CGCG,+,0.00),210(CGCG,-,0.00)
Kaiso_repro1320	chr2	172950270	172950539	0.02974	0.525926	120(GACCCCGCGAGA,-,0.00),122(CCCCGCGAGAAG,+,0.00)	125(CGCG,+,0.00),125(CGCG,-,0.00)
Kaiso_repro1321	chr2	176032620	176033099	0.068894	0.620833	290(TCTCTCGCGAGA,-,0.00),292(TCTCGCGAGATC,+,0.00)	195(CGCG,+,0.00),195(CGCG,-,0.00),295(CGCG,+,0.00),295(CGCG,-,0.00)
Kaiso_repro1322	chr2	177293700	177293909	0.009569	0.442857	120(GTTCTCGTGATA,-,0.00),122(TCTCGTGATAGT,+,0.00),138(GTTCTCATGAGA,-,0.00),140(TCTCATGAGATT,+,0.00)
Kaiso_repro1323	chr2	181802220	181802489	0.011152	0.474074	135(GTTCTCGTGATA,-,0.00),137(TCTCGTGATAGT,+,0.00)
Kaiso_repro1324	chr2	190305690	190305899	0.076555	0.542857		103(CGCG,+,0.00),103(CGCG,-,0.00),114(CGCG,+,0.00),114(CGCG,-,0.00)
Kaiso_repro1325	chr2	190526070	190526369	0.086957	0.616667	65(AGACTCGCGGGA,-,0.00)	46(CGCG,+,0.00),46(CGCG,-,0.00),70(CGCG,+,0.00),70(CGCG,-,0.00),91(CGCG,+,0.00),91(CGCG,-,0.00),103(CGCG,+,0.00),103(CGCG,-,0.00),154(CGCG,+,0.00),154(CGCG,-,0.00),193(CGCG,+,0.00),193(CGCG,-,0.00),279(CGCG,+,0.00),279(CGCG,-,0.00)
Kaiso_repro1326	chr2	190539360	190539569	0.095694	0.652381	93(GGCCCCGCGAGA,-,0.00),95(CCCCGCGAGAAG,+,0.00)	98(CGCG,+,0.00),98(CGCG,-,0.00),150(CGCG,+,0.00),150(CGCG,-,0.00)
Kaiso_repro1327	chr2	191184360	191184719	0.094708	0.663889		104(CGCG,+,0.00),104(CGCG,-,0.00),177(CGCG,+,0.00),177(CGCG,-,0.00),261(CGCG,+,0.00),261(CGCG,-,0.00)
Kaiso_repro1328	chr2	191878890	191879159	0.111524	0.685185		77(CGCG,+,0.00),77(CGCG,-,0.00),95(CGCG,+,0.00),95(CGCG,-,0.00),149(CGCG,+,0.00),149(CGCG,-,0.00)
Kaiso_repro1329	chr2	191884950	191885309	0.116992	0.680556		84(CGCG,+,0.00),84(CGCG,-,0.00),124(CGCG,+,0.00),124(CGCG,-,0.00),126(CGCG,+,0.00),126(CGCG,-,0.00),128(CGCG,+,0.00),128(CGCG,-,0.00),142(CGCG,+,0.00),142(CGCG,-,0.00)
Kaiso_repro133	chr22	47194560	47194769	0.043062	0.604762		132(CGCG,+,0.00),132(CGCG,-,0.00)
Kaiso_repro1330	chr2	198364560	198364769	0.100478	0.728571		68(CGCG,+,0.00),68(CGCG,-,0.00),76(CGCG,+,0.00),76(CGCG,-,0.00),139(CGCG,+,0.00),139(CGCG,-,0.00),141(CGCG,+,0.00),141(CGCG,-,0.00),164(CGCG,+,0.00),164(CGCG,-,0.00),181(CGCG,+,0.00),181(CGCG,-,0.00)
Kaiso_repro1331	chr2	198380460	198380879	0.109785	0.692857		292(CGCG,+,0.00),292(CGCG,-,0.00)
Kaiso_repro1332	chr2	200715540	200715779	0.112971	0.729167	114(GGTCTCGCGGGA,-,0.00),116(TCTCGCGGGACG,+,0.00)	28(CGCG,+,0.00),28(CGCG,-,0.00),119(CGCG,+,0.00),119(CGCG,-,0.00),143(CGCG,+,0.00),143(CGCG,-,0.00),218(CGCG,+,0.00),218(CGCG,-,0.00)
Kaiso_repro1333	chr2	201676290	201676799	0.100196	0.647059	284(AATCTCGCGATA,-,0.00),286(TCTCGCGATAGG,+,0.00)	28(CGCG,+,0.00),28(CGCG,-,0.00),225(CGCG,+,0.00),225(CGCG,-,0.00),227(CGCG,+,0.00),227(CGCG,-,0.00),289(CGCG,+,0.00),289(CGCG,-,0.00),430(CGCG,+,0.00),430(CGCG,-,0.00)
Kaiso_repro1334	chr2	201754080	201754289	0.057416	0.580952		60(CGCG,+,0.00),60(CGCG,-,0.00),81(CGCG,+,0.00),81(CGCG,-,0.00)
Kaiso_repro1335	chr2	201754380	201754649	0.037175	0.492593	103(AATCTCGCGATA,-,0.00),105(TCTCGCGATATT,+,0.00)	108(CGCG,+,0.00),108(CGCG,-,0.00)
Kaiso_repro1336	chr2	203499270	203499569	0.076923	0.606667		150(CGCG,+,0.00),150(CGCG,-,0.00),152(CGCG,+,0.00),152(CGCG,-,0.00),164(CGCG,+,0.00),164(CGCG,-,0.00),166(CGCG,+,0.00),166(CGCG,-,0.00),168(CGCG,+,0.00),168(CGCG,-,0.00),200(CGCG,+,0.00),200(CGCG,-,0.00),202(CGCG,+,0.00),202(CGCG,-,0.00),250(CGCG,+,0.00),250(CGCG,-,0.00),293(CGCG,+,0.00),293(CGCG,-,0.00)
Kaiso_repro1337	chr2	203776740	203777039	0.06689	0.543333		239(CGCG,+,0.00),239(CGCG,-,0.00),255(CGCG,+,0.00),255(CGCG,-,0.00)
Kaiso_repro1338	chr2	207630150	207630539	0.043702	0.507692	152(GATCTCGTGAGA,-,0.00),154(TCTCGTGAGAAG,+,0.00)	113(CGCG,+,0.00),113(CGCG,-,0.00)
Kaiso_repro1339	chr2	214148790	214149359	0.077329	0.608772	191(TCTCGCGTTAAC,+,0.00),318(AATCTCGCGAGA,-,0.00),320(TCTCGCGAGAGC,+,0.00)	194(CGCG,+,0.00),194(CGCG,-,0.00),235(CGCG,+,0.00),235(CGCG,-,0.00),323(CGCG,+,0.00),323(CGCG,-,0.00),501(CGCG,+,0.00),501(CGCG,-,0.00),519(CGCG,+,0.00),519(CGCG,-,0.00)
Kaiso_repro134	chr22	50051010	50051399	0.028278	0.553846	193(GATCTCGTGGGA,-,0.00),195(TCTCGTGGGAAC,+,0.00),209(ACTATCACGAGA,-,0.00),211(TATCACGAGAAC,+,0.00)
Kaiso_repro1340	chr2	217276920	217277369	0.077951	0.606667		203(CGCG,+,0.00),203(CGCG,-,0.00),249(CGCG,+,0.00),249(CGCG,-,0.00),397(CGCG,+,0.00),397(CGCG,-,0.00),432(CGCG,+,0.00),432(CGCG,-,0.00)
Kaiso_repro1341	chr2	219433770	219433979	0.090909	0.614286		125(CGCG,+,0.00),125(CGCG,-,0.00),137(CGCG,+,0.00),137(CGCG,-,0.00),147(CGCG,+,0.00),147(CGCG,-,0.00)
Kaiso_repro1342	chr2	219750900	219751079	0.011173	0.472222
Kaiso_repro1343	chr2	219773580	219774029	0.075724	0.628889	218(GCTATCGCGAGA,-,0.00),220(TATCGCGAGATC,+,0.00)	215(CGCG,+,0.00),215(CGCG,-,0.00),223(CGCG,+,0.00),223(CGCG,-,0.00),243(CGCG,+,0.00),243(CGCG,-,0.00),283(CGCG,+,0.00),283(CGCG,-,0.00)
Kaiso_repro1344	chr2	220094310	220094609	0.103679	0.653333		13(CGCG,+,0.00),13(CGCG,-,0.00),20(CGCG,+,0.00),20(CGCG,-,0.00)
Kaiso_repro1345	chr2	220363380	220363769	0.064267	0.628205		91(CGCG,+,0.00),91(CGCG,-,0.00),204(CGCG,+,0.00),204(CGCG,-,0.00),227(CGCG,+,0.00),227(CGCG,-,0.00)
Kaiso_repro1346	chr2	220462740	220463039	0.070234	0.633333		7(CGCG,+,0.00),7(CGCG,-,0.00),140(CGCG,+,0.00),140(CGCG,-,0.00)
Kaiso_repro1347	chr2	222647370	222647579	0.019139	0.495238	117(ATTCTCACGATA,-,0.00),119(TCTCACGATAGT,+,0.00),137(GTTCTCACGAGA,-,0.00),139(TCTCACGAGATC,+,0.00)
Kaiso_repro1348	chr2	225450060	225450449	0.089974	0.717949	180(GATCTCGCGAGA,-,0.00),182(TCTCGCGAGAAG,+,0.00)	165(CGCG,+,0.00),165(CGCG,-,0.00),185(CGCG,+,0.00),185(CGCG,-,0.00),202(CGCG,+,0.00),202(CGCG,-,0.00)
Kaiso_repro1349	chr2	231532950	231533129	0.022346	0.561111
Kaiso_repro135	chr22	50364180	50364389	0.014354	0.466667
Kaiso_repro1350	chr2	231808980	231809219	0.016736	0.5625
Kaiso_repro1351	chr2	232328610	232329299	0.121916	0.678261	301(AATCGCGCGAGA,-,0.00),303(TCGCGCGAGACT,+,0.00)	73(CGCG,+,0.00),73(CGCG,-,0.00),78(CGCG,+,0.00),78(CGCG,-,0.00),97(CGCG,+,0.00),97(CGCG,-,0.00),141(CGCG,+,0.00),141(CGCG,-,0.00),196(CGCG,+,0.00),196(CGCG,-,0.00),223(CGCG,+,0.00),223(CGCG,-,0.00),284(CGCG,+,0.00),284(CGCG,-,0.00),304(CGCG,+,0.00),304(CGCG,-,0.00),306(CGCG,+,0.00),306(CGCG,-,0.00),338(CGCG,+,0.00),338(CGCG,-,0.00),352(CGCG,+,0.00),352(CGCG,-,0.00),370(CGCG,+,0.00),370(CGCG,-,0.0…
Kaiso_repro1352	chr2	232477410	232477649	0.041841	0.641667	93(CTGCTCGCGAGA,-,0.00),95(GCTCGCGAGAAA,+,0.00)	98(CGCG,+,0.00),98(CGCG,-,0.00),166(CGCG,+,0.00),166(CGCG,-,0.00)
Kaiso_repro1353	chr2	232759710	232759949	0.029289	0.545833	125(GTTCTCGTGAGA,-,0.00),127(TCTCGTGAGAGT,+,0.00),145(ATTCTCGCGAGA,-,0.00),147(TCTCGCGAGATC,+,0.00)	150(CGCG,+,0.00),150(CGCG,-,0.00)
Kaiso_repro1354	chr2	241564350	241564469	0.05042	0.583333
Kaiso_repro1355	chr2	242448060	242448479	0.133652	0.742857		67(CGCG,+,0.00),67(CGCG,-,0.00),93(CGCG,+,0.00),93(CGCG,-,0.00),98(CGCG,+,0.00),98(CGCG,-,0.00),162(CGCG,+,0.00),162(CGCG,-,0.00),164(CGCG,+,0.00),164(CGCG,-,0.00),197(CGCG,+,0.00),197(CGCG,-,0.00),202(CGCG,+,0.00),202(CGCG,-,0.00),224(CGCG,+,0.00),224(CGCG,-,0.00),282(CGCG,+,0.00),282(CGCG,-,0.00),284(CGCG,+,0.00),284(CGCG,-,0.00),378(CGCG,+,0.00),378(CGCG,-,0.00)
Kaiso_repro1356	chr2	242626500	242626769	0.137546	0.766667		2(CGCG,+,0.00),2(CGCG,-,0.00),23(CGCG,+,0.00),23(CGCG,-,0.00),36(CGCG,+,0.00),36(CGCG,-,0.00),115(CGCG,+,0.00),115(CGCG,-,0.00),178(CGCG,+,0.00),178(CGCG,-,0.00),183(CGCG,+,0.00),183(CGCG,-,0.00),185(CGCG,+,0.00),185(CGCG,-,0.00),217(CGCG,+,0.00),217(CGCG,-,0.00)
Kaiso_repro1357	chr2	242669340	242669579	0.016736	0.4625	108(GATCTCGTGAGA,-,0.00),110(TCTCGTGAGACT,+,0.00),127(ACTACCACGAGA,-,0.00)
Kaiso_repro1358	chr9	894180	894449	0.007435	0.459259
Kaiso_repro1359	chr9	3528540	3528749	0.019139	0.490476	81(CTTCTCACGAGA,-,0.00),83(TCTCACGAGATC,+,0.00)
Kaiso_repro136	chr22	50683410	50683619	0.138756	0.680952		21(CGCG,+,0.00),21(CGCG,-,0.00),32(CGCG,+,0.00),32(CGCG,-,0.00),61(CGCG,+,0.00),61(CGCG,-,0.00),94(CGCG,+,0.00),94(CGCG,-,0.00),119(CGCG,+,0.00),119(CGCG,-,0.00),149(CGCG,+,0.00),149(CGCG,-,0.00)
Kaiso_repro1360	chr9	6412950	6413369	0.109785	0.664286	195(GATCTCGCGAGA,-,0.00),197(TCTCGCGAGATC,+,0.00)	8(CGCG,+,0.00),8(CGCG,-,0.00),117(CGCG,+,0.00),117(CGCG,-,0.00),200(CGCG,+,0.00),200(CGCG,-,0.00),265(CGCG,+,0.00),265(CGCG,-,0.00),362(CGCG,+,0.00),362(CGCG,-,0.00),364(CGCG,+,0.00),364(CGCG,-,0.00),366(CGCG,+,0.00),366(CGCG,-,0.00)
Kaiso_repro1361	chr9	6681120	6681269	0.067114	0.606667		34(CGCG,+,0.00),34(CGCG,-,0.00)
Kaiso_repro1362	chr9	6681480	6681899	0.073986	0.607143	209(GCTCTCGCGAGA,-,0.00),211(TCTCGCGAGACC,+,0.00)	16(CGCG,+,0.00),16(CGCG,-,0.00),128(CGCG,+,0.00),128(CGCG,-,0.00),179(CGCG,+,0.00),179(CGCG,-,0.00),199(CGCG,+,0.00),199(CGCG,-,0.00),214(CGCG,+,0.00),214(CGCG,-,0.00),241(CGCG,+,0.00),241(CGCG,-,0.00),243(CGCG,+,0.00),243(CGCG,-,0.00),256(CGCG,+,0.00),256(CGCG,-,0.00)
Kaiso_repro1363	chr9	7298160	7298399	0.008368	0.441667
Kaiso_repro1364	chr9	15422550	15422879	0.103343	0.681818		151(CGCG,+,0.00),151(CGCG,-,0.00),159(CGCG,+,0.00),159(CGCG,-,0.00),219(CGCG,+,0.00),219(CGCG,-,0.00)
Kaiso_repro1365	chr9	19049070	19049579	0.102161	0.664706	286(GCTCTCGCGAGA,-,0.00),288(TCTCGCGAGATC,+,0.00)	291(CGCG,+,0.00),291(CGCG,-,0.00),384(CGCG,+,0.00),384(CGCG,-,0.00),420(CGCG,+,0.00),420(CGCG,-,0.00),443(CGCG,+,0.00),443(CGCG,-,0.00),474(CGCG,+,0.00),474(CGCG,-,0.00),494(CGCG,+,0.00),494(CGCG,-,0.00)
Kaiso_repro1366	chr9	19380000	19380509	0.058939	0.580392	275(GTTCTCGCGAGA,-,0.00),277(TCTCGCGAGATG,+,0.00)	126(CGCG,+,0.00),126(CGCG,-,0.00),280(CGCG,+,0.00),280(CGCG,-,0.00),425(CGCG,+,0.00),425(CGCG,-,0.00)
Kaiso_repro1367	chr9	26956050	26956559	0.064833	0.541176	247(ATTCTCGCGAGA,-,0.00),249(TCTCGCGAGAGC,+,0.00)	252(CGCG,+,0.00),252(CGCG,-,0.00),347(CGCG,+,0.00),347(CGCG,-,0.00),426(CGCG,+,0.00),426(CGCG,-,0.00),452(CGCG,+,0.00),452(CGCG,-,0.00)
Kaiso_repro1368	chr9	27573690	27573989	0.070234	0.536667	202(TTTCTCACGAGG,-,0.00),204(TCTCACGAGGCT,+,0.00)
Kaiso_repro1369	chr9	32550750	32551109	0.108635	0.691667	175(CTCCTCGCGAGA,-,0.00),177(CCTCGCGAGACA,+,0.00)	61(CGCG,+,0.00),61(CGCG,-,0.00),108(CGCG,+,0.00),108(CGCG,-,0.00),180(CGCG,+,0.00),180(CGCG,-,0.00),290(CGCG,+,0.00),290(CGCG,-,0.00)
Kaiso_repro137	chr22	50689560	50689889	0.12766	0.772727	191(GCTATCGCGAGC,-,0.00),193(TATCGCGAGCTC,+,0.00)	81(CGCG,+,0.00),81(CGCG,-,0.00),128(CGCG,+,0.00),128(CGCG,-,0.00),173(CGCG,+,0.00),173(CGCG,-,0.00),196(CGCG,+,0.00),196(CGCG,-,0.00),230(CGCG,+,0.00),230(CGCG,-,0.00)
Kaiso_repro1370	chr9	32573040	32573429	0.079692	0.569231	179(TTCCTCGCGAGG,-,0.00),181(CCTCGCGAGGAA,+,0.00)	83(CGCG,+,0.00),83(CGCG,-,0.00),127(CGCG,+,0.00),127(CGCG,-,0.00),129(CGCG,+,0.00),129(CGCG,-,0.00),131(CGCG,+,0.00),131(CGCG,-,0.00),184(CGCG,+,0.00),184(CGCG,-,0.00)
Kaiso_repro1371	chr9	34329150	34329629	0.08977	0.595833	290(TCTCGCGACGTT,+,0.00)	120(CGCG,+,0.00),120(CGCG,-,0.00),132(CGCG,+,0.00),132(CGCG,-,0.00),134(CGCG,+,0.00),134(CGCG,-,0.00),293(CGCG,+,0.00),293(CGCG,-,0.00),313(CGCG,+,0.00),313(CGCG,-,0.00)
Kaiso_repro1372	chr9	35079690	35080049	0.100279	0.691667	100(GTTCCCGCGGGA,-,0.00),102(TCCCGCGGGAAA,+,0.00)	16(CGCG,+,0.00),16(CGCG,-,0.00),105(CGCG,+,0.00),105(CGCG,-,0.00),224(CGCG,+,0.00),224(CGCG,-,0.00)
Kaiso_repro1373	chr9	35657700	35657999	0.090301	0.633333		53(CGCG,+,0.00),53(CGCG,-,0.00),84(CGCG,+,0.00),84(CGCG,-,0.00),135(CGCG,+,0.00),135(CGCG,-,0.00)
Kaiso_repro1374	chr9	35812140	35812349	0.057416	0.609524
Kaiso_repro1375	chr9	36487800	36488069	0.104089	0.77037		50(CGCG,+,0.00),50(CGCG,-,0.00),114(CGCG,+,0.00),114(CGCG,-,0.00),120(CGCG,+,0.00),120(CGCG,-,0.00),143(CGCG,+,0.00),143(CGCG,-,0.00),145(CGCG,+,0.00),145(CGCG,-,0.00),191(CGCG,+,0.00),191(CGCG,-,0.00),197(CGCG,+,0.00),197(CGCG,-,0.00)
Kaiso_repro1376	chr9	36993990	36994169	0.044693	0.638889	17(TCTCACGGGGGC,+,0.00)
Kaiso_repro1377	chr9	37784880	37785179	0.103679	0.65	120(GCCCGCGAGAGA,+,0.00)	36(CGCG,+,0.00),36(CGCG,-,0.00),107(CGCG,+,0.00),107(CGCG,-,0.00),109(CGCG,+,0.00),109(CGCG,-,0.00),123(CGCG,+,0.00),123(CGCG,-,0.00),138(CGCG,+,0.00),138(CGCG,-,0.00),162(CGCG,+,0.00),162(CGCG,-,0.00)
Kaiso_repro1378	chr9	37904250	37904489	0.096234	0.6625		21(CGCG,+,0.00),21(CGCG,-,0.00),137(CGCG,+,0.00),137(CGCG,-,0.00),149(CGCG,+,0.00),149(CGCG,-,0.00),222(CGCG,+,0.00),222(CGCG,-,0.00)
Kaiso_repro1379	chr9	71394780	71395079	0.110368	0.646667		20(CGCG,+,0.00),20(CGCG,-,0.00),104(CGCG,+,0.00),104(CGCG,-,0.00),133(CGCG,+,0.00),133(CGCG,-,0.00),148(CGCG,+,0.00),148(CGCG,-,0.00),160(CGCG,+,0.00),160(CGCG,-,0.00)
Kaiso_repro138	chr22	50963550	50963879	0.088146	0.715152		143(CGCG,+,0.00),143(CGCG,-,0.00),145(CGCG,+,0.00),145(CGCG,-,0.00),151(CGCG,+,0.00),151(CGCG,-,0.00),172(CGCG,+,0.00),172(CGCG,-,0.00),236(CGCG,+,0.00),236(CGCG,-,0.00),264(CGCG,+,0.00),264(CGCG,-,0.00)
Kaiso_repro1380	chr9	72873750	72874109	0.128134	0.705556	145(GTTCGCGCGGGA,-,0.00)	35(CGCG,+,0.00),35(CGCG,-,0.00),45(CGCG,+,0.00),45(CGCG,-,0.00),98(CGCG,+,0.00),98(CGCG,-,0.00),103(CGCG,+,0.00),103(CGCG,-,0.00),111(CGCG,+,0.00),111(CGCG,-,0.00),123(CGCG,+,0.00),123(CGCG,-,0.00),125(CGCG,+,0.00),125(CGCG,-,0.00),138(CGCG,+,0.00),138(CGCG,-,0.00),148(CGCG,+,0.00),148(CGCG,-,0.00),150(CGCG,+,0.00),150(CGCG,-,0.00)
Kaiso_repro1381	chr9	86595210	86595839	0.09062	0.628571	366(CCTCTCGCGAGA,-,0.00),368(TCTCGCGAGATC,+,0.00)	216(CGCG,+,0.00),216(CGCG,-,0.00),324(CGCG,+,0.00),324(CGCG,-,0.00),371(CGCG,+,0.00),371(CGCG,-,0.00),398(CGCG,+,0.00),398(CGCG,-,0.00),469(CGCG,+,0.00),469(CGCG,-,0.00),475(CGCG,+,0.00),475(CGCG,-,0.00),477(CGCG,+,0.00),477(CGCG,-,0.00),519(CGCG,+,0.00),519(CGCG,-,0.00),524(CGCG,+,0.00),524(CGCG,-,0.00),572(CGCG,+,0.00),572(CGCG,-,0.00)
Kaiso_repro1382	chr9	88555740	88556159	0.119332	0.666667	177(GGTCTCGCGATC,-,0.00),179(TCTCGCGATCGT,+,0.00),195(AATCTCGCGAGA,-,0.00),197(TCTCGCGAGAAG,+,0.00)	46(CGCG,+,0.00),46(CGCG,-,0.00),182(CGCG,+,0.00),182(CGCG,-,0.00),200(CGCG,+,0.00),200(CGCG,-,0.00),270(CGCG,+,0.00),270(CGCG,-,0.00),307(CGCG,+,0.00),307(CGCG,-,0.00),309(CGCG,+,0.00),309(CGCG,-,0.00)
Kaiso_repro1383	chr9	98079570	98079839	0.115242	0.748148	119(GCTCTCGCGAGC,-,0.00),121(TCTCGCGAGCCT,+,0.00),244(GTCCTCGCGGGA,-,0.00),246(CCTCGCGGGAGC,+,0.00)	103(CGCG,+,0.00),103(CGCG,-,0.00),124(CGCG,+,0.00),124(CGCG,-,0.00),249(CGCG,+,0.00),249(CGCG,-,0.00)
Kaiso_repro1384	chr9	98585040	98585279	0.008368	0.458333
Kaiso_repro1385	chr9	98637600	98638469	0.087457	0.647126	279(GTTCTCGCGAGA,-,0.00),281(TCTCGCGAGATC,+,0.00),314(GTTCTCGCGGGA,-,0.00),316(TCTCGCGGGATT,+,0.00)	56(CGCG,+,0.00),56(CGCG,-,0.00),62(CGCG,+,0.00),62(CGCG,-,0.00),185(CGCG,+,0.00),185(CGCG,-,0.00),284(CGCG,+,0.00),284(CGCG,-,0.00),319(CGCG,+,0.00),319(CGCG,-,0.00),745(CGCG,+,0.00),745(CGCG,-,0.00),747(CGCG,+,0.00),747(CGCG,-,0.00),777(CGCG,+,0.00),777(CGCG,-,0.00),814(CGCG,+,0.00),814(CGCG,-,0.00)
Kaiso_repro1386	chr9	100818600	100818929	0.079027	0.654545	279(CTTCCCGCGGGA,-,0.00),281(TCCCGCGGGAGG,+,0.00)	84(CGCG,+,0.00),84(CGCG,-,0.00),189(CGCG,+,0.00),189(CGCG,-,0.00),249(CGCG,+,0.00),249(CGCG,-,0.00),284(CGCG,+,0.00),284(CGCG,-,0.00)
Kaiso_repro1387	chr9	111605340	111605579	0.046025	0.525	102(GATCTCGTGAGA,-,0.00),104(TCTCGTGAGAAC,+,0.00),122(ACTCTCGCGAAA,-,0.00),124(TCTCGCGAAAAC,+,0.00)	127(CGCG,+,0.00),127(CGCG,-,0.00)
Kaiso_repro1388	chr9	111882270	111882689	0.038186	0.469048	209(TTTCTCGCGAGG,-,0.00),211(TCTCGCGAGGCG,+,0.00)	3(CGCG,+,0.00),3(CGCG,-,0.00),5(CGCG,+,0.00),5(CGCG,-,0.00),214(CGCG,+,0.00),214(CGCG,-,0.00)
Kaiso_repro1389	chr9	116037600	116037989	0.079692	0.623077		41(CGCG,+,0.00),41(CGCG,-,0.00),43(CGCG,+,0.00),43(CGCG,-,0.00),188(CGCG,+,0.00),188(CGCG,-,0.00),269(CGCG,+,0.00),269(CGCG,-,0.00),357(CGCG,+,0.00),357(CGCG,-,0.00),359(CGCG,+,0.00),359(CGCG,-,0.00)
Kaiso_repro139	chr22	51059250	51059699	0.035635	0.495556
Kaiso_repro1390	chr9	116172450	116172989	0.092764	0.661111		189(CGCG,+,0.00),189(CGCG,-,0.00),427(CGCG,+,0.00),427(CGCG,-,0.00),515(CGCG,+,0.00),515(CGCG,-,0.00),530(CGCG,+,0.00),530(CGCG,-,0.00)
Kaiso_repro1391	chr9	116279550	116279729	0.027933	0.55
Kaiso_repro1392	chr9	123605040	123605519	0.08977	0.65625	204(AACCTCGCGAGA,-,0.00),206(CCTCGCGAGATC,+,0.00),261(AGCCTCGCGAGA,-,0.00),263(CCTCGCGAGAAG,+,0.00)	76(CGCG,+,0.00),76(CGCG,-,0.00),78(CGCG,+,0.00),78(CGCG,-,0.00),209(CGCG,+,0.00),209(CGCG,-,0.00),266(CGCG,+,0.00),266(CGCG,-,0.00),385(CGCG,+,0.00),385(CGCG,-,0.00)
Kaiso_repro1393	chr9	123655170	123655349	0.011173	0.494444
Kaiso_repro1394	chr9	125667420	125667959	0.089054	0.631481	228(GCTCTCGCGAGA,-,0.00),230(TCTCGCGAGAAG,+,0.00)	15(CGCG,+,0.00),15(CGCG,-,0.00),23(CGCG,+,0.00),23(CGCG,-,0.00),137(CGCG,+,0.00),137(CGCG,-,0.00),233(CGCG,+,0.00),233(CGCG,-,0.00),257(CGCG,+,0.00),257(CGCG,-,0.00)
Kaiso_repro1395	chr9	126817110	126817349	0.008368	0.445833
Kaiso_repro1396	chr9	126960000	126960179	0.01676	0.527778
Kaiso_repro1397	chr9	129748170	129748349	0.027933	0.511111
Kaiso_repro1398	chr9	130186620	130186829	0.095694	0.633333		7(CGCG,+,0.00),7(CGCG,-,0.00),48(CGCG,+,0.00),48(CGCG,-,0.00),116(CGCG,+,0.00),116(CGCG,-,0.00)
Kaiso_repro1399	chr9	130213470	130213949	0.093946	0.620833	259(GCTATCGCGAGA,-,0.00),261(TATCGCGAGAAC,+,0.00)	30(CGCG,+,0.00),30(CGCG,-,0.00),32(CGCG,+,0.00),32(CGCG,-,0.00),224(CGCG,+,0.00),224(CGCG,-,0.00),226(CGCG,+,0.00),226(CGCG,-,0.00),255(CGCG,+,0.00),255(CGCG,-,0.00),264(CGCG,+,0.00),264(CGCG,-,0.00),363(CGCG,+,0.00),363(CGCG,-,0.00)
Kaiso_repro14	chr7	7984740	7984919	0.011173	0.527778
Kaiso_repro140	chr14	20811300	20811659	0.052925	0.591667		107(CGCG,+,0.00),107(CGCG,-,0.00),109(CGCG,+,0.00),109(CGCG,-,0.00)
Kaiso_repro1400	chr9	131084910	131085029	0.10084	0.575		39(CGCG,+,0.00),39(CGCG,-,0.00)
Kaiso_repro1401	chr9	132586260	132586589	0.100304	0.675758		114(CGCG,+,0.00),114(CGCG,-,0.00),134(CGCG,+,0.00),134(CGCG,-,0.00),143(CGCG,+,0.00),143(CGCG,-,0.00),189(CGCG,+,0.00),189(CGCG,-,0.00)
Kaiso_repro1402	chr9	134000940	134001119	0.106145	0.644444		19(CGCG,+,0.00),19(CGCG,-,0.00),44(CGCG,+,0.00),44(CGCG,-,0.00),148(CGCG,+,0.00),148(CGCG,-,0.00)
Kaiso_repro1403	chr9	136214820	136215299	0.079332	0.620833	204(ACTCTCGCGATC,-,0.00),206(TCTCGCGATCTC,+,0.00)	44(CGCG,+,0.00),44(CGCG,-,0.00),93(CGCG,+,0.00),93(CGCG,-,0.00),98(CGCG,+,0.00),98(CGCG,-,0.00),209(CGCG,+,0.00),209(CGCG,-,0.00),351(CGCG,+,0.00),351(CGCG,-,0.00)
Kaiso_repro1404	chr9	136781010	136781189	0.039106	0.494444
Kaiso_repro1405	chr9	137030520	137030699	0.083799	0.555556		20(CGCG,+,0.00),20(CGCG,-,0.00),22(CGCG,+,0.00),22(CGCG,-,0.00),138(CGCG,+,0.00),138(CGCG,-,0.00)
Kaiso_repro1406	chr9	138831270	138831539	0.011152	0.6		249(CGCG,+,0.00),249(CGCG,-,0.00)
Kaiso_repro1407	chr9	138859590	138859859	0.055762	0.577778		65(CGCG,+,0.00),65(CGCG,-,0.00),67(CGCG,+,0.00),67(CGCG,-,0.00),69(CGCG,+,0.00),69(CGCG,-,0.00),71(CGCG,+,0.00),71(CGCG,-,0.00),73(CGCG,+,0.00),73(CGCG,-,0.00),75(CGCG,+,0.00),75(CGCG,-,0.00)
Kaiso_repro1408	chr9	139010490	139010759	0.163569	0.762963		13(CGCG,+,0.00),13(CGCG,-,0.00),58(CGCG,+,0.00),58(CGCG,-,0.00),147(CGCG,+,0.00),147(CGCG,-,0.00),189(CGCG,+,0.00),189(CGCG,-,0.00)
Kaiso_repro1409	chr9	139622550	139622789	0.142259	0.75		104(CGCG,+,0.00),104(CGCG,-,0.00),118(CGCG,+,0.00),118(CGCG,-,0.00),195(CGCG,+,0.00),195(CGCG,-,0.00)
Kaiso_repro141	chr14	20811690	20811899	0.129187	0.685714	168(AATATCGCGGGA,-,0.00),170(TATCGCGGGACG,+,0.00)	31(CGCG,+,0.00),31(CGCG,-,0.00),33(CGCG,+,0.00),33(CGCG,-,0.00),67(CGCG,+,0.00),67(CGCG,-,0.00),118(CGCG,+,0.00),118(CGCG,-,0.00),173(CGCG,+,0.00),173(CGCG,-,0.00)
Kaiso_repro1410	chrX	1571790	1572029	0.104603	0.7125	104(CTCCCCGCGAGA,-,0.00),106(CCCCGCGAGACC,+,0.00)	5(CGCG,+,0.00),5(CGCG,-,0.00),44(CGCG,+,0.00),44(CGCG,-,0.00),70(CGCG,+,0.00),70(CGCG,-,0.00),89(CGCG,+,0.00),89(CGCG,-,0.00),109(CGCG,+,0.00),109(CGCG,-,0.00),117(CGCG,+,0.00),117(CGCG,-,0.00)
Kaiso_repro1411	chrX	7028940	7029239	0.016722	0.513333	174(GTTCTCGTGATA,-,0.00),176(TCTCGTGATAGT,+,0.00)
Kaiso_repro1412	chrX	12993240	12993449	0.076555	0.647619		114(CGCG,+,0.00),114(CGCG,-,0.00)
Kaiso_repro1413	chrX	12993510	12993539	0.103448	0.566667
Kaiso_repro1414	chrX	12996210	12996389	0.022346	0.338889
Kaiso_repro1415	chrX	12996420	12996719	0.020067	0.523333
Kaiso_repro1416	chrX	13752510	13752959	0.08686	0.648889	222(GTTCTCGCGATA,-,0.00),224(TCTCGCGATACC,+,0.00),245(GCTCTCGCGATA,-,0.00),247(TCTCGCGATACG,+,0.00)	58(CGCG,+,0.00),58(CGCG,-,0.00),175(CGCG,+,0.00),175(CGCG,-,0.00),188(CGCG,+,0.00),188(CGCG,-,0.00),227(CGCG,+,0.00),227(CGCG,-,0.00),250(CGCG,+,0.00),250(CGCG,-,0.00)
Kaiso_repro1417	chrX	16888770	16889069	0.063545	0.643333	156(GTTCTCGAGAGA,-,0.00)	13(CGCG,+,0.00),13(CGCG,-,0.00),44(CGCG,+,0.00),44(CGCG,-,0.00)
Kaiso_repro1418	chrX	23685480	23685779	0.133779	0.73	93(GGTCTCGCGAGG,-,0.00),95(TCTCGCGAGGCC,+,0.00)	98(CGCG,+,0.00),98(CGCG,-,0.00),106(CGCG,+,0.00),106(CGCG,-,0.00),118(CGCG,+,0.00),118(CGCG,-,0.00),120(CGCG,+,0.00),120(CGCG,-,0.00),135(CGCG,+,0.00),135(CGCG,-,0.00),173(CGCG,+,0.00),173(CGCG,-,0.00),199(CGCG,+,0.00),199(CGCG,-,0.00),231(CGCG,+,0.00),231(CGCG,-,0.00)
Kaiso_repro1419	chrX	30595530	30595829	0.016722	0.406667	134(GCTCTCGTGATA,-,0.00),136(TCTCGTGATAAA,+,0.00)
Kaiso_repro142	chr14	20922870	20923079	0.066986	0.642857	119(ACTCCCGCGAGC,-,0.00)	43(CGCG,+,0.00),43(CGCG,-,0.00),113(CGCG,+,0.00),113(CGCG,-,0.00),124(CGCG,+,0.00),124(CGCG,-,0.00)
Kaiso_repro1420	chrX	30907350	30907769	0.088305	0.635714	213(GATCTCGCGAGG,-,0.00),215(TCTCGCGAGGCT,+,0.00)	218(CGCG,+,0.00),218(CGCG,-,0.00),352(CGCG,+,0.00),352(CGCG,-,0.00)
Kaiso_repro1421	chrX	40944750	40945019	0.122677	0.737037	95(GGCCTCGCGGGA,-,0.00),97(CCTCGCGGGAGC,+,0.00),125(TCTCTCACGGGA,-,0.00),127(TCTCACGGGAGG,+,0.00)	60(CGCG,+,0.00),60(CGCG,-,0.00),100(CGCG,+,0.00),100(CGCG,-,0.00)
Kaiso_repro1422	chrX	41192850	41193269	0.054893	0.52619	265(GTTCTCGCGAGA,-,0.00),267(TCTCGCGAGATC,+,0.00)	20(CGCG,+,0.00),20(CGCG,-,0.00),270(CGCG,+,0.00),270(CGCG,-,0.00)
Kaiso_repro1423	chrX	46433490	46433849	0.114206	0.680556	166(TGTCTCGCGAGA,-,0.00),168(TCTCGCGAGAAG,+,0.00)	69(CGCG,+,0.00),69(CGCG,-,0.00),88(CGCG,+,0.00),88(CGCG,-,0.00),110(CGCG,+,0.00),110(CGCG,-,0.00),171(CGCG,+,0.00),171(CGCG,-,0.00),329(CGCG,+,0.00),329(CGCG,-,0.00),336(CGCG,+,0.00),336(CGCG,-,0.00)
Kaiso_repro1424	chrX	47517990	47518169	0.089385	0.6		33(CGCG,+,0.00),33(CGCG,-,0.00),122(CGCG,+,0.00),122(CGCG,-,0.00)
Kaiso_repro1425	chrX	48554940	48555329	0.14653	0.741026	188(CTTCTCGCGAGG,-,0.00),190(TCTCGCGAGGCC,+,0.00)	45(CGCG,+,0.00),45(CGCG,-,0.00),117(CGCG,+,0.00),117(CGCG,-,0.00),119(CGCG,+,0.00),119(CGCG,-,0.00),142(CGCG,+,0.00),142(CGCG,-,0.00),158(CGCG,+,0.00),158(CGCG,-,0.00),176(CGCG,+,0.00),176(CGCG,-,0.00),178(CGCG,+,0.00),178(CGCG,-,0.00),193(CGCG,+,0.00),193(CGCG,-,0.00),276(CGCG,+,0.00),276(CGCG,-,0.00),374(CGCG,+,0.00),374(CGCG,-,0.00)
Kaiso_repro1426	chrX	48660000	48660329	0.121581	0.690909	146(GAGCTCGCGAGA,-,0.00),148(GCTCGCGAGAGG,+,0.00)	89(CGCG,+,0.00),89(CGCG,-,0.00),151(CGCG,+,0.00),151(CGCG,-,0.00),167(CGCG,+,0.00),167(CGCG,-,0.00),169(CGCG,+,0.00),169(CGCG,-,0.00),178(CGCG,+,0.00),178(CGCG,-,0.00),268(CGCG,+,0.00),268(CGCG,-,0.00)
Kaiso_repro1427	chrX	48768870	48769109	0.09205	0.6375		11(CGCG,+,0.00),11(CGCG,-,0.00),91(CGCG,+,0.00),91(CGCG,-,0.00)
Kaiso_repro1428	chrX	49056600	49056809	0.124402	0.738095		3(CGCG,+,0.00),3(CGCG,-,0.00),86(CGCG,+,0.00),86(CGCG,-,0.00),93(CGCG,+,0.00),93(CGCG,-,0.00),107(CGCG,+,0.00),107(CGCG,-,0.00),109(CGCG,+,0.00),109(CGCG,-,0.00),151(CGCG,+,0.00),151(CGCG,-,0.00),173(CGCG,+,0.00),173(CGCG,-,0.00)
Kaiso_repro1429	chrX	52950330	52950569	0.100418	0.629167		202(CGCG,+,0.00),202(CGCG,-,0.00)
Kaiso_repro143	chr14	21134910	21135089	0.01676	0.472222	77(GATCTCGTGAGA,-,0.00),79(TCTCGTGAGACT,+,0.00)
Kaiso_repro1430	chrX	52963980	52964159	0.072626	0.533333		56(CGCG,+,0.00),56(CGCG,-,0.00)
Kaiso_repro1431	chrX	53449170	53449289	0.092437	0.7		60(CGCG,+,0.00),60(CGCG,-,0.00),110(CGCG,+,0.00),110(CGCG,-,0.00),112(CGCG,+,0.00),112(CGCG,-,0.00)
Kaiso_repro1432	chrX	53449380	53449769	0.107969	0.625641	272(AATGTCGCGAGA,-,0.00),274(TGTCGCGAGAAT,+,0.00)	41(CGCG,+,0.00),41(CGCG,-,0.00),176(CGCG,+,0.00),176(CGCG,-,0.00),203(CGCG,+,0.00),203(CGCG,-,0.00),233(CGCG,+,0.00),233(CGCG,-,0.00),235(CGCG,+,0.00),235(CGCG,-,0.00),277(CGCG,+,0.00),277(CGCG,-,0.00)
Kaiso_repro1433	chrX	53710200	53710349	0.053691	0.546667		88(CGCG,+,0.00),88(CGCG,-,0.00)
Kaiso_repro1434	chrX	53710770	53711549	0.084724	0.594872	68(TCCCACGAGGAC,+,0.00),88(GCTCCCGCGAGA,-,0.00),90(TCCCGCGAGAAT,+,0.00),191(GATCCCGCGAGA,-,0.00),193(TCCCGCGAGAAC,+,0.00),382(ACTATCGCGATA,-,0.00),384(TATCGCGATATT,+,0.00),469(GATATCGCGAGA,-,0.00),471(TATCGCGAGACC,+,0.00)	39(CGCG,+,0.00),39(CGCG,-,0.00),93(CGCG,+,0.00),93(CGCG,-,0.00),147(CGCG,+,0.00),147(CGCG,-,0.00),186(CGCG,+,0.00),186(CGCG,-,0.00),188(CGCG,+,0.00),188(CGCG,-,0.00),196(CGCG,+,0.00),196(CGCG,-,0.00),293(CGCG,+,0.00),293(CGCG,-,0.00),387(CGCG,+,0.00),387(CGCG,-,0.00),444(CGCG,+,0.00),444(CGCG,-,0.00),474(CGCG,+,0.00),474(CGCG,-,0.00),628(CGCG,+,0.00),628(CGCG,-,0.00)
Kaiso_repro1435	chrX	54070770	54071009	0.09205	0.625		131(CGCG,+,0.00),131(CGCG,-,0.00),142(CGCG,+,0.00),142(CGCG,-,0.00),161(CGCG,+,0.00),161(CGCG,-,0.00)
Kaiso_repro1436	chrX	54384810	54385049	0.066946	0.595833	147(TTTCTCGCGAGA,-,0.00),149(TCTCGCGAGACC,+,0.00)	49(CGCG,+,0.00),49(CGCG,-,0.00),152(CGCG,+,0.00),152(CGCG,-,0.00)
Kaiso_repro1437	chrX	54556620	54556859	0.083682	0.570833		48(CGCG,+,0.00),48(CGCG,-,0.00)
Kaiso_repro1438	chrX	63615210	63615599	0.056555	0.530769	181(CCTATCGCGACA,-,0.00),183(TATCGCGACACT,+,0.00)	186(CGCG,+,0.00),186(CGCG,-,0.00)
Kaiso_repro1439	chrX	70473930	70474289	0.094708	0.7	150(GGGCTCGCGAGA,-,0.00),152(GCTCGCGAGACA,+,0.00)	5(CGCG,+,0.00),5(CGCG,-,0.00),49(CGCG,+,0.00),49(CGCG,-,0.00),155(CGCG,+,0.00),155(CGCG,-,0.00),178(CGCG,+,0.00),178(CGCG,-,0.00)
Kaiso_repro144	chr14	21571710	21572429	0.082058	0.658333		167(CGCG,+,0.00),167(CGCG,-,0.00),200(CGCG,+,0.00),200(CGCG,-,0.00),243(CGCG,+,0.00),243(CGCG,-,0.00),258(CGCG,+,0.00),258(CGCG,-,0.00),475(CGCG,+,0.00),475(CGCG,-,0.00),477(CGCG,+,0.00),477(CGCG,-,0.00),479(CGCG,+,0.00),479(CGCG,-,0.00),513(CGCG,+,0.00),513(CGCG,-,0.00),619(CGCG,+,0.00),619(CGCG,-,0.00),701(CGCG,+,0.00),701(CGCG,-,0.00)
Kaiso_repro1440	chrX	77154690	77155109	0.045346	0.440476	179(TTCCTCGCGGGA,-,0.00),221(GGTATCGCGAGA,-,0.00),223(TATCGCGAGATT,+,0.00)	184(CGCG,+,0.00),184(CGCG,-,0.00),226(CGCG,+,0.00),226(CGCG,-,0.00)
Kaiso_repro1441	chrX	96818610	96818789	0.022346	0.488889	40(GCTCTCGTGAGG,-,0.00),42(TCTCGTGAGGCT,+,0.00)
Kaiso_repro1442	chrX	107334390	107334599	0.086124	0.652381	89(TATCGCGAGTCC,+,0.00)	92(CGCG,+,0.00),92(CGCG,-,0.00)
Kaiso_repro1443	chrX	107334690	107334899	0.095694	0.609524		85(CGCG,+,0.00),85(CGCG,-,0.00),87(CGCG,+,0.00),87(CGCG,-,0.00),193(CGCG,+,0.00),193(CGCG,-,0.00),195(CGCG,+,0.00),195(CGCG,-,0.00)
Kaiso_repro1444	chrX	115004670	115004759	0.101124	0.733333
Kaiso_repro1445	chrX	117479940	117480209	0.104089	0.614815	104(AATCTCGCGAGG,-,0.00),106(TCTCGCGAGGGT,+,0.00)	109(CGCG,+,0.00),109(CGCG,-,0.00),123(CGCG,+,0.00),123(CGCG,-,0.00),205(CGCG,+,0.00),205(CGCG,-,0.00),246(CGCG,+,0.00),246(CGCG,-,0.00)
Kaiso_repro1446	chrX	118740240	118740629	0.089974	0.602564	199(AATCTCGCGCGA,-,0.00),201(TCTCGCGCGACG,+,0.00)	60(CGCG,+,0.00),60(CGCG,-,0.00),125(CGCG,+,0.00),125(CGCG,-,0.00),164(CGCG,+,0.00),164(CGCG,-,0.00),204(CGCG,+,0.00),204(CGCG,-,0.00),206(CGCG,+,0.00),206(CGCG,-,0.00)
Kaiso_repro1447	chrX	118782180	118782509	0.024316	0.490909	197(CTTCTCGCGAGG,-,0.00),199(TCTCGCGAGGCT,+,0.00)	202(CGCG,+,0.00),202(CGCG,-,0.00)
Kaiso_repro1448	chrX	118986870	118987199	0.075988	0.615152	166(GCTCTCGCGAGA,-,0.00),168(TCTCGCGAGACT,+,0.00)	171(CGCG,+,0.00),171(CGCG,-,0.00),259(CGCG,+,0.00),259(CGCG,-,0.00),291(CGCG,+,0.00),291(CGCG,-,0.00),293(CGCG,+,0.00),293(CGCG,-,0.00)
Kaiso_repro1449	chrX	119077560	119077739	0.055866	0.627778	48(GCTCTCGCGAGC,-,0.00),50(TCTCGCGAGCCT,+,0.00)	53(CGCG,+,0.00),53(CGCG,-,0.00)
Kaiso_repro145	chr14	21852060	21852299	0.079498	0.554167		65(CGCG,+,0.00),65(CGCG,-,0.00)
Kaiso_repro1450	chrX	119443410	119443709	0.073579	0.623333		31(CGCG,+,0.00),31(CGCG,-,0.00),163(CGCG,+,0.00),163(CGCG,-,0.00),202(CGCG,+,0.00),202(CGCG,-,0.00),231(CGCG,+,0.00),231(CGCG,-,0.00),233(CGCG,+,0.00),233(CGCG,-,0.00),235(CGCG,+,0.00),235(CGCG,-,0.00),237(CGCG,+,0.00),237(CGCG,-,0.00)
Kaiso_repro1451	chrX	119695050	119695229	0.106145	0.694444	141(GGTCCCGCGGGA,-,0.00),143(TCCCGCGGGAAG,+,0.00)	42(CGCG,+,0.00),42(CGCG,-,0.00),74(CGCG,+,0.00),74(CGCG,-,0.00),146(CGCG,+,0.00),146(CGCG,-,0.00),158(CGCG,+,0.00),158(CGCG,-,0.00)
Kaiso_repro1452	chrX	129217980	129218219	0.037657	0.5625
Kaiso_repro1453	chrX	130897830	130898009	0.03352	0.511111
Kaiso_repro1454	chrX	130926510	130926689	0.03352	0.516667
Kaiso_repro1455	chrX	149108610	149108849	0.037657	0.670833
Kaiso_repro1456	chrX	150151650	150151889	0.121339	0.695833		9(CGCG,+,0.00),9(CGCG,-,0.00),134(CGCG,+,0.00),134(CGCG,-,0.00),157(CGCG,+,0.00),157(CGCG,-,0.00),159(CGCG,+,0.00),159(CGCG,-,0.00)
Kaiso_repro1457	chrX	151999380	151999709	0.075988	0.657576		51(CGCG,+,0.00),51(CGCG,-,0.00),185(CGCG,+,0.00),185(CGCG,-,0.00)
Kaiso_repro1458	chrX	153059640	153059999	0.133705	0.716667	185(GCTCTCGCGAGA,-,0.00),187(TCTCGCGAGAGT,+,0.00)	32(CGCG,+,0.00),32(CGCG,-,0.00),103(CGCG,+,0.00),103(CGCG,-,0.00),190(CGCG,+,0.00),190(CGCG,-,0.00),228(CGCG,+,0.00),228(CGCG,-,0.00),248(CGCG,+,0.00),248(CGCG,-,0.00),250(CGCG,+,0.00),250(CGCG,-,0.00),252(CGCG,+,0.00),252(CGCG,-,0.00),321(CGCG,+,0.00),321(CGCG,-,0.00)
Kaiso_repro1459	chrX	153607080	153607649	0.12478	0.721053	396(CCCATCGCGAGA,-,0.00),398(CATCGCGAGACC,+,0.00)	12(CGCG,+,0.00),12(CGCG,-,0.00),14(CGCG,+,0.00),14(CGCG,-,0.00),119(CGCG,+,0.00),119(CGCG,-,0.00),121(CGCG,+,0.00),121(CGCG,-,0.00),198(CGCG,+,0.00),198(CGCG,-,0.00),215(CGCG,+,0.00),215(CGCG,-,0.00),221(CGCG,+,0.00),221(CGCG,-,0.00),223(CGCG,+,0.00),223(CGCG,-,0.00),278(CGCG,+,0.00),278(CGCG,-,0.00),299(CGCG,+,0.00),299(CGCG,-,0.00),316(CGCG,+,0.00),316(CGCG,-,0.00),322(CGCG,+,0.00),322(CGCG,-,0…
Kaiso_repro146	chr14	23298960	23299229	0.074349	0.607407		104(CGCG,+,0.00),104(CGCG,-,0.00),106(CGCG,+,0.00),106(CGCG,-,0.00),263(CGCG,+,0.00),263(CGCG,-,0.00)
Kaiso_repro1460	chrX	154255170	154255409	0.146444	0.725	133(GTCCTCGCGAGA,-,0.00),135(CCTCGCGAGACA,+,0.00)	2(CGCG,+,0.00),2(CGCG,-,0.00),7(CGCG,+,0.00),7(CGCG,-,0.00),93(CGCG,+,0.00),93(CGCG,-,0.00),103(CGCG,+,0.00),103(CGCG,-,0.00),113(CGCG,+,0.00),113(CGCG,-,0.00),138(CGCG,+,0.00),138(CGCG,-,0.00),163(CGCG,+,0.00),163(CGCG,-,0.00),188(CGCG,+,0.00),188(CGCG,-,0.00),190(CGCG,+,0.00),190(CGCG,-,0.00),192(CGCG,+,0.00),192(CGCG,-,0.00),194(CGCG,+,0.00),194(CGCG,-,0.00),206(CGCG,+,0.00),206(CGCG,-,0.00)
Kaiso_repro1461	chr13	21714510	21714899	0.107969	0.658974	158(CTCCTCGCGAGA,-,0.00),160(CCTCGCGAGAGA,+,0.00)	23(CGCG,+,0.00),23(CGCG,-,0.00),68(CGCG,+,0.00),68(CGCG,-,0.00),163(CGCG,+,0.00),163(CGCG,-,0.00),252(CGCG,+,0.00),252(CGCG,-,0.00),254(CGCG,+,0.00),254(CGCG,-,0.00),302(CGCG,+,0.00),302(CGCG,-,0.00),376(CGCG,+,0.00),376(CGCG,-,0.00)
Kaiso_repro1462	chr13	21750510	21751019	0.113949	0.688235	228(TCTCTCGCGAGA,-,0.00),230(TCTCGCGAGAGC,+,0.00),268(GACCCCGCGAGA,-,0.00),270(CCCCGCGAGACG,+,0.00)	198(CGCG,+,0.00),198(CGCG,-,0.00),233(CGCG,+,0.00),233(CGCG,-,0.00),273(CGCG,+,0.00),273(CGCG,-,0.00),314(CGCG,+,0.00),314(CGCG,-,0.00),339(CGCG,+,0.00),339(CGCG,-,0.00),468(CGCG,+,0.00),468(CGCG,-,0.00),470(CGCG,+,0.00),470(CGCG,-,0.00),498(CGCG,+,0.00),498(CGCG,-,0.00)
Kaiso_repro1463	chr13	22178160	22178549	0.11054	0.674359	188(ACTCTCGCGACA,-,0.00),190(TCTCGCGACATC,+,0.00)	2(CGCG,+,0.00),2(CGCG,-,0.00),99(CGCG,+,0.00),99(CGCG,-,0.00),101(CGCG,+,0.00),101(CGCG,-,0.00),193(CGCG,+,0.00),193(CGCG,-,0.00)
Kaiso_repro1464	chr13	28024710	28024739	0.103448	0.7
Kaiso_repro1465	chr13	29293110	29293349	0.104603	0.704167		21(CGCG,+,0.00),21(CGCG,-,0.00),169(CGCG,+,0.00),169(CGCG,-,0.00),171(CGCG,+,0.00),171(CGCG,-,0.00),213(CGCG,+,0.00),213(CGCG,-,0.00)
Kaiso_repro1466	chr13	30424530	30424649	0.092437	0.675	11(GGCCTCGCGAGC,-,0.00)	16(CGCG,+,0.00),16(CGCG,-,0.00)
Kaiso_repro1467	chr13	31736370	31736789	0.057279	0.55	222(GGACTCGCGAGA,-,0.00),224(ACTCGCGAGAGA,+,0.00)	227(CGCG,+,0.00),227(CGCG,-,0.00),266(CGCG,+,0.00),266(CGCG,-,0.00)
Kaiso_repro1468	chr13	34392030	34392479	0.08686	0.588889	239(GCTCGCGCGGGA,-,0.00)	101(CGCG,+,0.00),101(CGCG,-,0.00),160(CGCG,+,0.00),160(CGCG,-,0.00),166(CGCG,+,0.00),166(CGCG,-,0.00),200(CGCG,+,0.00),200(CGCG,-,0.00),234(CGCG,+,0.00),234(CGCG,-,0.00),236(CGCG,+,0.00),236(CGCG,-,0.00),242(CGCG,+,0.00),242(CGCG,-,0.00),244(CGCG,+,0.00),244(CGCG,-,0.00),429(CGCG,+,0.00),429(CGCG,-,0.00)
Kaiso_repro1469	chr13	41019720	41019929	0.028708	0.571429
Kaiso_repro147	chr14	23476170	23476469	0.110368	0.66		50(CGCG,+,0.00),50(CGCG,-,0.00),88(CGCG,+,0.00),88(CGCG,-,0.00),145(CGCG,+,0.00),145(CGCG,-,0.00),147(CGCG,+,0.00),147(CGCG,-,0.00),166(CGCG,+,0.00),166(CGCG,-,0.00),194(CGCG,+,0.00),194(CGCG,-,0.00),196(CGCG,+,0.00),196(CGCG,-,0.00),202(CGCG,+,0.00),202(CGCG,-,0.00)
Kaiso_repro1470	chr13	41635470	41635799	0.085106	0.633333		42(CGCG,+,0.00),42(CGCG,-,0.00),150(CGCG,+,0.00),150(CGCG,-,0.00),290(CGCG,+,0.00),290(CGCG,-,0.00)
Kaiso_repro1471	chr13	41706780	41707259	0.070981	0.535417		71(CGCG,+,0.00),71(CGCG,-,0.00),84(CGCG,+,0.00),84(CGCG,-,0.00),196(CGCG,+,0.00),196(CGCG,-,0.00),291(CGCG,+,0.00),291(CGCG,-,0.00)
Kaiso_repro1472	chr13	41768550	41768969	0.062053	0.592857	263(AATATCGCGAGC,-,0.00)	48(CGCG,+,0.00),48(CGCG,-,0.00),100(CGCG,+,0.00),100(CGCG,-,0.00),118(CGCG,+,0.00),118(CGCG,-,0.00),173(CGCG,+,0.00),173(CGCG,-,0.00),268(CGCG,+,0.00),268(CGCG,-,0.00)
Kaiso_repro1473	chr13	42845850	42846299	0.104677	0.684444	259(TTTCTCGCGAGA,-,0.00),261(TCTCGCGAGAGG,+,0.00),281(CCTCTCGCGAGA,-,0.00),283(TCTCGCGAGAGA,+,0.00)	30(CGCG,+,0.00),30(CGCG,-,0.00),148(CGCG,+,0.00),148(CGCG,-,0.00),160(CGCG,+,0.00),160(CGCG,-,0.00),238(CGCG,+,0.00),238(CGCG,-,0.00),250(CGCG,+,0.00),250(CGCG,-,0.00),264(CGCG,+,0.00),264(CGCG,-,0.00),273(CGCG,+,0.00),273(CGCG,-,0.00),286(CGCG,+,0.00),286(CGCG,-,0.00),391(CGCG,+,0.00),391(CGCG,-,0.00),424(CGCG,+,0.00),424(CGCG,-,0.00)
Kaiso_repro1474	chr13	43597560	43597829	0.092937	0.607407		128(CGCG,+,0.00),128(CGCG,-,0.00),171(CGCG,+,0.00),171(CGCG,-,0.00)
Kaiso_repro1475	chr13	44453670	44453849	0.106145	0.733333		9(CGCG,+,0.00),9(CGCG,-,0.00),45(CGCG,+,0.00),45(CGCG,-,0.00),59(CGCG,+,0.00),59(CGCG,-,0.00)
Kaiso_repro1476	chr13	46948440	46948619	0.03352	0.572222
Kaiso_repro1477	chr13	47371260	47371499	0.087866	0.658333		187(CGCG,+,0.00),187(CGCG,-,0.00),221(CGCG,+,0.00),221(CGCG,-,0.00)
Kaiso_repro1478	chr13	50017920	50018429	0.068762	0.621569		280(CGCG,+,0.00),280(CGCG,-,0.00),322(CGCG,+,0.00),322(CGCG,-,0.00)
Kaiso_repro1479	chr13	52027050	52027199	0.04698	0.6
Kaiso_repro148	chr14	24020940	24021209	0.078067	0.674074	136(TGCCTCGCGGGA,-,0.00),138(CCTCGCGGGACC,+,0.00)	92(CGCG,+,0.00),92(CGCG,-,0.00),122(CGCG,+,0.00),122(CGCG,-,0.00),141(CGCG,+,0.00),141(CGCG,-,0.00)
Kaiso_repro1480	chr13	52769550	52769789	0.100418	0.670833	105(GCTCTCGCGAGT,-,0.00),107(TCTCGCGAGTTC,+,0.00)	7(CGCG,+,0.00),7(CGCG,-,0.00),13(CGCG,+,0.00),13(CGCG,-,0.00),15(CGCG,+,0.00),15(CGCG,-,0.00),102(CGCG,+,0.00),102(CGCG,-,0.00),110(CGCG,+,0.00),110(CGCG,-,0.00),173(CGCG,+,0.00),173(CGCG,-,0.00),218(CGCG,+,0.00),218(CGCG,-,0.00)
Kaiso_repro1481	chr13	53191560	53191739	0.067039	0.588889		65(CGCG,+,0.00),65(CGCG,-,0.00),129(CGCG,+,0.00),129(CGCG,-,0.00)
Kaiso_repro1482	chr13	53226270	53226719	0.060134	0.54		124(CGCG,+,0.00),124(CGCG,-,0.00),218(CGCG,+,0.00),218(CGCG,-,0.00),230(CGCG,+,0.00),230(CGCG,-,0.00)
Kaiso_repro1483	chr13	73355910	73356299	0.084833	0.584615	177(CTTCTCGCGGGA,-,0.00),179(TCTCGCGGGAAA,+,0.00)	71(CGCG,+,0.00),71(CGCG,-,0.00),182(CGCG,+,0.00),182(CGCG,-,0.00),226(CGCG,+,0.00),226(CGCG,-,0.00)
Kaiso_repro1484	chr13	79177590	79177919	0.148936	0.730303	166(GCTCTCGCGAGA,-,0.00),168(TCTCGCGAGAGC,+,0.00)	47(CGCG,+,0.00),47(CGCG,-,0.00),59(CGCG,+,0.00),59(CGCG,-,0.00),61(CGCG,+,0.00),61(CGCG,-,0.00),72(CGCG,+,0.00),72(CGCG,-,0.00),103(CGCG,+,0.00),103(CGCG,-,0.00),105(CGCG,+,0.00),105(CGCG,-,0.00),149(CGCG,+,0.00),149(CGCG,-,0.00),171(CGCG,+,0.00),171(CGCG,-,0.00),181(CGCG,+,0.00),181(CGCG,-,0.00),192(CGCG,+,0.00),192(CGCG,-,0.00),228(CGCG,+,0.00),228(CGCG,-,0.00),230(CGCG,+,0.00),230(CGCG,-,0.00)…
Kaiso_repro1485	chr13	79980180	79980629	0.077951	0.555556	196(AATCTCGCGAGA,-,0.00),198(TCTCGCGAGAAT,+,0.00),218(TCTCGCGGTGGC,+,0.00)	29(CGCG,+,0.00),29(CGCG,-,0.00),36(CGCG,+,0.00),36(CGCG,-,0.00),201(CGCG,+,0.00),201(CGCG,-,0.00),221(CGCG,+,0.00),221(CGCG,-,0.00),272(CGCG,+,0.00),272(CGCG,-,0.00)
Kaiso_repro1486	chr13	95248380	95248589	0.105263	0.652381		75(CGCG,+,0.00),75(CGCG,-,0.00),90(CGCG,+,0.00),90(CGCG,-,0.00),101(CGCG,+,0.00),101(CGCG,-,0.00),192(CGCG,+,0.00),192(CGCG,-,0.00),203(CGCG,+,0.00),203(CGCG,-,0.00)
Kaiso_repro1487	chr13	100084290	100084469	0.039106	0.611111		171(CGCG,+,0.00),171(CGCG,-,0.00)
Kaiso_repro1488	chr13	111836340	111836549	0.033493	0.490476	132(GTTCTCACGAGA,-,0.00),134(TCTCACGAGATC,+,0.00)
Kaiso_repro1489	chr13	113951280	113951699	0.155131	0.740476	224(GCTCTCGCGAGA,-,0.00),226(TCTCGCGAGACC,+,0.00)	15(CGCG,+,0.00),15(CGCG,-,0.00),151(CGCG,+,0.00),151(CGCG,-,0.00),163(CGCG,+,0.00),163(CGCG,-,0.00),165(CGCG,+,0.00),165(CGCG,-,0.00),217(CGCG,+,0.00),217(CGCG,-,0.00),219(CGCG,+,0.00),219(CGCG,-,0.00),221(CGCG,+,0.00),221(CGCG,-,0.00),229(CGCG,+,0.00),229(CGCG,-,0.00),238(CGCG,+,0.00),238(CGCG,-,0.00),261(CGCG,+,0.00),261(CGCG,-,0.00),294(CGCG,+,0.00),294(CGCG,-,0.00),381(CGCG,+,0.00),381(CGCG,-…
Kaiso_repro149	chr14	24025290	24025679	0.092545	0.684615	233(GGTCCCGCGAGG,-,0.00),235(TCCCGCGAGGAG,+,0.00)	35(CGCG,+,0.00),35(CGCG,-,0.00),44(CGCG,+,0.00),44(CGCG,-,0.00),64(CGCG,+,0.00),64(CGCG,-,0.00),143(CGCG,+,0.00),143(CGCG,-,0.00),145(CGCG,+,0.00),145(CGCG,-,0.00),196(CGCG,+,0.00),196(CGCG,-,0.00),238(CGCG,+,0.00),238(CGCG,-,0.00)
Kaiso_repro1490	chr13	114238500	114238709	0.052632	0.652381
Kaiso_repro1491	chr13	114518340	114518639	0.040134	0.513333	173(ATTCTCGTGATA,-,0.00),175(TCTCGTGATAGT,+,0.00),192(AGTCTCACGAGA,-,0.00),194(TCTCACGAGATC,+,0.00)	111(CGCG,+,0.00),111(CGCG,-,0.00)
Kaiso_repro1492	chr13	115046880	115047479	0.125209	0.748333	180(GCTCTCGCGAGG,-,0.00),182(TCTCGCGAGGTT,+,0.00),407(AACCTCGCGAGG,-,0.00),409(CCTCGCGAGGAG,+,0.00),466(AACCTCGCGAGG,-,0.00),468(CCTCGCGAGGAG,+,0.00)	20(CGCG,+,0.00),20(CGCG,-,0.00),145(CGCG,+,0.00),145(CGCG,-,0.00),185(CGCG,+,0.00),185(CGCG,-,0.00),282(CGCG,+,0.00),282(CGCG,-,0.00),284(CGCG,+,0.00),284(CGCG,-,0.00),337(CGCG,+,0.00),337(CGCG,-,0.00),412(CGCG,+,0.00),412(CGCG,-,0.00),460(CGCG,+,0.00),460(CGCG,-,0.00),471(CGCG,+,0.00),471(CGCG,-,0.00),543(CGCG,+,0.00),543(CGCG,-,0.00),550(CGCG,+,0.00),550(CGCG,-,0.00)
Kaiso_repro1493	chr13	115079730	115080029	0.167224	0.76	224(CGTCCCGCGGGA,-,0.00),226(TCCCGCGGGAGC,+,0.00)	16(CGCG,+,0.00),16(CGCG,-,0.00),26(CGCG,+,0.00),26(CGCG,-,0.00),28(CGCG,+,0.00),28(CGCG,-,0.00),30(CGCG,+,0.00),30(CGCG,-,0.00),104(CGCG,+,0.00),104(CGCG,-,0.00),106(CGCG,+,0.00),106(CGCG,-,0.00),145(CGCG,+,0.00),145(CGCG,-,0.00),152(CGCG,+,0.00),152(CGCG,-,0.00),175(CGCG,+,0.00),175(CGCG,-,0.00),177(CGCG,+,0.00),177(CGCG,-,0.00),187(CGCG,+,0.00),187(CGCG,-,0.00),189(CGCG,+,0.00),189(CGCG,-,0.00)…
Kaiso_repro1494	chr10	182340	182519	0.061453	0.538889
Kaiso_repro1495	chr10	977580	977759	0.122905	0.711111		98(CGCG,+,0.00),98(CGCG,-,0.00),100(CGCG,+,0.00),100(CGCG,-,0.00),108(CGCG,+,0.00),108(CGCG,-,0.00),115(CGCG,+,0.00),115(CGCG,-,0.00),128(CGCG,+,0.00),128(CGCG,-,0.00),149(CGCG,+,0.00),149(CGCG,-,0.00)
Kaiso_repro1496	chr10	5726370	5726729	0.097493	0.625		195(CGCG,+,0.00),195(CGCG,-,0.00),207(CGCG,+,0.00),207(CGCG,-,0.00),274(CGCG,+,0.00),274(CGCG,-,0.00),283(CGCG,+,0.00),283(CGCG,-,0.00),305(CGCG,+,0.00),305(CGCG,-,0.00)
Kaiso_repro1497	chr10	5855340	5855759	0.109785	0.7	219(CCTCTCGCGAGA,-,0.00),221(TCTCGCGAGAGG,+,0.00)	224(CGCG,+,0.00),224(CGCG,-,0.00),305(CGCG,+,0.00),305(CGCG,-,0.00),307(CGCG,+,0.00),307(CGCG,-,0.00),335(CGCG,+,0.00),335(CGCG,-,0.00)
Kaiso_repro1498	chr10	6342600	6342749	0.020134	0.5	69(AGTCTCGCGAGG,-,0.00),71(TCTCGCGAGGCA,+,0.00)	74(CGCG,+,0.00),74(CGCG,-,0.00)
Kaiso_repro1499	chr10	7829820	7830269	0.082405	0.64	357(TCTCGCGCGGGT,+,0.00)	217(CGCG,+,0.00),217(CGCG,-,0.00),239(CGCG,+,0.00),239(CGCG,-,0.00),281(CGCG,+,0.00),281(CGCG,-,0.00),305(CGCG,+,0.00),305(CGCG,-,0.00),360(CGCG,+,0.00),360(CGCG,-,0.00),362(CGCG,+,0.00),362(CGCG,-,0.00)
Kaiso_repro15	chr7	23571480	23571899	0.081146	0.611905	206(CCTCCCGCGAGG,-,0.00),208(TCCCGCGAGGCT,+,0.00)	211(CGCG,+,0.00),211(CGCG,-,0.00),294(CGCG,+,0.00),294(CGCG,-,0.00),336(CGCG,+,0.00),336(CGCG,-,0.00)
Kaiso_repro150	chr14	24583860	24584189	0.106383	0.669697		52(CGCG,+,0.00),52(CGCG,-,0.00),158(CGCG,+,0.00),158(CGCG,-,0.00),181(CGCG,+,0.00),181(CGCG,-,0.00),239(CGCG,+,0.00),239(CGCG,-,0.00),285(CGCG,+,0.00),285(CGCG,-,0.00)
Kaiso_repro1500	chr10	8175240	8175389	0.020134	0.453333
Kaiso_repro1501	chr10	11284350	11284619	0.033457	0.577778
Kaiso_repro1502	chr10	12237660	12238079	0.071599	0.552381	207(TCTCGCGGTGCT,+,0.00)	9(CGCG,+,0.00),9(CGCG,-,0.00),11(CGCG,+,0.00),11(CGCG,-,0.00),210(CGCG,+,0.00),210(CGCG,-,0.00),230(CGCG,+,0.00),230(CGCG,-,0.00)
Kaiso_repro1503	chr10	13433220	13433369	0.040268	0.546667	58(GTTCTCGTGACA,-,0.00),60(TCTCGTGACAGT,+,0.00),78(GTTCTCATGAGA,-,0.00),80(TCTCATGAGATC,+,0.00)
Kaiso_repro1504	chr10	14880150	14880389	0.133891	0.691667		6(CGCG,+,0.00),6(CGCG,-,0.00),28(CGCG,+,0.00),28(CGCG,-,0.00),43(CGCG,+,0.00),43(CGCG,-,0.00),58(CGCG,+,0.00),58(CGCG,-,0.00),67(CGCG,+,0.00),67(CGCG,-,0.00),108(CGCG,+,0.00),108(CGCG,-,0.00),164(CGCG,+,0.00),164(CGCG,-,0.00)
Kaiso_repro1505	chr10	15138900	15139379	0.098121	0.64375	169(GGTCTCGCGATA,-,0.00),171(TCTCGCGATACA,+,0.00)	174(CGCG,+,0.00),174(CGCG,-,0.00),188(CGCG,+,0.00),188(CGCG,-,0.00),300(CGCG,+,0.00),300(CGCG,-,0.00),302(CGCG,+,0.00),302(CGCG,-,0.00),394(CGCG,+,0.00),394(CGCG,-,0.00),435(CGCG,+,0.00),435(CGCG,-,0.00),437(CGCG,+,0.00),437(CGCG,-,0.00)
Kaiso_repro1506	chr10	15323010	15323159	0.013423	0.493333	67(GTTCTCACGAGA,-,0.00),69(TCTCACGAGACC,+,0.00)
Kaiso_repro1507	chr10	27149670	27150179	0.068762	0.598039	324(TCTCTCGCGAGC,-,0.00),326(TCTCGCGAGCGT,+,0.00)	150(CGCG,+,0.00),150(CGCG,-,0.00),329(CGCG,+,0.00),329(CGCG,-,0.00),361(CGCG,+,0.00),361(CGCG,-,0.00),466(CGCG,+,0.00),466(CGCG,-,0.00)
Kaiso_repro1508	chr10	31991010	31991219	0.009569	0.480952	92(GTTCTCATGAGA,-,0.00),94(TCTCATGAGATC,+,0.00)
Kaiso_repro1509	chr10	51564960	51565469	0.070727	0.619608	185(GATCTCGCGAGA,-,0.00),187(TCTCGCGAGACT,+,0.00),236(GTTGTCGCGAGA,-,0.00),238(TGTCGCGAGAAC,+,0.00)	190(CGCG,+,0.00),190(CGCG,-,0.00),241(CGCG,+,0.00),241(CGCG,-,0.00)
Kaiso_repro151	chr14	24682470	24682829	0.08078	0.675		176(CGCG,+,0.00),176(CGCG,-,0.00),297(CGCG,+,0.00),297(CGCG,-,0.00)
Kaiso_repro1510	chr10	60028860	60029099	0.117155	0.65		45(CGCG,+,0.00),45(CGCG,-,0.00),56(CGCG,+,0.00),56(CGCG,-,0.00),67(CGCG,+,0.00),67(CGCG,-,0.00),116(CGCG,+,0.00),116(CGCG,-,0.00),118(CGCG,+,0.00),118(CGCG,-,0.00)
Kaiso_repro1511	chr10	64892760	64893089	0.075988	0.584848	122(CTTCTCGCGAGA,-,0.00),124(TCTCGCGAGAGG,+,0.00)	127(CGCG,+,0.00),127(CGCG,-,0.00),234(CGCG,+,0.00),234(CGCG,-,0.00),290(CGCG,+,0.00),290(CGCG,-,0.00),295(CGCG,+,0.00),295(CGCG,-,0.00)
Kaiso_repro1512	chr10	69609030	69609449	0.045346	0.542857	201(AGCATCGCGAGA,-,0.00),203(CATCGCGAGAAC,+,0.00)	197(CGCG,+,0.00),197(CGCG,-,0.00),206(CGCG,+,0.00),206(CGCG,-,0.00)
Kaiso_repro1513	chr10	70091520	70091999	0.08977	0.6125	216(CGTCTCGCGAGA,-,0.00),218(TCTCGCGAGAGT,+,0.00)	95(CGCG,+,0.00),95(CGCG,-,0.00),168(CGCG,+,0.00),168(CGCG,-,0.00),176(CGCG,+,0.00),176(CGCG,-,0.00),221(CGCG,+,0.00),221(CGCG,-,0.00),416(CGCG,+,0.00),416(CGCG,-,0.00)
Kaiso_repro1514	chr10	71930310	71930669	0.089136	0.666667		60(CGCG,+,0.00),60(CGCG,-,0.00),91(CGCG,+,0.00),91(CGCG,-,0.00),147(CGCG,+,0.00),147(CGCG,-,0.00),149(CGCG,+,0.00),149(CGCG,-,0.00),227(CGCG,+,0.00),227(CGCG,-,0.00)
Kaiso_repro1515	chr10	73596000	73596299	0.013378	0.556667
Kaiso_repro1516	chr10	74021160	74021339	0.011173	0.561111
Kaiso_repro1517	chr10	74057070	74057309	0.046025	0.583333
Kaiso_repro1518	chr10	75012120	75012449	0.106383	0.672727	84(TCTCGCGGTGGC,+,0.00)	21(CGCG,+,0.00),21(CGCG,-,0.00),87(CGCG,+,0.00),87(CGCG,-,0.00)
Kaiso_repro1519	chr10	75118140	75118769	0.062003	0.565079	378(CCTCTCGCGAGA,-,0.00),380(TCTCGCGAGAAC,+,0.00),427(AGACTCGCGATA,-,0.00),429(ACTCGCGATAAC,+,0.00)	125(CGCG,+,0.00),125(CGCG,-,0.00),383(CGCG,+,0.00),383(CGCG,-,0.00),432(CGCG,+,0.00),432(CGCG,-,0.00),536(CGCG,+,0.00),536(CGCG,-,0.00)
Kaiso_repro152	chr14	30766200	30766379	0.039106	0.538889	84(GATCTCGTGAGA,-,0.00),86(TCTCGTGAGAAC,+,0.00),104(ACTATCACGAGA,-,0.00),106(TATCACGAGAAC,+,0.00)
Kaiso_repro1520	chr10	75173760	75173999	0.096234	0.7125	88(CGTCTCGCGAGC,-,0.00),90(TCTCGCGAGCCC,+,0.00)	93(CGCG,+,0.00),93(CGCG,-,0.00),110(CGCG,+,0.00),110(CGCG,-,0.00)
Kaiso_repro1521	chr10	75385620	75386129	0.072692	0.582353	138(GCTCTCGCGACA,-,0.00),140(TCTCGCGACACT,+,0.00),230(TATCTCGCGATA,-,0.00),232(TCTCGCGATAGC,+,0.00)	102(CGCG,+,0.00),102(CGCG,-,0.00),143(CGCG,+,0.00),143(CGCG,-,0.00),235(CGCG,+,0.00),235(CGCG,-,0.00),364(CGCG,+,0.00),364(CGCG,-,0.00)
Kaiso_repro1522	chr10	75634140	75634469	0.133739	0.793939	185(AGCACCGCGAGA,-,0.00)	97(CGCG,+,0.00),97(CGCG,-,0.00),112(CGCG,+,0.00),112(CGCG,-,0.00),190(CGCG,+,0.00),190(CGCG,-,0.00),233(CGCG,+,0.00),233(CGCG,-,0.00)
Kaiso_repro1523	chr10	76870980	76871279	0.086957	0.676667		151(CGCG,+,0.00),151(CGCG,-,0.00),194(CGCG,+,0.00),194(CGCG,-,0.00)
Kaiso_repro1524	chr10	79789140	79789409	0.078067	0.596296		194(CGCG,+,0.00),194(CGCG,-,0.00),196(CGCG,+,0.00),196(CGCG,-,0.00)
Kaiso_repro1525	chr10	88855260	88855589	0.091185	0.633333		36(CGCG,+,0.00),36(CGCG,-,0.00),164(CGCG,+,0.00),164(CGCG,-,0.00),288(CGCG,+,0.00),288(CGCG,-,0.00)
Kaiso_repro1526	chr10	89824620	89824799	0.01676	0.488889
Kaiso_repro1527	chr10	90030990	90031199	0	0.461905
Kaiso_repro1528	chr10	90751590	90751919	0.024316	0.457576	156(ATTCTCACGAGA,-,0.00),158(TCTCACGAGAGC,+,0.00)	151(CGCG,+,0.00),151(CGCG,-,0.00)
Kaiso_repro1529	chr10	95462310	95462489	0.089385	0.633333
Kaiso_repro153	chr14	31889790	31889969	0.139665	0.738889		12(CGCG,+,0.00),12(CGCG,-,0.00),14(CGCG,+,0.00),14(CGCG,-,0.00),53(CGCG,+,0.00),53(CGCG,-,0.00),75(CGCG,+,0.00),75(CGCG,-,0.00)
Kaiso_repro1530	chr10	96122610	96122939	0.100304	0.642424	175(TCTCGCGGTGAC,+,0.00)	168(CGCG,+,0.00),168(CGCG,-,0.00),178(CGCG,+,0.00),178(CGCG,-,0.00),192(CGCG,+,0.00),192(CGCG,-,0.00),223(CGCG,+,0.00),223(CGCG,-,0.00),225(CGCG,+,0.00),225(CGCG,-,0.00),227(CGCG,+,0.00),227(CGCG,-,0.00)
Kaiso_repro1531	chr10	96305310	96305849	0.076067	0.627778	206(GGTATCGCGAGA,-,0.00),208(TATCGCGAGATG,+,0.00)	170(CGCG,+,0.00),170(CGCG,-,0.00),211(CGCG,+,0.00),211(CGCG,-,0.00),232(CGCG,+,0.00),232(CGCG,-,0.00),245(CGCG,+,0.00),245(CGCG,-,0.00),313(CGCG,+,0.00),313(CGCG,-,0.00),386(CGCG,+,0.00),386(CGCG,-,0.00),423(CGCG,+,0.00),423(CGCG,-,0.00)
Kaiso_repro1532	chr10	97803060	97803449	0.143959	0.751282	196(TGTATCGCGAGA,-,0.00),198(TATCGCGAGACG,+,0.00)	86(CGCG,+,0.00),86(CGCG,-,0.00),127(CGCG,+,0.00),127(CGCG,-,0.00),201(CGCG,+,0.00),201(CGCG,-,0.00),241(CGCG,+,0.00),241(CGCG,-,0.00),292(CGCG,+,0.00),292(CGCG,-,0.00)
Kaiso_repro1533	chr10	101380590	101380979	0.128535	0.728205	187(GTTCCCGCGGGA,-,0.00),189(TCCCGCGGGATC,+,0.00)	42(CGCG,+,0.00),42(CGCG,-,0.00),50(CGCG,+,0.00),50(CGCG,-,0.00),114(CGCG,+,0.00),114(CGCG,-,0.00),145(CGCG,+,0.00),145(CGCG,-,0.00),192(CGCG,+,0.00),192(CGCG,-,0.00),205(CGCG,+,0.00),205(CGCG,-,0.00),251(CGCG,+,0.00),251(CGCG,-,0.00),322(CGCG,+,0.00),322(CGCG,-,0.00)
Kaiso_repro1534	chr10	101869500	101869769	0.011152	0.492593	104(GCTCTCGTGAGA,-,0.00),106(TCTCGTGAGACT,+,0.00),123(ACTATCACGAGA,-,0.00),125(TATCACGAGAAC,+,0.00)
Kaiso_repro1535	chr10	101989200	101989589	0.089974	0.625641	168(GTTCTCGCGAGA,-,0.00),170(TCTCGCGAGAAT,+,0.00)	57(CGCG,+,0.00),57(CGCG,-,0.00),157(CGCG,+,0.00),157(CGCG,-,0.00),159(CGCG,+,0.00),159(CGCG,-,0.00),173(CGCG,+,0.00),173(CGCG,-,0.00)
Kaiso_repro1536	chr10	102802560	102803069	0.062868	0.582353		295(CGCG,+,0.00),295(CGCG,-,0.00),316(CGCG,+,0.00),316(CGCG,-,0.00)
Kaiso_repro1537	chr10	102820320	102820799	0.066806	0.583333	211(ATTCTCGCGACA,-,0.00),213(TCTCGCGACAGT,+,0.00)	169(CGCG,+,0.00),169(CGCG,-,0.00),216(CGCG,+,0.00),216(CGCG,-,0.00),235(CGCG,+,0.00),235(CGCG,-,0.00),448(CGCG,+,0.00),448(CGCG,-,0.00)
Kaiso_repro1538	chr10	103892580	103892789	0.062201	0.595238		80(CGCG,+,0.00),80(CGCG,-,0.00),82(CGCG,+,0.00),82(CGCG,-,0.00)
Kaiso_repro1539	chr10	103911930	103912079	0.09396	0.626667		41(CGCG,+,0.00),41(CGCG,-,0.00),139(CGCG,+,0.00),139(CGCG,-,0.00),141(CGCG,+,0.00),141(CGCG,-,0.00)
Kaiso_repro154	chr14	34931580	34931849	0.144981	0.77037	109(GTCCCCGCGAGA,-,0.00),111(CCCCGCGAGAGC,+,0.00)	22(CGCG,+,0.00),22(CGCG,-,0.00),48(CGCG,+,0.00),48(CGCG,-,0.00),53(CGCG,+,0.00),53(CGCG,-,0.00),114(CGCG,+,0.00),114(CGCG,-,0.00),130(CGCG,+,0.00),130(CGCG,-,0.00)
Kaiso_repro1540	chr10	104192250	104192579	0.079027	0.654545		65(CGCG,+,0.00),65(CGCG,-,0.00),67(CGCG,+,0.00),67(CGCG,-,0.00),257(CGCG,+,0.00),257(CGCG,-,0.00)
Kaiso_repro1541	chr10	104473530	104473709	0.067039	0.622222		122(CGCG,+,0.00),122(CGCG,-,0.00)
Kaiso_repro1542	chr10	104677860	104678249	0.087404	0.679487	162(CCTCTCGCGGGA,-,0.00),164(TCTCGCGGGAGC,+,0.00),206(TCCCGCGAGCCT,+,0.00)	78(CGCG,+,0.00),78(CGCG,-,0.00),167(CGCG,+,0.00),167(CGCG,-,0.00),209(CGCG,+,0.00),209(CGCG,-,0.00),284(CGCG,+,0.00),284(CGCG,-,0.00),330(CGCG,+,0.00),330(CGCG,-,0.00)
Kaiso_repro1543	chr10	105991890	105992069	0.128492	0.716667		10(CGCG,+,0.00),10(CGCG,-,0.00),28(CGCG,+,0.00),28(CGCG,-,0.00),64(CGCG,+,0.00),64(CGCG,-,0.00),93(CGCG,+,0.00),93(CGCG,-,0.00)
Kaiso_repro1544	chr10	106028820	106029179	0.064067	0.597222	178(TCTCTCGCGGGA,-,0.00),180(TCTCGCGGGACC,+,0.00)	183(CGCG,+,0.00),183(CGCG,-,0.00)
Kaiso_repro1545	chr10	112064520	112064939	0.083532	0.614286	196(AGTCTCGCGAGA,-,0.00),198(TCTCGCGAGAAA,+,0.00),215(ACTCTCGCGCGA,-,0.00),217(TCTCGCGCGAGG,+,0.00)	89(CGCG,+,0.00),89(CGCG,-,0.00),201(CGCG,+,0.00),201(CGCG,-,0.00),220(CGCG,+,0.00),220(CGCG,-,0.00),222(CGCG,+,0.00),222(CGCG,-,0.00),249(CGCG,+,0.00),249(CGCG,-,0.00),251(CGCG,+,0.00),251(CGCG,-,0.00),336(CGCG,+,0.00),336(CGCG,-,0.00)
Kaiso_repro1546	chr10	112174380	112174619	0.016736	0.5625
Kaiso_repro1547	chr10	112373160	112373429	0.022305	0.488889	101(GGTCTCGTGAGA,-,0.00),103(TCTCGTGAGAAC,+,0.00),121(ACTATCACGAGA,-,0.00),123(TATCACGAGAGC,+,0.00),182(CCTCCCACGAGA,-,0.00),184(TCCCACGAGATG,+,0.00)
Kaiso_repro1548	chr10	114741360	114741599	0.025105	0.420833
Kaiso_repro1549	chr10	116697780	116698079	0.046823	0.513333		142(CGCG,+,0.00),142(CGCG,-,0.00)
Kaiso_repro155	chr14	39644010	39644579	0.063269	0.561404		7(CGCG,+,0.00),7(CGCG,-,0.00),146(CGCG,+,0.00),146(CGCG,-,0.00),174(CGCG,+,0.00),174(CGCG,-,0.00),405(CGCG,+,0.00),405(CGCG,-,0.00),418(CGCG,+,0.00),418(CGCG,-,0.00)
Kaiso_repro1550	chr10	118608810	118609169	0.066852	0.594444		167(CGCG,+,0.00),167(CGCG,-,0.00)
Kaiso_repro1551	chr10	118976160	118976369	0.114833	0.719048	79(GCTCCCGCGAGG,-,0.00),81(TCCCGCGAGGTC,+,0.00)	24(CGCG,+,0.00),24(CGCG,-,0.00),67(CGCG,+,0.00),67(CGCG,-,0.00),84(CGCG,+,0.00),84(CGCG,-,0.00),133(CGCG,+,0.00),133(CGCG,-,0.00),144(CGCG,+,0.00),144(CGCG,-,0.00),177(CGCG,+,0.00),177(CGCG,-,0.00),202(CGCG,+,0.00),202(CGCG,-,0.00)
Kaiso_repro1552	chr10	120839580	120839789	0.090909	0.704762		36(CGCG,+,0.00),36(CGCG,-,0.00),125(CGCG,+,0.00),125(CGCG,-,0.00),193(CGCG,+,0.00),193(CGCG,-,0.00)
Kaiso_repro1553	chr10	123687450	123687719	0.148699	0.744444		26(CGCG,+,0.00),26(CGCG,-,0.00),50(CGCG,+,0.00),50(CGCG,-,0.00),61(CGCG,+,0.00),61(CGCG,-,0.00),91(CGCG,+,0.00),91(CGCG,-,0.00),118(CGCG,+,0.00),118(CGCG,-,0.00),120(CGCG,+,0.00),120(CGCG,-,0.00),183(CGCG,+,0.00),183(CGCG,-,0.00)
Kaiso_repro1554	chr10	124768140	124768589	0.089087	0.668889	208(AGTCTCGCGTGA,-,0.00),210(TCTCGCGTGAGC,+,0.00)	32(CGCG,+,0.00),32(CGCG,-,0.00),213(CGCG,+,0.00),213(CGCG,-,0.00),433(CGCG,+,0.00),433(CGCG,-,0.00)
Kaiso_repro1555	chr10	125532570	125532929	0.008357	0.488889
Kaiso_repro1556	chr10	126406740	126406979	0.008368	0.5
Kaiso_repro1557	chr10	126753330	126753629	0.003344	0.436667
Kaiso_repro1558	chr10	127407900	127408439	0.09833	0.653704	201(GATACCGCGAGA,-,0.00),203(TACCGCGAGAAG,+,0.00),318(AAGATCGCGAGA,-,0.00),320(GATCGCGAGATT,+,0.00)	79(CGCG,+,0.00),79(CGCG,-,0.00),206(CGCG,+,0.00),206(CGCG,-,0.00),270(CGCG,+,0.00),270(CGCG,-,0.00),323(CGCG,+,0.00),323(CGCG,-,0.00),382(CGCG,+,0.00),382(CGCG,-,0.00)
Kaiso_repro1559	chr10	127584960	127585169	0.105263	0.685714		73(CGCG,+,0.00),73(CGCG,-,0.00),75(CGCG,+,0.00),75(CGCG,-,0.00),87(CGCG,+,0.00),87(CGCG,-,0.00)
Kaiso_repro156	chr14	50065740	50066069	0.066869	0.639394		164(CGCG,+,0.00),164(CGCG,-,0.00),212(CGCG,+,0.00),212(CGCG,-,0.00),235(CGCG,+,0.00),235(CGCG,-,0.00)
Kaiso_repro1560	chr10	131908980	131909579	0.068447	0.628333		105(CGCG,+,0.00),105(CGCG,-,0.00),171(CGCG,+,0.00),171(CGCG,-,0.00),180(CGCG,+,0.00),180(CGCG,-,0.00),592(CGCG,+,0.00),592(CGCG,-,0.00)
Kaiso_repro1561	chr10	135088350	135088589	0.037657	0.65
Kaiso_repro1562	chr10	135186720	135187139	0.124105	0.783333	217(GCCCTCGCGAGA,-,0.00),219(CCTCGCGAGATC,+,0.00)	19(CGCG,+,0.00),19(CGCG,-,0.00),81(CGCG,+,0.00),81(CGCG,-,0.00),144(CGCG,+,0.00),144(CGCG,-,0.00),203(CGCG,+,0.00),203(CGCG,-,0.00),222(CGCG,+,0.00),222(CGCG,-,0.00),294(CGCG,+,0.00),294(CGCG,-,0.00),375(CGCG,+,0.00),375(CGCG,-,0.00)
Kaiso_repro1563	chr5	610590	611069	0	0.558333
Kaiso_repro1564	chr5	611160	611429	0.003717	0.548148
Kaiso_repro1565	chr5	935850	936059	0.014354	0.514286	105(GATCTCGTGAGA,-,0.00),107(TCTCGTGAGATC,+,0.00)
Kaiso_repro1566	chr5	1316130	1316339	0.047847	0.542857		180(CGCG,+,0.00),180(CGCG,-,0.00)
Kaiso_repro1567	chr5	1485120	1485299	0.039106	0.572222		68(CGCG,+,0.00),68(CGCG,-,0.00)
Kaiso_repro1568	chr5	1782810	1782989	0.03352	0.5
Kaiso_repro1569	chr5	6195360	6195599	0.008368	0.491667	134(GTTCTCGTGAGA,-,0.00),136(TCTCGTGAGATC,+,0.00)
Kaiso_repro157	chr14	51135300	51135479	0.03352	0.477778
Kaiso_repro1570	chr5	10249830	10250099	0.070632	0.559259	151(TCCATCGCGAGA,-,0.00),153(CATCGCGAGATT,+,0.00)	71(CGCG,+,0.00),71(CGCG,-,0.00),156(CGCG,+,0.00),156(CGCG,-,0.00)
Kaiso_repro1571	chr5	10635540	10635779	0.025105	0.491667
Kaiso_repro1572	chr5	34499100	34499369	0.011152	0.496296	125(GGTCTCGTGATA,-,0.00),127(TCTCGTGATAGT,+,0.00)
Kaiso_repro1573	chr5	38453670	38453909	0.012552	0.529167
Kaiso_repro1574	chr5	39074310	39074669	0.119777	0.736111	208(AATCGCGCGAGA,-,0.00),210(TCGCGCGAGAAC,+,0.00)	151(CGCG,+,0.00),151(CGCG,-,0.00),211(CGCG,+,0.00),211(CGCG,-,0.00),213(CGCG,+,0.00),213(CGCG,-,0.00),235(CGCG,+,0.00),235(CGCG,-,0.00),237(CGCG,+,0.00),237(CGCG,-,0.00),242(CGCG,+,0.00),242(CGCG,-,0.00),255(CGCG,+,0.00),255(CGCG,-,0.00)
Kaiso_repro1575	chr5	43018110	43018289	0.106145	0.638889		18(CGCG,+,0.00),18(CGCG,-,0.00),57(CGCG,+,0.00),57(CGCG,-,0.00)
Kaiso_repro1576	chr5	43041510	43041719	0.047847	0.457143		101(CGCG,+,0.00),101(CGCG,-,0.00)
Kaiso_repro1577	chr5	43068840	43069079	0.016736	0.4875	152(GGTCTCACGAGA,-,0.00),154(TCTCACGAGATC,+,0.00)
Kaiso_repro1578	chr5	43313670	43313969	0.06689	0.6		243(CGCG,+,0.00),243(CGCG,-,0.00)
Kaiso_repro1579	chr5	43556880	43557059	0.139665	0.766667	111(GCGCTCGCGATA,-,0.00),113(GCTCGCGATAGG,+,0.00)	5(CGCG,+,0.00),5(CGCG,-,0.00),116(CGCG,+,0.00),116(CGCG,-,0.00),126(CGCG,+,0.00),126(CGCG,-,0.00),142(CGCG,+,0.00),142(CGCG,-,0.00),162(CGCG,+,0.00),162(CGCG,-,0.00)
Kaiso_repro158	chr14	54976380	54976649	0.092937	0.707407		125(CGCG,+,0.00),125(CGCG,-,0.00),260(CGCG,+,0.00),260(CGCG,-,0.00)
Kaiso_repro1580	chr5	49963560	49963679	0.092437	0.65		64(CGCG,+,0.00),64(CGCG,-,0.00)
Kaiso_repro1581	chr5	56469660	56470139	0.079332	0.639583	201(GATCTCGCGAGA,-,0.00),203(TCTCGCGAGACT,+,0.00)	22(CGCG,+,0.00),22(CGCG,-,0.00),206(CGCG,+,0.00),206(CGCG,-,0.00),334(CGCG,+,0.00),334(CGCG,-,0.00),476(CGCG,+,0.00),476(CGCG,-,0.00)
Kaiso_repro1582	chr5	64920780	64920929	0.053691	0.54		28(CGCG,+,0.00),28(CGCG,-,0.00)
Kaiso_repro1583	chr5	65439870	65440169	0.133779	0.663333	117(AGCCGCGCGAGA,-,0.00)	120(CGCG,+,0.00),120(CGCG,-,0.00),122(CGCG,+,0.00),122(CGCG,-,0.00),163(CGCG,+,0.00),163(CGCG,-,0.00),165(CGCG,+,0.00),165(CGCG,-,0.00),241(CGCG,+,0.00),241(CGCG,-,0.00),247(CGCG,+,0.00),247(CGCG,-,0.00),253(CGCG,+,0.00),253(CGCG,-,0.00),255(CGCG,+,0.00),255(CGCG,-,0.00),287(CGCG,+,0.00),287(CGCG,-,0.00)
Kaiso_repro1584	chr5	70882830	70883219	0.069409	0.617949	53(ACTATCGTGATA,-,0.00),55(TATCGTGATATT,+,0.00)	185(CGCG,+,0.00),185(CGCG,-,0.00),193(CGCG,+,0.00),193(CGCG,-,0.00),240(CGCG,+,0.00),240(CGCG,-,0.00),255(CGCG,+,0.00),255(CGCG,-,0.00),264(CGCG,+,0.00),264(CGCG,-,0.00)
Kaiso_repro1585	chr5	73875060	73875269	0.023923	0.5
Kaiso_repro1586	chr5	77656080	77656349	0.118959	0.662963		101(CGCG,+,0.00),101(CGCG,-,0.00),229(CGCG,+,0.00),229(CGCG,-,0.00),241(CGCG,+,0.00),241(CGCG,-,0.00)
Kaiso_repro1587	chr5	81147660	81147989	0.075988	0.590909		55(CGCG,+,0.00),55(CGCG,-,0.00),57(CGCG,+,0.00),57(CGCG,-,0.00),181(CGCG,+,0.00),181(CGCG,-,0.00),190(CGCG,+,0.00),190(CGCG,-,0.00)
Kaiso_repro1588	chr5	86708520	86708879	0.100279	0.613889		186(CGCG,+,0.00),186(CGCG,-,0.00),222(CGCG,+,0.00),222(CGCG,-,0.00),241(CGCG,+,0.00),241(CGCG,-,0.00)
Kaiso_repro1589	chr5	89705010	89705399	0.046272	0.561538	156(AGCCTCGCGATA,-,0.00),158(CCTCGCGATATT,+,0.00)	127(CGCG,+,0.00),127(CGCG,-,0.00),161(CGCG,+,0.00),161(CGCG,-,0.00),224(CGCG,+,0.00),224(CGCG,-,0.00),334(CGCG,+,0.00),334(CGCG,-,0.00)
Kaiso_repro159	chr14	56046540	56046749	0.066986	0.647619		95(CGCG,+,0.00),95(CGCG,-,0.00),97(CGCG,+,0.00),97(CGCG,-,0.00),205(CGCG,+,0.00),205(CGCG,-,0.00)
Kaiso_repro1590	chr5	89770470	89770649	0.072626	0.666667		71(CGCG,+,0.00),71(CGCG,-,0.00),107(CGCG,+,0.00),107(CGCG,-,0.00)
Kaiso_repro1591	chr5	94891020	94891259	0.075314	0.616667		97(CGCG,+,0.00),97(CGCG,-,0.00)
Kaiso_repro1592	chr5	100239060	100239239	0.055866	0.527778		61(CGCG,+,0.00),61(CGCG,-,0.00),75(CGCG,+,0.00),75(CGCG,-,0.00)
Kaiso_repro1593	chr5	107718030	107718209	0.078212	0.616667		0(CGCG,+,0.00),0(CGCG,-,0.00),61(CGCG,+,0.00),61(CGCG,-,0.00)
Kaiso_repro1594	chr5	112196640	112197059	0.066826	0.554762	205(TCTCTCGCGAGA,-,0.00),207(TCTCGCGAGAAG,+,0.00)	210(CGCG,+,0.00),210(CGCG,-,0.00),298(CGCG,+,0.00),298(CGCG,-,0.00),304(CGCG,+,0.00),304(CGCG,-,0.00)
Kaiso_repro1595	chr5	118406520	118407029	0.078585	0.623529	232(AGTCTCGCGATA,-,0.00),234(TCTCGCGATATT,+,0.00)	237(CGCG,+,0.00),237(CGCG,-,0.00),267(CGCG,+,0.00),267(CGCG,-,0.00),345(CGCG,+,0.00),345(CGCG,-,0.00),416(CGCG,+,0.00),416(CGCG,-,0.00),489(CGCG,+,0.00),489(CGCG,-,0.00)
Kaiso_repro1596	chr5	122110740	122110889	0.107383	0.673333		20(CGCG,+,0.00),20(CGCG,-,0.00),34(CGCG,+,0.00),34(CGCG,-,0.00)
Kaiso_repro1597	chr5	125691690	125692049	0.022284	0.436111	178(GATCTCGCGAGA,-,0.00),180(TCTCGCGAGACT,+,0.00)	183(CGCG,+,0.00),183(CGCG,-,0.00)
Kaiso_repro1598	chr5	127418550	127419089	0.107607	0.698148	251(CATCTCGCGAGA,-,0.00),253(TCTCGCGAGATT,+,0.00)	65(CGCG,+,0.00),65(CGCG,-,0.00),118(CGCG,+,0.00),118(CGCG,-,0.00),178(CGCG,+,0.00),178(CGCG,-,0.00),217(CGCG,+,0.00),217(CGCG,-,0.00),256(CGCG,+,0.00),256(CGCG,-,0.00),372(CGCG,+,0.00),372(CGCG,-,0.00),412(CGCG,+,0.00),412(CGCG,-,0.00),414(CGCG,+,0.00),414(CGCG,-,0.00),457(CGCG,+,0.00),457(CGCG,-,0.00),459(CGCG,+,0.00),459(CGCG,-,0.00),520(CGCG,+,0.00),520(CGCG,-,0.00)
Kaiso_repro1599	chr5	130506270	130506659	0.066838	0.515385		61(CGCG,+,0.00),61(CGCG,-,0.00),206(CGCG,+,0.00),206(CGCG,-,0.00),344(CGCG,+,0.00),344(CGCG,-,0.00)
Kaiso_repro16	chr7	26007840	26008079	0.033473	0.533333
Kaiso_repro160	chr14	61447650	61448009	0.094708	0.638889		14(CGCG,+,0.00),14(CGCG,-,0.00),74(CGCG,+,0.00),74(CGCG,-,0.00),122(CGCG,+,0.00),122(CGCG,-,0.00),166(CGCG,+,0.00),166(CGCG,-,0.00),177(CGCG,+,0.00),177(CGCG,-,0.00),179(CGCG,+,0.00),179(CGCG,-,0.00),273(CGCG,+,0.00),273(CGCG,-,0.00)
Kaiso_repro1600	chr5	130970790	130971269	0.08977	0.59375	276(CACCTCGCGAGA,-,0.00),278(CCTCGCGAGACC,+,0.00)	41(CGCG,+,0.00),41(CGCG,-,0.00),108(CGCG,+,0.00),108(CGCG,-,0.00),110(CGCG,+,0.00),110(CGCG,-,0.00),134(CGCG,+,0.00),134(CGCG,-,0.00),175(CGCG,+,0.00),175(CGCG,-,0.00),281(CGCG,+,0.00),281(CGCG,-,0.00),363(CGCG,+,0.00),363(CGCG,-,0.00)
Kaiso_repro1601	chr5	131355990	131356199	0.019139	0.485714
Kaiso_repro1602	chr5	132073110	132073319	0.110048	0.690476
Kaiso_repro1603	chr5	132298410	132298679	0.04461	0.444444	132(AGGATCGCGAGA,-,0.00),134(GATCGCGAGAAG,+,0.00)	137(CGCG,+,0.00),137(CGCG,-,0.00)
Kaiso_repro1604	chr5	132387330	132387959	0.08903	0.625397	302(GATATCGCGAGA,-,0.00),304(TATCGCGAGAAC,+,0.00)	307(CGCG,+,0.00),307(CGCG,-,0.00),482(CGCG,+,0.00),482(CGCG,-,0.00)
Kaiso_repro1605	chr5	133860540	133860809	0.066914	0.555556		11(CGCG,+,0.00),11(CGCG,-,0.00),194(CGCG,+,0.00),194(CGCG,-,0.00)
Kaiso_repro1606	chr5	134181450	134181809	0.122563	0.708333	145(GGTCTCGCGATG,-,0.00),147(TCTCGCGATGCG,+,0.00),179(GCCCTCGCGAGC,-,0.00)	77(CGCG,+,0.00),77(CGCG,-,0.00),150(CGCG,+,0.00),150(CGCG,-,0.00),175(CGCG,+,0.00),175(CGCG,-,0.00),184(CGCG,+,0.00),184(CGCG,-,0.00),192(CGCG,+,0.00),192(CGCG,-,0.00),261(CGCG,+,0.00),261(CGCG,-,0.00),270(CGCG,+,0.00),270(CGCG,-,0.00)
Kaiso_repro1607	chr5	137090010	137090489	0.102296	0.66875		52(CGCG,+,0.00),52(CGCG,-,0.00),54(CGCG,+,0.00),54(CGCG,-,0.00),56(CGCG,+,0.00),56(CGCG,-,0.00),149(CGCG,+,0.00),149(CGCG,-,0.00),190(CGCG,+,0.00),190(CGCG,-,0.00),207(CGCG,+,0.00),207(CGCG,-,0.00),300(CGCG,+,0.00),300(CGCG,-,0.00),310(CGCG,+,0.00),310(CGCG,-,0.00),333(CGCG,+,0.00),333(CGCG,-,0.00),401(CGCG,+,0.00),401(CGCG,-,0.00)
Kaiso_repro1608	chr5	137800560	137800769	0.095694	0.709524	107(GATCCCGCGAGC,-,0.00),109(TCCCGCGAGCGC,+,0.00)	57(CGCG,+,0.00),57(CGCG,-,0.00),59(CGCG,+,0.00),59(CGCG,-,0.00),112(CGCG,+,0.00),112(CGCG,-,0.00)
Kaiso_repro1609	chr5	137878980	137879369	0.095116	0.635897	191(GCTCTCGCGAGT,-,0.00),193(TCTCGCGAGTTT,+,0.00)	31(CGCG,+,0.00),31(CGCG,-,0.00),98(CGCG,+,0.00),98(CGCG,-,0.00),196(CGCG,+,0.00),196(CGCG,-,0.00),343(CGCG,+,0.00),343(CGCG,-,0.00),345(CGCG,+,0.00),345(CGCG,-,0.00),371(CGCG,+,0.00),371(CGCG,-,0.00),386(CGCG,+,0.00),386(CGCG,-,0.00)
Kaiso_repro161	chr14	61789500	61789769	0.040892	0.47037	98(ATTCTCGCGAGT,-,0.00),100(TCTCGCGAGTAT,+,0.00)	103(CGCG,+,0.00),103(CGCG,-,0.00)
Kaiso_repro1610	chr5	137911020	137911439	0.090692	0.638095		45(CGCG,+,0.00),45(CGCG,-,0.00),152(CGCG,+,0.00),152(CGCG,-,0.00),408(CGCG,+,0.00),408(CGCG,-,0.00)
Kaiso_repro1611	chr5	138088620	138089009	0.100257	0.725641		40(CGCG,+,0.00),40(CGCG,-,0.00),72(CGCG,+,0.00),72(CGCG,-,0.00),74(CGCG,+,0.00),74(CGCG,-,0.00),103(CGCG,+,0.00),103(CGCG,-,0.00),128(CGCG,+,0.00),128(CGCG,-,0.00),146(CGCG,+,0.00),146(CGCG,-,0.00),302(CGCG,+,0.00),302(CGCG,-,0.00)
Kaiso_repro1612	chr5	138629160	138629579	0.105012	0.657143	189(TCTCTCGCGAGA,-,0.00),191(TCTCGCGAGAGT,+,0.00)	125(CGCG,+,0.00),125(CGCG,-,0.00),127(CGCG,+,0.00),127(CGCG,-,0.00),153(CGCG,+,0.00),153(CGCG,-,0.00),155(CGCG,+,0.00),155(CGCG,-,0.00),194(CGCG,+,0.00),194(CGCG,-,0.00),278(CGCG,+,0.00),278(CGCG,-,0.00)
Kaiso_repro1613	chr5	138839010	138839159	0.026846	0.52
Kaiso_repro1614	chr5	138940620	138940919	0.12709	0.673333	107(GATCTCGCGAGA,-,0.00),109(TCTCGCGAGATC,+,0.00)	38(CGCG,+,0.00),38(CGCG,-,0.00),40(CGCG,+,0.00),40(CGCG,-,0.00),74(CGCG,+,0.00),74(CGCG,-,0.00),98(CGCG,+,0.00),98(CGCG,-,0.00),112(CGCG,+,0.00),112(CGCG,-,0.00),220(CGCG,+,0.00),220(CGCG,-,0.00),257(CGCG,+,0.00),257(CGCG,-,0.00)
Kaiso_repro1615	chr5	139167150	139167419	0.05948	0.637037		37(CGCG,+,0.00),37(CGCG,-,0.00),163(CGCG,+,0.00),163(CGCG,-,0.00)
Kaiso_repro1616	chr5	139493430	139493819	0.120823	0.748718	195(GATCTCGCGAGA,-,0.00),197(TCTCGCGAGAGT,+,0.00)	114(CGCG,+,0.00),114(CGCG,-,0.00),200(CGCG,+,0.00),200(CGCG,-,0.00),315(CGCG,+,0.00),315(CGCG,-,0.00)
Kaiso_repro1617	chr5	140090760	140090969	0.047847	0.490476		176(CGCG,+,0.00),176(CGCG,-,0.00)
Kaiso_repro1618	chr5	140700300	140700659	0.091922	0.594444	171(CTTTTCGCGAGA,-,0.00),173(TTTCGCGAGAAC,+,0.00)	59(CGCG,+,0.00),59(CGCG,-,0.00),64(CGCG,+,0.00),64(CGCG,-,0.00),176(CGCG,+,0.00),176(CGCG,-,0.00)
Kaiso_repro1619	chr5	141561480	141561659	0.027933	0.488889	64(ATTCTCGTGATG,-,0.00),66(TCTCGTGATGGT,+,0.00),84(GTTCTCACGAGA,-,0.00),86(TCTCACGAGATC,+,0.00)
Kaiso_repro162	chr14	64108200	64108589	0.071979	0.605128	206(GCTCCCGCGATA,-,0.00),208(TCCCGCGATAGC,+,0.00)	203(CGCG,+,0.00),203(CGCG,-,0.00),211(CGCG,+,0.00),211(CGCG,-,0.00),361(CGCG,+,0.00),361(CGCG,-,0.00)
Kaiso_repro1620	chr5	142586100	142586159	0.033898	0.566667
Kaiso_repro1621	chr5	145562340	145562609	0.040892	0.525926		86(CGCG,+,0.00),86(CGCG,-,0.00)
Kaiso_repro1622	chr5	145826460	145826849	0.061697	0.548718	171(CTTACCGCGAGA,-,0.00),173(TACCGCGAGAGG,+,0.00)	18(CGCG,+,0.00),18(CGCG,-,0.00),176(CGCG,+,0.00),176(CGCG,-,0.00)
Kaiso_repro1623	chr5	149778840	149779109	0.011152	0.533333
Kaiso_repro1624	chr5	149779140	149780219	0.017609	0.525926
Kaiso_repro1625	chr5	149780550	149780909	0.011142	0.511111
Kaiso_repro1626	chr5	149781210	149781599	0.010283	0.541026
Kaiso_repro1627	chr5	149781750	149782019	0.007435	0.555556
Kaiso_repro1628	chr5	149782500	149782649	0.013423	0.566667
Kaiso_repro1629	chr5	149787750	149788019	0.007435	0.548148
Kaiso_repro163	chr14	64854510	64854899	0.087404	0.615385	189(TCTCCCGCGAGA,-,0.00),191(TCCCGCGAGACT,+,0.00)	21(CGCG,+,0.00),21(CGCG,-,0.00),132(CGCG,+,0.00),132(CGCG,-,0.00),179(CGCG,+,0.00),179(CGCG,-,0.00),194(CGCG,+,0.00),194(CGCG,-,0.00)
Kaiso_repro1630	chr5	149788140	149788319	0.01676	0.555556
Kaiso_repro1631	chr5	149789340	149789939	0.023372	0.535
Kaiso_repro1632	chr5	149791080	149791469	0.007712	0.535897
Kaiso_repro1633	chr5	149791950	149792129	0.011173	0.505556
Kaiso_repro1634	chr5	150948840	150949079	0.012552	0.4625	98(GATCTCATGAGA,-,0.00),100(TCTCATGAGACT,+,0.00),117(ACTATCACGAGA,-,0.00),119(TATCACGAGAAC,+,0.00)	61(CGCG,+,0.00),61(CGCG,-,0.00)
Kaiso_repro1635	chr5	156599490	156599699	0.009569	0.528571
Kaiso_repro1636	chr5	157403730	157403909	0	0.388889
Kaiso_repro1637	chr5	158883870	158884019	0	0.513333
Kaiso_repro1638	chr5	159846030	159846419	0.064267	0.530769		191(CGCG,+,0.00),191(CGCG,-,0.00),216(CGCG,+,0.00),216(CGCG,-,0.00)
Kaiso_repro1639	chr5	162864390	162864719	0.082067	0.633333	156(CTTCTCGCGAGA,-,0.00),158(TCTCGCGAGAAA,+,0.00)	104(CGCG,+,0.00),104(CGCG,-,0.00),161(CGCG,+,0.00),161(CGCG,-,0.00),205(CGCG,+,0.00),205(CGCG,-,0.00)
Kaiso_repro164	chr14	64970310	64970669	0.142061	0.777778	174(TCTCGCGCGGCT,+,0.00)	12(CGCG,+,0.00),12(CGCG,-,0.00),57(CGCG,+,0.00),57(CGCG,-,0.00),80(CGCG,+,0.00),80(CGCG,-,0.00),128(CGCG,+,0.00),128(CGCG,-,0.00),177(CGCG,+,0.00),177(CGCG,-,0.00),179(CGCG,+,0.00),179(CGCG,-,0.00),189(CGCG,+,0.00),189(CGCG,-,0.00),202(CGCG,+,0.00),202(CGCG,-,0.00),221(CGCG,+,0.00),221(CGCG,-,0.00),292(CGCG,+,0.00),292(CGCG,-,0.00),338(CGCG,+,0.00),338(CGCG,-,0.00)
Kaiso_repro1640	chr5	169010520	169011029	0.070727	0.6	200(CGTCTCGTGAGA,-,0.00),202(TCTCGTGAGACG,+,0.00),219(CTTCTCGCGGGA,-,0.00),221(TCTCGCGGGAAC,+,0.00)	106(CGCG,+,0.00),106(CGCG,-,0.00),183(CGCG,+,0.00),183(CGCG,-,0.00),185(CGCG,+,0.00),185(CGCG,-,0.00),224(CGCG,+,0.00),224(CGCG,-,0.00)
Kaiso_repro1641	chr5	170814600	170814959	0.10585	0.641667	203(GCGCTCGCGAGA,-,0.00),205(GCTCGCGAGATC,+,0.00)	6(CGCG,+,0.00),6(CGCG,-,0.00),56(CGCG,+,0.00),56(CGCG,-,0.00),75(CGCG,+,0.00),75(CGCG,-,0.00),178(CGCG,+,0.00),178(CGCG,-,0.00),180(CGCG,+,0.00),180(CGCG,-,0.00),182(CGCG,+,0.00),182(CGCG,-,0.00),208(CGCG,+,0.00),208(CGCG,-,0.00),236(CGCG,+,0.00),236(CGCG,-,0.00),278(CGCG,+,0.00),278(CGCG,-,0.00)
Kaiso_repro1642	chr5	171538320	171538469	0.040268	0.606667
Kaiso_repro1643	chr5	172571430	172571609	0.083799	0.611111		71(CGCG,+,0.00),71(CGCG,-,0.00)
Kaiso_repro1644	chr5	175788510	175789079	0.079086	0.652632	305(GATCTCGCGCGA,-,0.00),307(TCTCGCGCGAGA,+,0.00),307(TCTCGCGCGAGA,-,0.00),309(TCGCGCGAGACT,+,0.00),361(ACGATCGCGAGA,-,0.00),363(GATCGCGAGACC,+,0.00)	110(CGCG,+,0.00),110(CGCG,-,0.00),300(CGCG,+,0.00),300(CGCG,-,0.00),310(CGCG,+,0.00),310(CGCG,-,0.00),312(CGCG,+,0.00),312(CGCG,-,0.00),366(CGCG,+,0.00),366(CGCG,-,0.00),485(CGCG,+,0.00),485(CGCG,-,0.00)
Kaiso_repro1645	chr5	175815750	175816169	0.062053	0.6		200(CGCG,+,0.00),200(CGCG,-,0.00)
Kaiso_repro1646	chr5	176449440	176449889	0.095768	0.646667	200(AACCTCGCGAGA,-,0.00),202(CCTCGCGAGATT,+,0.00),242(AATCTCGCGATA,-,0.00),244(TCTCGCGATACC,+,0.00)	163(CGCG,+,0.00),163(CGCG,-,0.00),183(CGCG,+,0.00),183(CGCG,-,0.00),205(CGCG,+,0.00),205(CGCG,-,0.00),247(CGCG,+,0.00),247(CGCG,-,0.00),311(CGCG,+,0.00),311(CGCG,-,0.00),332(CGCG,+,0.00),332(CGCG,-,0.00),411(CGCG,+,0.00),411(CGCG,-,0.00),421(CGCG,+,0.00),421(CGCG,-,0.00)
Kaiso_repro1647	chr5	177631470	177631649	0.106145	0.677778		76(CGCG,+,0.00),76(CGCG,-,0.00),78(CGCG,+,0.00),78(CGCG,-,0.00)
Kaiso_repro1648	chr5	180673320	180673679	0.086351	0.641667		12(CGCG,+,0.00),12(CGCG,-,0.00),96(CGCG,+,0.00),96(CGCG,-,0.00),101(CGCG,+,0.00),101(CGCG,-,0.00),201(CGCG,+,0.00),201(CGCG,-,0.00)
Kaiso_repro165	chr14	65380950	65381519	0.075571	0.617544	202(GTTCTCGCGAGG,-,0.00),204(TCTCGCGAGGTT,+,0.00)	207(CGCG,+,0.00),207(CGCG,-,0.00),260(CGCG,+,0.00),260(CGCG,-,0.00),329(CGCG,+,0.00),329(CGCG,-,0.00)
Kaiso_repro166	chr14	65763630	65763869	0.012552	0.4875	93(TTTCTCATGATA,-,0.00),95(TCTCATGATAGT,+,0.00),109(GTTCTCACGAGA,-,0.00),111(TCTCACGAGAGC,+,0.00)
Kaiso_repro167	chr14	66974520	66974729	0.129187	0.7		7(CGCG,+,0.00),7(CGCG,-,0.00),47(CGCG,+,0.00),47(CGCG,-,0.00),125(CGCG,+,0.00),125(CGCG,-,0.00),127(CGCG,+,0.00),127(CGCG,-,0.00),140(CGCG,+,0.00),140(CGCG,-,0.00),169(CGCG,+,0.00),169(CGCG,-,0.00),171(CGCG,+,0.00),171(CGCG,-,0.00),188(CGCG,+,0.00),188(CGCG,-,0.00)
Kaiso_repro168	chr14	67707870	67708169	0.133779	0.713333		57(CGCG,+,0.00),57(CGCG,-,0.00),94(CGCG,+,0.00),94(CGCG,-,0.00),96(CGCG,+,0.00),96(CGCG,-,0.00),124(CGCG,+,0.00),124(CGCG,-,0.00),130(CGCG,+,0.00),130(CGCG,-,0.00),138(CGCG,+,0.00),138(CGCG,-,0.00),162(CGCG,+,0.00),162(CGCG,-,0.00),164(CGCG,+,0.00),164(CGCG,-,0.00)
Kaiso_repro169	chr14	67955040	67955219	0.011173	0.633333
Kaiso_repro17	chr7	26008260	26008289	0	0.5
Kaiso_repro170	chr14	68141550	68141819	0.137546	0.692593		25(CGCG,+,0.00),25(CGCG,-,0.00),130(CGCG,+,0.00),130(CGCG,-,0.00),132(CGCG,+,0.00),132(CGCG,-,0.00),160(CGCG,+,0.00),160(CGCG,-,0.00),162(CGCG,+,0.00),162(CGCG,-,0.00),229(CGCG,+,0.00),229(CGCG,-,0.00)
Kaiso_repro171	chr14	69253530	69253889	0.008357	0.516667
Kaiso_repro172	chr14	69283500	69283679	0.072626	0.655556		18(CGCG,+,0.00),18(CGCG,-,0.00)
Kaiso_repro173	chr14	69377370	69377579	0.033493	0.509524	132(GTTCTCGTGGTA,-,0.00),134(TCTCGTGGTAGT,+,0.00),151(AGTCTCACGAGG,-,0.00),153(TCTCACGAGGTC,+,0.00)
Kaiso_repro174	chr14	69864870	69865319	0.071269	0.517778	161(ATCCTCGCGAGA,-,0.00),163(CCTCGCGAGAGG,+,0.00)	60(CGCG,+,0.00),60(CGCG,-,0.00),81(CGCG,+,0.00),81(CGCG,-,0.00),166(CGCG,+,0.00),166(CGCG,-,0.00)
Kaiso_repro175	chr14	70233510	70233779	0.066914	0.592593		168(CGCG,+,0.00),168(CGCG,-,0.00)
Kaiso_repro176	chr14	70234260	70234619	0.10585	0.686111	188(GGCGTCGCGAGA,-,0.00)	101(CGCG,+,0.00),101(CGCG,-,0.00),179(CGCG,+,0.00),179(CGCG,-,0.00),193(CGCG,+,0.00),193(CGCG,-,0.00),222(CGCG,+,0.00),222(CGCG,-,0.00),228(CGCG,+,0.00),228(CGCG,-,0.00),262(CGCG,+,0.00),262(CGCG,-,0.00)
Kaiso_repro177	chr14	71786820	71787269	0.08686	0.655556	206(TCTCTCGCGAGA,-,0.00),208(TCTCGCGAGACT,+,0.00)	143(CGCG,+,0.00),143(CGCG,-,0.00),161(CGCG,+,0.00),161(CGCG,-,0.00),211(CGCG,+,0.00),211(CGCG,-,0.00),227(CGCG,+,0.00),227(CGCG,-,0.00)
Kaiso_repro178	chr14	74318430	74318819	0.089974	0.646154	181(AATCACGCGAGA,-,0.00),183(TCACGCGAGATT,+,0.00)	85(CGCG,+,0.00),85(CGCG,-,0.00),103(CGCG,+,0.00),103(CGCG,-,0.00),105(CGCG,+,0.00),105(CGCG,-,0.00),186(CGCG,+,0.00),186(CGCG,-,0.00),225(CGCG,+,0.00),225(CGCG,-,0.00),227(CGCG,+,0.00),227(CGCG,-,0.00),240(CGCG,+,0.00),240(CGCG,-,0.00)
Kaiso_repro179	chr14	74417220	74417459	0.062762	0.579167	82(TCTCGCGACGCT,+,0.00)	19(CGCG,+,0.00),19(CGCG,-,0.00),85(CGCG,+,0.00),85(CGCG,-,0.00)
Kaiso_repro18	chr7	26227680	26227859	0.011173	0.383333
Kaiso_repro180	chr14	77923890	77924249	0.052925	0.536111		221(CGCG,+,0.00),221(CGCG,-,0.00),233(CGCG,+,0.00),233(CGCG,-,0.00)
Kaiso_repro181	chr14	81408030	81408239	0.052632	0.580952
Kaiso_repro182	chr14	81687270	81687689	0.116945	0.67619		91(CGCG,+,0.00),91(CGCG,-,0.00),101(CGCG,+,0.00),101(CGCG,-,0.00),110(CGCG,+,0.00),110(CGCG,-,0.00),122(CGCG,+,0.00),122(CGCG,-,0.00),150(CGCG,+,0.00),150(CGCG,-,0.00),160(CGCG,+,0.00),160(CGCG,-,0.00),236(CGCG,+,0.00),236(CGCG,-,0.00),391(CGCG,+,0.00),391(CGCG,-,0.00)
Kaiso_repro183	chr14	90863250	90863429	0.162011	0.738889		50(CGCG,+,0.00),50(CGCG,-,0.00),66(CGCG,+,0.00),66(CGCG,-,0.00),100(CGCG,+,0.00),100(CGCG,-,0.00),115(CGCG,+,0.00),115(CGCG,-,0.00)
Kaiso_repro184	chr14	91604880	91605209	0.00304	0.466667	160(AATCTCGTGAGA,-,0.00),162(TCTCGTGAGAAT,+,0.00)
Kaiso_repro185	chr14	93143520	93143819	0.003344	0.553333
Kaiso_repro186	chr14	97263450	97263779	0.103343	0.654545		144(CGCG,+,0.00),144(CGCG,-,0.00),169(CGCG,+,0.00),169(CGCG,-,0.00),176(CGCG,+,0.00),176(CGCG,-,0.00),313(CGCG,+,0.00),313(CGCG,-,0.00)
Kaiso_repro187	chr14	100704960	100705349	0.143959	0.758974	194(AGTCTCGCGAGG,-,0.00),196(TCTCGCGAGGCC,+,0.00)	6(CGCG,+,0.00),6(CGCG,-,0.00),11(CGCG,+,0.00),11(CGCG,-,0.00),27(CGCG,+,0.00),27(CGCG,-,0.00),97(CGCG,+,0.00),97(CGCG,-,0.00),188(CGCG,+,0.00),188(CGCG,-,0.00),199(CGCG,+,0.00),199(CGCG,-,0.00),338(CGCG,+,0.00),338(CGCG,-,0.00)
Kaiso_repro188	chr14	102414300	102414689	0.077121	0.625641	201(AATCTCGCGAGT,-,0.00),203(TCTCGCGAGTGA,+,0.00)	121(CGCG,+,0.00),121(CGCG,-,0.00),123(CGCG,+,0.00),123(CGCG,-,0.00),206(CGCG,+,0.00),206(CGCG,-,0.00),225(CGCG,+,0.00),225(CGCG,-,0.00)
Kaiso_repro189	chr14	103800090	103800509	0.097852	0.680952	213(GGTCTCGCGAGA,-,0.00),215(TCTCGCGAGACC,+,0.00)	99(CGCG,+,0.00),99(CGCG,-,0.00),218(CGCG,+,0.00),218(CGCG,-,0.00),239(CGCG,+,0.00),239(CGCG,-,0.00),313(CGCG,+,0.00),313(CGCG,-,0.00),343(CGCG,+,0.00),343(CGCG,-,0.00)
Kaiso_repro19	chr7	26228250	26228609	0.011142	0.441667
Kaiso_repro190	chr14	105266580	105266789	0.076555	0.714286	76(AGTATCGCGAGA,-,0.00),78(TATCGCGAGAGA,+,0.00)	81(CGCG,+,0.00),81(CGCG,-,0.00),101(CGCG,+,0.00),101(CGCG,-,0.00),149(CGCG,+,0.00),149(CGCG,-,0.00),151(CGCG,+,0.00),151(CGCG,-,0.00)
Kaiso_repro191	chr14	105766950	105767279	0.173252	0.8	125(GCTCTCGCGAGG,-,0.00),127(TCTCGCGAGGCC,+,0.00)	4(CGCG,+,0.00),4(CGCG,-,0.00),26(CGCG,+,0.00),26(CGCG,-,0.00),28(CGCG,+,0.00),28(CGCG,-,0.00),87(CGCG,+,0.00),87(CGCG,-,0.00),130(CGCG,+,0.00),130(CGCG,-,0.00),171(CGCG,+,0.00),171(CGCG,-,0.00),173(CGCG,+,0.00),173(CGCG,-,0.00),175(CGCG,+,0.00),175(CGCG,-,0.00),186(CGCG,+,0.00),186(CGCG,-,0.00),204(CGCG,+,0.00),204(CGCG,-,0.00),210(CGCG,+,0.00),210(CGCG,-,0.00),246(CGCG,+,0.00),246(CGCG,-,0.00),2…
Kaiso_repro192	chr14	106319700	106320149	0.03118	0.566667		146(CGCG,+,0.00),146(CGCG,-,0.00)
Kaiso_repro193	chr8	11324250	11324489	0.129707	0.679167		96(CGCG,+,0.00),96(CGCG,-,0.00),110(CGCG,+,0.00),110(CGCG,-,0.00),124(CGCG,+,0.00),124(CGCG,-,0.00),147(CGCG,+,0.00),147(CGCG,-,0.00),196(CGCG,+,0.00),196(CGCG,-,0.00)
Kaiso_repro194	chr8	17780010	17780309	0.083612	0.623333		158(CGCG,+,0.00),158(CGCG,-,0.00),231(CGCG,+,0.00),231(CGCG,-,0.00)
Kaiso_repro195	chr8	22462050	22462259	0.100478	0.638095		60(CGCG,+,0.00),60(CGCG,-,0.00),73(CGCG,+,0.00),73(CGCG,-,0.00),116(CGCG,+,0.00),116(CGCG,-,0.00)
Kaiso_repro196	chr8	23056140	23056379	0.012552	0.441667
Kaiso_repro197	chr8	26487510	26487779	0.037175	0.492593
Kaiso_repro198	chr8	27631770	27632009	0.050209	0.595833		154(CGCG,+,0.00),154(CGCG,-,0.00)
Kaiso_repro199	chr8	27950700	27950909	0.07177	0.6	131(TTTACCGCGAGA,-,0.00),133(TACCGCGAGAAT,+,0.00)	136(CGCG,+,0.00),136(CGCG,-,0.00)
Kaiso_repro2	chr7	1110450	1110509	0.101695	0.583333		27(CGCG,+,0.00),27(CGCG,-,0.00)
Kaiso_repro20	chr7	35734470	35734709	0.112971	0.741667	77(GGTCTCGCGAGG,-,0.00),79(TCTCGCGAGGAG,+,0.00)	50(CGCG,+,0.00),50(CGCG,-,0.00),82(CGCG,+,0.00),82(CGCG,-,0.00),92(CGCG,+,0.00),92(CGCG,-,0.00),124(CGCG,+,0.00),124(CGCG,-,0.00)
Kaiso_repro200	chr8	28223370	28223579	0.033493	0.528571
Kaiso_repro201	chr8	28258710	28259279	0.107206	0.603509		105(CGCG,+,0.00),105(CGCG,-,0.00),160(CGCG,+,0.00),160(CGCG,-,0.00),228(CGCG,+,0.00),228(CGCG,-,0.00),254(CGCG,+,0.00),254(CGCG,-,0.00),274(CGCG,+,0.00),274(CGCG,-,0.00),295(CGCG,+,0.00),295(CGCG,-,0.00),355(CGCG,+,0.00),355(CGCG,-,0.00),357(CGCG,+,0.00),357(CGCG,-,0.00),359(CGCG,+,0.00),359(CGCG,-,0.00),381(CGCG,+,0.00),381(CGCG,-,0.00),405(CGCG,+,0.00),405(CGCG,-,0.00),452(CGCG,+,0.00),452(CGCG…
Kaiso_repro202	chr8	28747290	28747709	0.042959	0.540476	200(AGCATCGCGGGA,-,0.00)	205(CGCG,+,0.00),205(CGCG,-,0.00)
Kaiso_repro203	chr8	29386980	29387219	0.046025	0.5875		101(CGCG,+,0.00),101(CGCG,-,0.00)
Kaiso_repro204	chr8	33342390	33342839	0.124722	0.657778		14(CGCG,+,0.00),14(CGCG,-,0.00),23(CGCG,+,0.00),23(CGCG,-,0.00),47(CGCG,+,0.00),47(CGCG,-,0.00),49(CGCG,+,0.00),49(CGCG,-,0.00),63(CGCG,+,0.00),63(CGCG,-,0.00),139(CGCG,+,0.00),139(CGCG,-,0.00),141(CGCG,+,0.00),141(CGCG,-,0.00),166(CGCG,+,0.00),166(CGCG,-,0.00),174(CGCG,+,0.00),174(CGCG,-,0.00),176(CGCG,+,0.00),176(CGCG,-,0.00),178(CGCG,+,0.00),178(CGCG,-,0.00),180(CGCG,+,0.00),180(CGCG,-,0.00),2…
Kaiso_repro205	chr8	33371190	33371399	0.062201	0.542857		102(CGCG,+,0.00),102(CGCG,-,0.00)
Kaiso_repro206	chr8	37593900	37594319	0.112172	0.7	173(CTTCTCGCGTGA,-,0.00),175(TCTCGCGTGAAT,+,0.00)	83(CGCG,+,0.00),83(CGCG,-,0.00),129(CGCG,+,0.00),129(CGCG,-,0.00),154(CGCG,+,0.00),154(CGCG,-,0.00),178(CGCG,+,0.00),178(CGCG,-,0.00),223(CGCG,+,0.00),223(CGCG,-,0.00),300(CGCG,+,0.00),300(CGCG,-,0.00),321(CGCG,+,0.00),321(CGCG,-,0.00),323(CGCG,+,0.00),323(CGCG,-,0.00)
Kaiso_repro207	chr8	37749510	37749659	0	0.46
Kaiso_repro208	chr8	37962840	37963349	0.094303	0.688235	199(ATTCTCGCGAGA,-,0.00),201(TCTCGCGAGAAG,+,0.00)	36(CGCG,+,0.00),36(CGCG,-,0.00),51(CGCG,+,0.00),51(CGCG,-,0.00),76(CGCG,+,0.00),76(CGCG,-,0.00),78(CGCG,+,0.00),78(CGCG,-,0.00),137(CGCG,+,0.00),137(CGCG,-,0.00),179(CGCG,+,0.00),179(CGCG,-,0.00),181(CGCG,+,0.00),181(CGCG,-,0.00),183(CGCG,+,0.00),183(CGCG,-,0.00),204(CGCG,+,0.00),204(CGCG,-,0.00),444(CGCG,+,0.00),444(CGCG,-,0.00),466(CGCG,+,0.00),466(CGCG,-,0.00),475(CGCG,+,0.00),475(CGCG,-,0.00)
Kaiso_repro209	chr8	38088870	38089319	0.129176	0.726667	206(CGTCTCGCGCGA,-,0.00),208(TCTCGCGCGACT,+,0.00),227(CCTCTCGCGACA,-,0.00),229(TCTCGCGACACT,+,0.00)	211(CGCG,+,0.00),211(CGCG,-,0.00),213(CGCG,+,0.00),213(CGCG,-,0.00),232(CGCG,+,0.00),232(CGCG,-,0.00),276(CGCG,+,0.00),276(CGCG,-,0.00),282(CGCG,+,0.00),282(CGCG,-,0.00),284(CGCG,+,0.00),284(CGCG,-,0.00),289(CGCG,+,0.00),289(CGCG,-,0.00),373(CGCG,+,0.00),373(CGCG,-,0.00),412(CGCG,+,0.00),412(CGCG,-,0.00),440(CGCG,+,0.00),440(CGCG,-,0.00)
Kaiso_repro21	chr7	35840370	35840879	0.090373	0.615686	218(AATCTCGCGAGA,-,0.00),220(TCTCGCGAGATG,+,0.00)	38(CGCG,+,0.00),38(CGCG,-,0.00),223(CGCG,+,0.00),223(CGCG,-,0.00),432(CGCG,+,0.00),432(CGCG,-,0.00)
Kaiso_repro210	chr8	38627610	38627879	0.037175	0.577778		87(CGCG,+,0.00),87(CGCG,-,0.00)
Kaiso_repro211	chr8	41386620	41386799	0.111732	0.688889		2(CGCG,+,0.00),2(CGCG,-,0.00),93(CGCG,+,0.00),93(CGCG,-,0.00),134(CGCG,+,0.00),134(CGCG,-,0.00)
Kaiso_repro212	chr8	41909370	41909879	0.104126	0.747059		91(CGCG,+,0.00),91(CGCG,-,0.00),178(CGCG,+,0.00),178(CGCG,-,0.00),197(CGCG,+,0.00),197(CGCG,-,0.00),273(CGCG,+,0.00),273(CGCG,-,0.00),467(CGCG,+,0.00),467(CGCG,-,0.00)
Kaiso_repro213	chr8	42150870	42151049	0.01676	0.511111
Kaiso_repro214	chr8	42248910	42249329	0.102625	0.680952	207(ATTCTCGCGAGA,-,0.00),209(TCTCGCGAGAAT,+,0.00)	15(CGCG,+,0.00),15(CGCG,-,0.00),101(CGCG,+,0.00),101(CGCG,-,0.00),165(CGCG,+,0.00),165(CGCG,-,0.00),202(CGCG,+,0.00),202(CGCG,-,0.00),212(CGCG,+,0.00),212(CGCG,-,0.00),305(CGCG,+,0.00),305(CGCG,-,0.00),307(CGCG,+,0.00),307(CGCG,-,0.00),361(CGCG,+,0.00),361(CGCG,-,0.00),378(CGCG,+,0.00),378(CGCG,-,0.00),380(CGCG,+,0.00),380(CGCG,-,0.00),391(CGCG,+,0.00),391(CGCG,-,0.00)
Kaiso_repro215	chr8	42698280	42698729	0.057906	0.604444	196(CCTCTCGCGAGG,-,0.00),198(TCTCGCGAGGGG,+,0.00)	201(CGCG,+,0.00),201(CGCG,-,0.00),376(CGCG,+,0.00),376(CGCG,-,0.00)
Kaiso_repro216	chr8	42911160	42911429	0.081784	0.640741		105(CGCG,+,0.00),105(CGCG,-,0.00),136(CGCG,+,0.00),136(CGCG,-,0.00),146(CGCG,+,0.00),146(CGCG,-,0.00)
Kaiso_repro217	chr8	42948870	42949079	0.095694	0.652381		11(CGCG,+,0.00),11(CGCG,-,0.00),30(CGCG,+,0.00),30(CGCG,-,0.00),44(CGCG,+,0.00),44(CGCG,-,0.00),137(CGCG,+,0.00),137(CGCG,-,0.00)
Kaiso_repro218	chr8	48873330	48873659	0.148936	0.727273		170(CGCG,+,0.00),170(CGCG,-,0.00),210(CGCG,+,0.00),210(CGCG,-,0.00),250(CGCG,+,0.00),250(CGCG,-,0.00),252(CGCG,+,0.00),252(CGCG,-,0.00),274(CGCG,+,0.00),274(CGCG,-,0.00),295(CGCG,+,0.00),295(CGCG,-,0.00)
Kaiso_repro219	chr8	49862220	49862369	0.020134	0.526667
Kaiso_repro22	chr7	44613420	44613719	0.100334	0.64		6(CGCG,+,0.00),6(CGCG,-,0.00),101(CGCG,+,0.00),101(CGCG,-,0.00),126(CGCG,+,0.00),126(CGCG,-,0.00)
Kaiso_repro220	chr8	52811640	52811999	0.089136	0.677778	193(GATCACGCGAGA,-,0.00),195(TCACGCGAGAGC,+,0.00)	65(CGCG,+,0.00),65(CGCG,-,0.00),152(CGCG,+,0.00),152(CGCG,-,0.00),198(CGCG,+,0.00),198(CGCG,-,0.00)
Kaiso_repro221	chr8	54755430	54755759	0.072948	0.651515		147(CGCG,+,0.00),147(CGCG,-,0.00),166(CGCG,+,0.00),166(CGCG,-,0.00),251(CGCG,+,0.00),251(CGCG,-,0.00)
Kaiso_repro222	chr8	62627280	62627549	0.100372	0.651852	134(GCTCTCGCGAGC,-,0.00),136(TCTCGCGAGCGT,+,0.00)	7(CGCG,+,0.00),7(CGCG,-,0.00),65(CGCG,+,0.00),65(CGCG,-,0.00),139(CGCG,+,0.00),139(CGCG,-,0.00),181(CGCG,+,0.00),181(CGCG,-,0.00)
Kaiso_repro223	chr8	63951210	63951599	0.131105	0.741026	197(ACTCGCGTGAGA,-,0.00),199(TCGCGTGAGACT,+,0.00)	186(CGCG,+,0.00),186(CGCG,-,0.00),200(CGCG,+,0.00),200(CGCG,-,0.00),260(CGCG,+,0.00),260(CGCG,-,0.00),262(CGCG,+,0.00),262(CGCG,-,0.00),318(CGCG,+,0.00),318(CGCG,-,0.00),348(CGCG,+,0.00),348(CGCG,-,0.00),354(CGCG,+,0.00),354(CGCG,-,0.00),360(CGCG,+,0.00),360(CGCG,-,0.00)
Kaiso_repro224	chr8	66922260	66922439	0.01676	0.483333
Kaiso_repro225	chr8	67837650	67837799	0.127517	0.66		7(CGCG,+,0.00),7(CGCG,-,0.00),91(CGCG,+,0.00),91(CGCG,-,0.00),115(CGCG,+,0.00),115(CGCG,-,0.00),117(CGCG,+,0.00),117(CGCG,-,0.00)
Kaiso_repro226	chr8	67940640	67941059	0.088305	0.611905	196(CCGCTCACGAGA,-,0.00),198(GCTCACGAGAAA,+,0.00),208(AATCTCGCGACA,-,0.00),210(TCTCGCGACATC,+,0.00)	72(CGCG,+,0.00),72(CGCG,-,0.00),90(CGCG,+,0.00),90(CGCG,-,0.00),181(CGCG,+,0.00),181(CGCG,-,0.00),213(CGCG,+,0.00),213(CGCG,-,0.00)
Kaiso_repro227	chr8	69218460	69218699	0.012552	0.491667
Kaiso_repro228	chr8	96103470	96103709	0.008368	0.479167	113(GATCTCATGAGA,-,0.00),115(TCTCATGAGAAC,+,0.00),133(ACTATCATGAGA,-,0.00),135(TATCATGAGAAC,+,0.00)
Kaiso_repro229	chr8	96281490	96281759	0.104089	0.651852		27(CGCG,+,0.00),27(CGCG,-,0.00),74(CGCG,+,0.00),74(CGCG,-,0.00),86(CGCG,+,0.00),86(CGCG,-,0.00),161(CGCG,+,0.00),161(CGCG,-,0.00)
Kaiso_repro23	chr7	45039360	45039569	0.129187	0.685714		44(CGCG,+,0.00),44(CGCG,-,0.00),46(CGCG,+,0.00),46(CGCG,-,0.00),48(CGCG,+,0.00),48(CGCG,-,0.00),56(CGCG,+,0.00),56(CGCG,-,0.00),58(CGCG,+,0.00),58(CGCG,-,0.00),60(CGCG,+,0.00),60(CGCG,-,0.00),106(CGCG,+,0.00),106(CGCG,-,0.00),161(CGCG,+,0.00),161(CGCG,-,0.00),193(CGCG,+,0.00),193(CGCG,-,0.00)
Kaiso_repro230	chr8	98290080	98290349	0.141264	0.677778	113(ACCGTCGCGAGA,-,0.00),202(TCTCGCGCGGAC,+,0.00)	118(CGCG,+,0.00),118(CGCG,-,0.00),182(CGCG,+,0.00),182(CGCG,-,0.00),205(CGCG,+,0.00),205(CGCG,-,0.00),207(CGCG,+,0.00),207(CGCG,-,0.00),251(CGCG,+,0.00),251(CGCG,-,0.00)
Kaiso_repro231	chr8	104310960	104311259	0.150502	0.79	112(AGTCTCGCGGGA,-,0.00),114(TCTCGCGGGATC,+,0.00)	76(CGCG,+,0.00),76(CGCG,-,0.00),117(CGCG,+,0.00),117(CGCG,-,0.00)
Kaiso_repro232	chr8	105876960	105877169	0.014354	0.495238	117(GATCTCGTGAGA,-,0.00),119(TCTCGTGAGAAC,+,0.00)
Kaiso_repro233	chr8	109083480	109083689	0.004785	0.4
Kaiso_repro234	chr8	124169430	124169639	0.066986	0.519048		87(CGCG,+,0.00),87(CGCG,-,0.00)
Kaiso_repro235	chr8	124287720	124287959	0.054393	0.491667		84(CGCG,+,0.00),84(CGCG,-,0.00),114(CGCG,+,0.00),114(CGCG,-,0.00)
Kaiso_repro236	chr8	125769720	125769959	0.012552	0.433333
Kaiso_repro237	chr8	141522000	141522299	0.123746	0.683333		1(CGCG,+,0.00),1(CGCG,-,0.00),103(CGCG,+,0.00),103(CGCG,-,0.00),134(CGCG,+,0.00),134(CGCG,-,0.00),146(CGCG,+,0.00),146(CGCG,-,0.00),188(CGCG,+,0.00),188(CGCG,-,0.00),278(CGCG,+,0.00),278(CGCG,-,0.00)
Kaiso_repro238	chr8	142046250	142046429	0.061453	0.655556		55(CGCG,+,0.00),55(CGCG,-,0.00),83(CGCG,+,0.00),83(CGCG,-,0.00)
Kaiso_repro239	chr8	144897960	144898169	0.143541	0.742857		30(CGCG,+,0.00),30(CGCG,-,0.00),32(CGCG,+,0.00),32(CGCG,-,0.00),65(CGCG,+,0.00),65(CGCG,-,0.00),98(CGCG,+,0.00),98(CGCG,-,0.00),100(CGCG,+,0.00),100(CGCG,-,0.00),102(CGCG,+,0.00),102(CGCG,-,0.00),177(CGCG,+,0.00),177(CGCG,-,0.00)
Kaiso_repro24	chr7	55602060	55602539	0.012526	0.564583
Kaiso_repro240	chr8	144911310	144911759	0.153675	0.731111	215(TGTCTCGCGCGA,-,0.00),217(TCTCGCGCGATC,+,0.00),247(ACTCTCGCGAGG,-,0.00),249(TCTCGCGAGGAA,+,0.00)	24(CGCG,+,0.00),24(CGCG,-,0.00),26(CGCG,+,0.00),26(CGCG,-,0.00),67(CGCG,+,0.00),67(CGCG,-,0.00),115(CGCG,+,0.00),115(CGCG,-,0.00),175(CGCG,+,0.00),175(CGCG,-,0.00),184(CGCG,+,0.00),184(CGCG,-,0.00),186(CGCG,+,0.00),186(CGCG,-,0.00),188(CGCG,+,0.00),188(CGCG,-,0.00),220(CGCG,+,0.00),220(CGCG,-,0.00),222(CGCG,+,0.00),222(CGCG,-,0.00),252(CGCG,+,0.00),252(CGCG,-,0.00),272(CGCG,+,0.00),272(CGCG,-,0.0…
Kaiso_repro241	chr8	145149810	145150109	0.153846	0.79		40(CGCG,+,0.00),40(CGCG,-,0.00),55(CGCG,+,0.00),55(CGCG,-,0.00),109(CGCG,+,0.00),109(CGCG,-,0.00),125(CGCG,+,0.00),125(CGCG,-,0.00),175(CGCG,+,0.00),175(CGCG,-,0.00),177(CGCG,+,0.00),177(CGCG,-,0.00),217(CGCG,+,0.00),217(CGCG,-,0.00),236(CGCG,+,0.00),236(CGCG,-,0.00),243(CGCG,+,0.00),243(CGCG,-,0.00),258(CGCG,+,0.00),258(CGCG,-,0.00),260(CGCG,+,0.00),260(CGCG,-,0.00),285(CGCG,+,0.00),285(CGCG,-,0…
Kaiso_repro242	chr8	145159200	145159409	0.100478	0.62381		173(CGCG,+,0.00),173(CGCG,-,0.00)
Kaiso_repro243	chr19	955080	955259	0.039106	0.688889
Kaiso_repro244	chr19	1021470	1021649	0.050279	0.45
Kaiso_repro245	chr19	1095300	1095779	0.091858	0.633333		53(CGCG,+,0.00),53(CGCG,-,0.00),55(CGCG,+,0.00),55(CGCG,-,0.00),65(CGCG,+,0.00),65(CGCG,-,0.00),67(CGCG,+,0.00),67(CGCG,-,0.00),122(CGCG,+,0.00),122(CGCG,-,0.00)
Kaiso_repro246	chr19	1266090	1266269	0.078212	0.65		0(CGCG,+,0.00),0(CGCG,-,0.00)
Kaiso_repro247	chr19	1438170	1438589	0.114558	0.680952	196(AGTCTCGCGATA,-,0.00),198(TCTCGCGATAAC,+,0.00),318(CGTCTCGCGGGG,-,0.00),320(TCTCGCGGGGGC,+,0.00)	128(CGCG,+,0.00),128(CGCG,-,0.00),156(CGCG,+,0.00),156(CGCG,-,0.00),164(CGCG,+,0.00),164(CGCG,-,0.00),201(CGCG,+,0.00),201(CGCG,-,0.00),218(CGCG,+,0.00),218(CGCG,-,0.00),276(CGCG,+,0.00),276(CGCG,-,0.00),323(CGCG,+,0.00),323(CGCG,-,0.00),345(CGCG,+,0.00),345(CGCG,-,0.00)
Kaiso_repro248	chr19	1652700	1653269	0.108963	0.67193		110(CGCG,+,0.00),110(CGCG,-,0.00),137(CGCG,+,0.00),137(CGCG,-,0.00),167(CGCG,+,0.00),167(CGCG,-,0.00),266(CGCG,+,0.00),266(CGCG,-,0.00),372(CGCG,+,0.00),372(CGCG,-,0.00),429(CGCG,+,0.00),429(CGCG,-,0.00),431(CGCG,+,0.00),431(CGCG,-,0.00),477(CGCG,+,0.00),477(CGCG,-,0.00)
Kaiso_repro249	chr19	1905630	1905959	0.094225	0.621212	178(GCTCTCGCGAGT,-,0.00),180(TCTCGCGAGTTT,+,0.00)	4(CGCG,+,0.00),4(CGCG,-,0.00),6(CGCG,+,0.00),6(CGCG,-,0.00),8(CGCG,+,0.00),8(CGCG,-,0.00),10(CGCG,+,0.00),10(CGCG,-,0.00),12(CGCG,+,0.00),12(CGCG,-,0.00),14(CGCG,+,0.00),14(CGCG,-,0.00),45(CGCG,+,0.00),45(CGCG,-,0.00),74(CGCG,+,0.00),74(CGCG,-,0.00),175(CGCG,+,0.00),175(CGCG,-,0.00),183(CGCG,+,0.00),183(CGCG,-,0.00),202(CGCG,+,0.00),202(CGCG,-,0.00)
Kaiso_repro25	chr7	56118990	56119319	0.085106	0.633333		89(CGCG,+,0.00),89(CGCG,-,0.00),162(CGCG,+,0.00),162(CGCG,-,0.00),206(CGCG,+,0.00),206(CGCG,-,0.00),322(CGCG,+,0.00),322(CGCG,-,0.00)
Kaiso_repro250	chr19	2391450	2391629	0.027933	0.466667
Kaiso_repro251	chr19	2479080	2479139	0.033898	0.7
Kaiso_repro252	chr19	2479440	2479559	0.033613	0.683333
Kaiso_repro253	chr19	2557080	2557409	0.054711	0.545455		81(CGCG,+,0.00),81(CGCG,-,0.00)
Kaiso_repro254	chr19	2827950	2828129	0.03352	0.477778	47(GATCTCGTGAGA,-,0.00),49(TCTCGTGAGACT,+,0.00),66(ATTACCACGAGA,-,0.00),68(TACCACGAGAAC,+,0.00)
Kaiso_repro255	chr19	3156240	3156479	0.046025	0.508333
Kaiso_repro256	chr19	3434760	3435149	0.077121	0.630769	189(TCCCGCGATGTC,+,0.00),197(TGTCTCGCGATA,-,0.00),199(TCTCGCGATACT,+,0.00)	183(CGCG,+,0.00),183(CGCG,-,0.00),192(CGCG,+,0.00),192(CGCG,-,0.00),202(CGCG,+,0.00),202(CGCG,-,0.00),262(CGCG,+,0.00),262(CGCG,-,0.00),276(CGCG,+,0.00),276(CGCG,-,0.00)
Kaiso_repro257	chr19	3435180	3435479	0.100334	0.68		105(CGCG,+,0.00),105(CGCG,-,0.00),114(CGCG,+,0.00),114(CGCG,-,0.00),140(CGCG,+,0.00),140(CGCG,-,0.00),204(CGCG,+,0.00),204(CGCG,-,0.00)
Kaiso_repro258	chr19	3666450	3666689	0.046025	0.516667
Kaiso_repro259	chr19	4123950	4124369	0.143198	0.771429	210(CTTCTCGCGATA,-,0.00),212(TCTCGCGATAAC,+,0.00)	0(CGCG,+,0.00),0(CGCG,-,0.00),20(CGCG,+,0.00),20(CGCG,-,0.00),200(CGCG,+,0.00),200(CGCG,-,0.00),215(CGCG,+,0.00),215(CGCG,-,0.00),236(CGCG,+,0.00),236(CGCG,-,0.00),261(CGCG,+,0.00),261(CGCG,-,0.00),317(CGCG,+,0.00),317(CGCG,-,0.00),363(CGCG,+,0.00),363(CGCG,-,0.00),393(CGCG,+,0.00),393(CGCG,-,0.00)
Kaiso_repro26	chr7	65447160	65447399	0.108787	0.716667		57(CGCG,+,0.00),57(CGCG,-,0.00),82(CGCG,+,0.00),82(CGCG,-,0.00),89(CGCG,+,0.00),89(CGCG,-,0.00),121(CGCG,+,0.00),121(CGCG,-,0.00)
Kaiso_repro260	chr19	4402380	4402739	0.122563	0.713889	149(GATCTCGCGAGG,-,0.00),151(TCTCGCGAGGAT,+,0.00)	104(CGCG,+,0.00),104(CGCG,-,0.00),154(CGCG,+,0.00),154(CGCG,-,0.00),224(CGCG,+,0.00),224(CGCG,-,0.00),226(CGCG,+,0.00),226(CGCG,-,0.00),245(CGCG,+,0.00),245(CGCG,-,0.00),267(CGCG,+,0.00),267(CGCG,-,0.00),276(CGCG,+,0.00),276(CGCG,-,0.00),293(CGCG,+,0.00),293(CGCG,-,0.00),336(CGCG,+,0.00),336(CGCG,-,0.00)
Kaiso_repro261	chr19	5790570	5790839	0.074349	0.607407		136(CGCG,+,0.00),136(CGCG,-,0.00),236(CGCG,+,0.00),236(CGCG,-,0.00)
Kaiso_repro262	chr19	5828130	5828519	0.105398	0.666667	164(ACTCTCGCGATA,-,0.00),166(TCTCGCGATAAC,+,0.00)	32(CGCG,+,0.00),32(CGCG,-,0.00),34(CGCG,+,0.00),34(CGCG,-,0.00),74(CGCG,+,0.00),74(CGCG,-,0.00),119(CGCG,+,0.00),119(CGCG,-,0.00),131(CGCG,+,0.00),131(CGCG,-,0.00),152(CGCG,+,0.00),152(CGCG,-,0.00),169(CGCG,+,0.00),169(CGCG,-,0.00),238(CGCG,+,0.00),238(CGCG,-,0.00)
Kaiso_repro263	chr19	5903550	5903999	0.104677	0.646667	237(GCTATCGCGAGA,-,0.00),239(TATCGCGAGACT,+,0.00)	229(CGCG,+,0.00),229(CGCG,-,0.00),242(CGCG,+,0.00),242(CGCG,-,0.00),261(CGCG,+,0.00),261(CGCG,-,0.00),263(CGCG,+,0.00),263(CGCG,-,0.00),318(CGCG,+,0.00),318(CGCG,-,0.00),337(CGCG,+,0.00),337(CGCG,-,0.00),339(CGCG,+,0.00),339(CGCG,-,0.00),345(CGCG,+,0.00),345(CGCG,-,0.00)
Kaiso_repro264	chr19	7600440	7600679	0.108787	0.6875		98(CGCG,+,0.00),98(CGCG,-,0.00),123(CGCG,+,0.00),123(CGCG,-,0.00),195(CGCG,+,0.00),195(CGCG,-,0.00)
Kaiso_repro265	chr19	7755690	7756019	0.012158	0.490909
Kaiso_repro266	chr19	7985190	7985429	0.129707	0.741667	135(GCGCTCGCGAGA,-,0.00),137(GCTCGCGAGAAG,+,0.00)	96(CGCG,+,0.00),96(CGCG,-,0.00),124(CGCG,+,0.00),124(CGCG,-,0.00),140(CGCG,+,0.00),140(CGCG,-,0.00),174(CGCG,+,0.00),174(CGCG,-,0.00)
Kaiso_repro267	chr19	8372790	8373209	0.097852	0.7	199(AGCCTCGCGAGG,-,0.00),201(CCTCGCGAGGGG,+,0.00)	88(CGCG,+,0.00),88(CGCG,-,0.00),183(CGCG,+,0.00),183(CGCG,-,0.00),204(CGCG,+,0.00),204(CGCG,-,0.00),221(CGCG,+,0.00),221(CGCG,-,0.00),280(CGCG,+,0.00),280(CGCG,-,0.00),410(CGCG,+,0.00),410(CGCG,-,0.00)
Kaiso_repro268	chr19	8386110	8386529	0.097852	0.685714	206(GGTATCGCGAGA,-,0.00),208(TATCGCGAGACG,+,0.00)	75(CGCG,+,0.00),75(CGCG,-,0.00),141(CGCG,+,0.00),141(CGCG,-,0.00),198(CGCG,+,0.00),198(CGCG,-,0.00),211(CGCG,+,0.00),211(CGCG,-,0.00),293(CGCG,+,0.00),293(CGCG,-,0.00)
Kaiso_repro269	chr19	8509620	8509799	0.128492	0.705556		29(CGCG,+,0.00),29(CGCG,-,0.00),31(CGCG,+,0.00),31(CGCG,-,0.00),60(CGCG,+,0.00),60(CGCG,-,0.00),111(CGCG,+,0.00),111(CGCG,-,0.00),113(CGCG,+,0.00),113(CGCG,-,0.00)
Kaiso_repro27	chr7	66385740	66386009	0.048327	0.511111		24(CGCG,+,0.00),24(CGCG,-,0.00),176(CGCG,+,0.00),176(CGCG,-,0.00)
Kaiso_repro270	chr19	8578740	8579249	0.11002	0.701961	306(GCTCTCGCGAGA,-,0.00),308(TCTCGCGAGACT,+,0.00)	120(CGCG,+,0.00),120(CGCG,-,0.00),159(CGCG,+,0.00),159(CGCG,-,0.00),165(CGCG,+,0.00),165(CGCG,-,0.00),179(CGCG,+,0.00),179(CGCG,-,0.00),273(CGCG,+,0.00),273(CGCG,-,0.00),311(CGCG,+,0.00),311(CGCG,-,0.00),434(CGCG,+,0.00),434(CGCG,-,0.00)
Kaiso_repro271	chr19	9250830	9251189	0.058496	0.533333	218(AGTCCCGCGAGA,-,0.00),220(TCCCGCGAGAAT,+,0.00)	223(CGCG,+,0.00),223(CGCG,-,0.00)
Kaiso_repro272	chr19	9434790	9435149	0.094708	0.663889		37(CGCG,+,0.00),37(CGCG,-,0.00),43(CGCG,+,0.00),43(CGCG,-,0.00),93(CGCG,+,0.00),93(CGCG,-,0.00),163(CGCG,+,0.00),163(CGCG,-,0.00),261(CGCG,+,0.00),261(CGCG,-,0.00)
Kaiso_repro273	chr19	10215450	10215629	0.022346	0.494444
Kaiso_repro274	chr19	10217040	10217339	0.113712	0.706667		103(CGCG,+,0.00),103(CGCG,-,0.00),152(CGCG,+,0.00),152(CGCG,-,0.00),158(CGCG,+,0.00),158(CGCG,-,0.00),196(CGCG,+,0.00),196(CGCG,-,0.00),222(CGCG,+,0.00),222(CGCG,-,0.00)
Kaiso_repro275	chr19	10346970	10347149	0.03352	0.611111
Kaiso_repro276	chr19	11639490	11639999	0.074656	0.621569	167(CCTCTCGCGAGG,-,0.00),169(TCTCGCGAGGTC,+,0.00)	125(CGCG,+,0.00),125(CGCG,-,0.00),172(CGCG,+,0.00),172(CGCG,-,0.00),243(CGCG,+,0.00),243(CGCG,-,0.00),316(CGCG,+,0.00),316(CGCG,-,0.00),359(CGCG,+,0.00),359(CGCG,-,0.00),373(CGCG,+,0.00),373(CGCG,-,0.00),375(CGCG,+,0.00),375(CGCG,-,0.00),377(CGCG,+,0.00),377(CGCG,-,0.00),394(CGCG,+,0.00),394(CGCG,-,0.00),404(CGCG,+,0.00),404(CGCG,-,0.00)
Kaiso_repro277	chr19	11804760	11804939	0.005587	0.511111	107(GTTCTCACGAGA,-,0.00),109(TCTCACGAGATC,+,0.00)
Kaiso_repro278	chr19	12273660	12274109	0.071269	0.628889	201(CTTCTCGCGGGA,-,0.00),203(TCTCGCGGGATT,+,0.00)	167(CGCG,+,0.00),167(CGCG,-,0.00),206(CGCG,+,0.00),206(CGCG,-,0.00),224(CGCG,+,0.00),224(CGCG,-,0.00),295(CGCG,+,0.00),295(CGCG,-,0.00),432(CGCG,+,0.00),432(CGCG,-,0.00)
Kaiso_repro279	chr19	12792210	12792449	0.066946	0.583333		105(CGCG,+,0.00),105(CGCG,-,0.00),133(CGCG,+,0.00),133(CGCG,-,0.00),187(CGCG,+,0.00),187(CGCG,-,0.00)
Kaiso_repro28	chr7	66461790	66462089	0.083612	0.626667	102(CGTCTCGCGGTA,-,0.00),104(TCTCGCGGTACC,+,0.00)	82(CGCG,+,0.00),82(CGCG,-,0.00),107(CGCG,+,0.00),107(CGCG,-,0.00)
Kaiso_repro280	chr19	12902250	12902489	0.096234	0.7		14(CGCG,+,0.00),14(CGCG,-,0.00),129(CGCG,+,0.00),129(CGCG,-,0.00),207(CGCG,+,0.00),207(CGCG,-,0.00),225(CGCG,+,0.00),225(CGCG,-,0.00),227(CGCG,+,0.00),227(CGCG,-,0.00)
Kaiso_repro281	chr19	12904320	12904589	0.126394	0.748148		5(CGCG,+,0.00),5(CGCG,-,0.00),12(CGCG,+,0.00),12(CGCG,-,0.00),74(CGCG,+,0.00),74(CGCG,-,0.00),90(CGCG,+,0.00),90(CGCG,-,0.00),92(CGCG,+,0.00),92(CGCG,-,0.00),94(CGCG,+,0.00),94(CGCG,-,0.00),162(CGCG,+,0.00),162(CGCG,-,0.00),168(CGCG,+,0.00),168(CGCG,-,0.00),222(CGCG,+,0.00),222(CGCG,-,0.00)
Kaiso_repro282	chr19	13056480	13056719	0.146444	0.704167		56(CGCG,+,0.00),56(CGCG,-,0.00),72(CGCG,+,0.00),72(CGCG,-,0.00),91(CGCG,+,0.00),91(CGCG,-,0.00),157(CGCG,+,0.00),157(CGCG,-,0.00),159(CGCG,+,0.00),159(CGCG,-,0.00),188(CGCG,+,0.00),188(CGCG,-,0.00),190(CGCG,+,0.00),190(CGCG,-,0.00),195(CGCG,+,0.00),195(CGCG,-,0.00),200(CGCG,+,0.00),200(CGCG,-,0.00)
Kaiso_repro283	chr19	13056960	13057259	0.083612	0.663333	135(GCTCTCGCGGGG,-,0.00),137(TCTCGCGGGGCG,+,0.00)	140(CGCG,+,0.00),140(CGCG,-,0.00),147(CGCG,+,0.00),147(CGCG,-,0.00)
Kaiso_repro284	chr19	13263780	13263989	0.08134	0.666667
Kaiso_repro285	chr19	13266000	13266179	0.050279	0.572222
Kaiso_repro286	chr19	14117220	14117399	0.050279	0.511111
Kaiso_repro287	chr19	14228580	14228759	0.134078	0.727778	142(GCTCGCGAGGCC,+,0.00)	72(CGCG,+,0.00),72(CGCG,-,0.00),83(CGCG,+,0.00),83(CGCG,-,0.00),119(CGCG,+,0.00),119(CGCG,-,0.00),145(CGCG,+,0.00),145(CGCG,-,0.00),171(CGCG,+,0.00),171(CGCG,-,0.00)
Kaiso_repro288	chr19	14248140	14248289	0.14094	0.726667		1(CGCG,+,0.00),1(CGCG,-,0.00)
Kaiso_repro289	chr19	14554470	14554949	0.022965	0.545833
Kaiso_repro29	chr7	75677100	75677579	0.075157	0.68125	225(GATCTCACGAGA,-,0.00),227(TCTCACGAGATC,+,0.00),269(ACTCTCGCGAGG,-,0.00),271(TCTCGCGAGGCC,+,0.00)	250(CGCG,+,0.00),250(CGCG,-,0.00),274(CGCG,+,0.00),274(CGCG,-,0.00)
Kaiso_repro290	chr19	15529740	15530009	0.070632	0.596296	210(AATCTCGTGAGA,-,0.00),212(TCTCGTGAGAGC,+,0.00)
Kaiso_repro291	chr19	16653210	16653539	0.155015	0.721212		58(CGCG,+,0.00),58(CGCG,-,0.00),165(CGCG,+,0.00),165(CGCG,-,0.00),167(CGCG,+,0.00),167(CGCG,-,0.00),179(CGCG,+,0.00),179(CGCG,-,0.00),181(CGCG,+,0.00),181(CGCG,-,0.00),199(CGCG,+,0.00),199(CGCG,-,0.00),205(CGCG,+,0.00),205(CGCG,-,0.00),247(CGCG,+,0.00),247(CGCG,-,0.00),249(CGCG,+,0.00),249(CGCG,-,0.00),257(CGCG,+,0.00),257(CGCG,-,0.00),276(CGCG,+,0.00),276(CGCG,-,0.00),306(CGCG,+,0.00),306(CGCG,-…
Kaiso_repro292	chr19	17622750	17623199	0.08686	0.697778		118(CGCG,+,0.00),118(CGCG,-,0.00),232(CGCG,+,0.00),232(CGCG,-,0.00)
Kaiso_repro293	chr19	17634240	17634419	0.03352	0.633333
Kaiso_repro294	chr19	18263670	18264029	0.125348	0.688889	176(AGTCCCGCGGGA,-,0.00),178(TCCCGCGGGATT,+,0.00)	181(CGCG,+,0.00),181(CGCG,-,0.00),343(CGCG,+,0.00),343(CGCG,-,0.00)
Kaiso_repro295	chr19	18530670	18531059	0.131105	0.728205		28(CGCG,+,0.00),28(CGCG,-,0.00),30(CGCG,+,0.00),30(CGCG,-,0.00),128(CGCG,+,0.00),128(CGCG,-,0.00),145(CGCG,+,0.00),145(CGCG,-,0.00),147(CGCG,+,0.00),147(CGCG,-,0.00),162(CGCG,+,0.00),162(CGCG,-,0.00),179(CGCG,+,0.00),179(CGCG,-,0.00),181(CGCG,+,0.00),181(CGCG,-,0.00),210(CGCG,+,0.00),210(CGCG,-,0.00),236(CGCG,+,0.00),236(CGCG,-,0.00),350(CGCG,+,0.00),350(CGCG,-,0.00)
Kaiso_repro296	chr19	19029810	19030079	0.092937	0.6		115(CGCG,+,0.00),115(CGCG,-,0.00),150(CGCG,+,0.00),150(CGCG,-,0.00),157(CGCG,+,0.00),157(CGCG,-,0.00),201(CGCG,+,0.00),201(CGCG,-,0.00),211(CGCG,+,0.00),211(CGCG,-,0.00)
Kaiso_repro297	chr19	19144500	19144619	0.142857	0.658333		42(CGCG,+,0.00),42(CGCG,-,0.00),78(CGCG,+,0.00),78(CGCG,-,0.00),107(CGCG,+,0.00),107(CGCG,-,0.00)
Kaiso_repro298	chr19	19431390	19431809	0.097852	0.628571		192(CGCG,+,0.00),192(CGCG,-,0.00),201(CGCG,+,0.00),201(CGCG,-,0.00),225(CGCG,+,0.00),225(CGCG,-,0.00),227(CGCG,+,0.00),227(CGCG,-,0.00)
Kaiso_repro299	chr19	33182430	33182939	0.070727	0.643137	206(TGTCCCGCGAGA,-,0.00),208(TCCCGCGAGAGT,+,0.00),336(ATTCCCGCGAGG,-,0.00),338(TCCCGCGAGGCC,+,0.00)	211(CGCG,+,0.00),211(CGCG,-,0.00),341(CGCG,+,0.00),341(CGCG,-,0.00),404(CGCG,+,0.00),404(CGCG,-,0.00),431(CGCG,+,0.00),431(CGCG,-,0.00)
Kaiso_repro3	chr7	2001480	2001719	0.033473	0.533333
Kaiso_repro30	chr7	91763940	91764269	0.112462	0.672727		67(CGCG,+,0.00),67(CGCG,-,0.00),168(CGCG,+,0.00),168(CGCG,-,0.00),186(CGCG,+,0.00),186(CGCG,-,0.00),217(CGCG,+,0.00),217(CGCG,-,0.00)
Kaiso_repro300	chr19	34663080	34663439	0.128134	0.736111	218(AGTCTCGCGAGA,-,0.00),220(TCTCGCGAGAGC,+,0.00)	52(CGCG,+,0.00),52(CGCG,-,0.00),54(CGCG,+,0.00),54(CGCG,-,0.00),124(CGCG,+,0.00),124(CGCG,-,0.00),223(CGCG,+,0.00),223(CGCG,-,0.00),231(CGCG,+,0.00),231(CGCG,-,0.00),257(CGCG,+,0.00),257(CGCG,-,0.00),292(CGCG,+,0.00),292(CGCG,-,0.00),297(CGCG,+,0.00),297(CGCG,-,0.00)
Kaiso_repro301	chr19	35168370	35168849	0.118998	0.695833	216(AGTCCCGCGATA,-,0.00),218(TCCCGCGATAGC,+,0.00)	73(CGCG,+,0.00),73(CGCG,-,0.00),89(CGCG,+,0.00),89(CGCG,-,0.00),140(CGCG,+,0.00),140(CGCG,-,0.00),221(CGCG,+,0.00),221(CGCG,-,0.00),319(CGCG,+,0.00),319(CGCG,-,0.00),324(CGCG,+,0.00),324(CGCG,-,0.00),335(CGCG,+,0.00),335(CGCG,-,0.00),343(CGCG,+,0.00),343(CGCG,-,0.00),404(CGCG,+,0.00),404(CGCG,-,0.00),435(CGCG,+,0.00),435(CGCG,-,0.00),437(CGCG,+,0.00),437(CGCG,-,0.00),439(CGCG,+,0.00),439(CGCG,-,0…
Kaiso_repro302	chr19	36239130	36239309	0.061453	0.566667		78(CGCG,+,0.00),78(CGCG,-,0.00),113(CGCG,+,0.00),113(CGCG,-,0.00),115(CGCG,+,0.00),115(CGCG,-,0.00)
Kaiso_repro303	chr19	36249360	36249539	0.03352	0.522222		94(CGCG,+,0.00),94(CGCG,-,0.00)
Kaiso_repro304	chr19	36422550	36422849	0.070234	0.623333	86(CGGCTCGCGAGA,-,0.00),88(GCTCGCGAGACT,+,0.00)	31(CGCG,+,0.00),31(CGCG,-,0.00),91(CGCG,+,0.00),91(CGCG,-,0.00),118(CGCG,+,0.00),118(CGCG,-,0.00),120(CGCG,+,0.00),120(CGCG,-,0.00),122(CGCG,+,0.00),122(CGCG,-,0.00)
Kaiso_repro305	chr19	36980100	36980699	0.071786	0.621667	378(ATTACCGCGAGA,-,0.00),380(TACCGCGAGAAG,+,0.00)	157(CGCG,+,0.00),157(CGCG,-,0.00),159(CGCG,+,0.00),159(CGCG,-,0.00),359(CGCG,+,0.00),359(CGCG,-,0.00),383(CGCG,+,0.00),383(CGCG,-,0.00),481(CGCG,+,0.00),481(CGCG,-,0.00),533(CGCG,+,0.00),533(CGCG,-,0.00)
Kaiso_repro306	chr19	37019460	37019879	0.076372	0.590476		119(CGCG,+,0.00),119(CGCG,-,0.00),157(CGCG,+,0.00),157(CGCG,-,0.00),178(CGCG,+,0.00),178(CGCG,-,0.00),187(CGCG,+,0.00),187(CGCG,-,0.00),209(CGCG,+,0.00),209(CGCG,-,0.00),336(CGCG,+,0.00),336(CGCG,-,0.00)
Kaiso_repro307	chr19	37263600	37264139	0.068646	0.594444	147(AATCTCGCGAGA,-,0.00),149(TCTCGCGAGACG,+,0.00)	87(CGCG,+,0.00),87(CGCG,-,0.00),152(CGCG,+,0.00),152(CGCG,-,0.00)
Kaiso_repro308	chr19	37288530	37288739	0.105263	0.604762		34(CGCG,+,0.00),34(CGCG,-,0.00),173(CGCG,+,0.00),173(CGCG,-,0.00)
Kaiso_repro309	chr19	37329150	37329359	0.057416	0.590476		122(CGCG,+,0.00),122(CGCG,-,0.00)
Kaiso_repro31	chr7	93651960	93652169	0.014354	0.471429	88(GTTCTCGTGATA,-,0.00),90(TCTCGTGATAGT,+,0.00),108(GCTCTCATGAGA,-,0.00),110(TCTCATGAGATC,+,0.00)
Kaiso_repro310	chr19	37341510	37341929	0.054893	0.580952	217(TCTCCCGCGATA,-,0.00),219(TCCCGCGATAAC,+,0.00)	124(CGCG,+,0.00),124(CGCG,-,0.00),222(CGCG,+,0.00),222(CGCG,-,0.00),265(CGCG,+,0.00),265(CGCG,-,0.00),386(CGCG,+,0.00),386(CGCG,-,0.00)
Kaiso_repro311	chr19	37406790	37407179	0.064267	0.620513
Kaiso_repro312	chr19	37569090	37569599	0.088409	0.658824		13(CGCG,+,0.00),13(CGCG,-,0.00),260(CGCG,+,0.00),260(CGCG,-,0.00),276(CGCG,+,0.00),276(CGCG,-,0.00),413(CGCG,+,0.00),413(CGCG,-,0.00),415(CGCG,+,0.00),415(CGCG,-,0.00)
Kaiso_repro313	chr19	37861800	37862189	0.11054	0.702564		79(CGCG,+,0.00),79(CGCG,-,0.00),96(CGCG,+,0.00),96(CGCG,-,0.00),166(CGCG,+,0.00),166(CGCG,-,0.00),184(CGCG,+,0.00),184(CGCG,-,0.00),255(CGCG,+,0.00),255(CGCG,-,0.00),280(CGCG,+,0.00),280(CGCG,-,0.00),293(CGCG,+,0.00),293(CGCG,-,0.00),315(CGCG,+,0.00),315(CGCG,-,0.00)
Kaiso_repro314	chr19	38146770	38147129	0.086351	0.661111	171(AGTATCGCGAGC,-,0.00),173(TATCGCGAGCCT,+,0.00)	176(CGCG,+,0.00),176(CGCG,-,0.00),194(CGCG,+,0.00),194(CGCG,-,0.00),199(CGCG,+,0.00),199(CGCG,-,0.00),236(CGCG,+,0.00),236(CGCG,-,0.00),244(CGCG,+,0.00),244(CGCG,-,0.00),310(CGCG,+,0.00),310(CGCG,-,0.00)
Kaiso_repro315	chr19	38714940	38715209	0.081784	0.655556		39(CGCG,+,0.00),39(CGCG,-,0.00),55(CGCG,+,0.00),55(CGCG,-,0.00),122(CGCG,+,0.00),122(CGCG,-,0.00),192(CGCG,+,0.00),192(CGCG,-,0.00)
Kaiso_repro316	chr19	39891870	39892079	0.014354	0.571429
Kaiso_repro317	chr19	39892890	39893489	0.068447	0.61		397(CGCG,+,0.00),397(CGCG,-,0.00),417(CGCG,+,0.00),417(CGCG,-,0.00),432(CGCG,+,0.00),432(CGCG,-,0.00),458(CGCG,+,0.00),458(CGCG,-,0.00),485(CGCG,+,0.00),485(CGCG,-,0.00)
Kaiso_repro318	chr19	39902520	39902729	0.033493	0.485714
Kaiso_repro319	chr19	39902760	39903209	0.064588	0.546667		112(CGCG,+,0.00),112(CGCG,-,0.00),114(CGCG,+,0.00),114(CGCG,-,0.00),292(CGCG,+,0.00),292(CGCG,-,0.00),321(CGCG,+,0.00),321(CGCG,-,0.00)
Kaiso_repro32	chr7	97831800	97832039	0.020921	0.55
Kaiso_repro320	chr19	39903420	39903599	0.089385	0.716667	92(CACCCCGCGAGA,-,0.00),94(CCCCGCGAGACC,+,0.00)	97(CGCG,+,0.00),97(CGCG,-,0.00)
Kaiso_repro321	chr19	39935970	39936419	0.089087	0.62	225(GTTCTCGCGAGA,-,0.00),227(TCTCGCGAGAGG,+,0.00)	230(CGCG,+,0.00),230(CGCG,-,0.00),419(CGCG,+,0.00),419(CGCG,-,0.00)
Kaiso_repro322	chr19	39971280	39971639	0.111421	0.694444		67(CGCG,+,0.00),67(CGCG,-,0.00),133(CGCG,+,0.00),133(CGCG,-,0.00),195(CGCG,+,0.00),195(CGCG,-,0.00),239(CGCG,+,0.00),239(CGCG,-,0.00),269(CGCG,+,0.00),269(CGCG,-,0.00)
Kaiso_repro323	chr19	40971480	40971779	0.100334	0.7		95(CGCG,+,0.00),95(CGCG,-,0.00),157(CGCG,+,0.00),157(CGCG,-,0.00),159(CGCG,+,0.00),159(CGCG,-,0.00),260(CGCG,+,0.00),260(CGCG,-,0.00),289(CGCG,+,0.00),289(CGCG,-,0.00)
Kaiso_repro324	chr19	41256450	41256659	0.086124	0.6		91(CGCG,+,0.00),91(CGCG,-,0.00),98(CGCG,+,0.00),98(CGCG,-,0.00)
Kaiso_repro325	chr19	41256900	41257319	0.064439	0.566667	195(TCTCTCGAGAGT,+,0.00)	165(CGCG,+,0.00),165(CGCG,-,0.00),217(CGCG,+,0.00),217(CGCG,-,0.00),256(CGCG,+,0.00),256(CGCG,-,0.00)
Kaiso_repro326	chr19	41283120	41283359	0.012552	0.5125
Kaiso_repro327	chr19	42363600	42363929	0.06079	0.587879		206(CGCG,+,0.00),206(CGCG,-,0.00)
Kaiso_repro328	chr19	42364080	42364499	0.116945	0.7	175(GCTCTCGCGAGC,-,0.00),177(TCTCGCGAGCTT,+,0.00),194(ACTCTCGCGAGA,-,0.00),196(TCTCGCGAGACC,+,0.00)	38(CGCG,+,0.00),38(CGCG,-,0.00),62(CGCG,+,0.00),62(CGCG,-,0.00),64(CGCG,+,0.00),64(CGCG,-,0.00),180(CGCG,+,0.00),180(CGCG,-,0.00),199(CGCG,+,0.00),199(CGCG,-,0.00),265(CGCG,+,0.00),265(CGCG,-,0.00),308(CGCG,+,0.00),308(CGCG,-,0.00),344(CGCG,+,0.00),344(CGCG,-,0.00),373(CGCG,+,0.00),373(CGCG,-,0.00),399(CGCG,+,0.00),399(CGCG,-,0.00)
Kaiso_repro329	chr19	42746760	42747389	0.084261	0.611111		1(CGCG,+,0.00),1(CGCG,-,0.00),38(CGCG,+,0.00),38(CGCG,-,0.00),75(CGCG,+,0.00),75(CGCG,-,0.00),122(CGCG,+,0.00),122(CGCG,-,0.00),333(CGCG,+,0.00),333(CGCG,-,0.00),517(CGCG,+,0.00),517(CGCG,-,0.00)
Kaiso_repro33	chr7	98978550	98978729	0.01676	0.594444
Kaiso_repro330	chr19	42748830	42749129	0.050167	0.543333		80(CGCG,+,0.00),80(CGCG,-,0.00),191(CGCG,+,0.00),191(CGCG,-,0.00),193(CGCG,+,0.00),193(CGCG,-,0.00),203(CGCG,+,0.00),203(CGCG,-,0.00)
Kaiso_repro331	chr19	44488590	44488859	0.040892	0.481481	123(TTTCTCGCGATA,-,0.00),125(TCTCGCGATATA,+,0.00)	128(CGCG,+,0.00),128(CGCG,-,0.00)
Kaiso_repro332	chr19	44598450	44598659	0.07177	0.571429		69(CGCG,+,0.00),69(CGCG,-,0.00),112(CGCG,+,0.00),112(CGCG,-,0.00),133(CGCG,+,0.00),133(CGCG,-,0.00),135(CGCG,+,0.00),135(CGCG,-,0.00)
Kaiso_repro333	chr19	45256620	45256859	0.046025	0.658333
Kaiso_repro334	chr19	45458100	45458759	0.084977	0.610606	478(AATCTCGCGCGA,-,0.00),480(TCTCGCGCGATT,+,0.00)	182(CGCG,+,0.00),182(CGCG,-,0.00),483(CGCG,+,0.00),483(CGCG,-,0.00),485(CGCG,+,0.00),485(CGCG,-,0.00)
Kaiso_repro335	chr19	46234140	46234379	0.079498	0.65		235(CGCG,+,0.00),235(CGCG,-,0.00)
Kaiso_repro336	chr19	47363490	47363819	0.103343	0.69697	152(TCCCGCGCGAGC,+,0.00)	107(CGCG,+,0.00),107(CGCG,-,0.00),109(CGCG,+,0.00),109(CGCG,-,0.00),155(CGCG,+,0.00),155(CGCG,-,0.00),157(CGCG,+,0.00),157(CGCG,-,0.00),169(CGCG,+,0.00),169(CGCG,-,0.00),237(CGCG,+,0.00),237(CGCG,-,0.00),265(CGCG,+,0.00),265(CGCG,-,0.00),267(CGCG,+,0.00),267(CGCG,-,0.00),269(CGCG,+,0.00),269(CGCG,-,0.00)
Kaiso_repro337	chr19	47777550	47777819	0.100372	0.714815		32(CGCG,+,0.00),32(CGCG,-,0.00),34(CGCG,+,0.00),34(CGCG,-,0.00),36(CGCG,+,0.00),36(CGCG,-,0.00),99(CGCG,+,0.00),99(CGCG,-,0.00),101(CGCG,+,0.00),101(CGCG,-,0.00),111(CGCG,+,0.00),111(CGCG,-,0.00),113(CGCG,+,0.00),113(CGCG,-,0.00)
Kaiso_repro338	chr19	48948840	48949259	0.066826	0.528571		195(CGCG,+,0.00),195(CGCG,-,0.00),219(CGCG,+,0.00),219(CGCG,-,0.00),337(CGCG,+,0.00),337(CGCG,-,0.00)
Kaiso_repro339	chr19	49127340	49127699	0.094708	0.686111		73(CGCG,+,0.00),73(CGCG,-,0.00),92(CGCG,+,0.00),92(CGCG,-,0.00),133(CGCG,+,0.00),133(CGCG,-,0.00),164(CGCG,+,0.00),164(CGCG,-,0.00),188(CGCG,+,0.00),188(CGCG,-,0.00),212(CGCG,+,0.00),212(CGCG,-,0.00)
Kaiso_repro34	chr7	99102120	99102359	0.087866	0.670833	70(AGGCTCGCGAGA,-,0.00),72(GCTCGCGAGACC,+,0.00)	75(CGCG,+,0.00),75(CGCG,-,0.00),129(CGCG,+,0.00),129(CGCG,-,0.00),131(CGCG,+,0.00),131(CGCG,-,0.00),182(CGCG,+,0.00),182(CGCG,-,0.00)
Kaiso_repro340	chr19	49375380	49375799	0.081146	0.554762		170(CGCG,+,0.00),170(CGCG,-,0.00),258(CGCG,+,0.00),258(CGCG,-,0.00),353(CGCG,+,0.00),353(CGCG,-,0.00)
Kaiso_repro341	chr19	49376220	49376519	0.026756	0.516667		146(CGCG,+,0.00),146(CGCG,-,0.00)
Kaiso_repro342	chr19	49588410	49588619	0.129187	0.714286		44(CGCG,+,0.00),44(CGCG,-,0.00),64(CGCG,+,0.00),64(CGCG,-,0.00),102(CGCG,+,0.00),102(CGCG,-,0.00),104(CGCG,+,0.00),104(CGCG,-,0.00),106(CGCG,+,0.00),106(CGCG,-,0.00),108(CGCG,+,0.00),108(CGCG,-,0.00),132(CGCG,+,0.00),132(CGCG,-,0.00),176(CGCG,+,0.00),176(CGCG,-,0.00),178(CGCG,+,0.00),178(CGCG,-,0.00),193(CGCG,+,0.00),193(CGCG,-,0.00)
Kaiso_repro343	chr19	49954950	49955339	0.056555	0.528205		209(CGCG,+,0.00),209(CGCG,-,0.00)
Kaiso_repro344	chr19	49956420	49956779	0.103064	0.663889	194(GCGCCCGCGAGA,-,0.00),196(GCCCGCGAGATC,+,0.00)	145(CGCG,+,0.00),145(CGCG,-,0.00),179(CGCG,+,0.00),179(CGCG,-,0.00),193(CGCG,+,0.00),193(CGCG,-,0.00),199(CGCG,+,0.00),199(CGCG,-,0.00),320(CGCG,+,0.00),320(CGCG,-,0.00)
Kaiso_repro345	chr19	49999170	49999739	0.089631	0.603509	194(TCCCACGGGAGC,+,0.00),240(ACTCTCGCGATA,-,0.00),242(TCTCGCGATAAT,+,0.00),323(ACTCTCGCGAGA,-,0.00),325(TCTCGCGAGACA,+,0.00)	10(CGCG,+,0.00),10(CGCG,-,0.00),181(CGCG,+,0.00),181(CGCG,-,0.00),245(CGCG,+,0.00),245(CGCG,-,0.00),298(CGCG,+,0.00),298(CGCG,-,0.00),328(CGCG,+,0.00),328(CGCG,-,0.00)
Kaiso_repro346	chr19	50145150	50145389	0.138075	0.704167		13(CGCG,+,0.00),13(CGCG,-,0.00),15(CGCG,+,0.00),15(CGCG,-,0.00),17(CGCG,+,0.00),17(CGCG,-,0.00),19(CGCG,+,0.00),19(CGCG,-,0.00),44(CGCG,+,0.00),44(CGCG,-,0.00),54(CGCG,+,0.00),54(CGCG,-,0.00),96(CGCG,+,0.00),96(CGCG,-,0.00),98(CGCG,+,0.00),98(CGCG,-,0.00),114(CGCG,+,0.00),114(CGCG,-,0.00),140(CGCG,+,0.00),140(CGCG,-,0.00),142(CGCG,+,0.00),142(CGCG,-,0.00)
Kaiso_repro347	chr19	50380140	50380559	0.066826	0.561905	237(TCTCGCGACGGT,+,0.00)	240(CGCG,+,0.00),240(CGCG,-,0.00),390(CGCG,+,0.00),390(CGCG,-,0.00)
Kaiso_repro348	chr19	50433030	50433209	0.094972	0.672222		69(CGCG,+,0.00),69(CGCG,-,0.00),105(CGCG,+,0.00),105(CGCG,-,0.00)
Kaiso_repro349	chr19	50819070	50819519	0.033408	0.604444	248(AGTCTCGCGAGG,-,0.00),250(TCTCGCGAGGTC,+,0.00)	253(CGCG,+,0.00),253(CGCG,-,0.00),408(CGCG,+,0.00),408(CGCG,-,0.00)
Kaiso_repro35	chr7	99679200	99679379	0.089385	0.661111		30(CGCG,+,0.00),30(CGCG,-,0.00),45(CGCG,+,0.00),45(CGCG,-,0.00)
Kaiso_repro350	chr19	51014520	51014939	0.100239	0.664286	213(GCTCTCGCGATA,-,0.00),215(TCTCGCGATAGC,+,0.00)	22(CGCG,+,0.00),22(CGCG,-,0.00),56(CGCG,+,0.00),56(CGCG,-,0.00),119(CGCG,+,0.00),119(CGCG,-,0.00),169(CGCG,+,0.00),169(CGCG,-,0.00),218(CGCG,+,0.00),218(CGCG,-,0.00),237(CGCG,+,0.00),237(CGCG,-,0.00),277(CGCG,+,0.00),277(CGCG,-,0.00)
Kaiso_repro351	chr19	51111270	51111449	0.111732	0.661111	65(GGGCTCGCGGGA,-,0.00),67(GCTCGCGGGAGC,+,0.00)	50(CGCG,+,0.00),50(CGCG,-,0.00),52(CGCG,+,0.00),52(CGCG,-,0.00),70(CGCG,+,0.00),70(CGCG,-,0.00),82(CGCG,+,0.00),82(CGCG,-,0.00),92(CGCG,+,0.00),92(CGCG,-,0.00),94(CGCG,+,0.00),94(CGCG,-,0.00)
Kaiso_repro352	chr19	51228270	51228449	0.139665	0.75	49(GCTCTCGCGCGA,-,0.00),51(TCTCGCGCGACT,+,0.00)	54(CGCG,+,0.00),54(CGCG,-,0.00),56(CGCG,+,0.00),56(CGCG,-,0.00),87(CGCG,+,0.00),87(CGCG,-,0.00),99(CGCG,+,0.00),99(CGCG,-,0.00),164(CGCG,+,0.00),164(CGCG,-,0.00),166(CGCG,+,0.00),166(CGCG,-,0.00)
Kaiso_repro353	chr19	52531440	52531859	0.085919	0.609524		26(CGCG,+,0.00),26(CGCG,-,0.00),132(CGCG,+,0.00),132(CGCG,-,0.00),142(CGCG,+,0.00),142(CGCG,-,0.00),211(CGCG,+,0.00),211(CGCG,-,0.00)
Kaiso_repro354	chr19	53426250	53426549	0.050167	0.546667		91(CGCG,+,0.00),91(CGCG,-,0.00),136(CGCG,+,0.00),136(CGCG,-,0.00)
Kaiso_repro355	chr19	53869200	53869319	0.067227	0.483333		47(CGCG,+,0.00),47(CGCG,-,0.00),92(CGCG,+,0.00),92(CGCG,-,0.00)
Kaiso_repro356	chr19	54704550	54705149	0.083472	0.59	375(ATTCTCGCGAGA,-,0.00),377(TCTCGCGAGATC,+,0.00)	171(CGCG,+,0.00),171(CGCG,-,0.00),380(CGCG,+,0.00),380(CGCG,-,0.00),401(CGCG,+,0.00),401(CGCG,-,0.00),471(CGCG,+,0.00),471(CGCG,-,0.00),549(CGCG,+,0.00),549(CGCG,-,0.00)
Kaiso_repro357	chr19	55770660	55770899	0.09205	0.6125		143(CGCG,+,0.00),143(CGCG,-,0.00)
Kaiso_repro358	chr19	56098680	56098889	0.062201	0.633333	77(AGCCTCGCGAGG,-,0.00),79(CCTCGCGAGGTC,+,0.00)	82(CGCG,+,0.00),82(CGCG,-,0.00)
Kaiso_repro359	chr19	56652210	56652539	0.082067	0.60303		82(CGCG,+,0.00),82(CGCG,-,0.00),84(CGCG,+,0.00),84(CGCG,-,0.00),142(CGCG,+,0.00),142(CGCG,-,0.00),157(CGCG,+,0.00),157(CGCG,-,0.00),204(CGCG,+,0.00),204(CGCG,-,0.00),248(CGCG,+,0.00),248(CGCG,-,0.00),309(CGCG,+,0.00),309(CGCG,-,0.00)
Kaiso_repro36	chr7	99775350	99775559	0.110048	0.638095	115(AACCTCGCGATA,-,0.00),117(CCTCGCGATAGC,+,0.00)	6(CGCG,+,0.00),6(CGCG,-,0.00),91(CGCG,+,0.00),91(CGCG,-,0.00),120(CGCG,+,0.00),120(CGCG,-,0.00),188(CGCG,+,0.00),188(CGCG,-,0.00)
Kaiso_repro360	chr19	56904840	56905259	0.097852	0.638095	187(GATCTCGCGATG,-,0.00),189(TCTCGCGATGTT,+,0.00)	5(CGCG,+,0.00),5(CGCG,-,0.00),26(CGCG,+,0.00),26(CGCG,-,0.00),192(CGCG,+,0.00),192(CGCG,-,0.00),237(CGCG,+,0.00),237(CGCG,-,0.00),416(CGCG,+,0.00),416(CGCG,-,0.00)
Kaiso_repro361	chr19	57874740	57874949	0.114833	0.590476		30(CGCG,+,0.00),30(CGCG,-,0.00),156(CGCG,+,0.00),156(CGCG,-,0.00)
Kaiso_repro362	chr19	57901170	57901469	0.090301	0.62		160(CGCG,+,0.00),160(CGCG,-,0.00)
Kaiso_repro363	chr19	58090290	58090589	0.063545	0.57		45(CGCG,+,0.00),45(CGCG,-,0.00),151(CGCG,+,0.00),151(CGCG,-,0.00),173(CGCG,+,0.00),173(CGCG,-,0.00)
Kaiso_repro364	chr1	1051500	1051649	0.134228	0.746667	80(GCCCGCGCGAGA,-,0.00)	83(CGCG,+,0.00),83(CGCG,-,0.00),85(CGCG,+,0.00),85(CGCG,-,0.00),116(CGCG,+,0.00),116(CGCG,-,0.00),118(CGCG,+,0.00),118(CGCG,-,0.00),120(CGCG,+,0.00),120(CGCG,-,0.00)
Kaiso_repro365	chr1	1243680	1243859	0.167598	0.744444	54(ACGCCCGCGAGA,-,0.00),56(GCCCGCGAGAGC,+,0.00)	2(CGCG,+,0.00),2(CGCG,-,0.00),59(CGCG,+,0.00),59(CGCG,-,0.00),67(CGCG,+,0.00),67(CGCG,-,0.00),78(CGCG,+,0.00),78(CGCG,-,0.00),91(CGCG,+,0.00),91(CGCG,-,0.00),108(CGCG,+,0.00),108(CGCG,-,0.00)
Kaiso_repro366	chr1	1310460	1310939	0.114823	0.683333		79(CGCG,+,0.00),79(CGCG,-,0.00),197(CGCG,+,0.00),197(CGCG,-,0.00),283(CGCG,+,0.00),283(CGCG,-,0.00),285(CGCG,+,0.00),285(CGCG,-,0.00)
Kaiso_repro367	chr1	1446960	1447499	0.124304	0.72037	181(GTTCCCGCGAGA,-,0.00),183(TCCCGCGAGACT,+,0.00)	15(CGCG,+,0.00),15(CGCG,-,0.00),134(CGCG,+,0.00),134(CGCG,-,0.00),186(CGCG,+,0.00),186(CGCG,-,0.00),339(CGCG,+,0.00),339(CGCG,-,0.00),350(CGCG,+,0.00),350(CGCG,-,0.00),471(CGCG,+,0.00),471(CGCG,-,0.00),522(CGCG,+,0.00),522(CGCG,-,0.00),524(CGCG,+,0.00),524(CGCG,-,0.00)
Kaiso_repro368	chr1	1829670	1829969	0.013378	0.466667
Kaiso_repro369	chr1	1830180	1830389	0.004785	0.452381
Kaiso_repro37	chr7	100027320	100027649	0.118541	0.678788	122(GGTCTCGCGGGC,-,0.00),144(GGTCTCGCGGGC,-,0.00)	32(CGCG,+,0.00),32(CGCG,-,0.00),34(CGCG,+,0.00),34(CGCG,-,0.00),47(CGCG,+,0.00),47(CGCG,-,0.00),53(CGCG,+,0.00),53(CGCG,-,0.00),95(CGCG,+,0.00),95(CGCG,-,0.00),97(CGCG,+,0.00),97(CGCG,-,0.00),127(CGCG,+,0.00),127(CGCG,-,0.00),149(CGCG,+,0.00),149(CGCG,-,0.00),189(CGCG,+,0.00),189(CGCG,-,0.00),218(CGCG,+,0.00),218(CGCG,-,0.00),220(CGCG,+,0.00),220(CGCG,-,0.00)
Kaiso_repro370	chr1	3566520	3566729	0.114833	0.685714		57(CGCG,+,0.00),57(CGCG,-,0.00),85(CGCG,+,0.00),85(CGCG,-,0.00),100(CGCG,+,0.00),100(CGCG,-,0.00),191(CGCG,+,0.00),191(CGCG,-,0.00),193(CGCG,+,0.00),193(CGCG,-,0.00)
Kaiso_repro371	chr1	6093300	6093419	0.02521	0.541667
Kaiso_repro372	chr1	6295890	6296279	0.141388	0.764103	214(GTTCTCGCGAGA,-,0.00),216(TCTCGCGAGAAC,+,0.00)	38(CGCG,+,0.00),38(CGCG,-,0.00),62(CGCG,+,0.00),62(CGCG,-,0.00),67(CGCG,+,0.00),67(CGCG,-,0.00),134(CGCG,+,0.00),134(CGCG,-,0.00),200(CGCG,+,0.00),200(CGCG,-,0.00),219(CGCG,+,0.00),219(CGCG,-,0.00),368(CGCG,+,0.00),368(CGCG,-,0.00)
Kaiso_repro373	chr1	6614370	6614789	0.109785	0.702381	221(AATCTCGCGAGA,-,0.00),223(TCTCGCGAGATC,+,0.00)	213(CGCG,+,0.00),213(CGCG,-,0.00),215(CGCG,+,0.00),215(CGCG,-,0.00),226(CGCG,+,0.00),226(CGCG,-,0.00)
Kaiso_repro374	chr1	9599190	9599429	0.062762	0.575	61(GGCCTCGCGAGG,-,0.00),63(CCTCGCGAGGCT,+,0.00)	66(CGCG,+,0.00),66(CGCG,-,0.00),211(CGCG,+,0.00),211(CGCG,-,0.00)
Kaiso_repro375	chr1	10003050	10003319	0.05948	0.607407		142(CGCG,+,0.00),142(CGCG,-,0.00),173(CGCG,+,0.00),173(CGCG,-,0.00)
Kaiso_repro376	chr1	10003410	10003589	0.117318	0.705556		20(CGCG,+,0.00),20(CGCG,-,0.00),160(CGCG,+,0.00),160(CGCG,-,0.00)
Kaiso_repro377	chr1	10490370	10490609	0.138075	0.745833		66(CGCG,+,0.00),66(CGCG,-,0.00),68(CGCG,+,0.00),68(CGCG,-,0.00),103(CGCG,+,0.00),103(CGCG,-,0.00),105(CGCG,+,0.00),105(CGCG,-,0.00),119(CGCG,+,0.00),119(CGCG,-,0.00),124(CGCG,+,0.00),124(CGCG,-,0.00),148(CGCG,+,0.00),148(CGCG,-,0.00)
Kaiso_repro378	chr1	10532460	10532909	0.077951	0.522222	285(TATCGCGCGATT,+,0.00)	92(CGCG,+,0.00),92(CGCG,-,0.00),288(CGCG,+,0.00),288(CGCG,-,0.00),290(CGCG,+,0.00),290(CGCG,-,0.00),335(CGCG,+,0.00),335(CGCG,-,0.00),337(CGCG,+,0.00),337(CGCG,-,0.00)
Kaiso_repro379	chr1	10555350	10555679	0.030395	0.478788		77(CGCG,+,0.00),77(CGCG,-,0.00),187(CGCG,+,0.00),187(CGCG,-,0.00)
Kaiso_repro38	chr7	100183650	100183859	0.119617	0.757143
Kaiso_repro380	chr1	11072280	11072879	0.081803	0.653333		118(CGCG,+,0.00),118(CGCG,-,0.00),120(CGCG,+,0.00),120(CGCG,-,0.00),135(CGCG,+,0.00),135(CGCG,-,0.00),527(CGCG,+,0.00),527(CGCG,-,0.00)
Kaiso_repro381	chr1	11159670	11160089	0.109785	0.680952	238(CGTCTCGCGAGA,-,0.00),240(TCTCGCGAGAGC,+,0.00)	67(CGCG,+,0.00),67(CGCG,-,0.00),97(CGCG,+,0.00),97(CGCG,-,0.00),243(CGCG,+,0.00),243(CGCG,-,0.00),273(CGCG,+,0.00),273(CGCG,-,0.00)
Kaiso_repro382	chr1	11968470	11968889	0.033413	0.521429
Kaiso_repro383	chr1	11969580	11969759	0.067039	0.655556
Kaiso_repro384	chr1	16840410	16840709	0.043478	0.466667		217(CGCG,+,0.00),217(CGCG,-,0.00)
Kaiso_repro385	chr1	16971060	16971359	0.120401	0.71		25(CGCG,+,0.00),25(CGCG,-,0.00),97(CGCG,+,0.00),97(CGCG,-,0.00),160(CGCG,+,0.00),160(CGCG,-,0.00),170(CGCG,+,0.00),170(CGCG,-,0.00),172(CGCG,+,0.00),172(CGCG,-,0.00),189(CGCG,+,0.00),189(CGCG,-,0.00),195(CGCG,+,0.00),195(CGCG,-,0.00),207(CGCG,+,0.00),207(CGCG,-,0.00)
Kaiso_repro386	chr1	17231730	17232089	0.005571	0.380556
Kaiso_repro387	chr1	19638480	19638719	0.158996	0.779167		29(CGCG,+,0.00),29(CGCG,-,0.00),58(CGCG,+,0.00),58(CGCG,-,0.00),60(CGCG,+,0.00),60(CGCG,-,0.00),88(CGCG,+,0.00),88(CGCG,-,0.00),105(CGCG,+,0.00),105(CGCG,-,0.00),117(CGCG,+,0.00),117(CGCG,-,0.00),124(CGCG,+,0.00),124(CGCG,-,0.00),153(CGCG,+,0.00),153(CGCG,-,0.00),193(CGCG,+,0.00),193(CGCG,-,0.00),224(CGCG,+,0.00),224(CGCG,-,0.00)
Kaiso_repro388	chr1	19923210	19923689	0.070981	0.63125	200(CATCTCGCGATA,-,0.00),202(TCTCGCGATATC,+,0.00),257(GCTCTCGCGAGA,-,0.00),259(TCTCGCGAGACT,+,0.00)	205(CGCG,+,0.00),205(CGCG,-,0.00),262(CGCG,+,0.00),262(CGCG,-,0.00),285(CGCG,+,0.00),285(CGCG,-,0.00),316(CGCG,+,0.00),316(CGCG,-,0.00)
Kaiso_repro389	chr1	24127320	24127529	0.129187	0.719048	117(CACCCCGCGAGA,-,0.00),119(CCCCGCGAGAGG,+,0.00)	60(CGCG,+,0.00),60(CGCG,-,0.00),84(CGCG,+,0.00),84(CGCG,-,0.00),86(CGCG,+,0.00),86(CGCG,-,0.00),92(CGCG,+,0.00),92(CGCG,-,0.00),122(CGCG,+,0.00),122(CGCG,-,0.00),187(CGCG,+,0.00),187(CGCG,-,0.00)
Kaiso_repro39	chr7	100303410	100303859	0.111359	0.697778		225(CGCG,+,0.00),225(CGCG,-,0.00),243(CGCG,+,0.00),243(CGCG,-,0.00),310(CGCG,+,0.00),310(CGCG,-,0.00),323(CGCG,+,0.00),323(CGCG,-,0.00),325(CGCG,+,0.00),325(CGCG,-,0.00),360(CGCG,+,0.00),360(CGCG,-,0.00),429(CGCG,+,0.00),429(CGCG,-,0.00)
Kaiso_repro390	chr1	24306540	24307049	0.108055	0.676471	318(CTTCTCGCGAGA,-,0.00),320(TCTCGCGAGACT,+,0.00),389(TTTCCCGCGAGA,-,0.00),391(TCCCGCGAGAAC,+,0.00)	22(CGCG,+,0.00),22(CGCG,-,0.00),255(CGCG,+,0.00),255(CGCG,-,0.00),323(CGCG,+,0.00),323(CGCG,-,0.00),364(CGCG,+,0.00),364(CGCG,-,0.00),394(CGCG,+,0.00),394(CGCG,-,0.00),440(CGCG,+,0.00),440(CGCG,-,0.00)
Kaiso_repro391	chr1	25346100	25346309	0.019139	0.561905
Kaiso_repro392	chr1	25360500	25360739	0.046025	0.654167
Kaiso_repro393	chr1	25573740	25574009	0.089219	0.588889		225(CGCG,+,0.00),225(CGCG,-,0.00)
Kaiso_repro394	chr1	26002620	26002859	0.016736	0.55
Kaiso_repro395	chr1	26146440	26146829	0.095116	0.669231	185(TCCCGCGCGAGT,+,0.00),195(GTTCTCGCGGGA,-,0.00),197(TCTCGCGGGAGC,+,0.00)	102(CGCG,+,0.00),102(CGCG,-,0.00),116(CGCG,+,0.00),116(CGCG,-,0.00),188(CGCG,+,0.00),188(CGCG,-,0.00),190(CGCG,+,0.00),190(CGCG,-,0.00),200(CGCG,+,0.00),200(CGCG,-,0.00),353(CGCG,+,0.00),353(CGCG,-,0.00),373(CGCG,+,0.00),373(CGCG,-,0.00)
Kaiso_repro396	chr1	26758500	26758829	0.091185	0.684848		41(CGCG,+,0.00),41(CGCG,-,0.00),166(CGCG,+,0.00),166(CGCG,-,0.00),185(CGCG,+,0.00),185(CGCG,-,0.00)
Kaiso_repro397	chr1	27019470	27019799	0.06383	0.569697		140(CGCG,+,0.00),140(CGCG,-,0.00),277(CGCG,+,0.00),277(CGCG,-,0.00)
Kaiso_repro398	chr1	27226710	27227189	0.064718	0.560417	254(AGTCTCGCGAGA,-,0.00),256(TCTCGCGAGAAC,+,0.00),456(TCTCATGAGGAC,+,0.00)	103(CGCG,+,0.00),103(CGCG,-,0.00),259(CGCG,+,0.00),259(CGCG,-,0.00),270(CGCG,+,0.00),270(CGCG,-,0.00)
Kaiso_repro399	chr1	27958230	27958379	0.013423	0.593333
Kaiso_repro4	chr7	2272380	2272859	0.129436	0.714583	192(TATCGCGACACT,+,0.00),213(GCTCTCGCGAGA,-,0.00),215(TCTCGCGAGACC,+,0.00)	106(CGCG,+,0.00),106(CGCG,-,0.00),108(CGCG,+,0.00),108(CGCG,-,0.00),195(CGCG,+,0.00),195(CGCG,-,0.00),218(CGCG,+,0.00),218(CGCG,-,0.00),285(CGCG,+,0.00),285(CGCG,-,0.00),392(CGCG,+,0.00),392(CGCG,-,0.00),417(CGCG,+,0.00),417(CGCG,-,0.00),440(CGCG,+,0.00),440(CGCG,-,0.00)
Kaiso_repro40	chr7	100472310	100472849	0.102041	0.640741	314(AGCCGCGCGAGA,-,0.00)	70(CGCG,+,0.00),70(CGCG,-,0.00),193(CGCG,+,0.00),193(CGCG,-,0.00),195(CGCG,+,0.00),195(CGCG,-,0.00),222(CGCG,+,0.00),222(CGCG,-,0.00),254(CGCG,+,0.00),254(CGCG,-,0.00),317(CGCG,+,0.00),317(CGCG,-,0.00),319(CGCG,+,0.00),319(CGCG,-,0.00),376(CGCG,+,0.00),376(CGCG,-,0.00),406(CGCG,+,0.00),406(CGCG,-,0.00),455(CGCG,+,0.00),455(CGCG,-,0.00),464(CGCG,+,0.00),464(CGCG,-,0.00),466(CGCG,+,0.00),466(CGCG,-…
Kaiso_repro400	chr1	28051950	28052369	0.078759	0.619048	200(GGTATCGCGAGA,-,0.00),202(TATCGCGAGAAG,+,0.00)	205(CGCG,+,0.00),205(CGCG,-,0.00),334(CGCG,+,0.00),334(CGCG,-,0.00),357(CGCG,+,0.00),357(CGCG,-,0.00)
Kaiso_repro401	chr1	28499220	28499369	0.026846	0.546667
Kaiso_repro402	chr1	28832160	28832579	0.052506	0.519048	197(GGTCCCGCGGGA,-,0.00),199(TCCCGCGGGAAG,+,0.00),216(ACTACCGCGAGA,-,0.00),218(TACCGCGAGAGG,+,0.00)	54(CGCG,+,0.00),54(CGCG,-,0.00),202(CGCG,+,0.00),202(CGCG,-,0.00),221(CGCG,+,0.00),221(CGCG,-,0.00),324(CGCG,+,0.00),324(CGCG,-,0.00),381(CGCG,+,0.00),381(CGCG,-,0.00)
Kaiso_repro403	chr1	28836480	28836719	0.012552	0.508333
Kaiso_repro404	chr1	28836990	28837289	0.006689	0.486667
Kaiso_repro405	chr1	28908270	28908449	0.111732	0.666667		18(CGCG,+,0.00),18(CGCG,-,0.00),49(CGCG,+,0.00),49(CGCG,-,0.00),126(CGCG,+,0.00),126(CGCG,-,0.00),156(CGCG,+,0.00),156(CGCG,-,0.00)
Kaiso_repro406	chr1	28974960	28975319	0.038997	0.430556		317(CGCG,+,0.00),317(CGCG,-,0.00)
Kaiso_repro407	chr1	29063070	29063129	0.050847	0.583333
Kaiso_repro408	chr1	29508390	29508719	0.139818	0.709091	189(GTCCTCGCGCGA,-,0.00)	12(CGCG,+,0.00),12(CGCG,-,0.00),27(CGCG,+,0.00),27(CGCG,-,0.00),33(CGCG,+,0.00),33(CGCG,-,0.00),35(CGCG,+,0.00),35(CGCG,-,0.00),87(CGCG,+,0.00),87(CGCG,-,0.00),89(CGCG,+,0.00),89(CGCG,-,0.00),139(CGCG,+,0.00),139(CGCG,-,0.00),194(CGCG,+,0.00),194(CGCG,-,0.00),196(CGCG,+,0.00),196(CGCG,-,0.00)
Kaiso_repro409	chr1	31342020	31342169	0.020134	0.613333
Kaiso_repro41	chr7	100473210	100473389	0.094972	0.55	75(GTTCCCGCGAGA,-,0.00),77(TCCCGCGAGAGA,+,0.00)	80(CGCG,+,0.00),80(CGCG,-,0.00)
Kaiso_repro410	chr1	33116580	33116759	0.162011	0.733333		30(CGCG,+,0.00),30(CGCG,-,0.00),32(CGCG,+,0.00),32(CGCG,-,0.00),82(CGCG,+,0.00),82(CGCG,-,0.00),84(CGCG,+,0.00),84(CGCG,-,0.00),98(CGCG,+,0.00),98(CGCG,-,0.00),113(CGCG,+,0.00),113(CGCG,-,0.00),115(CGCG,+,0.00),115(CGCG,-,0.00),130(CGCG,+,0.00),130(CGCG,-,0.00),136(CGCG,+,0.00),136(CGCG,-,0.00)
Kaiso_repro411	chr1	36106950	36107369	0.078759	0.578571	227(ACTGTCGCGAGA,-,0.00),229(TGTCGCGAGAGG,+,0.00)	180(CGCG,+,0.00),180(CGCG,-,0.00),232(CGCG,+,0.00),232(CGCG,-,0.00),253(CGCG,+,0.00),253(CGCG,-,0.00)
Kaiso_repro412	chr1	37945350	37945589	0.050209	0.675	147(AGTCTCGCGGCA,-,0.00)	152(CGCG,+,0.00),152(CGCG,-,0.00)
Kaiso_repro413	chr1	38959020	38959259	0.012552	0.491667	92(GTTCTCATGATA,-,0.00),94(TCTCATGATAGT,+,0.00),112(ATTCTCACGAGA,-,0.00),114(TCTCACGAGATC,+,0.00)
Kaiso_repro414	chr1	40562820	40563059	0.117155	0.704167		110(CGCG,+,0.00),110(CGCG,-,0.00),116(CGCG,+,0.00),116(CGCG,-,0.00),133(CGCG,+,0.00),133(CGCG,-,0.00)
Kaiso_repro415	chr1	40974210	40974479	0.100372	0.662963	133(AGCCTCGCGAGG,-,0.00)	138(CGCG,+,0.00),138(CGCG,-,0.00),155(CGCG,+,0.00),155(CGCG,-,0.00),190(CGCG,+,0.00),190(CGCG,-,0.00),266(CGCG,+,0.00),266(CGCG,-,0.00)
Kaiso_repro416	chr1	41157120	41157539	0.085919	0.652381	161(ATTCTCGCGAGA,-,0.00),163(TCTCGCGAGACC,+,0.00)	166(CGCG,+,0.00),166(CGCG,-,0.00),295(CGCG,+,0.00),295(CGCG,-,0.00),297(CGCG,+,0.00),297(CGCG,-,0.00),299(CGCG,+,0.00),299(CGCG,-,0.00),342(CGCG,+,0.00),342(CGCG,-,0.00),379(CGCG,+,0.00),379(CGCG,-,0.00)
Kaiso_repro417	chr1	42194400	42194789	0.012853	0.579487
Kaiso_repro418	chr1	42921930	42922139	0.057416	0.57619
Kaiso_repro419	chr1	43824360	43824749	0.087404	0.679487	137(ACTCTCGTGATA,-,0.00),139(TCTCGTGATAGC,+,0.00)	121(CGCG,+,0.00),121(CGCG,-,0.00)
Kaiso_repro42	chr7	102064770	102064949	0.044693	0.644444		96(CGCG,+,0.00),96(CGCG,-,0.00)
Kaiso_repro420	chr1	45187170	45187499	0.015198	0.424242		179(CGCG,+,0.00),179(CGCG,-,0.00)
Kaiso_repro421	chr1	45241140	45241259	0.109244	0.525
Kaiso_repro422	chr1	45251910	45252059	0.073826	0.693333		74(CGCG,+,0.00),74(CGCG,-,0.00),99(CGCG,+,0.00),99(CGCG,-,0.00),107(CGCG,+,0.00),107(CGCG,-,0.00)
Kaiso_repro423	chr1	45805440	45805769	0.088146	0.657576		132(CGCG,+,0.00),132(CGCG,-,0.00),172(CGCG,+,0.00),172(CGCG,-,0.00),183(CGCG,+,0.00),183(CGCG,-,0.00),212(CGCG,+,0.00),212(CGCG,-,0.00),224(CGCG,+,0.00),224(CGCG,-,0.00),311(CGCG,+,0.00),311(CGCG,-,0.00),313(CGCG,+,0.00),313(CGCG,-,0.00)
Kaiso_repro424	chr1	45987360	45987809	0.097996	0.675556	236(GATCTCGCGAGA,-,0.00),238(TCTCGCGAGAGT,+,0.00)	48(CGCG,+,0.00),48(CGCG,-,0.00),97(CGCG,+,0.00),97(CGCG,-,0.00),102(CGCG,+,0.00),102(CGCG,-,0.00),194(CGCG,+,0.00),194(CGCG,-,0.00),241(CGCG,+,0.00),241(CGCG,-,0.00),314(CGCG,+,0.00),314(CGCG,-,0.00)
Kaiso_repro425	chr1	46216410	46216649	0.079498	0.6625		37(CGCG,+,0.00),37(CGCG,-,0.00),59(CGCG,+,0.00),59(CGCG,-,0.00),65(CGCG,+,0.00),65(CGCG,-,0.00),82(CGCG,+,0.00),82(CGCG,-,0.00)
Kaiso_repro426	chr1	53018940	53019299	0.111421	0.730556	206(GCTCGCGAGGAG,+,0.00)	115(CGCG,+,0.00),115(CGCG,-,0.00),154(CGCG,+,0.00),154(CGCG,-,0.00),170(CGCG,+,0.00),170(CGCG,-,0.00),186(CGCG,+,0.00),186(CGCG,-,0.00),188(CGCG,+,0.00),188(CGCG,-,0.00),209(CGCG,+,0.00),209(CGCG,-,0.00),262(CGCG,+,0.00),262(CGCG,-,0.00),294(CGCG,+,0.00),294(CGCG,-,0.00),322(CGCG,+,0.00),322(CGCG,-,0.00),333(CGCG,+,0.00),333(CGCG,-,0.00)
Kaiso_repro427	chr1	53308290	53308679	0.136247	0.735897	198(GTTCTCGCGGGA,-,0.00),200(TCTCGCGGGATC,+,0.00)	89(CGCG,+,0.00),89(CGCG,-,0.00),95(CGCG,+,0.00),95(CGCG,-,0.00),136(CGCG,+,0.00),136(CGCG,-,0.00),174(CGCG,+,0.00),174(CGCG,-,0.00),203(CGCG,+,0.00),203(CGCG,-,0.00),381(CGCG,+,0.00),381(CGCG,-,0.00)
Kaiso_repro428	chr1	54519030	54519329	0.090301	0.626667		67(CGCG,+,0.00),67(CGCG,-,0.00),98(CGCG,+,0.00),98(CGCG,-,0.00),191(CGCG,+,0.00),191(CGCG,-,0.00),256(CGCG,+,0.00),256(CGCG,-,0.00)
Kaiso_repro429	chr1	59165580	59165909	0.085106	0.672727	177(GATCCCGCGAGA,-,0.00),179(TCCCGCGAGACG,+,0.00)	182(CGCG,+,0.00),182(CGCG,-,0.00),216(CGCG,+,0.00),216(CGCG,-,0.00)
Kaiso_repro43	chr7	106239210	106239509	0.016722	0.5		147(CGCG,+,0.00),147(CGCG,-,0.00)
Kaiso_repro430	chr1	65614350	65614529	0.117318	0.738889		38(CGCG,+,0.00),38(CGCG,-,0.00),40(CGCG,+,0.00),40(CGCG,-,0.00),51(CGCG,+,0.00),51(CGCG,-,0.00),129(CGCG,+,0.00),129(CGCG,-,0.00)
Kaiso_repro431	chr1	67896030	67896419	0.084833	0.628205		162(CGCG,+,0.00),162(CGCG,-,0.00),192(CGCG,+,0.00),192(CGCG,-,0.00),194(CGCG,+,0.00),194(CGCG,-,0.00),207(CGCG,+,0.00),207(CGCG,-,0.00),209(CGCG,+,0.00),209(CGCG,-,0.00),211(CGCG,+,0.00),211(CGCG,-,0.00),372(CGCG,+,0.00),372(CGCG,-,0.00)
Kaiso_repro432	chr1	67896450	67896809	0.069638	0.602778	222(CCTCTCGCGGGG,-,0.00),224(TCTCGCGGGGAC,+,0.00)	94(CGCG,+,0.00),94(CGCG,-,0.00),103(CGCG,+,0.00),103(CGCG,-,0.00),227(CGCG,+,0.00),227(CGCG,-,0.00),296(CGCG,+,0.00),296(CGCG,-,0.00)
Kaiso_repro433	chr1	70686990	70687199	0.15311	0.733333		9(CGCG,+,0.00),9(CGCG,-,0.00),31(CGCG,+,0.00),31(CGCG,-,0.00),130(CGCG,+,0.00),130(CGCG,-,0.00),132(CGCG,+,0.00),132(CGCG,-,0.00),152(CGCG,+,0.00),152(CGCG,-,0.00)
Kaiso_repro434	chr1	70820160	70820729	0.084359	0.622807	245(CCTCTCGCGAGA,-,0.00),247(TCTCGCGAGAGC,+,0.00)	123(CGCG,+,0.00),123(CGCG,-,0.00),125(CGCG,+,0.00),125(CGCG,-,0.00),250(CGCG,+,0.00),250(CGCG,-,0.00),288(CGCG,+,0.00),288(CGCG,-,0.00),432(CGCG,+,0.00),432(CGCG,-,0.00)
Kaiso_repro435	chr1	78148140	78148739	0.066778	0.556667	206(GGTCCCGCGAGA,-,0.00),208(TCCCGCGAGAAT,+,0.00),225(GATCTCGCGATA,-,0.00),227(TCTCGCGATACA,+,0.00),249(CATCTCGCGAGC,-,0.00),251(TCTCGCGAGCTT,+,0.00)	211(CGCG,+,0.00),211(CGCG,-,0.00),230(CGCG,+,0.00),230(CGCG,-,0.00),254(CGCG,+,0.00),254(CGCG,-,0.00),546(CGCG,+,0.00),546(CGCG,-,0.00),594(CGCG,+,0.00),594(CGCG,-,0.00)
Kaiso_repro436	chr1	78444630	78445349	0.076495	0.556944	204(AATCTCGCGATG,-,0.00),206(TCTCGCGATGTT,+,0.00)	162(CGCG,+,0.00),162(CGCG,-,0.00),209(CGCG,+,0.00),209(CGCG,-,0.00),228(CGCG,+,0.00),228(CGCG,-,0.00),277(CGCG,+,0.00),277(CGCG,-,0.00),300(CGCG,+,0.00),300(CGCG,-,0.00),334(CGCG,+,0.00),334(CGCG,-,0.00),336(CGCG,+,0.00),336(CGCG,-,0.00),512(CGCG,+,0.00),512(CGCG,-,0.00),612(CGCG,+,0.00),612(CGCG,-,0.00),614(CGCG,+,0.00),614(CGCG,-,0.00)
Kaiso_repro437	chr1	87170130	87170309	0.139665	0.733333	82(GTTCCCGCGATA,-,0.00),84(TCCCGCGATAAC,+,0.00)	40(CGCG,+,0.00),40(CGCG,-,0.00),87(CGCG,+,0.00),87(CGCG,-,0.00),115(CGCG,+,0.00),115(CGCG,-,0.00),122(CGCG,+,0.00),122(CGCG,-,0.00)
Kaiso_repro438	chr1	93544530	93544889	0.094708	0.622222		207(CGCG,+,0.00),207(CGCG,-,0.00),220(CGCG,+,0.00),220(CGCG,-,0.00),229(CGCG,+,0.00),229(CGCG,-,0.00),248(CGCG,+,0.00),248(CGCG,-,0.00),288(CGCG,+,0.00),288(CGCG,-,0.00),314(CGCG,+,0.00),314(CGCG,-,0.00)
Kaiso_repro439	chr1	94344540	94344899	0.086351	0.608333		46(CGCG,+,0.00),46(CGCG,-,0.00),117(CGCG,+,0.00),117(CGCG,-,0.00),179(CGCG,+,0.00),179(CGCG,-,0.00),242(CGCG,+,0.00),242(CGCG,-,0.00),251(CGCG,+,0.00),251(CGCG,-,0.00),269(CGCG,+,0.00),269(CGCG,-,0.00)
Kaiso_repro44	chr7	112090770	112091219	0.089087	0.648889		7(CGCG,+,0.00),7(CGCG,-,0.00),240(CGCG,+,0.00),240(CGCG,-,0.00),242(CGCG,+,0.00),242(CGCG,-,0.00)
Kaiso_repro440	chr1	100315380	100315799	0.105012	0.692857	219(GCTCTCGCGAGA,-,0.00),221(TCTCGCGAGACT,+,0.00)	53(CGCG,+,0.00),53(CGCG,-,0.00),103(CGCG,+,0.00),103(CGCG,-,0.00),224(CGCG,+,0.00),224(CGCG,-,0.00),307(CGCG,+,0.00),307(CGCG,-,0.00),347(CGCG,+,0.00),347(CGCG,-,0.00),349(CGCG,+,0.00),349(CGCG,-,0.00)
Kaiso_repro441	chr1	104068350	104068739	0.056555	0.497436	189(GTTCTCGCGAGA,-,0.00),191(TCTCGCGAGAAG,+,0.00)	138(CGCG,+,0.00),138(CGCG,-,0.00),194(CGCG,+,0.00),194(CGCG,-,0.00),246(CGCG,+,0.00),246(CGCG,-,0.00),287(CGCG,+,0.00),287(CGCG,-,0.00)
Kaiso_repro442	chr1	104326500	104326739	0.008368	0.504167	119(GATCTCACGAGA,-,0.00),121(TCTCACGAGAAC,+,0.00),139(ACTCTCATGAGA,-,0.00),141(TCTCATGAGAAC,+,0.00)
Kaiso_repro443	chr1	109618680	109618919	0.066946	0.545833		140(CGCG,+,0.00),140(CGCG,-,0.00)
Kaiso_repro444	chr1	110036400	110036759	0.08078	0.638889	166(GCTCTCGCGGGA,-,0.00),168(TCTCGCGGGAGC,+,0.00)	171(CGCG,+,0.00),171(CGCG,-,0.00),198(CGCG,+,0.00),198(CGCG,-,0.00),298(CGCG,+,0.00),298(CGCG,-,0.00),348(CGCG,+,0.00),348(CGCG,-,0.00)
Kaiso_repro445	chr1	110576910	110577359	0.051225	0.522222	199(AATATCGCGAGG,-,0.00),201(TATCGCGAGGTA,+,0.00),285(AATCACGCGAGA,-,0.00),287(TCACGCGAGAGT,+,0.00)	204(CGCG,+,0.00),204(CGCG,-,0.00),290(CGCG,+,0.00),290(CGCG,-,0.00),317(CGCG,+,0.00),317(CGCG,-,0.00)
Kaiso_repro446	chr1	110880900	110881829	0.081808	0.596774	507(CCTCTCGCGACA,-,0.00),509(TCTCGCGACATC,+,0.00),721(TCTCTCGCGATA,-,0.00),723(TCTCGCGATATC,+,0.00)	52(CGCG,+,0.00),52(CGCG,-,0.00),120(CGCG,+,0.00),120(CGCG,-,0.00),194(CGCG,+,0.00),194(CGCG,-,0.00),210(CGCG,+,0.00),210(CGCG,-,0.00),227(CGCG,+,0.00),227(CGCG,-,0.00),229(CGCG,+,0.00),229(CGCG,-,0.00),231(CGCG,+,0.00),231(CGCG,-,0.00),477(CGCG,+,0.00),477(CGCG,-,0.00),512(CGCG,+,0.00),512(CGCG,-,0.00),726(CGCG,+,0.00),726(CGCG,-,0.00)
Kaiso_repro447	chr1	111742920	111743159	0.025105	0.545833
Kaiso_repro448	chr1	111991740	111992339	0.066778	0.578333	176(CTTCTCGCGAGA,-,0.00),178(TCTCGCGAGAAT,+,0.00),259(CTTCTCGCGATA,-,0.00),261(TCTCGCGATAAT,+,0.00),322(CATCTCGCGAGA,-,0.00),324(TCTCGCGAGACT,+,0.00)	181(CGCG,+,0.00),181(CGCG,-,0.00),264(CGCG,+,0.00),264(CGCG,-,0.00),327(CGCG,+,0.00),327(CGCG,-,0.00)
Kaiso_repro449	chr1	112298220	112298729	0.078585	0.656863	297(AGCACCGCGAGA,-,0.00)	67(CGCG,+,0.00),67(CGCG,-,0.00),235(CGCG,+,0.00),235(CGCG,-,0.00),302(CGCG,+,0.00),302(CGCG,-,0.00),317(CGCG,+,0.00),317(CGCG,-,0.00),472(CGCG,+,0.00),472(CGCG,-,0.00)
Kaiso_repro45	chr7	117823890	117824429	0.092764	0.612963	269(ACTCTCACGATA,-,0.00),271(TCTCACGATATT,+,0.00)	183(CGCG,+,0.00),183(CGCG,-,0.00),322(CGCG,+,0.00),322(CGCG,-,0.00),438(CGCG,+,0.00),438(CGCG,-,0.00),457(CGCG,+,0.00),457(CGCG,-,0.00),468(CGCG,+,0.00),468(CGCG,-,0.00)
Kaiso_repro450	chr1	113250060	113250269	0.066986	0.680952	78(GACCTCGCGGGA,-,0.00),80(CCTCGCGGGAAG,+,0.00)	83(CGCG,+,0.00),83(CGCG,-,0.00),135(CGCG,+,0.00),135(CGCG,-,0.00)
Kaiso_repro451	chr1	114447750	114448079	0.088146	0.648485		42(CGCG,+,0.00),42(CGCG,-,0.00),122(CGCG,+,0.00),122(CGCG,-,0.00),193(CGCG,+,0.00),193(CGCG,-,0.00),195(CGCG,+,0.00),195(CGCG,-,0.00),228(CGCG,+,0.00),228(CGCG,-,0.00),230(CGCG,+,0.00),230(CGCG,-,0.00),256(CGCG,+,0.00),256(CGCG,-,0.00)
Kaiso_repro452	chr1	115300140	115300859	0.058414	0.595833	479(TCTCTCGCGAGA,-,0.00),481(TCTCGCGAGAGT,+,0.00)	67(CGCG,+,0.00),67(CGCG,-,0.00),167(CGCG,+,0.00),167(CGCG,-,0.00),484(CGCG,+,0.00),484(CGCG,-,0.00),506(CGCG,+,0.00),506(CGCG,-,0.00)
Kaiso_repro453	chr1	116961000	116961419	0.090692	0.688095		213(CGCG,+,0.00),213(CGCG,-,0.00),215(CGCG,+,0.00),215(CGCG,-,0.00),233(CGCG,+,0.00),233(CGCG,-,0.00),276(CGCG,+,0.00),276(CGCG,-,0.00),292(CGCG,+,0.00),292(CGCG,-,0.00),338(CGCG,+,0.00),338(CGCG,-,0.00),382(CGCG,+,0.00),382(CGCG,-,0.00)
Kaiso_repro454	chr1	119683110	119683469	0.075209	0.625	20(AACCTCGCGGGA,-,0.00)	25(CGCG,+,0.00),25(CGCG,-,0.00),40(CGCG,+,0.00),40(CGCG,-,0.00),129(CGCG,+,0.00),129(CGCG,-,0.00),220(CGCG,+,0.00),220(CGCG,-,0.00),240(CGCG,+,0.00),240(CGCG,-,0.00)
Kaiso_repro455	chr1	120191010	120191249	0.112971	0.725		109(CGCG,+,0.00),109(CGCG,-,0.00),142(CGCG,+,0.00),142(CGCG,-,0.00),171(CGCG,+,0.00),171(CGCG,-,0.00)
Kaiso_repro456	chr1	121484910	121485119	0.019139	0.404762
Kaiso_repro457	chr1	144534030	144534299	0.026022	0.437037		157(CGCG,+,0.00),157(CGCG,-,0.00)
Kaiso_repro458	chr1	145382760	145383209	0.037862	0.431111		147(CGCG,+,0.00),147(CGCG,-,0.00)
Kaiso_repro459	chr1	145507560	145507739	0.078212	0.577778
Kaiso_repro46	chr7	120591030	120591269	0.112971	0.658333	60(TCTCACGGTAAC,+,0.00)	3(CGCG,+,0.00),3(CGCG,-,0.00),119(CGCG,+,0.00),119(CGCG,-,0.00),121(CGCG,+,0.00),121(CGCG,-,0.00),137(CGCG,+,0.00),137(CGCG,-,0.00),235(CGCG,+,0.00),235(CGCG,-,0.00)
Kaiso_repro460	chr1	145516140	145516529	0.071979	0.615385	167(TCCCTCGCGAGG,-,0.00)	114(CGCG,+,0.00),114(CGCG,-,0.00),172(CGCG,+,0.00),172(CGCG,-,0.00),190(CGCG,+,0.00),190(CGCG,-,0.00),237(CGCG,+,0.00),237(CGCG,-,0.00)
Kaiso_repro461	chr1	146555970	146556449	0.058455	0.50625		73(CGCG,+,0.00),73(CGCG,-,0.00),402(CGCG,+,0.00),402(CGCG,-,0.00)
Kaiso_repro462	chr1	147735750	147736199	0.044543	0.468889		187(CGCG,+,0.00),187(CGCG,-,0.00),281(CGCG,+,0.00),281(CGCG,-,0.00)
Kaiso_repro463	chr1	148241460	148241759	0.056856	0.49		156(CGCG,+,0.00),156(CGCG,-,0.00)
Kaiso_repro464	chr1	149858430	149858759	0.097264	0.60303		128(CGCG,+,0.00),128(CGCG,-,0.00),144(CGCG,+,0.00),144(CGCG,-,0.00),155(CGCG,+,0.00),155(CGCG,-,0.00),214(CGCG,+,0.00),214(CGCG,-,0.00),235(CGCG,+,0.00),235(CGCG,-,0.00),301(CGCG,+,0.00),301(CGCG,-,0.00),324(CGCG,+,0.00),324(CGCG,-,0.00)
Kaiso_repro465	chr1	149859030	149859449	0.083532	0.611905		204(CGCG,+,0.00),204(CGCG,-,0.00),227(CGCG,+,0.00),227(CGCG,-,0.00),254(CGCG,+,0.00),254(CGCG,-,0.00),314(CGCG,+,0.00),314(CGCG,-,0.00),373(CGCG,+,0.00),373(CGCG,-,0.00),384(CGCG,+,0.00),384(CGCG,-,0.00),400(CGCG,+,0.00),400(CGCG,-,0.00)
Kaiso_repro466	chr1	150241260	150241469	0.086124	0.7		8(CGCG,+,0.00),8(CGCG,-,0.00),26(CGCG,+,0.00),26(CGCG,-,0.00),41(CGCG,+,0.00),41(CGCG,-,0.00),58(CGCG,+,0.00),58(CGCG,-,0.00),127(CGCG,+,0.00),127(CGCG,-,0.00)
Kaiso_repro467	chr1	151138380	151138739	0.066852	0.555556		20(CGCG,+,0.00),20(CGCG,-,0.00),92(CGCG,+,0.00),92(CGCG,-,0.00)
Kaiso_repro468	chr1	151763880	151764119	0.062762	0.620833	96(AGCCTCGCGAGA,-,0.00),98(CCTCGCGAGACC,+,0.00)	101(CGCG,+,0.00),101(CGCG,-,0.00),147(CGCG,+,0.00),147(CGCG,-,0.00)
Kaiso_repro469	chr1	153935730	153936029	0.083612	0.676667	240(CCTCGCGAGGGT,+,0.00)	137(CGCG,+,0.00),137(CGCG,-,0.00),243(CGCG,+,0.00),243(CGCG,-,0.00),268(CGCG,+,0.00),268(CGCG,-,0.00),270(CGCG,+,0.00),270(CGCG,-,0.00)
Kaiso_repro47	chr7	128116620	128116949	0.082067	0.636364		162(CGCG,+,0.00),162(CGCG,-,0.00),285(CGCG,+,0.00),285(CGCG,-,0.00),287(CGCG,+,0.00),287(CGCG,-,0.00)
Kaiso_repro470	chr1	154908960	154909349	0.100257	0.638462		176(CGCG,+,0.00),176(CGCG,-,0.00),217(CGCG,+,0.00),217(CGCG,-,0.00),265(CGCG,+,0.00),265(CGCG,-,0.00),267(CGCG,+,0.00),267(CGCG,-,0.00),278(CGCG,+,0.00),278(CGCG,-,0.00),313(CGCG,+,0.00),313(CGCG,-,0.00),354(CGCG,+,0.00),354(CGCG,-,0.00)
Kaiso_repro471	chr1	154946970	154947179	0.07177	0.547619		186(CGCG,+,0.00),186(CGCG,-,0.00)
Kaiso_repro472	chr1	155214390	155214629	0.083682	0.616667		2(CGCG,+,0.00),2(CGCG,-,0.00),49(CGCG,+,0.00),49(CGCG,-,0.00)
Kaiso_repro473	chr1	155232060	155232449	0.059126	0.571795		191(CGCG,+,0.00),191(CGCG,-,0.00),319(CGCG,+,0.00),319(CGCG,-,0.00)
Kaiso_repro474	chr1	155278320	155278799	0.070981	0.589583		135(CGCG,+,0.00),135(CGCG,-,0.00),223(CGCG,+,0.00),223(CGCG,-,0.00),259(CGCG,+,0.00),259(CGCG,-,0.00),277(CGCG,+,0.00),277(CGCG,-,0.00),364(CGCG,+,0.00),364(CGCG,-,0.00)
Kaiso_repro475	chr1	155715240	155715449	0.095694	0.685714	173(TCTCGCGGCAAC,+,0.00)	73(CGCG,+,0.00),73(CGCG,-,0.00),80(CGCG,+,0.00),80(CGCG,-,0.00),176(CGCG,+,0.00),176(CGCG,-,0.00)
Kaiso_repro476	chr1	156024450	156024749	0.070234	0.636667	24(CCTCGCGAGGCC,+,0.00)	27(CGCG,+,0.00),27(CGCG,-,0.00),64(CGCG,+,0.00),64(CGCG,-,0.00),175(CGCG,+,0.00),175(CGCG,-,0.00)
Kaiso_repro477	chr1	156097020	156097229	0.019139	0.557143
Kaiso_repro478	chr1	156182790	156183239	0.073497	0.584444	227(AATCCCGCGAGG,-,0.00),229(TCCCGCGAGGTC,+,0.00)	194(CGCG,+,0.00),194(CGCG,-,0.00),232(CGCG,+,0.00),232(CGCG,-,0.00),259(CGCG,+,0.00),259(CGCG,-,0.00),261(CGCG,+,0.00),261(CGCG,-,0.00),277(CGCG,+,0.00),277(CGCG,-,0.00)
Kaiso_repro479	chr1	156252450	156252839	0.082262	0.648718	187(AATCTCGCGATG,-,0.00),189(TCTCGCGATGGC,+,0.00),238(AATCTCGCGAAA,-,0.00),240(TCTCGCGAAACT,+,0.00)	161(CGCG,+,0.00),161(CGCG,-,0.00),192(CGCG,+,0.00),192(CGCG,-,0.00),243(CGCG,+,0.00),243(CGCG,-,0.00)
Kaiso_repro48	chr7	128171220	128171459	0.096234	0.683333	151(AATCTCGCGAGG,-,0.00),153(TCTCGCGAGGAA,+,0.00)	9(CGCG,+,0.00),9(CGCG,-,0.00),156(CGCG,+,0.00),156(CGCG,-,0.00),168(CGCG,+,0.00),168(CGCG,-,0.00)
Kaiso_repro480	chr1	159893520	159893699	0.027933	0.588889
Kaiso_repro481	chr1	160232160	160232459	0.110368	0.67		194(CGCG,+,0.00),194(CGCG,-,0.00),196(CGCG,+,0.00),196(CGCG,-,0.00)
Kaiso_repro482	chr1	160370130	160370369	0.104603	0.775		10(CGCG,+,0.00),10(CGCG,-,0.00),106(CGCG,+,0.00),106(CGCG,-,0.00),164(CGCG,+,0.00),164(CGCG,-,0.00)
Kaiso_repro483	chr1	160596600	160596779	0	0.561111
Kaiso_repro484	chr1	161136150	161136389	0.066946	0.620833	49(TGCCGCGAGAAC,+,0.00)	45(CGCG,+,0.00),45(CGCG,-,0.00),52(CGCG,+,0.00),52(CGCG,-,0.00)
Kaiso_repro485	chr1	161735910	161736269	0.050139	0.513889
Kaiso_repro486	chr1	165738000	165738479	0.066806	0.547917	241(AATCTCGCGAGA,-,0.00),243(TCTCGCGAGAAT,+,0.00)	246(CGCG,+,0.00),246(CGCG,-,0.00),333(CGCG,+,0.00),333(CGCG,-,0.00),335(CGCG,+,0.00),335(CGCG,-,0.00)
Kaiso_repro487	chr1	167905590	167906009	0.054893	0.588095	206(CATCTCGCGAGA,-,0.00),208(TCTCGCGAGAAA,+,0.00)	211(CGCG,+,0.00),211(CGCG,-,0.00)
Kaiso_repro488	chr1	174173760	174174089	0.009119	0.493939	170(GTTCTCACGAGA,-,0.00),172(TCTCACGAGATG,+,0.00)
Kaiso_repro489	chr1	174968790	174969269	0.125261	0.660417	172(TCGCTCGCGAGA,-,0.00),174(GCTCGCGAGACT,+,0.00)	101(CGCG,+,0.00),101(CGCG,-,0.00),177(CGCG,+,0.00),177(CGCG,-,0.00),310(CGCG,+,0.00),310(CGCG,-,0.00),337(CGCG,+,0.00),337(CGCG,-,0.00),357(CGCG,+,0.00),357(CGCG,-,0.00),375(CGCG,+,0.00),375(CGCG,-,0.00),417(CGCG,+,0.00),417(CGCG,-,0.00),462(CGCG,+,0.00),462(CGCG,-,0.00)
Kaiso_repro49	chr7	129845130	129845549	0.062053	0.535714	203(CTTCTCGCGAGA,-,0.00),205(TCTCGCGAGAAA,+,0.00)	17(CGCG,+,0.00),17(CGCG,-,0.00),35(CGCG,+,0.00),35(CGCG,-,0.00),111(CGCG,+,0.00),111(CGCG,-,0.00),208(CGCG,+,0.00),208(CGCG,-,0.00)
Kaiso_repro490	chr1	174992490	174992939	0.057906	0.553333	207(GCTCTCGCGATA,-,0.00),209(TCTCGCGATATT,+,0.00)	212(CGCG,+,0.00),212(CGCG,-,0.00),257(CGCG,+,0.00),257(CGCG,-,0.00)
Kaiso_repro491	chr1	179335140	179335289	0.080537	0.62		18(CGCG,+,0.00),18(CGCG,-,0.00),76(CGCG,+,0.00),76(CGCG,-,0.00),95(CGCG,+,0.00),95(CGCG,-,0.00),97(CGCG,+,0.00),97(CGCG,-,0.00)
Kaiso_repro492	chr1	179851740	179852069	0.100304	0.621212		46(CGCG,+,0.00),46(CGCG,-,0.00),203(CGCG,+,0.00),203(CGCG,-,0.00),238(CGCG,+,0.00),238(CGCG,-,0.00),268(CGCG,+,0.00),268(CGCG,-,0.00)
Kaiso_repro493	chr1	179923680	179924039	0.083565	0.630556	172(GTTCTCGCGAGG,-,0.00),174(TCTCGCGAGGTT,+,0.00)	73(CGCG,+,0.00),73(CGCG,-,0.00),177(CGCG,+,0.00),177(CGCG,-,0.00),216(CGCG,+,0.00),216(CGCG,-,0.00)
Kaiso_repro494	chr1	180472020	180472229	0.076555	0.585714		4(CGCG,+,0.00),4(CGCG,-,0.00),72(CGCG,+,0.00),72(CGCG,-,0.00),74(CGCG,+,0.00),74(CGCG,-,0.00),91(CGCG,+,0.00),91(CGCG,-,0.00)
Kaiso_repro495	chr1	182585280	182585519	0.037657	0.579167		152(CGCG,+,0.00),152(CGCG,-,0.00)
Kaiso_repro496	chr1	183440250	183440429	0.067039	0.611111		102(CGCG,+,0.00),102(CGCG,-,0.00),113(CGCG,+,0.00),113(CGCG,-,0.00),139(CGCG,+,0.00),139(CGCG,-,0.00)
Kaiso_repro497	chr1	183441000	183441599	0.06177	0.641667	438(AATCTCGCGAGA,-,0.00),440(TCTCGCGAGAGG,+,0.00)	90(CGCG,+,0.00),90(CGCG,-,0.00),92(CGCG,+,0.00),92(CGCG,-,0.00),292(CGCG,+,0.00),292(CGCG,-,0.00),443(CGCG,+,0.00),443(CGCG,-,0.00)
Kaiso_repro498	chr1	184724070	184724459	0.07455	0.651282		136(CGCG,+,0.00),136(CGCG,-,0.00),197(CGCG,+,0.00),197(CGCG,-,0.00),243(CGCG,+,0.00),243(CGCG,-,0.00)
Kaiso_repro499	chr1	195164610	195164759	0.020134	0.386667
Kaiso_repro5	chr7	2443080	2443259	0.162011	0.833333	85(CGTCTCGCGAGA,-,0.00),87(TCTCGCGAGAAG,+,0.00)	33(CGCG,+,0.00),33(CGCG,-,0.00),80(CGCG,+,0.00),80(CGCG,-,0.00),90(CGCG,+,0.00),90(CGCG,-,0.00),169(CGCG,+,0.00),169(CGCG,-,0.00)
Kaiso_repro50	chr7	130792140	130792379	0.087866	0.65	77(TCCCGCGACAGC,+,0.00)	80(CGCG,+,0.00),80(CGCG,-,0.00)
Kaiso_repro500	chr1	201924210	201924689	0.060543	0.572917		143(CGCG,+,0.00),143(CGCG,-,0.00),228(CGCG,+,0.00),228(CGCG,-,0.00),269(CGCG,+,0.00),269(CGCG,-,0.00),427(CGCG,+,0.00),427(CGCG,-,0.00),456(CGCG,+,0.00),456(CGCG,-,0.00),458(CGCG,+,0.00),458(CGCG,-,0.00)
Kaiso_repro501	chr1	202976250	202976669	0.100239	0.635714	249(GTTCTCGCGAGA,-,0.00),251(TCTCGCGAGAGT,+,0.00)	94(CGCG,+,0.00),94(CGCG,-,0.00),153(CGCG,+,0.00),153(CGCG,-,0.00),201(CGCG,+,0.00),201(CGCG,-,0.00),226(CGCG,+,0.00),226(CGCG,-,0.00),254(CGCG,+,0.00),254(CGCG,-,0.00),287(CGCG,+,0.00),287(CGCG,-,0.00)
Kaiso_repro502	chr1	205257360	205257629	0.022305	0.52963
Kaiso_repro503	chr1	205718130	205718429	0.053512	0.503333		114(CGCG,+,0.00),114(CGCG,-,0.00),120(CGCG,+,0.00),120(CGCG,-,0.00)
Kaiso_repro504	chr1	206290260	206290499	0.012552	0.566667
Kaiso_repro505	chr1	207224100	207224609	0.086444	0.613725	271(AACATCGCGAGA,-,0.00),273(CATCGCGAGAAG,+,0.00)	174(CGCG,+,0.00),174(CGCG,-,0.00),276(CGCG,+,0.00),276(CGCG,-,0.00),305(CGCG,+,0.00),305(CGCG,-,0.00),347(CGCG,+,0.00),347(CGCG,-,0.00),465(CGCG,+,0.00),465(CGCG,-,0.00)
Kaiso_repro506	chr1	207226140	207226529	0.048843	0.517949	186(ACTCTCGCGAGA,-,0.00),188(TCTCGCGAGAGT,+,0.00)	191(CGCG,+,0.00),191(CGCG,-,0.00)
Kaiso_repro507	chr1	207494520	207494819	0.063545	0.62		24(CGCG,+,0.00),24(CGCG,-,0.00),38(CGCG,+,0.00),38(CGCG,-,0.00),108(CGCG,+,0.00),108(CGCG,-,0.00)
Kaiso_repro508	chr1	209957760	209958149	0.087404	0.635897		203(CGCG,+,0.00),203(CGCG,-,0.00),205(CGCG,+,0.00),205(CGCG,-,0.00),212(CGCG,+,0.00),212(CGCG,-,0.00),245(CGCG,+,0.00),245(CGCG,-,0.00),297(CGCG,+,0.00),297(CGCG,-,0.00)
Kaiso_repro509	chr1	210547200	210547409	0	0.395238
Kaiso_repro51	chr7	134001630	134002049	0.085919	0.62619	221(ACTCGCGCGATA,-,0.00)	10(CGCG,+,0.00),10(CGCG,-,0.00),28(CGCG,+,0.00),28(CGCG,-,0.00),224(CGCG,+,0.00),224(CGCG,-,0.00),226(CGCG,+,0.00),226(CGCG,-,0.00),239(CGCG,+,0.00),239(CGCG,-,0.00)
Kaiso_repro510	chr1	213031470	213031649	0.134078	0.683333		36(CGCG,+,0.00),36(CGCG,-,0.00),89(CGCG,+,0.00),89(CGCG,-,0.00),91(CGCG,+,0.00),91(CGCG,-,0.00),129(CGCG,+,0.00),129(CGCG,-,0.00),131(CGCG,+,0.00),131(CGCG,-,0.00),136(CGCG,+,0.00),136(CGCG,-,0.00),164(CGCG,+,0.00),164(CGCG,-,0.00),172(CGCG,+,0.00),172(CGCG,-,0.00)
Kaiso_repro511	chr1	221951130	221951339	0.004785	0.480952
Kaiso_repro512	chr1	227922930	227923109	0.128492	0.716667		26(CGCG,+,0.00),26(CGCG,-,0.00),28(CGCG,+,0.00),28(CGCG,-,0.00),35(CGCG,+,0.00),35(CGCG,-,0.00),137(CGCG,+,0.00),137(CGCG,-,0.00)
Kaiso_repro513	chr1	228674340	228674579	0.100418	0.708333		7(CGCG,+,0.00),7(CGCG,-,0.00),139(CGCG,+,0.00),139(CGCG,-,0.00)
Kaiso_repro514	chr1	229643640	229644299	0.088012	0.637879		175(CGCG,+,0.00),175(CGCG,-,0.00),331(CGCG,+,0.00),331(CGCG,-,0.00),419(CGCG,+,0.00),419(CGCG,-,0.00),421(CGCG,+,0.00),421(CGCG,-,0.00),453(CGCG,+,0.00),453(CGCG,-,0.00),455(CGCG,+,0.00),455(CGCG,-,0.00),485(CGCG,+,0.00),485(CGCG,-,0.00)
Kaiso_repro515	chr1	231473820	231474209	0.079692	0.602564	168(ACTCTCGCGGGA,-,0.00),170(TCTCGCGGGATT,+,0.00)	155(CGCG,+,0.00),155(CGCG,-,0.00),163(CGCG,+,0.00),163(CGCG,-,0.00),173(CGCG,+,0.00),173(CGCG,-,0.00),250(CGCG,+,0.00),250(CGCG,-,0.00),373(CGCG,+,0.00),373(CGCG,-,0.00)
Kaiso_repro516	chr1	232940880	232941329	0.062361	0.562222	204(AATCTCGCGAGA,-,0.00),206(TCTCGCGAGATA,+,0.00),244(TTTCTCGTGAGA,-,0.00),246(TCTCGTGAGACC,+,0.00)	209(CGCG,+,0.00),209(CGCG,-,0.00),288(CGCG,+,0.00),288(CGCG,-,0.00)
Kaiso_repro517	chr1	234509190	234509459	0.104089	0.648148		51(CGCG,+,0.00),51(CGCG,-,0.00),62(CGCG,+,0.00),62(CGCG,-,0.00),149(CGCG,+,0.00),149(CGCG,-,0.00),263(CGCG,+,0.00),263(CGCG,-,0.00),265(CGCG,+,0.00),265(CGCG,-,0.00)
Kaiso_repro518	chr1	234831840	234832079	0.033473	0.5	99(GATCTCGTGAGA,-,0.00),101(TCTCGTGAGAAC,+,0.00),119(ACTATCACGAGA,-,0.00),121(TATCACGAGAAC,+,0.00)
Kaiso_repro519	chr1	235147500	235147679	0.01676	0.394444
Kaiso_repro52	chr7	134671050	134671469	0.081146	0.633333	189(AGTCTCGCGAGG,-,0.00),191(TCTCGCGAGGGC,+,0.00),300(GAGATCGCGAGA,-,0.00),302(GATCGCGAGATC,+,0.00)	194(CGCG,+,0.00),194(CGCG,-,0.00),297(CGCG,+,0.00),297(CGCG,-,0.00),305(CGCG,+,0.00),305(CGCG,-,0.00),364(CGCG,+,0.00),364(CGCG,-,0.00)
Kaiso_repro520	chr1	235292250	235292429	0.100559	0.583333		119(CGCG,+,0.00),119(CGCG,-,0.00)
Kaiso_repro521	chr1	243759750	243759929	0.011173	0.388889
Kaiso_repro522	chr1	244014030	244014209	0.106145	0.755556	57(CCTCTCGCGAGA,-,0.00),59(TCTCGCGAGAAC,+,0.00)	21(CGCG,+,0.00),21(CGCG,-,0.00),45(CGCG,+,0.00),45(CGCG,-,0.00),62(CGCG,+,0.00),62(CGCG,-,0.00),145(CGCG,+,0.00),145(CGCG,-,0.00)
Kaiso_repro523	chr1	244615260	244615649	0.100257	0.689744	180(AACCTCGCGAGC,-,0.00)	64(CGCG,+,0.00),64(CGCG,-,0.00),153(CGCG,+,0.00),153(CGCG,-,0.00),163(CGCG,+,0.00),163(CGCG,-,0.00),185(CGCG,+,0.00),185(CGCG,-,0.00),279(CGCG,+,0.00),279(CGCG,-,0.00),287(CGCG,+,0.00),287(CGCG,-,0.00)
Kaiso_repro524	chr1	245120880	245121089	0.014354	0.538095	92(GTTCTCGTGATA,-,0.00),94(TCTCGTGATAGT,+,0.00)
Kaiso_repro525	chr1	247095120	247095629	0.104126	0.664706	221(GTTCTCGCGATG,-,0.00),223(TCTCGCGATGGT,+,0.00)	40(CGCG,+,0.00),40(CGCG,-,0.00),202(CGCG,+,0.00),202(CGCG,-,0.00),226(CGCG,+,0.00),226(CGCG,-,0.00),237(CGCG,+,0.00),237(CGCG,-,0.00),256(CGCG,+,0.00),256(CGCG,-,0.00),414(CGCG,+,0.00),414(CGCG,-,0.00),444(CGCG,+,0.00),444(CGCG,-,0.00),487(CGCG,+,0.00),487(CGCG,-,0.00)
Kaiso_repro526	chr1	249167910	249168149	0.087866	0.629167		36(CGCG,+,0.00),36(CGCG,-,0.00),80(CGCG,+,0.00),80(CGCG,-,0.00)
Kaiso_repro527	chr6	403200	403379	0	0.583333
Kaiso_repro528	chr6	403410	403889	0.016701	0.508333		193(CGCG,+,0.00),193(CGCG,-,0.00)
Kaiso_repro529	chr6	410640	410939	0.026756	0.45
Kaiso_repro53	chr7	138144690	138144959	0.092937	0.677778		66(CGCG,+,0.00),66(CGCG,-,0.00),130(CGCG,+,0.00),130(CGCG,-,0.00),147(CGCG,+,0.00),147(CGCG,-,0.00),181(CGCG,+,0.00),181(CGCG,-,0.00),200(CGCG,+,0.00),200(CGCG,-,0.00)
Kaiso_repro530	chr6	411840	412109	0.011152	0.481481
Kaiso_repro531	chr6	434700	434969	0.026022	0.492593	138(ACCCTCGCGAGG,-,0.00),140(CCTCGCGAGGAG,+,0.00)	143(CGCG,+,0.00),143(CGCG,-,0.00)
Kaiso_repro532	chr6	2663340	2663729	0.012853	0.507692	146(GTTCTCACGAGA,-,0.00),148(TCTCACGAGATC,+,0.00),188(GTTCTCACGAGA,-,0.00),190(TCTCACGAGATC,+,0.00),230(GTTCTCATGAGA,-,0.00),232(TCTCATGAGATC,+,0.00)
Kaiso_repro533	chr6	2765160	2765789	0.131955	0.701587	172(GCCCTCGCGCGA,-,0.00)	149(CGCG,+,0.00),149(CGCG,-,0.00),177(CGCG,+,0.00),177(CGCG,-,0.00),179(CGCG,+,0.00),179(CGCG,-,0.00),218(CGCG,+,0.00),218(CGCG,-,0.00),228(CGCG,+,0.00),228(CGCG,-,0.00),234(CGCG,+,0.00),234(CGCG,-,0.00),339(CGCG,+,0.00),339(CGCG,-,0.00),363(CGCG,+,0.00),363(CGCG,-,0.00),365(CGCG,+,0.00),365(CGCG,-,0.00),425(CGCG,+,0.00),425(CGCG,-,0.00),427(CGCG,+,0.00),427(CGCG,-,0.00),483(CGCG,+,0.00),483(CGCG…
Kaiso_repro534	chr6	3849450	3849809	0.075209	0.691667	173(GCTGTCGCGAGA,-,0.00),175(TGTCGCGAGAGC,+,0.00)	178(CGCG,+,0.00),178(CGCG,-,0.00),238(CGCG,+,0.00),238(CGCG,-,0.00)
Kaiso_repro535	chr6	6918780	6918989	0.023923	0.538095
Kaiso_repro536	chr6	7313400	7313789	0.089974	0.592308	190(GCTCCCGCGAGA,-,0.00),192(TCCCGCGAGAGT,+,0.00)	65(CGCG,+,0.00),65(CGCG,-,0.00),128(CGCG,+,0.00),128(CGCG,-,0.00),195(CGCG,+,0.00),195(CGCG,-,0.00)
Kaiso_repro537	chr6	7963560	7963799	0	0.470833
Kaiso_repro538	chr6	8102640	8102909	0.085502	0.62963		7(CGCG,+,0.00),7(CGCG,-,0.00),139(CGCG,+,0.00),139(CGCG,-,0.00),240(CGCG,+,0.00),240(CGCG,-,0.00),242(CGCG,+,0.00),242(CGCG,-,0.00)
Kaiso_repro539	chr6	13574460	13574819	0.122563	0.769444	160(GCTCTCGCGGGA,-,0.00),162(TCTCGCGGGACT,+,0.00)	61(CGCG,+,0.00),61(CGCG,-,0.00),111(CGCG,+,0.00),111(CGCG,-,0.00),165(CGCG,+,0.00),165(CGCG,-,0.00),175(CGCG,+,0.00),175(CGCG,-,0.00),196(CGCG,+,0.00),196(CGCG,-,0.00),204(CGCG,+,0.00),204(CGCG,-,0.00),227(CGCG,+,0.00),227(CGCG,-,0.00),240(CGCG,+,0.00),240(CGCG,-,0.00)
Kaiso_repro54	chr7	139044210	139044719	0.115914	0.666667	269(AGTATCGCGAGA,-,0.00),271(TATCGCGAGATC,+,0.00)	162(CGCG,+,0.00),162(CGCG,-,0.00),274(CGCG,+,0.00),274(CGCG,-,0.00),305(CGCG,+,0.00),305(CGCG,-,0.00),307(CGCG,+,0.00),307(CGCG,-,0.00),315(CGCG,+,0.00),315(CGCG,-,0.00),397(CGCG,+,0.00),397(CGCG,-,0.00),414(CGCG,+,0.00),414(CGCG,-,0.00),427(CGCG,+,0.00),427(CGCG,-,0.00)
Kaiso_repro540	chr6	13712460	13712609	0.100671	0.646667		51(CGCG,+,0.00),51(CGCG,-,0.00)
Kaiso_repro541	chr6	24775260	24775529	0.089219	0.644444		176(CGCG,+,0.00),176(CGCG,-,0.00),203(CGCG,+,0.00),203(CGCG,-,0.00),240(CGCG,+,0.00),240(CGCG,-,0.00)
Kaiso_repro542	chr6	25279260	25279529	0.115242	0.733333	6(TCTCTCGCGAGC,-,0.00),8(TCTCGCGAGCCC,+,0.00),197(GCTCTCGCGAGG,-,0.00),199(TCTCGCGAGGTG,+,0.00)	11(CGCG,+,0.00),11(CGCG,-,0.00),80(CGCG,+,0.00),80(CGCG,-,0.00),202(CGCG,+,0.00),202(CGCG,-,0.00)
Kaiso_repro543	chr6	25992780	25992989	0.090909	0.761905		127(CGCG,+,0.00),127(CGCG,-,0.00),137(CGCG,+,0.00),137(CGCG,-,0.00)
Kaiso_repro544	chr6	26027130	26027639	0.076621	0.543137		81(CGCG,+,0.00),81(CGCG,-,0.00),338(CGCG,+,0.00),338(CGCG,-,0.00),381(CGCG,+,0.00),381(CGCG,-,0.00)
Kaiso_repro545	chr6	26032050	26032409	0.083565	0.563889		88(CGCG,+,0.00),88(CGCG,-,0.00),149(CGCG,+,0.00),149(CGCG,-,0.00),355(CGCG,+,0.00),355(CGCG,-,0.00)
Kaiso_repro546	chr6	26043540	26043869	0.057751	0.560606		121(CGCG,+,0.00),121(CGCG,-,0.00)
Kaiso_repro547	chr6	26045580	26045819	0.087866	0.566667		108(CGCG,+,0.00),108(CGCG,-,0.00),206(CGCG,+,0.00),206(CGCG,-,0.00)
Kaiso_repro548	chr6	26055450	26056799	0.051149	0.528889		718(CGCG,+,0.00),718(CGCG,-,0.00),1171(CGCG,+,0.00),1171(CGCG,-,0.00),1292(CGCG,+,0.00),1292(CGCG,-,0.00)
Kaiso_repro549	chr6	26104080	26104409	0.079027	0.512121		7(CGCG,+,0.00),7(CGCG,-,0.00),105(CGCG,+,0.00),105(CGCG,-,0.00),216(CGCG,+,0.00),216(CGCG,-,0.00)
Kaiso_repro55	chr7	139408440	139408709	0.018587	0.533333
Kaiso_repro550	chr6	26124360	26124719	0.086351	0.572222	52(TTTCTCGTGAGC,-,0.00),54(TCTCGTGAGCTT,+,0.00)	134(CGCG,+,0.00),134(CGCG,-,0.00),161(CGCG,+,0.00),161(CGCG,-,0.00),241(CGCG,+,0.00),241(CGCG,-,0.00),307(CGCG,+,0.00),307(CGCG,-,0.00),314(CGCG,+,0.00),314(CGCG,-,0.00),342(CGCG,+,0.00),342(CGCG,-,0.00)
Kaiso_repro551	chr6	26156460	26157179	0.08484	0.636111		90(CGCG,+,0.00),90(CGCG,-,0.00),179(CGCG,+,0.00),179(CGCG,-,0.00),458(CGCG,+,0.00),458(CGCG,-,0.00),530(CGCG,+,0.00),530(CGCG,-,0.00)
Kaiso_repro552	chr6	26157390	26157779	0.051414	0.530769		97(CGCG,+,0.00),97(CGCG,-,0.00)
Kaiso_repro553	chr6	26189190	26189399	0.066986	0.52381		102(CGCG,+,0.00),102(CGCG,-,0.00)
Kaiso_repro554	chr6	26197050	26197589	0.077922	0.577778		201(CGCG,+,0.00),201(CGCG,-,0.00),278(CGCG,+,0.00),278(CGCG,-,0.00)
Kaiso_repro555	chr6	26204730	26204939	0.07177	0.514286		41(CGCG,+,0.00),41(CGCG,-,0.00),152(CGCG,+,0.00),152(CGCG,-,0.00)
Kaiso_repro556	chr6	26217210	26217599	0.087404	0.594872		42(CGCG,+,0.00),42(CGCG,-,0.00),199(CGCG,+,0.00),199(CGCG,-,0.00),206(CGCG,+,0.00),206(CGCG,-,0.00),234(CGCG,+,0.00),234(CGCG,-,0.00),290(CGCG,+,0.00),290(CGCG,-,0.00),301(CGCG,+,0.00),301(CGCG,-,0.00)
Kaiso_repro557	chr6	26233830	26235299	0.042206	0.534014		334(CGCG,+,0.00),334(CGCG,-,0.00),373(CGCG,+,0.00),373(CGCG,-,0.00),1146(CGCG,+,0.00),1146(CGCG,-,0.00),1455(CGCG,+,0.00),1455(CGCG,-,0.00)
Kaiso_repro558	chr6	26250660	26250929	0.070632	0.548148		84(CGCG,+,0.00),84(CGCG,-,0.00),121(CGCG,+,0.00),121(CGCG,-,0.00)
Kaiso_repro559	chr6	26271300	26271689	0.079692	0.587179		46(CGCG,+,0.00),46(CGCG,-,0.00),162(CGCG,+,0.00),162(CGCG,-,0.00),223(CGCG,+,0.00),223(CGCG,-,0.00),260(CGCG,+,0.00),260(CGCG,-,0.00)
Kaiso_repro56	chr7	150924330	150924569	0.09205	0.6375		19(CGCG,+,0.00),19(CGCG,-,0.00),24(CGCG,+,0.00),24(CGCG,-,0.00),112(CGCG,+,0.00),112(CGCG,-,0.00),120(CGCG,+,0.00),120(CGCG,-,0.00),140(CGCG,+,0.00),140(CGCG,-,0.00)
Kaiso_repro560	chr6	26285340	26285639	0.070234	0.526667		118(CGCG,+,0.00),118(CGCG,-,0.00),264(CGCG,+,0.00),264(CGCG,-,0.00)
Kaiso_repro561	chr6	26365590	26365859	0.022305	0.52963
Kaiso_repro562	chr6	27100770	27101189	0.095465	0.619048		5(CGCG,+,0.00),5(CGCG,-,0.00),114(CGCG,+,0.00),114(CGCG,-,0.00),221(CGCG,+,0.00),221(CGCG,-,0.00),287(CGCG,+,0.00),287(CGCG,-,0.00),294(CGCG,+,0.00),294(CGCG,-,0.00),322(CGCG,+,0.00),322(CGCG,-,0.00)
Kaiso_repro563	chr6	27101580	27101849	0.085502	0.611111		51(CGCG,+,0.00),51(CGCG,-,0.00),109(CGCG,+,0.00),109(CGCG,-,0.00)
Kaiso_repro564	chr6	27106950	27107189	0.037657	0.575		147(CGCG,+,0.00),147(CGCG,-,0.00),207(CGCG,+,0.00),207(CGCG,-,0.00)
Kaiso_repro565	chr6	27114840	27115109	0.074349	0.607407		101(CGCG,+,0.00),101(CGCG,-,0.00),208(CGCG,+,0.00),208(CGCG,-,0.00)
Kaiso_repro566	chr6	27777780	27777959	0.083799	0.6		76(CGCG,+,0.00),76(CGCG,-,0.00),121(CGCG,+,0.00),121(CGCG,-,0.00)
Kaiso_repro567	chr6	27798660	27798899	0.058577	0.516667		28(CGCG,+,0.00),28(CGCG,-,0.00),89(CGCG,+,0.00),89(CGCG,-,0.00),231(CGCG,+,0.00),231(CGCG,-,0.00)
Kaiso_repro568	chr6	27834570	27835379	0.055624	0.577778		249(CGCG,+,0.00),249(CGCG,-,0.00),333(CGCG,+,0.00),333(CGCG,-,0.00)
Kaiso_repro569	chr6	27841140	27841319	0.089385	0.6		76(CGCG,+,0.00),76(CGCG,-,0.00),136(CGCG,+,0.00),136(CGCG,-,0.00)
Kaiso_repro57	chr7	154795290	154795469	0.128492	0.716667		31(CGCG,+,0.00),31(CGCG,-,0.00),51(CGCG,+,0.00),51(CGCG,-,0.00),101(CGCG,+,0.00),101(CGCG,-,0.00),108(CGCG,+,0.00),108(CGCG,-,0.00),125(CGCG,+,0.00),125(CGCG,-,0.00)
Kaiso_repro570	chr6	27858060	27858629	0.066784	0.559649		125(CGCG,+,0.00),125(CGCG,-,0.00),283(CGCG,+,0.00),283(CGCG,-,0.00),431(CGCG,+,0.00),431(CGCG,-,0.00),458(CGCG,+,0.00),458(CGCG,-,0.00)
Kaiso_repro571	chr6	27860760	27861029	0.081784	0.611111		24(CGCG,+,0.00),24(CGCG,-,0.00),131(CGCG,+,0.00),131(CGCG,-,0.00),222(CGCG,+,0.00),222(CGCG,-,0.00),247(CGCG,+,0.00),247(CGCG,-,0.00)
Kaiso_repro572	chr6	28104540	28104839	0.056856	0.59		93(CGCG,+,0.00),93(CGCG,-,0.00)
Kaiso_repro573	chr6	28863210	28863689	0.05428	0.49375	213(TCCCGCGACATC,+,0.00),320(TATCGCGATGCT,+,0.00)	216(CGCG,+,0.00),216(CGCG,-,0.00),304(CGCG,+,0.00),304(CGCG,-,0.00),323(CGCG,+,0.00),323(CGCG,-,0.00),453(CGCG,+,0.00),453(CGCG,-,0.00)
Kaiso_repro574	chr6	30180990	30181289	0.113712	0.68		110(CGCG,+,0.00),110(CGCG,-,0.00),183(CGCG,+,0.00),183(CGCG,-,0.00)
Kaiso_repro575	chr6	30584820	30585299	0.068894	0.55625	276(CTTGTCGCGAGA,-,0.00),278(TGTCGCGAGACA,+,0.00)	249(CGCG,+,0.00),249(CGCG,-,0.00),281(CGCG,+,0.00),281(CGCG,-,0.00),295(CGCG,+,0.00),295(CGCG,-,0.00),418(CGCG,+,0.00),418(CGCG,-,0.00),424(CGCG,+,0.00),424(CGCG,-,0.00)
Kaiso_repro576	chr6	30640650	30640979	0.069909	0.566667		13(CGCG,+,0.00),13(CGCG,-,0.00),131(CGCG,+,0.00),131(CGCG,-,0.00),200(CGCG,+,0.00),200(CGCG,-,0.00)
Kaiso_repro577	chr6	30655200	30655379	0.072626	0.722222
Kaiso_repro578	chr6	30710610	30710819	0.090909	0.67619		70(CGCG,+,0.00),70(CGCG,-,0.00),154(CGCG,+,0.00),154(CGCG,-,0.00)
Kaiso_repro579	chr6	31320450	31320719	0.007435	0.544444
Kaiso_repro58	chr7	158497290	158497709	0.114558	0.730952	225(GCTCTCGCGAGA,-,0.00),227(TCTCGCGAGAGC,+,0.00)	150(CGCG,+,0.00),150(CGCG,-,0.00),230(CGCG,+,0.00),230(CGCG,-,0.00),247(CGCG,+,0.00),247(CGCG,-,0.00),353(CGCG,+,0.00),353(CGCG,-,0.00),400(CGCG,+,0.00),400(CGCG,-,0.00),406(CGCG,+,0.00),406(CGCG,-,0.00)
Kaiso_repro580	chr6	31546500	31546649	0	0.513333
Kaiso_repro581	chr6	31587930	31588079	0.073826	0.633333
Kaiso_repro582	chr6	32097870	32098259	0.064267	0.589744	202(GCCCGCGAGACT,+,0.00)	5(CGCG,+,0.00),5(CGCG,-,0.00),112(CGCG,+,0.00),112(CGCG,-,0.00),137(CGCG,+,0.00),137(CGCG,-,0.00),205(CGCG,+,0.00),205(CGCG,-,0.00),377(CGCG,+,0.00),377(CGCG,-,0.00)
Kaiso_repro583	chr6	32626050	32626319	0.01487	0.533333
Kaiso_repro584	chr6	32626500	32626679	0	0.538889
Kaiso_repro585	chr6	33168450	33168839	0.069409	0.582051	196(GTTCTCGCGGGA,-,0.00),198(TCTCGCGGGATC,+,0.00)	2(CGCG,+,0.00),2(CGCG,-,0.00),103(CGCG,+,0.00),103(CGCG,-,0.00),201(CGCG,+,0.00),201(CGCG,-,0.00)
Kaiso_repro586	chr6	33257010	33257309	0.033445	0.49	120(CTTATCGCGAGC,-,0.00),122(TATCGCGAGCGG,+,0.00)	125(CGCG,+,0.00),125(CGCG,-,0.00)
Kaiso_repro587	chr6	34725180	34725359	0.100559	0.65		66(CGCG,+,0.00),66(CGCG,-,0.00),88(CGCG,+,0.00),88(CGCG,-,0.00)
Kaiso_repro588	chr6	35435940	35436359	0.114558	0.67381	189(ATTATCGCGAGA,-,0.00),191(TATCGCGAGATC,+,0.00)	19(CGCG,+,0.00),19(CGCG,-,0.00),45(CGCG,+,0.00),45(CGCG,-,0.00),83(CGCG,+,0.00),83(CGCG,-,0.00),131(CGCG,+,0.00),131(CGCG,-,0.00),194(CGCG,+,0.00),194(CGCG,-,0.00),256(CGCG,+,0.00),256(CGCG,-,0.00),302(CGCG,+,0.00),302(CGCG,-,0.00),312(CGCG,+,0.00),312(CGCG,-,0.00),354(CGCG,+,0.00),354(CGCG,-,0.00),359(CGCG,+,0.00),359(CGCG,-,0.00),383(CGCG,+,0.00),383(CGCG,-,0.00)
Kaiso_repro589	chr6	35436390	35436419	0.034483	0.7
Kaiso_repro59	chr20	271170	271559	0.056555	0.461538		175(CGCG,+,0.00),175(CGCG,-,0.00),177(CGCG,+,0.00),177(CGCG,-,0.00),247(CGCG,+,0.00),247(CGCG,-,0.00)
Kaiso_repro590	chr6	35436450	35436719	0.118959	0.707407	134(TCTCTCGCGACA,-,0.00),136(TCTCGCGACACC,+,0.00)	90(CGCG,+,0.00),90(CGCG,-,0.00),139(CGCG,+,0.00),139(CGCG,-,0.00),225(CGCG,+,0.00),225(CGCG,-,0.00)
Kaiso_repro591	chr6	35695920	35696189	0.096654	0.681481		8(CGCG,+,0.00),8(CGCG,-,0.00),158(CGCG,+,0.00),158(CGCG,-,0.00),173(CGCG,+,0.00),173(CGCG,-,0.00),175(CGCG,+,0.00),175(CGCG,-,0.00)
Kaiso_repro592	chr6	35995260	35995829	0.105448	0.664912	164(CTTCTCGCGAGA,-,0.00),166(TCTCGCGAGAAC,+,0.00),269(GTTCTCGCGAGA,-,0.00),271(TCTCGCGAGAGT,+,0.00)	55(CGCG,+,0.00),55(CGCG,-,0.00),57(CGCG,+,0.00),57(CGCG,-,0.00),105(CGCG,+,0.00),105(CGCG,-,0.00),169(CGCG,+,0.00),169(CGCG,-,0.00),214(CGCG,+,0.00),214(CGCG,-,0.00),274(CGCG,+,0.00),274(CGCG,-,0.00),318(CGCG,+,0.00),318(CGCG,-,0.00),414(CGCG,+,0.00),414(CGCG,-,0.00),443(CGCG,+,0.00),443(CGCG,-,0.00),513(CGCG,+,0.00),513(CGCG,-,0.00),515(CGCG,+,0.00),515(CGCG,-,0.00),517(CGCG,+,0.00),517(CGCG,-,0…
Kaiso_repro593	chr6	36648030	36648209	0.128492	0.666667		26(CGCG,+,0.00),26(CGCG,-,0.00),28(CGCG,+,0.00),28(CGCG,-,0.00),30(CGCG,+,0.00),30(CGCG,-,0.00),32(CGCG,+,0.00),32(CGCG,-,0.00),34(CGCG,+,0.00),34(CGCG,-,0.00),48(CGCG,+,0.00),48(CGCG,-,0.00),116(CGCG,+,0.00),116(CGCG,-,0.00),118(CGCG,+,0.00),118(CGCG,-,0.00)
Kaiso_repro594	chr6	36853380	36853799	0.059666	0.588095	206(GATATCGCGAGA,-,0.00),208(TATCGCGAGAGG,+,0.00)	211(CGCG,+,0.00),211(CGCG,-,0.00),223(CGCG,+,0.00),223(CGCG,-,0.00),333(CGCG,+,0.00),333(CGCG,-,0.00),411(CGCG,+,0.00),411(CGCG,-,0.00)
Kaiso_repro595	chr6	41673960	41674169	0.014354	0.604762
Kaiso_repro596	chr6	41681700	41681939	0.033473	0.5875
Kaiso_repro597	chr6	43395360	43395779	0.066826	0.616667	192(GGTACCGCGAGA,-,0.00),194(TACCGCGAGAAT,+,0.00)	197(CGCG,+,0.00),197(CGCG,-,0.00)
Kaiso_repro598	chr6	43484550	43484999	0.08686	0.608889	187(AATCTCGCGATA,-,0.00),189(TCTCGCGATATT,+,0.00)	25(CGCG,+,0.00),25(CGCG,-,0.00),36(CGCG,+,0.00),36(CGCG,-,0.00),38(CGCG,+,0.00),38(CGCG,-,0.00),40(CGCG,+,0.00),40(CGCG,-,0.00),192(CGCG,+,0.00),192(CGCG,-,0.00),258(CGCG,+,0.00),258(CGCG,-,0.00),260(CGCG,+,0.00),260(CGCG,-,0.00),334(CGCG,+,0.00),334(CGCG,-,0.00)
Kaiso_repro599	chr6	43597050	43597379	0.088146	0.612121		2(CGCG,+,0.00),2(CGCG,-,0.00),17(CGCG,+,0.00),17(CGCG,-,0.00),102(CGCG,+,0.00),102(CGCG,-,0.00),117(CGCG,+,0.00),117(CGCG,-,0.00),148(CGCG,+,0.00),148(CGCG,-,0.00),158(CGCG,+,0.00),158(CGCG,-,0.00),200(CGCG,+,0.00),200(CGCG,-,0.00),262(CGCG,+,0.00),262(CGCG,-,0.00)
Kaiso_repro6	chr7	4814580	4814849	0.04461	0.525926	126(GAGATCGCGAGA,-,0.00),128(GATCGCGAGATC,+,0.00)	131(CGCG,+,0.00),131(CGCG,-,0.00),197(CGCG,+,0.00),197(CGCG,-,0.00),254(CGCG,+,0.00),254(CGCG,-,0.00)
Kaiso_repro60	chr20	1603230	1603409	0.005587	0.461111	116(GATCTCATGAGA,-,0.00),118(TCTCATGAGAAC,+,0.00)
Kaiso_repro600	chr6	44214660	44214899	0.066946	0.583333
Kaiso_repro601	chr6	44355060	44355599	0.061224	0.52037	183(TATCTCGCGAGA,-,0.00),185(TCTCGCGAGAGC,+,0.00),329(TATCTCGCGAGA,-,0.00),331(TCTCGCGAGACT,+,0.00)	101(CGCG,+,0.00),101(CGCG,-,0.00),188(CGCG,+,0.00),188(CGCG,-,0.00),227(CGCG,+,0.00),227(CGCG,-,0.00),334(CGCG,+,0.00),334(CGCG,-,0.00),399(CGCG,+,0.00),399(CGCG,-,0.00)
Kaiso_repro602	chr6	47445300	47445689	0.11054	0.712821	173(GTTCTCGCGAGA,-,0.00),175(TCTCGCGAGATT,+,0.00)	61(CGCG,+,0.00),61(CGCG,-,0.00),70(CGCG,+,0.00),70(CGCG,-,0.00),72(CGCG,+,0.00),72(CGCG,-,0.00),137(CGCG,+,0.00),137(CGCG,-,0.00),178(CGCG,+,0.00),178(CGCG,-,0.00)
Kaiso_repro603	chr6	52284810	52285229	0.102625	0.664286	192(CTTACCGCGAGA,-,0.00),194(TACCGCGAGAAC,+,0.00)	79(CGCG,+,0.00),79(CGCG,-,0.00),170(CGCG,+,0.00),170(CGCG,-,0.00),183(CGCG,+,0.00),183(CGCG,-,0.00),197(CGCG,+,0.00),197(CGCG,-,0.00),205(CGCG,+,0.00),205(CGCG,-,0.00),228(CGCG,+,0.00),228(CGCG,-,0.00),323(CGCG,+,0.00),323(CGCG,-,0.00)
Kaiso_repro604	chr6	53409960	53410109	0.114094	0.666667	91(CAGCTCGCGAGA,-,0.00),93(GCTCGCGAGAAG,+,0.00)	38(CGCG,+,0.00),38(CGCG,-,0.00),96(CGCG,+,0.00),96(CGCG,-,0.00),136(CGCG,+,0.00),136(CGCG,-,0.00)
Kaiso_repro605	chr6	70506810	70507019	0.08134	0.680952		32(CGCG,+,0.00),32(CGCG,-,0.00),50(CGCG,+,0.00),50(CGCG,-,0.00),178(CGCG,+,0.00),178(CGCG,-,0.00)
Kaiso_repro606	chr6	71122740	71123129	0.056555	0.571795	199(GTTCTCGCGGGA,-,0.00),201(TCTCGCGGGAAC,+,0.00)	170(CGCG,+,0.00),170(CGCG,-,0.00),172(CGCG,+,0.00),172(CGCG,-,0.00),204(CGCG,+,0.00),204(CGCG,-,0.00)
Kaiso_repro607	chr6	74019570	74019749	0.072626	0.6	63(GCCACCGCGAGA,-,0.00)	60(CGCG,+,0.00),60(CGCG,-,0.00),68(CGCG,+,0.00),68(CGCG,-,0.00)
Kaiso_repro608	chr6	74230590	74230949	0.077994	0.597222		108(CGCG,+,0.00),108(CGCG,-,0.00),261(CGCG,+,0.00),261(CGCG,-,0.00)
Kaiso_repro609	chr6	83909310	83909549	0.012552	0.483333	111(TCTCGTGACACT,+,0.00),128(ACTACCACGAGA,-,0.00),130(TACCACGAGAAG,+,0.00)
Kaiso_repro61	chr20	3748440	3748829	0.092545	0.694872	152(GCTCTCGCGAGG,-,0.00),154(TCTCGCGAGGAA,+,0.00)	136(CGCG,+,0.00),136(CGCG,-,0.00),157(CGCG,+,0.00),157(CGCG,-,0.00),346(CGCG,+,0.00),346(CGCG,-,0.00)
Kaiso_repro610	chr6	90348390	90348659	0.089219	0.603704		74(CGCG,+,0.00),74(CGCG,-,0.00),139(CGCG,+,0.00),139(CGCG,-,0.00),163(CGCG,+,0.00),163(CGCG,-,0.00)
Kaiso_repro611	chr6	91296810	91297259	0.053452	0.513333	152(AATTTCGCGAGA,-,0.00),154(TTTCGCGAGACC,+,0.00),193(GATACCGCGAGA,-,0.00),195(TACCGCGAGAGA,+,0.00)	157(CGCG,+,0.00),157(CGCG,-,0.00),198(CGCG,+,0.00),198(CGCG,-,0.00),230(CGCG,+,0.00),230(CGCG,-,0.00),245(CGCG,+,0.00),245(CGCG,-,0.00)
Kaiso_repro612	chr6	97730910	97731389	0.08977	0.58125	219(CGCCTCGCGATA,-,0.00),221(CCTCGCGATATC,+,0.00),260(ATTCTCGCGAGA,-,0.00),262(TCTCGCGAGAGT,+,0.00)	4(CGCG,+,0.00),4(CGCG,-,0.00),45(CGCG,+,0.00),45(CGCG,-,0.00),161(CGCG,+,0.00),161(CGCG,-,0.00),163(CGCG,+,0.00),163(CGCG,-,0.00),169(CGCG,+,0.00),169(CGCG,-,0.00),224(CGCG,+,0.00),224(CGCG,-,0.00),235(CGCG,+,0.00),235(CGCG,-,0.00),265(CGCG,+,0.00),265(CGCG,-,0.00)
Kaiso_repro613	chr6	99841710	99842099	0.082262	0.610256	132(CCCCTCGCGAGG,-,0.00),134(CCTCGCGAGGTC,+,0.00)	3(CGCG,+,0.00),3(CGCG,-,0.00),124(CGCG,+,0.00),124(CGCG,-,0.00),137(CGCG,+,0.00),137(CGCG,-,0.00),260(CGCG,+,0.00),260(CGCG,-,0.00),346(CGCG,+,0.00),346(CGCG,-,0.00)
Kaiso_repro614	chr6	100016520	100016939	0.071599	0.559524	206(GCTCTCGCGAGA,-,0.00),208(TCTCGCGAGAGC,+,0.00)	5(CGCG,+,0.00),5(CGCG,-,0.00),110(CGCG,+,0.00),110(CGCG,-,0.00),191(CGCG,+,0.00),191(CGCG,-,0.00),211(CGCG,+,0.00),211(CGCG,-,0.00)
Kaiso_repro615	chr6	106094340	106094549	0.014354	0.428571
Kaiso_repro616	chr6	108279210	108279569	0.116992	0.716667	190(GCTCTCGCGAGA,-,0.00),192(TCTCGCGAGAGG,+,0.00)	195(CGCG,+,0.00),195(CGCG,-,0.00)
Kaiso_repro617	chr6	110501220	110501429	0.062201	0.557143		112(CGCG,+,0.00),112(CGCG,-,0.00),124(CGCG,+,0.00),124(CGCG,-,0.00),150(CGCG,+,0.00),150(CGCG,-,0.00)
Kaiso_repro618	chr6	111804690	111805109	0.126492	0.711905	235(GGCCTCGCGGGA,-,0.00),237(CCTCGCGGGAGG,+,0.00)	194(CGCG,+,0.00),194(CGCG,-,0.00),240(CGCG,+,0.00),240(CGCG,-,0.00),317(CGCG,+,0.00),317(CGCG,-,0.00),325(CGCG,+,0.00),325(CGCG,-,0.00),327(CGCG,+,0.00),327(CGCG,-,0.00),360(CGCG,+,0.00),360(CGCG,-,0.00),362(CGCG,+,0.00),362(CGCG,-,0.00),368(CGCG,+,0.00),368(CGCG,-,0.00)
Kaiso_repro619	chr6	116575140	116575529	0.051414	0.5	179(CATCGCGCGAGA,-,0.00),181(TCGCGCGAGAAC,+,0.00)	182(CGCG,+,0.00),182(CGCG,-,0.00),184(CGCG,+,0.00),184(CGCG,-,0.00),199(CGCG,+,0.00),199(CGCG,-,0.00)
Kaiso_repro62	chr20	3767280	3767579	0.190635	0.846667	167(GATCTCGCGGGA,-,0.00),169(TCTCGCGGGAAG,+,0.00)	38(CGCG,+,0.00),38(CGCG,-,0.00),90(CGCG,+,0.00),90(CGCG,-,0.00),96(CGCG,+,0.00),96(CGCG,-,0.00),115(CGCG,+,0.00),115(CGCG,-,0.00),120(CGCG,+,0.00),120(CGCG,-,0.00),136(CGCG,+,0.00),136(CGCG,-,0.00),172(CGCG,+,0.00),172(CGCG,-,0.00),181(CGCG,+,0.00),181(CGCG,-,0.00),214(CGCG,+,0.00),214(CGCG,-,0.00),247(CGCG,+,0.00),247(CGCG,-,0.00)
Kaiso_repro620	chr6	116600850	116601329	0.073069	0.56875	276(GATCTCACGGTA,-,0.00),284(GGTATCGCGAGA,-,0.00),286(TATCGCGAGAAC,+,0.00)	32(CGCG,+,0.00),32(CGCG,-,0.00),289(CGCG,+,0.00),289(CGCG,-,0.00),432(CGCG,+,0.00),432(CGCG,-,0.00)
Kaiso_repro621	chr6	133135320	133135559	0.079498	0.579167		85(CGCG,+,0.00),85(CGCG,-,0.00),111(CGCG,+,0.00),111(CGCG,-,0.00),172(CGCG,+,0.00),172(CGCG,-,0.00),184(CGCG,+,0.00),184(CGCG,-,0.00)
Kaiso_repro622	chr6	133593900	133594139	0.012552	0.495833
Kaiso_repro623	chr6	136610730	136611329	0.083472	0.595	375(GGTCTCGCGGGA,-,0.00),377(TCTCGCGGGAAG,+,0.00)	135(CGCG,+,0.00),135(CGCG,-,0.00),195(CGCG,+,0.00),195(CGCG,-,0.00),224(CGCG,+,0.00),224(CGCG,-,0.00),366(CGCG,+,0.00),366(CGCG,-,0.00),380(CGCG,+,0.00),380(CGCG,-,0.00)
Kaiso_repro624	chr6	139309440	139309529	0.101124	0.766667
Kaiso_repro625	chr6	139695540	139695749	0.119617	0.638095		1(CGCG,+,0.00),1(CGCG,-,0.00),56(CGCG,+,0.00),56(CGCG,-,0.00),121(CGCG,+,0.00),121(CGCG,-,0.00)
Kaiso_repro626	chr6	143144160	143144429	0.011152	0.52963
Kaiso_repro627	chr6	143266590	143266769	0.106145	0.683333	74(TCTCGCGGTGGC,+,0.00)	77(CGCG,+,0.00),77(CGCG,-,0.00),98(CGCG,+,0.00),98(CGCG,-,0.00),131(CGCG,+,0.00),131(CGCG,-,0.00)
Kaiso_repro628	chr6	143771910	143772209	0.070234	0.59		50(CGCG,+,0.00),50(CGCG,-,0.00)
Kaiso_repro629	chr6	144164190	144164609	0.093079	0.645238	191(CTTCTCGCGATC,-,0.00),193(TCTCGCGATCGT,+,0.00)	196(CGCG,+,0.00),196(CGCG,-,0.00),236(CGCG,+,0.00),236(CGCG,-,0.00),411(CGCG,+,0.00),411(CGCG,-,0.00),413(CGCG,+,0.00),413(CGCG,-,0.00)
Kaiso_repro63	chr20	5059260	5059439	0.03352	0.5
Kaiso_repro630	chr6	144537210	144537719	0.094303	0.64902		69(CGCG,+,0.00),69(CGCG,-,0.00),104(CGCG,+,0.00),104(CGCG,-,0.00),151(CGCG,+,0.00),151(CGCG,-,0.00),212(CGCG,+,0.00),212(CGCG,-,0.00),227(CGCG,+,0.00),227(CGCG,-,0.00),251(CGCG,+,0.00),251(CGCG,-,0.00),309(CGCG,+,0.00),309(CGCG,-,0.00)
Kaiso_repro631	chr6	144692040	144692219	0	0.522222
Kaiso_repro632	chr6	146285370	146285819	0.075724	0.606667	239(AGTCTCGCGATA,-,0.00),241(TCTCGCGATAGC,+,0.00)	110(CGCG,+,0.00),110(CGCG,-,0.00),112(CGCG,+,0.00),112(CGCG,-,0.00),139(CGCG,+,0.00),139(CGCG,-,0.00),244(CGCG,+,0.00),244(CGCG,-,0.00)
Kaiso_repro633	chr6	148525230	148525439	0.033493	0.480952
Kaiso_repro634	chr6	149638320	149638769	0.113586	0.74		135(CGCG,+,0.00),135(CGCG,-,0.00),310(CGCG,+,0.00),310(CGCG,-,0.00),325(CGCG,+,0.00),325(CGCG,-,0.00),344(CGCG,+,0.00),344(CGCG,-,0.00),396(CGCG,+,0.00),396(CGCG,-,0.00),445(CGCG,+,0.00),445(CGCG,-,0.00)
Kaiso_repro635	chr6	150390090	150390329	0.117155	0.670833		71(CGCG,+,0.00),71(CGCG,-,0.00),78(CGCG,+,0.00),78(CGCG,-,0.00),89(CGCG,+,0.00),89(CGCG,-,0.00)
Kaiso_repro636	chr6	151711440	151711949	0.13556	0.766667		101(CGCG,+,0.00),101(CGCG,-,0.00),132(CGCG,+,0.00),132(CGCG,-,0.00),138(CGCG,+,0.00),138(CGCG,-,0.00),140(CGCG,+,0.00),140(CGCG,-,0.00),142(CGCG,+,0.00),142(CGCG,-,0.00),144(CGCG,+,0.00),144(CGCG,-,0.00),162(CGCG,+,0.00),162(CGCG,-,0.00),277(CGCG,+,0.00),277(CGCG,-,0.00),279(CGCG,+,0.00),279(CGCG,-,0.00),281(CGCG,+,0.00),281(CGCG,-,0.00),299(CGCG,+,0.00),299(CGCG,-,0.00),323(CGCG,+,0.00),323(CGCG…
Kaiso_repro637	chr6	153323700	153324149	0.08686	0.653333	174(GCCCTCGCGACA,-,0.00)	135(CGCG,+,0.00),135(CGCG,-,0.00),179(CGCG,+,0.00),179(CGCG,-,0.00)
Kaiso_repro638	chr6	160411230	160411529	0.016722	0.466667	169(GTTCTCACGAGA,-,0.00),171(TCTCACGAGATC,+,0.00)
Kaiso_repro639	chr6	163836960	163837259	0.06689	0.533333		156(CGCG,+,0.00),156(CGCG,-,0.00)
Kaiso_repro64	chr20	10415580	10415999	0.052506	0.497619		184(CGCG,+,0.00),184(CGCG,-,0.00),337(CGCG,+,0.00),337(CGCG,-,0.00),339(CGCG,+,0.00),339(CGCG,-,0.00),341(CGCG,+,0.00),341(CGCG,-,0.00),370(CGCG,+,0.00),370(CGCG,-,0.00)
Kaiso_repro640	chr6	167344290	167344469	0	0.483333
Kaiso_repro641	chr6	170101950	170102369	0.112172	0.714286	213(TATCTCGCGACA,-,0.00),215(TCTCGCGACAGC,+,0.00)	36(CGCG,+,0.00),36(CGCG,-,0.00),159(CGCG,+,0.00),159(CGCG,-,0.00),193(CGCG,+,0.00),193(CGCG,-,0.00),218(CGCG,+,0.00),218(CGCG,-,0.00),319(CGCG,+,0.00),319(CGCG,-,0.00),404(CGCG,+,0.00),404(CGCG,-,0.00)
Kaiso_repro642	chr6	170151540	170151839	0.117057	0.703333	79(AGTCCCGCGAGG,-,0.00),81(TCCCGCGAGGGC,+,0.00)	84(CGCG,+,0.00),84(CGCG,-,0.00),163(CGCG,+,0.00),163(CGCG,-,0.00),186(CGCG,+,0.00),186(CGCG,-,0.00),188(CGCG,+,0.00),188(CGCG,-,0.00),295(CGCG,+,0.00),295(CGCG,-,0.00)
Kaiso_repro643	chr11	189570	189749	0.128492	0.7		14(CGCG,+,0.00),14(CGCG,-,0.00),33(CGCG,+,0.00),33(CGCG,-,0.00),79(CGCG,+,0.00),79(CGCG,-,0.00),171(CGCG,+,0.00),171(CGCG,-,0.00)
Kaiso_repro644	chr11	819570	819839	0.144981	0.740741	153(TTCCCCGCGAGA,-,0.00),155(CCCCGCGAGAAG,+,0.00)	145(CGCG,+,0.00),145(CGCG,-,0.00),158(CGCG,+,0.00),158(CGCG,-,0.00),184(CGCG,+,0.00),184(CGCG,-,0.00),236(CGCG,+,0.00),236(CGCG,-,0.00),244(CGCG,+,0.00),244(CGCG,-,0.00)
Kaiso_repro645	chr11	1285740	1286039	0.010033	0.48	114(GATCTCGTGAGA,-,0.00),116(TCTCGTGAGAAT,+,0.00),134(ACTATCACGAGA,-,0.00),136(TATCACGAGAAC,+,0.00)
Kaiso_repro646	chr11	1874190	1874399	0.038278	0.609524
Kaiso_repro647	chr11	6502500	6502919	0.102625	0.630952		4(CGCG,+,0.00),4(CGCG,-,0.00),6(CGCG,+,0.00),6(CGCG,-,0.00),34(CGCG,+,0.00),34(CGCG,-,0.00),344(CGCG,+,0.00),344(CGCG,-,0.00),397(CGCG,+,0.00),397(CGCG,-,0.00),399(CGCG,+,0.00),399(CGCG,-,0.00)
Kaiso_repro648	chr11	8704020	8704589	0.089631	0.657895	208(AATCCCGCGAGA,-,0.00),210(TCCCGCGAGACC,+,0.00),291(TACCTCGCGAGA,-,0.00),293(CCTCGCGAGACT,+,0.00)	203(CGCG,+,0.00),203(CGCG,-,0.00),213(CGCG,+,0.00),213(CGCG,-,0.00),296(CGCG,+,0.00),296(CGCG,-,0.00),484(CGCG,+,0.00),484(CGCG,-,0.00),525(CGCG,+,0.00),525(CGCG,-,0.00),547(CGCG,+,0.00),547(CGCG,-,0.00)
Kaiso_repro649	chr11	9336030	9336359	0.115502	0.69697		67(CGCG,+,0.00),67(CGCG,-,0.00),177(CGCG,+,0.00),177(CGCG,-,0.00),185(CGCG,+,0.00),185(CGCG,-,0.00),202(CGCG,+,0.00),202(CGCG,-,0.00),258(CGCG,+,0.00),258(CGCG,-,0.00),306(CGCG,+,0.00),306(CGCG,-,0.00)
Kaiso_repro65	chr20	17806950	17807099	0.013423	0.453333
Kaiso_repro650	chr11	11863230	11863619	0.100257	0.674359	225(ATTCTCGCGAGA,-,0.00),227(TCTCGCGAGAGC,+,0.00)	230(CGCG,+,0.00),230(CGCG,-,0.00),346(CGCG,+,0.00),346(CGCG,-,0.00)
Kaiso_repro651	chr11	13484610	13485149	0.077922	0.640741	206(CTTACCGCGAGA,-,0.00),208(TACCGCGAGAGC,+,0.00),249(GTTCTCGCGAGA,-,0.00),251(TCTCGCGAGAAC,+,0.00)	159(CGCG,+,0.00),159(CGCG,-,0.00),211(CGCG,+,0.00),211(CGCG,-,0.00),254(CGCG,+,0.00),254(CGCG,-,0.00),316(CGCG,+,0.00),316(CGCG,-,0.00),343(CGCG,+,0.00),343(CGCG,-,0.00),362(CGCG,+,0.00),362(CGCG,-,0.00),364(CGCG,+,0.00),364(CGCG,-,0.00),400(CGCG,+,0.00),400(CGCG,-,0.00)
Kaiso_repro652	chr11	18655830	18656099	0.092937	0.662963		182(CGCG,+,0.00),182(CGCG,-,0.00)
Kaiso_repro653	chr11	22851360	22851719	0.072423	0.663889	135(CTTCTCGCGACA,-,0.00),137(TCTCGCGACACC,+,0.00)	21(CGCG,+,0.00),21(CGCG,-,0.00),140(CGCG,+,0.00),140(CGCG,-,0.00),225(CGCG,+,0.00),225(CGCG,-,0.00)
Kaiso_repro654	chr11	26544660	26544839	0.022346	0.461111	40(GATCTCGTGAGA,-,0.00),42(TCTCGTGAGAAC,+,0.00),60(ACTATCATGAGA,-,0.00),62(TATCATGAGAAC,+,0.00)
Kaiso_repro655	chr11	27528210	27528599	0.071979	0.635897	186(AGTATCGCGAGA,-,0.00),188(TATCGCGAGATC,+,0.00)	191(CGCG,+,0.00),191(CGCG,-,0.00),223(CGCG,+,0.00),223(CGCG,-,0.00),288(CGCG,+,0.00),288(CGCG,-,0.00)
Kaiso_repro656	chr11	35166900	35167079	0.011173	0.538889
Kaiso_repro657	chr11	44087760	44088179	0.090692	0.647619	248(TCTCTCGCGAGA,-,0.00),250(TCTCGCGAGACG,+,0.00)	19(CGCG,+,0.00),19(CGCG,-,0.00),253(CGCG,+,0.00),253(CGCG,-,0.00),299(CGCG,+,0.00),299(CGCG,-,0.00)
Kaiso_repro658	chr11	44590710	44590769	0	0.6
Kaiso_repro659	chr11	45951690	45951959	0.02974	0.618519
Kaiso_repro66	chr20	17949180	17949809	0.104928	0.661905	330(GATCTCGTGAGA,-,0.00),332(TCTCGTGAGAGC,+,0.00)	202(CGCG,+,0.00),202(CGCG,-,0.00),243(CGCG,+,0.00),243(CGCG,-,0.00),260(CGCG,+,0.00),260(CGCG,-,0.00),351(CGCG,+,0.00),351(CGCG,-,0.00),368(CGCG,+,0.00),368(CGCG,-,0.00),428(CGCG,+,0.00),428(CGCG,-,0.00),473(CGCG,+,0.00),473(CGCG,-,0.00),528(CGCG,+,0.00),528(CGCG,-,0.00),552(CGCG,+,0.00),552(CGCG,-,0.00),566(CGCG,+,0.00),566(CGCG,-,0.00)
Kaiso_repro660	chr11	47586930	47587289	0.125348	0.761111	132(GCCCGCGAGAGG,+,0.00)	135(CGCG,+,0.00),135(CGCG,-,0.00),189(CGCG,+,0.00),189(CGCG,-,0.00),202(CGCG,+,0.00),202(CGCG,-,0.00),208(CGCG,+,0.00),208(CGCG,-,0.00),256(CGCG,+,0.00),256(CGCG,-,0.00),279(CGCG,+,0.00),279(CGCG,-,0.00),320(CGCG,+,0.00),320(CGCG,-,0.00)
Kaiso_repro661	chr11	47664090	47664329	0.133891	0.733333	113(GCTCGCGAGGGG,+,0.00)	30(CGCG,+,0.00),30(CGCG,-,0.00),35(CGCG,+,0.00),35(CGCG,-,0.00),37(CGCG,+,0.00),37(CGCG,-,0.00),39(CGCG,+,0.00),39(CGCG,-,0.00),59(CGCG,+,0.00),59(CGCG,-,0.00),116(CGCG,+,0.00),116(CGCG,-,0.00)
Kaiso_repro662	chr11	47788710	47788919	0.129187	0.757143		2(CGCG,+,0.00),2(CGCG,-,0.00),131(CGCG,+,0.00),131(CGCG,-,0.00),143(CGCG,+,0.00),143(CGCG,-,0.00)
Kaiso_repro663	chr11	57192300	57192539	0.016736	0.545833
Kaiso_repro664	chr11	57424770	57425159	0.077121	0.628205		80(CGCG,+,0.00),80(CGCG,-,0.00),180(CGCG,+,0.00),180(CGCG,-,0.00),186(CGCG,+,0.00),186(CGCG,-,0.00),229(CGCG,+,0.00),229(CGCG,-,0.00)
Kaiso_repro665	chr11	57435030	57435629	0.118531	0.645		197(CGCG,+,0.00),197(CGCG,-,0.00),213(CGCG,+,0.00),213(CGCG,-,0.00),252(CGCG,+,0.00),252(CGCG,-,0.00),263(CGCG,+,0.00),263(CGCG,-,0.00),279(CGCG,+,0.00),279(CGCG,-,0.00),281(CGCG,+,0.00),281(CGCG,-,0.00),347(CGCG,+,0.00),347(CGCG,-,0.00),355(CGCG,+,0.00),355(CGCG,-,0.00),386(CGCG,+,0.00),386(CGCG,-,0.00),388(CGCG,+,0.00),388(CGCG,-,0.00),398(CGCG,+,0.00),398(CGCG,-,0.00),400(CGCG,+,0.00),400(CGCG…
Kaiso_repro666	chr11	57508650	57508979	0.06383	0.621212		81(CGCG,+,0.00),81(CGCG,-,0.00)
Kaiso_repro667	chr11	58345920	58345949	0.103448	0.766667
Kaiso_repro668	chr11	58346070	58346549	0.083507	0.625	193(TCCCTCGCGAGA,-,0.00),195(CCTCGCGAGACC,+,0.00),269(ATTGTCGCGAGA,-,0.00),271(TGTCGCGAGACA,+,0.00)	129(CGCG,+,0.00),129(CGCG,-,0.00),131(CGCG,+,0.00),131(CGCG,-,0.00),198(CGCG,+,0.00),198(CGCG,-,0.00),228(CGCG,+,0.00),228(CGCG,-,0.00),230(CGCG,+,0.00),230(CGCG,-,0.00),274(CGCG,+,0.00),274(CGCG,-,0.00),309(CGCG,+,0.00),309(CGCG,-,0.00),326(CGCG,+,0.00),326(CGCG,-,0.00),328(CGCG,+,0.00),328(CGCG,-,0.00),470(CGCG,+,0.00),470(CGCG,-,0.00),472(CGCG,+,0.00),472(CGCG,-,0.00),474(CGCG,+,0.00),474(CGCG…
Kaiso_repro669	chr11	60674190	60674399	0.047847	0.485714		111(CGCG,+,0.00),111(CGCG,-,0.00)
Kaiso_repro67	chr20	18488190	18488579	0.082262	0.589744		326(CGCG,+,0.00),326(CGCG,-,0.00)
Kaiso_repro670	chr11	62320680	62320829	0.026846	0.58
Kaiso_repro671	chr11	62341500	62341829	0.069909	0.636364		19(CGCG,+,0.00),19(CGCG,-,0.00),154(CGCG,+,0.00),154(CGCG,-,0.00),175(CGCG,+,0.00),175(CGCG,-,0.00),192(CGCG,+,0.00),192(CGCG,-,0.00),315(CGCG,+,0.00),315(CGCG,-,0.00)
Kaiso_repro672	chr11	62359050	62359169	0.092437	0.566667		37(CGCG,+,0.00),37(CGCG,-,0.00)
Kaiso_repro673	chr11	62379510	62379779	0.040892	0.566667	122(AATACCACGAGA,-,0.00),124(TACCACGAGAAG,+,0.00)
Kaiso_repro674	chr11	62389650	62389889	0.07113	0.579167		53(CGCG,+,0.00),53(CGCG,-,0.00)
Kaiso_repro675	chr11	62648700	62648939	0.112971	0.708333		115(CGCG,+,0.00),115(CGCG,-,0.00),123(CGCG,+,0.00),123(CGCG,-,0.00),203(CGCG,+,0.00),203(CGCG,-,0.00),230(CGCG,+,0.00),230(CGCG,-,0.00)
Kaiso_repro676	chr11	64546170	64546649	0.077244	0.608333	193(AGTGTCGCGGGA,-,0.00)	52(CGCG,+,0.00),52(CGCG,-,0.00),198(CGCG,+,0.00),198(CGCG,-,0.00),279(CGCG,+,0.00),279(CGCG,-,0.00)
Kaiso_repro677	chr11	64618740	64618769	0.034483	0.6
Kaiso_repro678	chr11	64646100	64646489	0.11054	0.720513	166(AATCTCGCGAGG,-,0.00),168(TCTCGCGAGGCT,+,0.00)	7(CGCG,+,0.00),7(CGCG,-,0.00),56(CGCG,+,0.00),56(CGCG,-,0.00),171(CGCG,+,0.00),171(CGCG,-,0.00),237(CGCG,+,0.00),237(CGCG,-,0.00),298(CGCG,+,0.00),298(CGCG,-,0.00),300(CGCG,+,0.00),300(CGCG,-,0.00),334(CGCG,+,0.00),334(CGCG,-,0.00),385(CGCG,+,0.00),385(CGCG,-,0.00)
Kaiso_repro679	chr11	65029050	65029409	0.111421	0.641667		162(CGCG,+,0.00),162(CGCG,-,0.00),210(CGCG,+,0.00),210(CGCG,-,0.00),248(CGCG,+,0.00),248(CGCG,-,0.00),260(CGCG,+,0.00),260(CGCG,-,0.00),262(CGCG,+,0.00),262(CGCG,-,0.00),268(CGCG,+,0.00),268(CGCG,-,0.00),270(CGCG,+,0.00),270(CGCG,-,0.00),333(CGCG,+,0.00),333(CGCG,-,0.00)
Kaiso_repro68	chr20	18548070	18548159	0.11236	0.633333
Kaiso_repro680	chr11	65190210	65190479	0.040892	0.603704		15(CGCG,+,0.00),15(CGCG,-,0.00),82(CGCG,+,0.00),82(CGCG,-,0.00)
Kaiso_repro681	chr11	65194140	65194349	0	0.414286
Kaiso_repro682	chr11	65194500	65194859	0.011142	0.530556
Kaiso_repro683	chr11	65267970	65268149	0.03352	0.511111
Kaiso_repro684	chr11	65274120	65274539	0.011933	0.504762
Kaiso_repro685	chr11	65274720	65275109	0.007712	0.471795
Kaiso_repro686	chr11	65488050	65488439	0.105398	0.664103	267(GGCCTCACGGGA,-,0.00)	113(CGCG,+,0.00),113(CGCG,-,0.00),140(CGCG,+,0.00),140(CGCG,-,0.00),191(CGCG,+,0.00),191(CGCG,-,0.00),206(CGCG,+,0.00),206(CGCG,-,0.00),228(CGCG,+,0.00),228(CGCG,-,0.00),237(CGCG,+,0.00),237(CGCG,-,0.00),262(CGCG,+,0.00),262(CGCG,-,0.00),285(CGCG,+,0.00),285(CGCG,-,0.00)
Kaiso_repro687	chr11	65769600	65769959	0.077994	0.591667		182(CGCG,+,0.00),182(CGCG,-,0.00),216(CGCG,+,0.00),216(CGCG,-,0.00)
Kaiso_repro688	chr11	66035070	66035429	0.08078	0.686111	142(CTTCTCGCGAGG,-,0.00),144(TCTCGCGAGGGG,+,0.00)	147(CGCG,+,0.00),147(CGCG,-,0.00)
Kaiso_repro689	chr11	66445170	66445529	0.116992	0.719444	208(CCCCTCGCGGGA,-,0.00),210(CCTCGCGGGAGC,+,0.00)	142(CGCG,+,0.00),142(CGCG,-,0.00),160(CGCG,+,0.00),160(CGCG,-,0.00),162(CGCG,+,0.00),162(CGCG,-,0.00),178(CGCG,+,0.00),178(CGCG,-,0.00),180(CGCG,+,0.00),180(CGCG,-,0.00),188(CGCG,+,0.00),188(CGCG,-,0.00),213(CGCG,+,0.00),213(CGCG,-,0.00),290(CGCG,+,0.00),290(CGCG,-,0.00),298(CGCG,+,0.00),298(CGCG,-,0.00)
Kaiso_repro69	chr20	21284070	21284339	0.107807	0.722222	162(AGCCTCGCGAGC,-,0.00)	99(CGCG,+,0.00),99(CGCG,-,0.00),148(CGCG,+,0.00),148(CGCG,-,0.00),167(CGCG,+,0.00),167(CGCG,-,0.00),189(CGCG,+,0.00),189(CGCG,-,0.00),199(CGCG,+,0.00),199(CGCG,-,0.00)
Kaiso_repro690	chr11	66849030	66849299	0.022305	0.625926	109(CTCCTCGCGAGG,-,0.00),111(CCTCGCGAGGCC,+,0.00)	114(CGCG,+,0.00),114(CGCG,-,0.00)
Kaiso_repro691	chr11	67121190	67121399	0.038278	0.590476
Kaiso_repro692	chr11	67416960	67417139	0.044693	0.555556		42(CGCG,+,0.00),42(CGCG,-,0.00)
Kaiso_repro693	chr11	68823690	68823899	0.038278	0.590476		14(CGCG,+,0.00),14(CGCG,-,0.00)
Kaiso_repro694	chr11	69064860	69065069	0.052632	0.638095
Kaiso_repro695	chr11	70049190	70049579	0.115681	0.694872	184(GTTTTCGCGAGA,-,0.00)	108(CGCG,+,0.00),108(CGCG,-,0.00),118(CGCG,+,0.00),118(CGCG,-,0.00),171(CGCG,+,0.00),171(CGCG,-,0.00),189(CGCG,+,0.00),189(CGCG,-,0.00),209(CGCG,+,0.00),209(CGCG,-,0.00)
Kaiso_repro696	chr11	70160940	70161329	0.025707	0.461538	177(GATCTCGTGAGA,-,0.00),179(TCTCGTGAGACT,+,0.00),196(ACTATCACGAGA,-,0.00),198(TATCACGAGAAC,+,0.00)
Kaiso_repro697	chr11	70270290	70270529	0.025105	0.604167
Kaiso_repro698	chr11	71251950	71252189	0.008368	0.479167	122(GTTCTCATGATA,-,0.00),124(TCTCATGATAGT,+,0.00),141(AGTCTCACGAGA,-,0.00),143(TCTCACGAGATC,+,0.00)
Kaiso_repro699	chr11	71639940	71640239	0.060201	0.633333		132(CGCG,+,0.00),132(CGCG,-,0.00),134(CGCG,+,0.00),134(CGCG,-,0.00)
Kaiso_repro7	chr7	5518290	5518529	0.058577	0.608333
Kaiso_repro70	chr20	23624730	23625059	0.021277	0.384848
Kaiso_repro700	chr11	71791650	71791979	0.06383	0.584848		118(CGCG,+,0.00),118(CGCG,-,0.00),167(CGCG,+,0.00),167(CGCG,-,0.00)
Kaiso_repro701	chr11	72145440	72145889	0.062361	0.54		144(CGCG,+,0.00),144(CGCG,-,0.00),149(CGCG,+,0.00),149(CGCG,-,0.00),164(CGCG,+,0.00),164(CGCG,-,0.00)
Kaiso_repro702	chr11	72525840	72526109	0.063197	0.62963		149(CGCG,+,0.00),149(CGCG,-,0.00)
Kaiso_repro703	chr11	73309230	73309499	0.107807	0.688889		24(CGCG,+,0.00),24(CGCG,-,0.00),32(CGCG,+,0.00),32(CGCG,-,0.00),95(CGCG,+,0.00),95(CGCG,-,0.00),97(CGCG,+,0.00),97(CGCG,-,0.00),99(CGCG,+,0.00),99(CGCG,-,0.00),118(CGCG,+,0.00),118(CGCG,-,0.00),140(CGCG,+,0.00),140(CGCG,-,0.00)
Kaiso_repro704	chr11	73472310	73472489	0.072626	0.633333		107(CGCG,+,0.00),107(CGCG,-,0.00),132(CGCG,+,0.00),132(CGCG,-,0.00),134(CGCG,+,0.00),134(CGCG,-,0.00)
Kaiso_repro705	chr11	75294210	75294539	0.097264	0.724242	202(GGTCTCGCGGGG,-,0.00),204(TCTCGCGGGGCC,+,0.00)	17(CGCG,+,0.00),17(CGCG,-,0.00),192(CGCG,+,0.00),192(CGCG,-,0.00),207(CGCG,+,0.00),207(CGCG,-,0.00),292(CGCG,+,0.00),292(CGCG,-,0.00)
Kaiso_repro706	chr11	75946410	75946589	0.094972	0.572222
Kaiso_repro707	chr11	76155300	76155599	0.056856	0.5		124(CGCG,+,0.00),124(CGCG,-,0.00)
Kaiso_repro708	chr11	76388250	76388519	0.022305	0.511111		159(CGCG,+,0.00),159(CGCG,-,0.00)
Kaiso_repro709	chr11	77790930	77791049	0.109244	0.608333		47(CGCG,+,0.00),47(CGCG,-,0.00),89(CGCG,+,0.00),89(CGCG,-,0.00)
Kaiso_repro71	chr20	25604520	25604969	0.109131	0.655556	232(GATCCCGCGAGA,-,0.00),234(TCCCGCGAGACT,+,0.00)	49(CGCG,+,0.00),49(CGCG,-,0.00),80(CGCG,+,0.00),80(CGCG,-,0.00),152(CGCG,+,0.00),152(CGCG,-,0.00),178(CGCG,+,0.00),178(CGCG,-,0.00),193(CGCG,+,0.00),193(CGCG,-,0.00),237(CGCG,+,0.00),237(CGCG,-,0.00),397(CGCG,+,0.00),397(CGCG,-,0.00),435(CGCG,+,0.00),435(CGCG,-,0.00)
Kaiso_repro710	chr11	82996950	82997279	0.06383	0.593939		257(CGCG,+,0.00),257(CGCG,-,0.00)
Kaiso_repro711	chr11	85376010	85376399	0.082262	0.551282	216(AGTGTCGCGAGA,-,0.00),218(TGTCGCGAGATT,+,0.00)	71(CGCG,+,0.00),71(CGCG,-,0.00),81(CGCG,+,0.00),81(CGCG,-,0.00),131(CGCG,+,0.00),131(CGCG,-,0.00),191(CGCG,+,0.00),191(CGCG,-,0.00),198(CGCG,+,0.00),198(CGCG,-,0.00),200(CGCG,+,0.00),200(CGCG,-,0.00),221(CGCG,+,0.00),221(CGCG,-,0.00)
Kaiso_repro712	chr11	89984220	89984429	0.028708	0.485714	101(GTTCTCACGAGA,-,0.00),103(TCTCACGAGATC,+,0.00)
Kaiso_repro713	chr11	93474420	93474929	0.082515	0.601961	280(AATCTCGCGATA,-,0.00),282(TCTCGCGATACA,+,0.00)	95(CGCG,+,0.00),95(CGCG,-,0.00),136(CGCG,+,0.00),136(CGCG,-,0.00),285(CGCG,+,0.00),285(CGCG,-,0.00),332(CGCG,+,0.00),332(CGCG,-,0.00),360(CGCG,+,0.00),360(CGCG,-,0.00),400(CGCG,+,0.00),400(CGCG,-,0.00)
Kaiso_repro714	chr11	93517860	93518099	0.108787	0.666667	137(TCCCGCGATGGG,+,0.00)	17(CGCG,+,0.00),17(CGCG,-,0.00),119(CGCG,+,0.00),119(CGCG,-,0.00),121(CGCG,+,0.00),121(CGCG,-,0.00),140(CGCG,+,0.00),140(CGCG,-,0.00)
Kaiso_repro715	chr11	94226790	94227299	0.070727	0.576471	224(TCTCTCGCGACA,-,0.00),226(TCTCGCGACACT,+,0.00)	91(CGCG,+,0.00),91(CGCG,-,0.00),201(CGCG,+,0.00),201(CGCG,-,0.00),229(CGCG,+,0.00),229(CGCG,-,0.00)
Kaiso_repro716	chr11	95976480	95976839	0.041783	0.519444	192(GACCTCGCGAGA,-,0.00),194(CCTCGCGAGAGC,+,0.00)	160(CGCG,+,0.00),160(CGCG,-,0.00),162(CGCG,+,0.00),162(CGCG,-,0.00),181(CGCG,+,0.00),181(CGCG,-,0.00),183(CGCG,+,0.00),183(CGCG,-,0.00),197(CGCG,+,0.00),197(CGCG,-,0.00)
Kaiso_repro717	chr11	107879790	107880269	0.08977	0.639583	257(CGTCTCGCGAGA,-,0.00),259(TCTCGCGAGAGT,+,0.00)	46(CGCG,+,0.00),46(CGCG,-,0.00),64(CGCG,+,0.00),64(CGCG,-,0.00),145(CGCG,+,0.00),145(CGCG,-,0.00),252(CGCG,+,0.00),252(CGCG,-,0.00),262(CGCG,+,0.00),262(CGCG,-,0.00),435(CGCG,+,0.00),435(CGCG,-,0.00),462(CGCG,+,0.00),462(CGCG,-,0.00)
Kaiso_repro718	chr11	113644320	113644739	0.083532	0.566667	168(AGTCTCGCGGGC,-,0.00)	146(CGCG,+,0.00),146(CGCG,-,0.00),173(CGCG,+,0.00),173(CGCG,-,0.00),232(CGCG,+,0.00),232(CGCG,-,0.00),291(CGCG,+,0.00),291(CGCG,-,0.00)
Kaiso_repro719	chr11	116561460	116561699	0.029289	0.508333	80(GATCTCGTGAGA,-,0.00),82(TCTCGTGAGAAC,+,0.00),100(ACTACCACGAGA,-,0.00),102(TACCACGAGAAC,+,0.00)
Kaiso_repro72	chr20	25990230	25990469	0.054393	0.554167	162(CGTCTCGCGAGA,-,0.00),164(TCTCGCGAGATT,+,0.00)	167(CGCG,+,0.00),167(CGCG,-,0.00),232(CGCG,+,0.00),232(CGCG,-,0.00)
Kaiso_repro720	chr11	116643630	116643839	0.129187	0.690476		103(CGCG,+,0.00),103(CGCG,-,0.00),171(CGCG,+,0.00),171(CGCG,-,0.00),173(CGCG,+,0.00),173(CGCG,-,0.00),200(CGCG,+,0.00),200(CGCG,-,0.00)
Kaiso_repro721	chr11	118436520	118436909	0.053985	0.517949	156(ACTCTCGTGAGA,-,0.00),158(TCTCGTGAGACC,+,0.00)	140(CGCG,+,0.00),140(CGCG,-,0.00),175(CGCG,+,0.00),175(CGCG,-,0.00),191(CGCG,+,0.00),191(CGCG,-,0.00),322(CGCG,+,0.00),322(CGCG,-,0.00)
Kaiso_repro722	chr11	119612640	119612909	0.026022	0.574074		201(CGCG,+,0.00),201(CGCG,-,0.00),237(CGCG,+,0.00),237(CGCG,-,0.00)
Kaiso_repro723	chr11	122933310	122933459	0.080537	0.666667		11(CGCG,+,0.00),11(CGCG,-,0.00),13(CGCG,+,0.00),13(CGCG,-,0.00),40(CGCG,+,0.00),40(CGCG,-,0.00)
Kaiso_repro724	chr11	123530820	123530969	0.020134	0.493333	96(ACTATCACGAGA,-,0.00),98(TATCACGAGAAC,+,0.00)
Kaiso_repro725	chr11	124543620	124543859	0.083682	0.6125		96(CGCG,+,0.00),96(CGCG,-,0.00)
Kaiso_repro726	chr11	134314470	134314769	0.020067	0.533333	29(GATCTCGTGAGA,-,0.00),31(TCTCGTGAGACT,+,0.00),97(GATCTCGCGAGA,-,0.00),99(TCTCGCGAGACT,+,0.00),165(GATCTCATGAGA,-,0.00),167(TCTCATGAGACT,+,0.00),233(GATCTCGTGAGA,-,0.00),235(TCTCGTGAGACT,+,0.00),252(ACTACCACGAGA,-,0.00),254(TACCACGAGAGC,+,0.00)	102(CGCG,+,0.00),102(CGCG,-,0.00)
Kaiso_repro727	chr17	685470	685679	0.133971	0.685714		50(CGCG,+,0.00),50(CGCG,-,0.00),114(CGCG,+,0.00),114(CGCG,-,0.00),169(CGCG,+,0.00),169(CGCG,-,0.00)
Kaiso_repro728	chr17	899850	900479	0.101749	0.638095		70(CGCG,+,0.00),70(CGCG,-,0.00),72(CGCG,+,0.00),72(CGCG,-,0.00),113(CGCG,+,0.00),113(CGCG,-,0.00),115(CGCG,+,0.00),115(CGCG,-,0.00),156(CGCG,+,0.00),156(CGCG,-,0.00),158(CGCG,+,0.00),158(CGCG,-,0.00),171(CGCG,+,0.00),171(CGCG,-,0.00),181(CGCG,+,0.00),181(CGCG,-,0.00),245(CGCG,+,0.00),245(CGCG,-,0.00),408(CGCG,+,0.00),408(CGCG,-,0.00),505(CGCG,+,0.00),505(CGCG,-,0.00)
Kaiso_repro729	chr17	1619700	1619969	0.089219	0.6		83(CGCG,+,0.00),83(CGCG,-,0.00),220(CGCG,+,0.00),220(CGCG,-,0.00)
Kaiso_repro73	chr20	30467730	30468149	0.062053	0.557143	210(AGTCCCGCGAGC,-,0.00),212(TCCCGCGAGCCC,+,0.00)	66(CGCG,+,0.00),66(CGCG,-,0.00),112(CGCG,+,0.00),112(CGCG,-,0.00),187(CGCG,+,0.00),187(CGCG,-,0.00),215(CGCG,+,0.00),215(CGCG,-,0.00)
Kaiso_repro730	chr17	1973760	1974029	0.01487	0.577778
Kaiso_repro731	chr17	2239680	2240009	0.088146	0.645455	171(GCTCGTGAGAGC,+,0.00)	49(CGCG,+,0.00),49(CGCG,-,0.00),51(CGCG,+,0.00),51(CGCG,-,0.00),151(CGCG,+,0.00),151(CGCG,-,0.00),207(CGCG,+,0.00),207(CGCG,-,0.00)
Kaiso_repro732	chr17	2303370	2303609	0.087866	0.666667		58(CGCG,+,0.00),58(CGCG,-,0.00),195(CGCG,+,0.00),195(CGCG,-,0.00)
Kaiso_repro733	chr17	2414970	2415449	0.06263	0.533333	244(CCTCTCGCGCGA,-,0.00),246(TCTCGCGCGACC,+,0.00),284(ACCCTCGCGACA,-,0.00)	197(CGCG,+,0.00),197(CGCG,-,0.00),249(CGCG,+,0.00),249(CGCG,-,0.00),251(CGCG,+,0.00),251(CGCG,-,0.00),289(CGCG,+,0.00),289(CGCG,-,0.00),324(CGCG,+,0.00),324(CGCG,-,0.00),389(CGCG,+,0.00),389(CGCG,-,0.00)
Kaiso_repro734	chr17	3597270	3597449	0.022346	0.55		38(CGCG,+,0.00),38(CGCG,-,0.00)
Kaiso_repro735	chr17	3626970	3627389	0.131265	0.697619	216(AGTCTCGCGATG,-,0.00),218(TCTCGCGATGTT,+,0.00)	3(CGCG,+,0.00),3(CGCG,-,0.00),35(CGCG,+,0.00),35(CGCG,-,0.00),88(CGCG,+,0.00),88(CGCG,-,0.00),93(CGCG,+,0.00),93(CGCG,-,0.00),184(CGCG,+,0.00),184(CGCG,-,0.00),197(CGCG,+,0.00),197(CGCG,-,0.00),203(CGCG,+,0.00),203(CGCG,-,0.00),221(CGCG,+,0.00),221(CGCG,-,0.00),352(CGCG,+,0.00),352(CGCG,-,0.00)
Kaiso_repro736	chr17	3699000	3699419	0.052506	0.564286		314(CGCG,+,0.00),314(CGCG,-,0.00)
Kaiso_repro737	chr17	3699840	3700049	0.019139	0.604762
Kaiso_repro738	chr17	4046850	4047119	0.104089	0.611111		70(CGCG,+,0.00),70(CGCG,-,0.00),82(CGCG,+,0.00),82(CGCG,-,0.00),84(CGCG,+,0.00),84(CGCG,-,0.00),104(CGCG,+,0.00),104(CGCG,-,0.00),106(CGCG,+,0.00),106(CGCG,-,0.00),108(CGCG,+,0.00),108(CGCG,-,0.00)
Kaiso_repro739	chr17	4166970	4167539	0.101933	0.647368	51(GGCATCGCGGGA,-,0.00),129(AGGCTCGCGAGA,-,0.00),131(GCTCGCGAGACC,+,0.00),288(AACCTCGCGAGA,-,0.00),290(CCTCGCGAGAAG,+,0.00),341(AGTCTCGCGAGA,-,0.00),343(TCTCGCGAGAAT,+,0.00)	1(CGCG,+,0.00),1(CGCG,-,0.00),42(CGCG,+,0.00),42(CGCG,-,0.00),56(CGCG,+,0.00),56(CGCG,-,0.00),82(CGCG,+,0.00),82(CGCG,-,0.00),134(CGCG,+,0.00),134(CGCG,-,0.00),143(CGCG,+,0.00),143(CGCG,-,0.00),231(CGCG,+,0.00),231(CGCG,-,0.00),233(CGCG,+,0.00),233(CGCG,-,0.00),293(CGCG,+,0.00),293(CGCG,-,0.00),304(CGCG,+,0.00),304(CGCG,-,0.00),346(CGCG,+,0.00),346(CGCG,-,0.00),355(CGCG,+,0.00),355(CGCG,-,0.00),3…
Kaiso_repro74	chr20	30539580	30539999	0.112172	0.695238	208(GCTCTCGCGCGA,-,0.00),210(TCTCGCGCGACC,+,0.00)	40(CGCG,+,0.00),40(CGCG,-,0.00),42(CGCG,+,0.00),42(CGCG,-,0.00),80(CGCG,+,0.00),80(CGCG,-,0.00),213(CGCG,+,0.00),213(CGCG,-,0.00),215(CGCG,+,0.00),215(CGCG,-,0.00),253(CGCG,+,0.00),253(CGCG,-,0.00),278(CGCG,+,0.00),278(CGCG,-,0.00)
Kaiso_repro740	chr17	4710300	4710479	0.128492	0.822222		59(CGCG,+,0.00),59(CGCG,-,0.00)
Kaiso_repro741	chr17	4736340	4736639	0.130435	0.67		93(CGCG,+,0.00),93(CGCG,-,0.00),105(CGCG,+,0.00),105(CGCG,-,0.00),123(CGCG,+,0.00),123(CGCG,-,0.00),130(CGCG,+,0.00),130(CGCG,-,0.00),172(CGCG,+,0.00),172(CGCG,-,0.00),174(CGCG,+,0.00),174(CGCG,-,0.00),191(CGCG,+,0.00),191(CGCG,-,0.00),193(CGCG,+,0.00),193(CGCG,-,0.00),195(CGCG,+,0.00),195(CGCG,-,0.00),224(CGCG,+,0.00),224(CGCG,-,0.00),261(CGCG,+,0.00),261(CGCG,-,0.00),267(CGCG,+,0.00),267(CGCG,-…
Kaiso_repro742	chr17	4843320	4843919	0.073456	0.578333	190(GGTCTCGCGAGA,-,0.00),192(TCTCGCGAGATC,+,0.00),232(GCTCTCGCGATA,-,0.00),234(TCTCGCGATAGA,+,0.00),290(ACTCTCGCGAGA,-,0.00),292(TCTCGCGAGATT,+,0.00)	24(CGCG,+,0.00),24(CGCG,-,0.00),36(CGCG,+,0.00),36(CGCG,-,0.00),160(CGCG,+,0.00),160(CGCG,-,0.00),195(CGCG,+,0.00),195(CGCG,-,0.00),237(CGCG,+,0.00),237(CGCG,-,0.00),295(CGCG,+,0.00),295(CGCG,-,0.00)
Kaiso_repro743	chr17	4847820	4848029	0.014354	0.566667
Kaiso_repro744	chr17	5113440	5113739	0.013378	0.536667	113(AAACTCGCGAGA,-,0.00),115(ACTCGCGAGATG,+,0.00)	118(CGCG,+,0.00),118(CGCG,-,0.00)
Kaiso_repro745	chr17	5522640	5522999	0.030641	0.508333	140(GATCTCGTGGGA,-,0.00),142(TCTCGTGGGAAC,+,0.00),160(ACTATCGCGAGA,-,0.00),162(TATCGCGAGACA,+,0.00)	165(CGCG,+,0.00),165(CGCG,-,0.00)
Kaiso_repro746	chr17	7343310	7343609	0.073579	0.666667	138(GTTCTCGCGATT,-,0.00),140(TCTCGCGATTCT,+,0.00)	143(CGCG,+,0.00),143(CGCG,-,0.00)
Kaiso_repro747	chr17	7387620	7387919	0.076923	0.526667		22(CGCG,+,0.00),22(CGCG,-,0.00),83(CGCG,+,0.00),83(CGCG,-,0.00)
Kaiso_repro748	chr17	7476090	7476239	0.080537	0.573333
Kaiso_repro749	chr17	7482630	7483049	0.009547	0.545238
Kaiso_repro75	chr20	30945480	30946139	0.066768	0.593939	386(CACCTCGCGAGA,-,0.00),388(CCTCGCGAGACT,+,0.00)	391(CGCG,+,0.00),391(CGCG,-,0.00),468(CGCG,+,0.00),468(CGCG,-,0.00),521(CGCG,+,0.00),521(CGCG,-,0.00),530(CGCG,+,0.00),530(CGCG,-,0.00)
Kaiso_repro750	chr17	7590660	7590839	0.050279	0.566667
Kaiso_repro751	chr17	7591410	7591949	0.076067	0.587037	128(ATTACCGCGGGA,-,0.00),337(TCCCGCGACAGC,+,0.00)	133(CGCG,+,0.00),133(CGCG,-,0.00),267(CGCG,+,0.00),267(CGCG,-,0.00),287(CGCG,+,0.00),287(CGCG,-,0.00),340(CGCG,+,0.00),340(CGCG,-,0.00),367(CGCG,+,0.00),367(CGCG,-,0.00)
Kaiso_repro752	chr17	7738710	7738919	0.086124	0.67619		38(CGCG,+,0.00),38(CGCG,-,0.00)
Kaiso_repro753	chr17	7760340	7761449	0.070334	0.578378	505(GATCTCGCGAGC,-,0.00),507(TCTCGCGAGCGC,+,0.00),532(CCTTTCGCGAGA,-,0.00),534(TTTCGCGAGATC,+,0.00),585(GATCTCGCGAGC,-,0.00),587(TCTCGCGAGCTT,+,0.00),654(GATATCGCGAGA,-,0.00),656(TATCGCGAGACC,+,0.00)	137(CGCG,+,0.00),137(CGCG,-,0.00),158(CGCG,+,0.00),158(CGCG,-,0.00),180(CGCG,+,0.00),180(CGCG,-,0.00),205(CGCG,+,0.00),205(CGCG,-,0.00),227(CGCG,+,0.00),227(CGCG,-,0.00),252(CGCG,+,0.00),252(CGCG,-,0.00),510(CGCG,+,0.00),510(CGCG,-,0.00),537(CGCG,+,0.00),537(CGCG,-,0.00),590(CGCG,+,0.00),590(CGCG,-,0.00),659(CGCG,+,0.00),659(CGCG,-,0.00),891(CGCG,+,0.00),891(CGCG,-,0.00),1028(CGCG,+,0.00),1028(CG…
Kaiso_repro754	chr17	7835340	7835669	0.079027	0.651515	135(GGTCTCGCGGGC,-,0.00)	78(CGCG,+,0.00),78(CGCG,-,0.00),84(CGCG,+,0.00),84(CGCG,-,0.00),86(CGCG,+,0.00),86(CGCG,-,0.00),140(CGCG,+,0.00),140(CGCG,-,0.00)
Kaiso_repro755	chr17	8042070	8042189	0.042017	0.475		41(CGCG,+,0.00),41(CGCG,-,0.00)
Kaiso_repro756	chr17	8076360	8076629	0.01487	0.392593
Kaiso_repro757	chr17	8076660	8076899	0.020921	0.433333
Kaiso_repro758	chr17	8079570	8079989	0.093079	0.661905	207(ATCCTCGCGAGC,-,0.00)	180(CGCG,+,0.00),180(CGCG,-,0.00),194(CGCG,+,0.00),194(CGCG,-,0.00),212(CGCG,+,0.00),212(CGCG,-,0.00),306(CGCG,+,0.00),306(CGCG,-,0.00),308(CGCG,+,0.00),308(CGCG,-,0.00)
Kaiso_repro759	chr17	8286330	8286809	0.058455	0.579167	219(GATCTCGCGAGA,-,0.00),221(TCTCGCGAGACC,+,0.00)	74(CGCG,+,0.00),74(CGCG,-,0.00),224(CGCG,+,0.00),224(CGCG,-,0.00),256(CGCG,+,0.00),256(CGCG,-,0.00)
Kaiso_repro76	chr20	32319750	32320319	0.14587	0.789474		29(CGCG,+,0.00),29(CGCG,-,0.00),144(CGCG,+,0.00),144(CGCG,-,0.00),164(CGCG,+,0.00),164(CGCG,-,0.00),191(CGCG,+,0.00),191(CGCG,-,0.00),202(CGCG,+,0.00),202(CGCG,-,0.00),234(CGCG,+,0.00),234(CGCG,-,0.00),250(CGCG,+,0.00),250(CGCG,-,0.00),265(CGCG,+,0.00),265(CGCG,-,0.00),381(CGCG,+,0.00),381(CGCG,-,0.00),409(CGCG,+,0.00),409(CGCG,-,0.00),443(CGCG,+,0.00),443(CGCG,-,0.00),468(CGCG,+,0.00),468(CGCG,-…
Kaiso_repro760	chr17	8534250	8534549	0.110368	0.73	158(GATCCCGCGAGG,-,0.00),160(TCCCGCGAGGCT,+,0.00)	101(CGCG,+,0.00),101(CGCG,-,0.00),163(CGCG,+,0.00),163(CGCG,-,0.00),186(CGCG,+,0.00),186(CGCG,-,0.00),198(CGCG,+,0.00),198(CGCG,-,0.00),227(CGCG,+,0.00),227(CGCG,-,0.00),243(CGCG,+,0.00),243(CGCG,-,0.00)
Kaiso_repro761	chr17	15602820	15603059	0.087866	0.625	48(ACTCTCGCGAGA,-,0.00),50(TCTCGCGAGACG,+,0.00)	53(CGCG,+,0.00),53(CGCG,-,0.00),216(CGCG,+,0.00),216(CGCG,-,0.00)
Kaiso_repro762	chr17	16256940	16257089	0.073826	0.673333	45(ACGCTCGCGATA,-,0.00),47(GCTCGCGATACC,+,0.00)	50(CGCG,+,0.00),50(CGCG,-,0.00)
Kaiso_repro763	chr17	17184450	17184839	0.071979	0.561538	141(GTCCTCGCGAGC,-,0.00),177(AGCACCGCGAGA,-,0.00)	87(CGCG,+,0.00),87(CGCG,-,0.00),89(CGCG,+,0.00),89(CGCG,-,0.00),123(CGCG,+,0.00),123(CGCG,-,0.00),146(CGCG,+,0.00),146(CGCG,-,0.00),182(CGCG,+,0.00),182(CGCG,-,0.00)
Kaiso_repro764	chr17	18585600	18585809	0.08134	0.62381	127(CGTCTCGCGAGA,-,0.00),129(TCTCGCGAGAGT,+,0.00)	132(CGCG,+,0.00),132(CGCG,-,0.00),200(CGCG,+,0.00),200(CGCG,-,0.00)
Kaiso_repro765	chr17	19281120	19281329	0.086124	0.633333		19(CGCG,+,0.00),19(CGCG,-,0.00),68(CGCG,+,0.00),68(CGCG,-,0.00)
Kaiso_repro766	chr17	19355580	19355729	0.020134	0.526667
Kaiso_repro767	chr17	21117330	21117809	0.100209	0.69375		12(CGCG,+,0.00),12(CGCG,-,0.00),164(CGCG,+,0.00),164(CGCG,-,0.00),284(CGCG,+,0.00),284(CGCG,-,0.00),339(CGCG,+,0.00),339(CGCG,-,0.00)
Kaiso_repro768	chr17	25798890	25799099	0.014354	0.561905
Kaiso_repro769	chr17	27046710	27047249	0.070501	0.562963		35(CGCG,+,0.00),35(CGCG,-,0.00),246(CGCG,+,0.00),246(CGCG,-,0.00),383(CGCG,+,0.00),383(CGCG,-,0.00),490(CGCG,+,0.00),490(CGCG,-,0.00)
Kaiso_repro77	chr20	32890680	32890949	0.130112	0.744444		94(CGCG,+,0.00),94(CGCG,-,0.00),128(CGCG,+,0.00),128(CGCG,-,0.00),130(CGCG,+,0.00),130(CGCG,-,0.00),147(CGCG,+,0.00),147(CGCG,-,0.00),203(CGCG,+,0.00),203(CGCG,-,0.00),205(CGCG,+,0.00),205(CGCG,-,0.00),233(CGCG,+,0.00),233(CGCG,-,0.00),235(CGCG,+,0.00),235(CGCG,-,0.00),247(CGCG,+,0.00),247(CGCG,-,0.00)
Kaiso_repro770	chr17	27053460	27053669	0.119617	0.719048	127(GGTACCGCGAGA,-,0.00),129(TACCGCGAGAGC,+,0.00)	81(CGCG,+,0.00),81(CGCG,-,0.00),132(CGCG,+,0.00),132(CGCG,-,0.00)
Kaiso_repro771	chr17	27065040	27065369	0.024316	0.615152		146(CGCG,+,0.00),146(CGCG,-,0.00)
Kaiso_repro772	chr17	27230040	27230369	0.082067	0.666667		24(CGCG,+,0.00),24(CGCG,-,0.00),76(CGCG,+,0.00),76(CGCG,-,0.00),88(CGCG,+,0.00),88(CGCG,-,0.00)
Kaiso_repro773	chr17	27279210	27279599	0.051414	0.564103		225(CGCG,+,0.00),225(CGCG,-,0.00)
Kaiso_repro774	chr17	27717090	27717539	0.093541	0.653333	218(AATCTCGCGAGA,-,0.00),220(TCTCGCGAGATC,+,0.00)	50(CGCG,+,0.00),50(CGCG,-,0.00),69(CGCG,+,0.00),69(CGCG,-,0.00),147(CGCG,+,0.00),147(CGCG,-,0.00),163(CGCG,+,0.00),163(CGCG,-,0.00),165(CGCG,+,0.00),165(CGCG,-,0.00),167(CGCG,+,0.00),167(CGCG,-,0.00),169(CGCG,+,0.00),169(CGCG,-,0.00),171(CGCG,+,0.00),171(CGCG,-,0.00),190(CGCG,+,0.00),190(CGCG,-,0.00),223(CGCG,+,0.00),223(CGCG,-,0.00),414(CGCG,+,0.00),414(CGCG,-,0.00),438(CGCG,+,0.00),438(CGCG,-,0…
Kaiso_repro775	chr17	28088400	28088729	0.109422	0.672727		0(CGCG,+,0.00),0(CGCG,-,0.00),2(CGCG,+,0.00),2(CGCG,-,0.00),81(CGCG,+,0.00),81(CGCG,-,0.00),162(CGCG,+,0.00),162(CGCG,-,0.00),164(CGCG,+,0.00),164(CGCG,-,0.00),178(CGCG,+,0.00),178(CGCG,-,0.00),180(CGCG,+,0.00),180(CGCG,-,0.00)
Kaiso_repro776	chr17	28443600	28444019	0.076372	0.559524	182(AGCCGCGCGAGA,-,0.00)	185(CGCG,+,0.00),185(CGCG,-,0.00),187(CGCG,+,0.00),187(CGCG,-,0.00)
Kaiso_repro777	chr17	29151510	29151719	0.105263	0.728571	103(GTTCTCGCGGGC,-,0.00)	38(CGCG,+,0.00),38(CGCG,-,0.00),108(CGCG,+,0.00),108(CGCG,-,0.00),165(CGCG,+,0.00),165(CGCG,-,0.00),167(CGCG,+,0.00),167(CGCG,-,0.00),186(CGCG,+,0.00),186(CGCG,-,0.00)
Kaiso_repro778	chr17	29158860	29159009	0.114094	0.646667		40(CGCG,+,0.00),40(CGCG,-,0.00),86(CGCG,+,0.00),86(CGCG,-,0.00),125(CGCG,+,0.00),125(CGCG,-,0.00),137(CGCG,+,0.00),137(CGCG,-,0.00)
Kaiso_repro779	chr17	33866100	33866399	0.033445	0.466667	133(GTACTCGCGAGA,-,0.00),135(ACTCGCGAGACT,+,0.00)	138(CGCG,+,0.00),138(CGCG,-,0.00)
Kaiso_repro78	chr20	34329990	34330649	0.07132	0.583333	237(GCTCTCGCGAGA,-,0.00),239(TCTCGCGAGAAG,+,0.00),281(AGTATCGCGAGA,-,0.00),283(TATCGCGAGACC,+,0.00),406(AATCTCGCGAGA,-,0.00),408(TCTCGCGAGACA,+,0.00)	77(CGCG,+,0.00),77(CGCG,-,0.00),242(CGCG,+,0.00),242(CGCG,-,0.00),286(CGCG,+,0.00),286(CGCG,-,0.00),327(CGCG,+,0.00),327(CGCG,-,0.00),392(CGCG,+,0.00),392(CGCG,-,0.00),411(CGCG,+,0.00),411(CGCG,-,0.00)
Kaiso_repro780	chr17	34891140	34891529	0.100257	0.635897		7(CGCG,+,0.00),7(CGCG,-,0.00),138(CGCG,+,0.00),138(CGCG,-,0.00),140(CGCG,+,0.00),140(CGCG,-,0.00),192(CGCG,+,0.00),192(CGCG,-,0.00),194(CGCG,+,0.00),194(CGCG,-,0.00),220(CGCG,+,0.00),220(CGCG,-,0.00),324(CGCG,+,0.00),324(CGCG,-,0.00)
Kaiso_repro781	chr17	34900230	34900379	0.04698	0.586667
Kaiso_repro782	chr17	34900410	34900859	0.106904	0.715556	275(AGTCTCGCGAGA,-,0.00),277(TCTCGCGAGAGG,+,0.00)	102(CGCG,+,0.00),102(CGCG,-,0.00),262(CGCG,+,0.00),262(CGCG,-,0.00),280(CGCG,+,0.00),280(CGCG,-,0.00),365(CGCG,+,0.00),365(CGCG,-,0.00),370(CGCG,+,0.00),370(CGCG,-,0.00),438(CGCG,+,0.00),438(CGCG,-,0.00)
Kaiso_repro783	chr17	34901220	34901609	0.125964	0.74359		67(CGCG,+,0.00),67(CGCG,-,0.00),72(CGCG,+,0.00),72(CGCG,-,0.00),227(CGCG,+,0.00),227(CGCG,-,0.00),358(CGCG,+,0.00),358(CGCG,-,0.00)
Kaiso_repro784	chr17	36642000	36642299	0.010033	0.63
Kaiso_repro785	chr17	36858660	36858959	0.103679	0.64		74(CGCG,+,0.00),74(CGCG,-,0.00),81(CGCG,+,0.00),81(CGCG,-,0.00),83(CGCG,+,0.00),83(CGCG,-,0.00),128(CGCG,+,0.00),128(CGCG,-,0.00),130(CGCG,+,0.00),130(CGCG,-,0.00)
Kaiso_repro786	chr17	36981510	36981719	0.114833	0.619048	10(TACCTCGCGGGA,-,0.00),12(CCTCGCGGGATC,+,0.00)	15(CGCG,+,0.00),15(CGCG,-,0.00),96(CGCG,+,0.00),96(CGCG,-,0.00),107(CGCG,+,0.00),107(CGCG,-,0.00),135(CGCG,+,0.00),135(CGCG,-,0.00)
Kaiso_repro787	chr17	37009560	37010009	0.064588	0.544444	162(GATCTCGCGGTA,-,0.00),164(TCTCGCGGTATC,+,0.00),254(TCTCGCGGTGGC,+,0.00)	98(CGCG,+,0.00),98(CGCG,-,0.00),154(CGCG,+,0.00),154(CGCG,-,0.00),167(CGCG,+,0.00),167(CGCG,-,0.00),257(CGCG,+,0.00),257(CGCG,-,0.00)
Kaiso_repro788	chr17	37607250	37607789	0.064935	0.548148	353(GGCCTCGCGAGA,-,0.00),355(CCTCGCGAGATT,+,0.00)	275(CGCG,+,0.00),275(CGCG,-,0.00),331(CGCG,+,0.00),331(CGCG,-,0.00),358(CGCG,+,0.00),358(CGCG,-,0.00),411(CGCG,+,0.00),411(CGCG,-,0.00)
Kaiso_repro789	chr17	37617360	37618079	0.062587	0.547222	222(CTCATCGCGAGA,-,0.00),224(CATCGCGAGACT,+,0.00),316(AACATCGCGAGA,-,0.00),318(CATCGCGAGAGG,+,0.00),339(TCTCGCGACGAT,+,0.00)	227(CGCG,+,0.00),227(CGCG,-,0.00),245(CGCG,+,0.00),245(CGCG,-,0.00),271(CGCG,+,0.00),271(CGCG,-,0.00),321(CGCG,+,0.00),321(CGCG,-,0.00),342(CGCG,+,0.00),342(CGCG,-,0.00),517(CGCG,+,0.00),517(CGCG,-,0.00),576(CGCG,+,0.00),576(CGCG,-,0.00)
Kaiso_repro79	chr20	35233890	35234039	0.09396	0.64		122(CGCG,+,0.00),122(CGCG,-,0.00)
Kaiso_repro790	chr17	38518950	38519189	0.117155	0.745833	129(TCCCGCGACAGC,+,0.00)	90(CGCG,+,0.00),90(CGCG,-,0.00),108(CGCG,+,0.00),108(CGCG,-,0.00),132(CGCG,+,0.00),132(CGCG,-,0.00),212(CGCG,+,0.00),212(CGCG,-,0.00),214(CGCG,+,0.00),214(CGCG,-,0.00)
Kaiso_repro791	chr17	38708820	38709029	0.023923	0.6
Kaiso_repro792	chr17	38710260	38710379	0.016807	0.608333		58(CGCG,+,0.00),58(CGCG,-,0.00)
Kaiso_repro793	chr17	38719680	38719859	0.01676	0.544444
Kaiso_repro794	chr17	38738610	38738789	0.03352	0.561111
Kaiso_repro795	chr17	40118490	40118879	0.120823	0.707692		146(CGCG,+,0.00),146(CGCG,-,0.00),161(CGCG,+,0.00),161(CGCG,-,0.00),163(CGCG,+,0.00),163(CGCG,-,0.00),194(CGCG,+,0.00),194(CGCG,-,0.00),196(CGCG,+,0.00),196(CGCG,-,0.00),198(CGCG,+,0.00),198(CGCG,-,0.00),235(CGCG,+,0.00),235(CGCG,-,0.00),346(CGCG,+,0.00),346(CGCG,-,0.00)
Kaiso_repro796	chr17	40306950	40307249	0.100334	0.683333		184(CGCG,+,0.00),184(CGCG,-,0.00),205(CGCG,+,0.00),205(CGCG,-,0.00),207(CGCG,+,0.00),207(CGCG,-,0.00),217(CGCG,+,0.00),217(CGCG,-,0.00)
Kaiso_repro797	chr17	40540650	40541009	0.050139	0.602778		318(CGCG,+,0.00),318(CGCG,-,0.00)
Kaiso_repro798	chr17	40713750	40714349	0.046745	0.578333	333(AATCTCGCGAGA,-,0.00),335(TCTCGCGAGAAT,+,0.00)	338(CGCG,+,0.00),338(CGCG,-,0.00),349(CGCG,+,0.00),349(CGCG,-,0.00),450(CGCG,+,0.00),450(CGCG,-,0.00)
Kaiso_repro799	chr17	41392920	41393129	0.08134	0.62381		122(CGCG,+,0.00),122(CGCG,-,0.00)
Kaiso_repro8	chr7	5563650	5563949	0.013378	0.52
Kaiso_repro80	chr20	37063860	37064039	0.122905	0.622222		144(CGCG,+,0.00),144(CGCG,-,0.00),170(CGCG,+,0.00),170(CGCG,-,0.00)
Kaiso_repro800	chr17	41393280	41393639	0.022284	0.405556
Kaiso_repro801	chr17	41438220	41438819	0.078464	0.508333		212(CGCG,+,0.00),212(CGCG,-,0.00),229(CGCG,+,0.00),229(CGCG,-,0.00),231(CGCG,+,0.00),231(CGCG,-,0.00),248(CGCG,+,0.00),248(CGCG,-,0.00)
Kaiso_repro802	chr17	41446500	41446679	0.067039	0.661111		21(CGCG,+,0.00),21(CGCG,-,0.00),44(CGCG,+,0.00),44(CGCG,-,0.00),132(CGCG,+,0.00),132(CGCG,-,0.00)
Kaiso_repro803	chr17	42392820	42393029	0.090909	0.690476		27(CGCG,+,0.00),27(CGCG,-,0.00),108(CGCG,+,0.00),108(CGCG,-,0.00)
Kaiso_repro804	chr17	42785820	42786239	0.069212	0.545238		124(CGCG,+,0.00),124(CGCG,-,0.00),223(CGCG,+,0.00),223(CGCG,-,0.00),306(CGCG,+,0.00),306(CGCG,-,0.00)
Kaiso_repro805	chr17	43025040	43025429	0.061697	0.605128		66(CGCG,+,0.00),66(CGCG,-,0.00)
Kaiso_repro806	chr17	43138500	43138829	0.069909	0.590909		171(CGCG,+,0.00),171(CGCG,-,0.00)
Kaiso_repro807	chr17	43225890	43226129	0.046025	0.6375		8(CGCG,+,0.00),8(CGCG,-,0.00)
Kaiso_repro808	chr17	46125150	46125359	0.07177	0.6
Kaiso_repro809	chr17	46969530	46969949	0.062053	0.566667	185(TATCTCGCGGGA,-,0.00),187(TCTCGCGGGATC,+,0.00)	190(CGCG,+,0.00),190(CGCG,-,0.00),252(CGCG,+,0.00),252(CGCG,-,0.00),378(CGCG,+,0.00),378(CGCG,-,0.00)
Kaiso_repro81	chr20	37707300	37707599	0.026756	0.47	151(GTTCTCGCGATA,-,0.00),153(TCTCGCGATAGT,+,0.00),170(AGTCTCACGAGA,-,0.00),172(TCTCACGAGATC,+,0.00)	156(CGCG,+,0.00),156(CGCG,-,0.00)
Kaiso_repro810	chr17	47492280	47492639	0.041783	0.55		125(CGCG,+,0.00),125(CGCG,-,0.00),158(CGCG,+,0.00),158(CGCG,-,0.00)
Kaiso_repro811	chr17	47865900	47866049	0.080537	0.586667		90(CGCG,+,0.00),90(CGCG,-,0.00),131(CGCG,+,0.00),131(CGCG,-,0.00)
Kaiso_repro812	chr17	48796920	48797339	0.112172	0.695238		27(CGCG,+,0.00),27(CGCG,-,0.00),29(CGCG,+,0.00),29(CGCG,-,0.00),185(CGCG,+,0.00),185(CGCG,-,0.00),281(CGCG,+,0.00),281(CGCG,-,0.00),327(CGCG,+,0.00),327(CGCG,-,0.00),349(CGCG,+,0.00),349(CGCG,-,0.00),354(CGCG,+,0.00),354(CGCG,-,0.00)
Kaiso_repro813	chr17	53045850	53046299	0.064588	0.597778	204(AATCTCGCGAGG,-,0.00),206(TCTCGCGAGGCG,+,0.00),223(CGTCTCGCGAGA,-,0.00),225(TCTCGCGAGATC,+,0.00)	209(CGCG,+,0.00),209(CGCG,-,0.00),228(CGCG,+,0.00),228(CGCG,-,0.00),418(CGCG,+,0.00),418(CGCG,-,0.00)
Kaiso_repro814	chr17	55162140	55162589	0.122494	0.724444	237(TCTCTCGCGAGA,-,0.00),239(TCTCGCGAGAGC,+,0.00)	242(CGCG,+,0.00),242(CGCG,-,0.00),250(CGCG,+,0.00),250(CGCG,-,0.00),305(CGCG,+,0.00),305(CGCG,-,0.00),334(CGCG,+,0.00),334(CGCG,-,0.00),367(CGCG,+,0.00),367(CGCG,-,0.00),373(CGCG,+,0.00),373(CGCG,-,0.00),402(CGCG,+,0.00),402(CGCG,-,0.00),404(CGCG,+,0.00),404(CGCG,-,0.00),437(CGCG,+,0.00),437(CGCG,-,0.00)
Kaiso_repro815	chr17	55868550	55868759	0.009569	0.4
Kaiso_repro816	chr17	55927440	55927679	0.07113	0.591667		96(CGCG,+,0.00),96(CGCG,-,0.00)
Kaiso_repro817	chr17	56405310	56405639	0.036474	0.645455		209(CGCG,+,0.00),209(CGCG,-,0.00)
Kaiso_repro818	chr17	56405880	56406389	0.02947	0.639216
Kaiso_repro819	chr17	56406660	56406989	0.021277	0.569697
Kaiso_repro82	chr20	42286080	42286319	0.108787	0.725	105(TCCCGCGATGCC,+,0.00)	15(CGCG,+,0.00),15(CGCG,-,0.00),99(CGCG,+,0.00),99(CGCG,-,0.00),108(CGCG,+,0.00),108(CGCG,-,0.00),118(CGCG,+,0.00),118(CGCG,-,0.00),139(CGCG,+,0.00),139(CGCG,-,0.00),207(CGCG,+,0.00),207(CGCG,-,0.00)
Kaiso_repro820	chr17	56416530	56416649	0.008403	0.633333
Kaiso_repro821	chr17	56708520	56708969	0.020045	0.444444
Kaiso_repro822	chr17	56736090	56736659	0.033392	0.440351		342(CGCG,+,0.00),342(CGCG,-,0.00),344(CGCG,+,0.00),344(CGCG,-,0.00),490(CGCG,+,0.00),490(CGCG,-,0.00)
Kaiso_repro823	chr17	56756550	56756909	0.022284	0.405556
Kaiso_repro824	chr17	56769870	56770109	0.104603	0.666667		138(CGCG,+,0.00),138(CGCG,-,0.00)
Kaiso_repro825	chr17	57184110	57184499	0.113111	0.682051		16(CGCG,+,0.00),16(CGCG,-,0.00),22(CGCG,+,0.00),22(CGCG,-,0.00),24(CGCG,+,0.00),24(CGCG,-,0.00),111(CGCG,+,0.00),111(CGCG,-,0.00),142(CGCG,+,0.00),142(CGCG,-,0.00),202(CGCG,+,0.00),202(CGCG,-,0.00),355(CGCG,+,0.00),355(CGCG,-,0.00)
Kaiso_repro826	chr17	57784830	57785129	0.070234	0.603333	82(AATCCCGCGAGG,-,0.00),84(TCCCGCGAGGAT,+,0.00)	87(CGCG,+,0.00),87(CGCG,-,0.00)
Kaiso_repro827	chr17	58677480	58677809	0.12462	0.70303		52(CGCG,+,0.00),52(CGCG,-,0.00),129(CGCG,+,0.00),129(CGCG,-,0.00),148(CGCG,+,0.00),148(CGCG,-,0.00),150(CGCG,+,0.00),150(CGCG,-,0.00)
Kaiso_repro828	chr17	58754610	58754969	0.061281	0.544444	196(GCTGTCGCGAGA,-,0.00),198(TGTCGCGAGAAT,+,0.00)	63(CGCG,+,0.00),63(CGCG,-,0.00),201(CGCG,+,0.00),201(CGCG,-,0.00)
Kaiso_repro829	chr17	61850820	61851209	0.107969	0.661538		34(CGCG,+,0.00),34(CGCG,-,0.00),102(CGCG,+,0.00),102(CGCG,-,0.00),167(CGCG,+,0.00),167(CGCG,-,0.00),205(CGCG,+,0.00),205(CGCG,-,0.00)
Kaiso_repro83	chr20	42939720	42939929	0.119617	0.7		176(CGCG,+,0.00),176(CGCG,-,0.00)
Kaiso_repro830	chr17	61920060	61920149	0.146067	0.655556		19(CGCG,+,0.00),19(CGCG,-,0.00),49(CGCG,+,0.00),49(CGCG,-,0.00)
Kaiso_repro831	chr17	61920210	61920599	0.092545	0.689744	206(CCCCTCGCGAGA,-,0.00),208(CCTCGCGAGACC,+,0.00)	211(CGCG,+,0.00),211(CGCG,-,0.00),316(CGCG,+,0.00),316(CGCG,-,0.00),318(CGCG,+,0.00),318(CGCG,-,0.00),338(CGCG,+,0.00),338(CGCG,-,0.00)
Kaiso_repro832	chr17	61926450	61926479	0.103448	0.666667		10(CGCG,+,0.00),10(CGCG,-,0.00)
Kaiso_repro833	chr17	62502210	62502449	0.100418	0.5875
Kaiso_repro834	chr17	65713800	65714189	0.089974	0.628205	199(ATTCTCGCGAGA,-,0.00),201(TCTCGCGAGAGA,+,0.00)	3(CGCG,+,0.00),3(CGCG,-,0.00),112(CGCG,+,0.00),112(CGCG,-,0.00),204(CGCG,+,0.00),204(CGCG,-,0.00),216(CGCG,+,0.00),216(CGCG,-,0.00),238(CGCG,+,0.00),238(CGCG,-,0.00)
Kaiso_repro835	chr17	66015960	66016259	0.100334	0.633333	44(AATCTCACGCGA,-,0.00),46(TCTCACGCGACC,+,0.00)	51(CGCG,+,0.00),51(CGCG,-,0.00),160(CGCG,+,0.00),160(CGCG,-,0.00),188(CGCG,+,0.00),188(CGCG,-,0.00),195(CGCG,+,0.00),195(CGCG,-,0.00),203(CGCG,+,0.00),203(CGCG,-,0.00),249(CGCG,+,0.00),249(CGCG,-,0.00),251(CGCG,+,0.00),251(CGCG,-,0.00),295(CGCG,+,0.00),295(CGCG,-,0.00)
Kaiso_repro836	chr17	66031440	66031979	0.09833	0.657407	221(CATCTCGCGATG,-,0.00),223(TCTCGCGATGCC,+,0.00)	71(CGCG,+,0.00),71(CGCG,-,0.00),226(CGCG,+,0.00),226(CGCG,-,0.00),388(CGCG,+,0.00),388(CGCG,-,0.00)
Kaiso_repro837	chr17	70416030	70416239	0.014354	0.595238
Kaiso_repro838	chr17	70421340	70421669	0.012158	0.475758	137(AGCCTCACGAGA,-,0.00),139(CCTCACGAGATC,+,0.00)	263(CGCG,+,0.00),263(CGCG,-,0.00)
Kaiso_repro839	chr17	73257510	73258079	0.086116	0.664912	187(AAACTCGCGAGA,-,0.00),189(ACTCGCGAGAGT,+,0.00)	106(CGCG,+,0.00),106(CGCG,-,0.00),177(CGCG,+,0.00),177(CGCG,-,0.00),192(CGCG,+,0.00),192(CGCG,-,0.00),269(CGCG,+,0.00),269(CGCG,-,0.00),429(CGCG,+,0.00),429(CGCG,-,0.00)
Kaiso_repro84	chr20	43160310	43160669	0.116992	0.736111		117(CGCG,+,0.00),117(CGCG,-,0.00),135(CGCG,+,0.00),135(CGCG,-,0.00),170(CGCG,+,0.00),170(CGCG,-,0.00),179(CGCG,+,0.00),179(CGCG,-,0.00)
Kaiso_repro840	chr17	73401570	73401959	0.125964	0.748718	205(TGTCCCGCGAGA,-,0.00),207(TCCCGCGAGAAC,+,0.00),240(GCCCCCGCGAGA,-,0.00),242(CCCCGCGAGACT,+,0.00)	210(CGCG,+,0.00),210(CGCG,-,0.00),245(CGCG,+,0.00),245(CGCG,-,0.00)
Kaiso_repro841	chr17	73775700	73775969	0.118959	0.588889		13(CGCG,+,0.00),13(CGCG,-,0.00),73(CGCG,+,0.00),73(CGCG,-,0.00),169(CGCG,+,0.00),169(CGCG,-,0.00)
Kaiso_repro842	chr17	74268150	74268359	0.07177	0.661905
Kaiso_repro843	chr17	74268390	74268449	0.016949	0.683333
Kaiso_repro844	chr17	74553540	74554079	0.059369	0.572222	249(AACATCGCGAGA,-,0.00),251(CATCGCGAGAGT,+,0.00)	181(CGCG,+,0.00),181(CGCG,-,0.00),192(CGCG,+,0.00),192(CGCG,-,0.00),254(CGCG,+,0.00),254(CGCG,-,0.00),289(CGCG,+,0.00),289(CGCG,-,0.00),305(CGCG,+,0.00),305(CGCG,-,0.00),326(CGCG,+,0.00),326(CGCG,-,0.00)
Kaiso_repro845	chr17	75877710	75877889	0.039106	0.633333
Kaiso_repro846	chr17	76164390	76164719	0.139818	0.760606	178(GCTCGCGAGGGC,+,0.00)	124(CGCG,+,0.00),124(CGCG,-,0.00),163(CGCG,+,0.00),163(CGCG,-,0.00),181(CGCG,+,0.00),181(CGCG,-,0.00),278(CGCG,+,0.00),278(CGCG,-,0.00)
Kaiso_repro847	chr17	76313370	76313639	0.048327	0.511111
Kaiso_repro848	chr17	77337150	77337479	0.012158	0.484848
Kaiso_repro849	chr17	78120900	78121349	0.115813	0.633333	211(GTTCCCGCGGGA,-,0.00),213(TCCCGCGGGATC,+,0.00)	100(CGCG,+,0.00),100(CGCG,-,0.00),102(CGCG,+,0.00),102(CGCG,-,0.00),107(CGCG,+,0.00),107(CGCG,-,0.00),198(CGCG,+,0.00),198(CGCG,-,0.00),216(CGCG,+,0.00),216(CGCG,-,0.00),307(CGCG,+,0.00),307(CGCG,-,0.00),317(CGCG,+,0.00),317(CGCG,-,0.00),385(CGCG,+,0.00),385(CGCG,-,0.00)
Kaiso_repro85	chr20	43996920	43997159	0.016736	0.454167
Kaiso_repro850	chr17	78428370	78428789	0.143198	0.754762	201(ACTCTCGCGAGA,-,0.00),203(TCTCGCGAGACG,+,0.00)	65(CGCG,+,0.00),65(CGCG,-,0.00),108(CGCG,+,0.00),108(CGCG,-,0.00),166(CGCG,+,0.00),166(CGCG,-,0.00),190(CGCG,+,0.00),190(CGCG,-,0.00),206(CGCG,+,0.00),206(CGCG,-,0.00),235(CGCG,+,0.00),235(CGCG,-,0.00),253(CGCG,+,0.00),253(CGCG,-,0.00),295(CGCG,+,0.00),295(CGCG,-,0.00),312(CGCG,+,0.00),312(CGCG,-,0.00),320(CGCG,+,0.00),320(CGCG,-,0.00),363(CGCG,+,0.00),363(CGCG,-,0.00),365(CGCG,+,0.00),365(CGCG,-…
Kaiso_repro851	chr17	78549210	78549539	0.045593	0.487879
Kaiso_repro852	chr17	78607920	78608159	0.062762	0.525
Kaiso_repro853	chr17	78608430	78608639	0.043062	0.504762
Kaiso_repro854	chr17	78962790	78963029	0.054393	0.591667		85(CGCG,+,0.00),85(CGCG,-,0.00)
Kaiso_repro855	chr17	78965490	78965759	0.178439	0.766667		21(CGCG,+,0.00),21(CGCG,-,0.00),30(CGCG,+,0.00),30(CGCG,-,0.00),70(CGCG,+,0.00),70(CGCG,-,0.00),81(CGCG,+,0.00),81(CGCG,-,0.00),83(CGCG,+,0.00),83(CGCG,-,0.00),109(CGCG,+,0.00),109(CGCG,-,0.00),116(CGCG,+,0.00),116(CGCG,-,0.00),133(CGCG,+,0.00),133(CGCG,-,0.00),171(CGCG,+,0.00),171(CGCG,-,0.00),262(CGCG,+,0.00),262(CGCG,-,0.00)
Kaiso_repro856	chr17	79475850	79476149	0.013378	0.49
Kaiso_repro857	chr17	79486350	79486649	0.117057	0.763333	143(GGTCCCGCGAGA,-,0.00),145(TCCCGCGAGAAG,+,0.00)	3(CGCG,+,0.00),3(CGCG,-,0.00),148(CGCG,+,0.00),148(CGCG,-,0.00),217(CGCG,+,0.00),217(CGCG,-,0.00),234(CGCG,+,0.00),234(CGCG,-,0.00),249(CGCG,+,0.00),249(CGCG,-,0.00)
Kaiso_repro858	chr17	79527660	79528019	0.033426	0.452778	156(GTTCTCGCGAGG,-,0.00),158(TCTCGCGAGGGT,+,0.00)	161(CGCG,+,0.00),161(CGCG,-,0.00),245(CGCG,+,0.00),245(CGCG,-,0.00)
Kaiso_repro859	chr17	79670190	79670579	0.123393	0.682051		68(CGCG,+,0.00),68(CGCG,-,0.00),147(CGCG,+,0.00),147(CGCG,-,0.00),188(CGCG,+,0.00),188(CGCG,-,0.00),314(CGCG,+,0.00),314(CGCG,-,0.00),333(CGCG,+,0.00),333(CGCG,-,0.00)
Kaiso_repro86	chr20	44486100	44486279	0.027933	0.516667
Kaiso_repro860	chr17	80376450	80376659	0.167464	0.82381	141(GACCTCGCGGGA,-,0.00),143(CCTCGCGGGACC,+,0.00)	6(CGCG,+,0.00),6(CGCG,-,0.00),17(CGCG,+,0.00),17(CGCG,-,0.00),104(CGCG,+,0.00),104(CGCG,-,0.00),146(CGCG,+,0.00),146(CGCG,-,0.00),154(CGCG,+,0.00),154(CGCG,-,0.00),195(CGCG,+,0.00),195(CGCG,-,0.00)
Kaiso_repro861	chr17	80476950	80477369	0.112172	0.654762		184(CGCG,+,0.00),184(CGCG,-,0.00),191(CGCG,+,0.00),191(CGCG,-,0.00),202(CGCG,+,0.00),202(CGCG,-,0.00),220(CGCG,+,0.00),220(CGCG,-,0.00),257(CGCG,+,0.00),257(CGCG,-,0.00),354(CGCG,+,0.00),354(CGCG,-,0.00),398(CGCG,+,0.00),398(CGCG,-,0.00),404(CGCG,+,0.00),404(CGCG,-,0.00),415(CGCG,+,0.00),415(CGCG,-,0.00)
Kaiso_repro862	chr17	80681430	80681609	0.061453	0.516667		102(CGCG,+,0.00),102(CGCG,-,0.00),110(CGCG,+,0.00),110(CGCG,-,0.00)
Kaiso_repro863	chr17	80916990	80917289	0.0301	0.513333
Kaiso_repro864	chr17	81028740	81028919	0.044693	0.555556
Kaiso_repro865	chr21	15755550	15755909	0.066852	0.572222		56(CGCG,+,0.00),56(CGCG,-,0.00),196(CGCG,+,0.00),196(CGCG,-,0.00),242(CGCG,+,0.00),242(CGCG,-,0.00),286(CGCG,+,0.00),286(CGCG,-,0.00)
Kaiso_repro866	chr21	26939910	26940089	0.01676	0.466667
Kaiso_repro867	chr21	26950230	26950709	0.006263	0.439583
Kaiso_repro868	chr21	30445830	30446309	0.070981	0.595833	234(AGCATCGCGAGA,-,0.00),236(CATCGCGAGAAG,+,0.00)	106(CGCG,+,0.00),106(CGCG,-,0.00),124(CGCG,+,0.00),124(CGCG,-,0.00),239(CGCG,+,0.00),239(CGCG,-,0.00),342(CGCG,+,0.00),342(CGCG,-,0.00)
Kaiso_repro869	chr21	30638100	30638309	0.014354	0.480952	98(AATCTCACGAGA,-,0.00),100(TCTCACGAGATC,+,0.00)
Kaiso_repro87	chr20	45317970	45318179	0.110048	0.652381		133(CGCG,+,0.00),133(CGCG,-,0.00)
Kaiso_repro870	chr21	34144080	34144619	0.050093	0.548148	229(CCTCTCGCGAGA,-,0.00),231(TCTCGCGAGAGC,+,0.00)	21(CGCG,+,0.00),21(CGCG,-,0.00),36(CGCG,+,0.00),36(CGCG,-,0.00),58(CGCG,+,0.00),58(CGCG,-,0.00),234(CGCG,+,0.00),234(CGCG,-,0.00),399(CGCG,+,0.00),399(CGCG,-,0.00)
Kaiso_repro871	chr21	35013990	35014169	0.083799	0.661111		123(CGCG,+,0.00),123(CGCG,-,0.00)
Kaiso_repro872	chr21	38445300	38445629	0.142857	0.754545		17(CGCG,+,0.00),17(CGCG,-,0.00),79(CGCG,+,0.00),79(CGCG,-,0.00),143(CGCG,+,0.00),143(CGCG,-,0.00),163(CGCG,+,0.00),163(CGCG,-,0.00),170(CGCG,+,0.00),170(CGCG,-,0.00),210(CGCG,+,0.00),210(CGCG,-,0.00),212(CGCG,+,0.00),212(CGCG,-,0.00)
Kaiso_repro873	chr21	40555230	40555499	0.133829	0.737037		118(CGCG,+,0.00),118(CGCG,-,0.00),140(CGCG,+,0.00),140(CGCG,-,0.00),161(CGCG,+,0.00),161(CGCG,-,0.00),163(CGCG,+,0.00),163(CGCG,-,0.00),202(CGCG,+,0.00),202(CGCG,-,0.00),219(CGCG,+,0.00),219(CGCG,-,0.00),236(CGCG,+,0.00),236(CGCG,-,0.00),238(CGCG,+,0.00),238(CGCG,-,0.00)
Kaiso_repro874	chr21	42797910	42798239	0.103343	0.675758	99(GTTCCCGCGAGG,-,0.00),101(TCCCGCGAGGCA,+,0.00)	94(CGCG,+,0.00),94(CGCG,-,0.00),104(CGCG,+,0.00),104(CGCG,-,0.00),199(CGCG,+,0.00),199(CGCG,-,0.00),204(CGCG,+,0.00),204(CGCG,-,0.00),221(CGCG,+,0.00),221(CGCG,-,0.00),315(CGCG,+,0.00),315(CGCG,-,0.00),326(CGCG,+,0.00),326(CGCG,-,0.00)
Kaiso_repro875	chr21	43881300	43881569	0.018587	0.514815	154(CTTCTCGTGATA,-,0.00),156(TCTCGTGATAGA,+,0.00),168(ATTCTCACGAGA,-,0.00),170(TCTCACGAGATC,+,0.00)
Kaiso_repro876	chr21	44394630	44394809	0.145251	0.705556		4(CGCG,+,0.00),4(CGCG,-,0.00),6(CGCG,+,0.00),6(CGCG,-,0.00),46(CGCG,+,0.00),46(CGCG,-,0.00),77(CGCG,+,0.00),77(CGCG,-,0.00),83(CGCG,+,0.00),83(CGCG,-,0.00)
Kaiso_repro877	chr21	44800200	44800469	0.018587	0.577778
Kaiso_repro878	chr21	46330950	46331219	0.022305	0.5
Kaiso_repro879	chr21	47013450	47013689	0.029289	0.491667	67(AATCTCACGAGA,-,0.00),69(TCTCACGAGATC,+,0.00)
Kaiso_repro88	chr20	48532380	48532679	0.060201	0.553333		177(CGCG,+,0.00),177(CGCG,-,0.00)
Kaiso_repro880	chr21	47139420	47139599	0.01676	0.505556	62(GTTCTCGTGATA,-,0.00),64(TCTCGTGATAGT,+,0.00),81(AGTCTCACGAGA,-,0.00),83(TCTCACGAGATC,+,0.00)
Kaiso_repro881	chr21	47673600	47674079	0.012526	0.495833	7(GTTCTCATGATA,-,0.00),9(TCTCATGATAGT,+,0.00),68(GTTCTCATGATA,-,0.00),70(TCTCATGATAGT,+,0.00),143(AGCCTCGCGAGA,-,0.00),145(CCTCGCGAGACC,+,0.00),203(GCTGTCACGAGA,-,0.00),254(GTTCTCATGATA,-,0.00),256(TCTCATGATAGT,+,0.00),270(GCTCTCACGAGA,-,0.00),272(TCTCACGAGATC,+,0.00)	148(CGCG,+,0.00),148(CGCG,-,0.00)
Kaiso_repro882	chr21	47706120	47706479	0.114206	0.697222		24(CGCG,+,0.00),24(CGCG,-,0.00),46(CGCG,+,0.00),46(CGCG,-,0.00),62(CGCG,+,0.00),62(CGCG,-,0.00),183(CGCG,+,0.00),183(CGCG,-,0.00),260(CGCG,+,0.00),260(CGCG,-,0.00)
Kaiso_repro883	chr21	47791620	47791949	0.021277	0.554545
Kaiso_repro884	chr21	47791980	47792309	0.021277	0.518182
Kaiso_repro885	chr16	188490	188849	0.094708	0.727778	167(GGGCTCGCGAGA,-,0.00),169(GCTCGCGAGACT,+,0.00)	125(CGCG,+,0.00),125(CGCG,-,0.00),172(CGCG,+,0.00),172(CGCG,-,0.00),270(CGCG,+,0.00),270(CGCG,-,0.00),299(CGCG,+,0.00),299(CGCG,-,0.00),326(CGCG,+,0.00),326(CGCG,-,0.00)
Kaiso_repro886	chr16	231300	231689	0.11054	0.741026		82(CGCG,+,0.00),82(CGCG,-,0.00),174(CGCG,+,0.00),174(CGCG,-,0.00),190(CGCG,+,0.00),190(CGCG,-,0.00),222(CGCG,+,0.00),222(CGCG,-,0.00),286(CGCG,+,0.00),286(CGCG,-,0.00),318(CGCG,+,0.00),318(CGCG,-,0.00)
Kaiso_repro887	chr16	686820	687059	0.117155	0.704167		7(CGCG,+,0.00),7(CGCG,-,0.00),28(CGCG,+,0.00),28(CGCG,-,0.00),119(CGCG,+,0.00),119(CGCG,-,0.00),136(CGCG,+,0.00),136(CGCG,-,0.00),181(CGCG,+,0.00),181(CGCG,-,0.00)
Kaiso_repro888	chr16	1877040	1877339	0.093645	0.66		75(CGCG,+,0.00),75(CGCG,-,0.00),271(CGCG,+,0.00),271(CGCG,-,0.00)
Kaiso_repro889	chr16	2014590	2015099	0.108055	0.662745	92(CCCCCCGCGAGA,-,0.00),94(CCCCGCGAGACC,+,0.00)	97(CGCG,+,0.00),97(CGCG,-,0.00),130(CGCG,+,0.00),130(CGCG,-,0.00),164(CGCG,+,0.00),164(CGCG,-,0.00),281(CGCG,+,0.00),281(CGCG,-,0.00),352(CGCG,+,0.00),352(CGCG,-,0.00),406(CGCG,+,0.00),406(CGCG,-,0.00),469(CGCG,+,0.00),469(CGCG,-,0.00)
Kaiso_repro89	chr20	49126560	49127009	0.097996	0.675556	210(TCTCGCGGTGCT,+,0.00)	109(CGCG,+,0.00),109(CGCG,-,0.00),150(CGCG,+,0.00),150(CGCG,-,0.00),152(CGCG,+,0.00),152(CGCG,-,0.00),157(CGCG,+,0.00),157(CGCG,-,0.00),194(CGCG,+,0.00),194(CGCG,-,0.00),196(CGCG,+,0.00),196(CGCG,-,0.00),213(CGCG,+,0.00),213(CGCG,-,0.00),259(CGCG,+,0.00),259(CGCG,-,0.00),434(CGCG,+,0.00),434(CGCG,-,0.00),439(CGCG,+,0.00),439(CGCG,-,0.00)
Kaiso_repro890	chr16	2273760	2273999	0.096234	0.716667	131(GATCTCGCGGGA,-,0.00),133(TCTCGCGGGACC,+,0.00)	127(CGCG,+,0.00),127(CGCG,-,0.00),136(CGCG,+,0.00),136(CGCG,-,0.00)
Kaiso_repro891	chr16	2570220	2570489	0.159851	0.774074		99(CGCG,+,0.00),99(CGCG,-,0.00),115(CGCG,+,0.00),115(CGCG,-,0.00),148(CGCG,+,0.00),148(CGCG,-,0.00),184(CGCG,+,0.00),184(CGCG,-,0.00),200(CGCG,+,0.00),200(CGCG,-,0.00),243(CGCG,+,0.00),243(CGCG,-,0.00),257(CGCG,+,0.00),257(CGCG,-,0.00)
Kaiso_repro892	chr16	3074160	3074549	0.092545	0.64359		10(CGCG,+,0.00),10(CGCG,-,0.00),63(CGCG,+,0.00),63(CGCG,-,0.00),132(CGCG,+,0.00),132(CGCG,-,0.00),134(CGCG,+,0.00),134(CGCG,-,0.00),136(CGCG,+,0.00),136(CGCG,-,0.00),188(CGCG,+,0.00),188(CGCG,-,0.00),224(CGCG,+,0.00),224(CGCG,-,0.00)
Kaiso_repro893	chr16	3124920	3125189	0.007435	0.585185	118(AATCTCGTGAGG,-,0.00),120(TCTCGTGAGGCT,+,0.00)
Kaiso_repro894	chr16	3450930	3451109	0.117318	0.661111		29(CGCG,+,0.00),29(CGCG,-,0.00),74(CGCG,+,0.00),74(CGCG,-,0.00)
Kaiso_repro895	chr16	3507480	3507869	0.084833	0.687179	193(GCCCTCGCGAGC,-,0.00)	100(CGCG,+,0.00),100(CGCG,-,0.00),198(CGCG,+,0.00),198(CGCG,-,0.00),253(CGCG,+,0.00),253(CGCG,-,0.00),275(CGCG,+,0.00),275(CGCG,-,0.00)
Kaiso_repro896	chr16	3550800	3551009	0.114833	0.652381		124(CGCG,+,0.00),124(CGCG,-,0.00)
Kaiso_repro897	chr16	4475400	4476029	0.109698	0.639683	426(GTTCCCGCGAGG,-,0.00),428(TCCCGCGAGGCC,+,0.00)	50(CGCG,+,0.00),50(CGCG,-,0.00),52(CGCG,+,0.00),52(CGCG,-,0.00),140(CGCG,+,0.00),140(CGCG,-,0.00),153(CGCG,+,0.00),153(CGCG,-,0.00),355(CGCG,+,0.00),355(CGCG,-,0.00),372(CGCG,+,0.00),372(CGCG,-,0.00),389(CGCG,+,0.00),389(CGCG,-,0.00),395(CGCG,+,0.00),395(CGCG,-,0.00),414(CGCG,+,0.00),414(CGCG,-,0.00),416(CGCG,+,0.00),416(CGCG,-,0.00),431(CGCG,+,0.00),431(CGCG,-,0.00),490(CGCG,+,0.00),490(CGCG,-,0…
Kaiso_repro898	chr16	4524480	4524869	0.079692	0.615385	184(GATCCCGCGGGA,-,0.00),186(TCCCGCGGGACT,+,0.00)	34(CGCG,+,0.00),34(CGCG,-,0.00),189(CGCG,+,0.00),189(CGCG,-,0.00)
Kaiso_repro899	chr16	4666020	4666409	0.061697	0.625641
Kaiso_repro9	chr7	5564850	5565029	0.011173	0.516667
Kaiso_repro90	chr20	49548000	49548419	0.062053	0.659524	190(GCTCTCGCGAGA,-,0.00),192(TCTCGCGAGAAC,+,0.00)	195(CGCG,+,0.00),195(CGCG,-,0.00),238(CGCG,+,0.00),238(CGCG,-,0.00),381(CGCG,+,0.00),381(CGCG,-,0.00)
Kaiso_repro900	chr16	4817220	4817369	0.120805	0.673333		43(CGCG,+,0.00),43(CGCG,-,0.00),117(CGCG,+,0.00),117(CGCG,-,0.00),119(CGCG,+,0.00),119(CGCG,-,0.00)
Kaiso_repro901	chr16	4818750	4818929	0.106145	0.65		3(CGCG,+,0.00),3(CGCG,-,0.00),42(CGCG,+,0.00),42(CGCG,-,0.00),44(CGCG,+,0.00),44(CGCG,-,0.00),145(CGCG,+,0.00),145(CGCG,-,0.00)
Kaiso_repro902	chr16	8985390	8985779	0.03856	0.571795		203(CGCG,+,0.00),203(CGCG,-,0.00)
Kaiso_repro903	chr16	10929540	10929659	0.008403	0.541667
Kaiso_repro904	chr16	11060520	11060759	0.012552	0.4625	80(CATCTCGTGAGA,-,0.00),82(TCTCGTGAGAAC,+,0.00),96(ACTATCACGAGA,-,0.00),98(TATCACGAGAAC,+,0.00)
Kaiso_repro905	chr16	12897450	12897539	0.078652	0.677778
Kaiso_repro906	chr16	13737360	13737569	0.009569	0.538095
Kaiso_repro907	chr16	14164980	14165309	0.142857	0.775758	188(AGTCTCGCGAGA,-,0.00),190(TCTCGCGAGATC,+,0.00)	118(CGCG,+,0.00),118(CGCG,-,0.00),146(CGCG,+,0.00),146(CGCG,-,0.00),148(CGCG,+,0.00),148(CGCG,-,0.00),150(CGCG,+,0.00),150(CGCG,-,0.00),155(CGCG,+,0.00),155(CGCG,-,0.00),193(CGCG,+,0.00),193(CGCG,-,0.00),201(CGCG,+,0.00),201(CGCG,-,0.00),203(CGCG,+,0.00),203(CGCG,-,0.00)
Kaiso_repro908	chr16	18801480	18801929	0.064588	0.584444	218(GCTATCGCGAGA,-,0.00),220(TATCGCGAGACT,+,0.00)	155(CGCG,+,0.00),155(CGCG,-,0.00),223(CGCG,+,0.00),223(CGCG,-,0.00)
Kaiso_repro909	chr16	19098000	19098269	0.078067	0.581481		65(CGCG,+,0.00),65(CGCG,-,0.00),113(CGCG,+,0.00),113(CGCG,-,0.00)
Kaiso_repro91	chr20	52675440	52675769	0.033435	0.454545	158(GATCTCGCGAGA,-,0.00),160(TCTCGCGAGACT,+,0.00),177(AGTATCACGAGA,-,0.00),179(TATCACGAGAAC,+,0.00)	163(CGCG,+,0.00),163(CGCG,-,0.00)
Kaiso_repro910	chr16	25118430	25118759	0.079027	0.6		30(CGCG,+,0.00),30(CGCG,-,0.00),44(CGCG,+,0.00),44(CGCG,-,0.00),154(CGCG,+,0.00),154(CGCG,-,0.00)
Kaiso_repro911	chr16	25269120	25269719	0.1202	0.72	154(ACTCTCGCGAGA,-,0.00),156(TCTCGCGAGAGC,+,0.00)	0(CGCG,+,0.00),0(CGCG,-,0.00),25(CGCG,+,0.00),25(CGCG,-,0.00),34(CGCG,+,0.00),34(CGCG,-,0.00),87(CGCG,+,0.00),87(CGCG,-,0.00),96(CGCG,+,0.00),96(CGCG,-,0.00),98(CGCG,+,0.00),98(CGCG,-,0.00),159(CGCG,+,0.00),159(CGCG,-,0.00),167(CGCG,+,0.00),167(CGCG,-,0.00),169(CGCG,+,0.00),169(CGCG,-,0.00),174(CGCG,+,0.00),174(CGCG,-,0.00),216(CGCG,+,0.00),216(CGCG,-,0.00),273(CGCG,+,0.00),273(CGCG,-,0.00),516(C…
Kaiso_repro912	chr16	27461310	27461369	0.067797	0.583333
Kaiso_repro913	chr16	28833780	28834079	0.09699	0.646667		178(CGCG,+,0.00),178(CGCG,-,0.00),189(CGCG,+,0.00),189(CGCG,-,0.00)
Kaiso_repro914	chr16	28835160	28835399	0.066946	0.7		67(CGCG,+,0.00),67(CGCG,-,0.00),140(CGCG,+,0.00),140(CGCG,-,0.00),142(CGCG,+,0.00),142(CGCG,-,0.00)
Kaiso_repro915	chr16	29816790	29816999	0.129187	0.695238		133(CGCG,+,0.00),133(CGCG,-,0.00),135(CGCG,+,0.00),135(CGCG,-,0.00),174(CGCG,+,0.00),174(CGCG,-,0.00),176(CGCG,+,0.00),176(CGCG,-,0.00),178(CGCG,+,0.00),178(CGCG,-,0.00)
Kaiso_repro916	chr16	30064230	30064469	0.121339	0.695833	61(CTCCCCGCGAGA,-,0.00),63(CCCCGCGAGAAA,+,0.00)	66(CGCG,+,0.00),66(CGCG,-,0.00),86(CGCG,+,0.00),86(CGCG,-,0.00),137(CGCG,+,0.00),137(CGCG,-,0.00),218(CGCG,+,0.00),218(CGCG,-,0.00)
Kaiso_repro917	chr16	30411840	30412229	0.066838	0.605128	196(GTTCTCGCGAGA,-,0.00),198(TCTCGCGAGATC,+,0.00)	6(CGCG,+,0.00),6(CGCG,-,0.00),201(CGCG,+,0.00),201(CGCG,-,0.00)
Kaiso_repro918	chr16	30457170	30457439	0.05948	0.52963
Kaiso_repro919	chr16	30470100	30470339	0.029289	0.6
Kaiso_repro92	chr20	55043340	55043639	0.110368	0.69	163(GGTCTCACGGGA,-,0.00),165(TCTCACGGGAAC,+,0.00)	263(CGCG,+,0.00),263(CGCG,-,0.00)
Kaiso_repro920	chr16	30569850	30570089	0.09205	0.6	121(CGCCTCGCGGGA,-,0.00),123(CCTCGCGGGAGT,+,0.00)	11(CGCG,+,0.00),11(CGCG,-,0.00),126(CGCG,+,0.00),126(CGCG,-,0.00)
Kaiso_repro921	chr16	30709230	30709679	0.093541	0.655556	229(TCTCTCGCGAGA,-,0.00),231(TCTCGCGAGAAG,+,0.00)	126(CGCG,+,0.00),126(CGCG,-,0.00),193(CGCG,+,0.00),193(CGCG,-,0.00),234(CGCG,+,0.00),234(CGCG,-,0.00),249(CGCG,+,0.00),249(CGCG,-,0.00),410(CGCG,+,0.00),410(CGCG,-,0.00)
Kaiso_repro922	chr16	30905490	30905819	0.130699	0.733333		115(CGCG,+,0.00),115(CGCG,-,0.00),117(CGCG,+,0.00),117(CGCG,-,0.00),154(CGCG,+,0.00),154(CGCG,-,0.00),156(CGCG,+,0.00),156(CGCG,-,0.00),196(CGCG,+,0.00),196(CGCG,-,0.00),205(CGCG,+,0.00),205(CGCG,-,0.00),238(CGCG,+,0.00),238(CGCG,-,0.00),251(CGCG,+,0.00),251(CGCG,-,0.00)
Kaiso_repro923	chr16	30933690	30933989	0.080268	0.573333		62(CGCG,+,0.00),62(CGCG,-,0.00)
Kaiso_repro924	chr16	31191330	31191569	0.121339	0.666667		58(CGCG,+,0.00),58(CGCG,-,0.00),69(CGCG,+,0.00),69(CGCG,-,0.00),77(CGCG,+,0.00),77(CGCG,-,0.00),191(CGCG,+,0.00),191(CGCG,-,0.00),193(CGCG,+,0.00),193(CGCG,-,0.00),199(CGCG,+,0.00),199(CGCG,-,0.00),230(CGCG,+,0.00),230(CGCG,-,0.00)
Kaiso_repro925	chr16	31191810	31192139	0.133739	0.709091	192(TCTGTCGCGAGA,-,0.00),194(TGTCGCGAGACC,+,0.00)	71(CGCG,+,0.00),71(CGCG,-,0.00),113(CGCG,+,0.00),113(CGCG,-,0.00),118(CGCG,+,0.00),118(CGCG,-,0.00),124(CGCG,+,0.00),124(CGCG,-,0.00),149(CGCG,+,0.00),149(CGCG,-,0.00),154(CGCG,+,0.00),154(CGCG,-,0.00),197(CGCG,+,0.00),197(CGCG,-,0.00),209(CGCG,+,0.00),209(CGCG,-,0.00),226(CGCG,+,0.00),226(CGCG,-,0.00),228(CGCG,+,0.00),228(CGCG,-,0.00),264(CGCG,+,0.00),264(CGCG,-,0.00),305(CGCG,+,0.00),305(CGCG,-…
Kaiso_repro926	chr16	33964770	33965159	0.120823	0.748718		59(CGCG,+,0.00),59(CGCG,-,0.00),182(CGCG,+,0.00),182(CGCG,-,0.00),192(CGCG,+,0.00),192(CGCG,-,0.00),255(CGCG,+,0.00),255(CGCG,-,0.00),333(CGCG,+,0.00),333(CGCG,-,0.00)
Kaiso_repro927	chr16	48278040	48278309	0.078067	0.618519		103(CGCG,+,0.00),103(CGCG,-,0.00),142(CGCG,+,0.00),142(CGCG,-,0.00)
Kaiso_repro928	chr16	53737740	53738189	0.08686	0.617778		121(CGCG,+,0.00),121(CGCG,-,0.00),193(CGCG,+,0.00),193(CGCG,-,0.00),205(CGCG,+,0.00),205(CGCG,-,0.00),390(CGCG,+,0.00),390(CGCG,-,0.00)
Kaiso_repro929	chr16	57481110	57481529	0.107399	0.709524	199(CCTCTCGCGAGA,-,0.00),201(TCTCGCGAGAGG,+,0.00)	204(CGCG,+,0.00),204(CGCG,-,0.00),275(CGCG,+,0.00),275(CGCG,-,0.00),416(CGCG,+,0.00),416(CGCG,-,0.00)
Kaiso_repro93	chr20	55973490	55973699	0.057416	0.704762
Kaiso_repro930	chr16	66586290	66586529	0.129707	0.675		86(CGCG,+,0.00),86(CGCG,-,0.00),125(CGCG,+,0.00),125(CGCG,-,0.00),149(CGCG,+,0.00),149(CGCG,-,0.00),161(CGCG,+,0.00),161(CGCG,-,0.00),179(CGCG,+,0.00),179(CGCG,-,0.00),236(CGCG,+,0.00),236(CGCG,-,0.00)
Kaiso_repro931	chr16	66968190	66968579	0.118252	0.692308		78(CGCG,+,0.00),78(CGCG,-,0.00),128(CGCG,+,0.00),128(CGCG,-,0.00),175(CGCG,+,0.00),175(CGCG,-,0.00),177(CGCG,+,0.00),177(CGCG,-,0.00),191(CGCG,+,0.00),191(CGCG,-,0.00),234(CGCG,+,0.00),234(CGCG,-,0.00)
Kaiso_repro932	chr16	67867650	67868069	0.083532	0.6	186(ACTCTCGCGATG,-,0.00),188(TCTCGCGATGCT,+,0.00)	27(CGCG,+,0.00),27(CGCG,-,0.00),36(CGCG,+,0.00),36(CGCG,-,0.00),58(CGCG,+,0.00),58(CGCG,-,0.00),75(CGCG,+,0.00),75(CGCG,-,0.00),191(CGCG,+,0.00),191(CGCG,-,0.00),245(CGCG,+,0.00),245(CGCG,-,0.00)
Kaiso_repro933	chr16	68057070	68057279	0.100478	0.604762		22(CGCG,+,0.00),22(CGCG,-,0.00),80(CGCG,+,0.00),80(CGCG,-,0.00),85(CGCG,+,0.00),85(CGCG,-,0.00),93(CGCG,+,0.00),93(CGCG,-,0.00)
Kaiso_repro934	chr16	68118990	68119349	0.111421	0.691667		158(CGCG,+,0.00),158(CGCG,-,0.00),174(CGCG,+,0.00),174(CGCG,-,0.00),252(CGCG,+,0.00),252(CGCG,-,0.00),254(CGCG,+,0.00),254(CGCG,-,0.00),275(CGCG,+,0.00),275(CGCG,-,0.00),277(CGCG,+,0.00),277(CGCG,-,0.00),287(CGCG,+,0.00),287(CGCG,-,0.00),301(CGCG,+,0.00),301(CGCG,-,0.00)
Kaiso_repro935	chr16	69458250	69458579	0.06383	0.548485		43(CGCG,+,0.00),43(CGCG,-,0.00),282(CGCG,+,0.00),282(CGCG,-,0.00),305(CGCG,+,0.00),305(CGCG,-,0.00)
Kaiso_repro936	chr16	69599610	69599969	0.103064	0.733333		40(CGCG,+,0.00),40(CGCG,-,0.00),42(CGCG,+,0.00),42(CGCG,-,0.00),122(CGCG,+,0.00),122(CGCG,-,0.00),165(CGCG,+,0.00),165(CGCG,-,0.00),203(CGCG,+,0.00),203(CGCG,-,0.00),225(CGCG,+,0.00),225(CGCG,-,0.00)
Kaiso_repro937	chr16	70147920	70148159	0.117155	0.679167	132(TGCCTCGCGAGA,-,0.00),134(CCTCGCGAGACC,+,0.00)	121(CGCG,+,0.00),121(CGCG,-,0.00),137(CGCG,+,0.00),137(CGCG,-,0.00),177(CGCG,+,0.00),177(CGCG,-,0.00),193(CGCG,+,0.00),193(CGCG,-,0.00),217(CGCG,+,0.00),217(CGCG,-,0.00)
Kaiso_repro938	chr16	70380510	70380959	0.089087	0.544444		139(CGCG,+,0.00),139(CGCG,-,0.00),165(CGCG,+,0.00),165(CGCG,-,0.00),217(CGCG,+,0.00),217(CGCG,-,0.00),286(CGCG,+,0.00),286(CGCG,-,0.00),303(CGCG,+,0.00),303(CGCG,-,0.00),327(CGCG,+,0.00),327(CGCG,-,0.00)
Kaiso_repro939	chr16	70488330	70488629	0.120401	0.716667		110(CGCG,+,0.00),110(CGCG,-,0.00),143(CGCG,+,0.00),143(CGCG,-,0.00),152(CGCG,+,0.00),152(CGCG,-,0.00),162(CGCG,+,0.00),162(CGCG,-,0.00),215(CGCG,+,0.00),215(CGCG,-,0.00)
Kaiso_repro94	chr20	57226170	57226379	0.095694	0.7		32(CGCG,+,0.00),32(CGCG,-,0.00),82(CGCG,+,0.00),82(CGCG,-,0.00)
Kaiso_repro940	chr16	70834890	70835189	0.103679	0.703333	138(GGACTCACGAGA,-,0.00)	202(CGCG,+,0.00),202(CGCG,-,0.00)
Kaiso_repro941	chr16	72042690	72042869	0.094972	0.677778		3(CGCG,+,0.00),3(CGCG,-,0.00)
Kaiso_repro942	chr16	74402130	74402369	0.138075	0.720833	111(GGTCTCGCGAGG,-,0.00),113(TCTCGCGAGGCA,+,0.00)	1(CGCG,+,0.00),1(CGCG,-,0.00),36(CGCG,+,0.00),36(CGCG,-,0.00),50(CGCG,+,0.00),50(CGCG,-,0.00),60(CGCG,+,0.00),60(CGCG,-,0.00),76(CGCG,+,0.00),76(CGCG,-,0.00),116(CGCG,+,0.00),116(CGCG,-,0.00),132(CGCG,+,0.00),132(CGCG,-,0.00)
Kaiso_repro943	chr16	75019020	75019229	0.07177	0.628571		93(CGCG,+,0.00),93(CGCG,-,0.00),160(CGCG,+,0.00),160(CGCG,-,0.00),184(CGCG,+,0.00),184(CGCG,-,0.00)
Kaiso_repro944	chr16	75657090	75657479	0.087404	0.576923		26(CGCG,+,0.00),26(CGCG,-,0.00),56(CGCG,+,0.00),56(CGCG,-,0.00),145(CGCG,+,0.00),145(CGCG,-,0.00),206(CGCG,+,0.00),206(CGCG,-,0.00)
Kaiso_repro945	chr16	78133410	78133739	0.118541	0.69697		19(CGCG,+,0.00),19(CGCG,-,0.00),82(CGCG,+,0.00),82(CGCG,-,0.00),173(CGCG,+,0.00),173(CGCG,-,0.00),175(CGCG,+,0.00),175(CGCG,-,0.00),177(CGCG,+,0.00),177(CGCG,-,0.00),283(CGCG,+,0.00),283(CGCG,-,0.00)
Kaiso_repro946	chr16	80926470	80926649	0.044693	0.477778	60(GATCTCGTGAGA,-,0.00),62(TCTCGTGAGAAC,+,0.00),79(ACTCTCACGAGA,-,0.00),81(TCTCACGAGAAA,+,0.00)
Kaiso_repro947	chr16	81505560	81505769	0.023923	0.490476
Kaiso_repro948	chr16	81515100	81515249	0.013423	0.553333
Kaiso_repro949	chr16	83841390	83841809	0.102625	0.690476	177(GGTCCCGCGAGC,-,0.00),196(CTCGTCGCGAGA,-,0.00)	26(CGCG,+,0.00),26(CGCG,-,0.00),119(CGCG,+,0.00),119(CGCG,-,0.00),121(CGCG,+,0.00),121(CGCG,-,0.00),174(CGCG,+,0.00),174(CGCG,-,0.00),182(CGCG,+,0.00),182(CGCG,-,0.00),201(CGCG,+,0.00),201(CGCG,-,0.00),365(CGCG,+,0.00),365(CGCG,-,0.00),411(CGCG,+,0.00),411(CGCG,-,0.00)
Kaiso_repro95	chr20	61569120	61569509	0.123393	0.697436	279(GCTGTCGCGAGA,-,0.00),281(TGTCGCGAGAGG,+,0.00)	76(CGCG,+,0.00),76(CGCG,-,0.00),160(CGCG,+,0.00),160(CGCG,-,0.00),199(CGCG,+,0.00),199(CGCG,-,0.00),232(CGCG,+,0.00),232(CGCG,-,0.00),260(CGCG,+,0.00),260(CGCG,-,0.00),268(CGCG,+,0.00),268(CGCG,-,0.00),284(CGCG,+,0.00),284(CGCG,-,0.00),361(CGCG,+,0.00),361(CGCG,-,0.00)
Kaiso_repro950	chr16	84150240	84150779	0.137291	0.738889	195(ACTCTCGCGAGA,-,0.00),197(TCTCGCGAGACT,+,0.00),350(GGTCTCGCGACA,-,0.00),352(TCTCGCGACATT,+,0.00)	78(CGCG,+,0.00),78(CGCG,-,0.00),80(CGCG,+,0.00),80(CGCG,-,0.00),82(CGCG,+,0.00),82(CGCG,-,0.00),149(CGCG,+,0.00),149(CGCG,-,0.00),200(CGCG,+,0.00),200(CGCG,-,0.00),279(CGCG,+,0.00),279(CGCG,-,0.00),300(CGCG,+,0.00),300(CGCG,-,0.00),355(CGCG,+,0.00),355(CGCG,-,0.00),434(CGCG,+,0.00),434(CGCG,-,0.00),463(CGCG,+,0.00),463(CGCG,-,0.00),498(CGCG,+,0.00),498(CGCG,-,0.00)
Kaiso_repro951	chr16	84627810	84627989	0.022346	0.55
Kaiso_repro952	chr16	87417570	87417749	0.106145	0.6		105(CGCG,+,0.00),105(CGCG,-,0.00),147(CGCG,+,0.00),147(CGCG,-,0.00),152(CGCG,+,0.00),152(CGCG,-,0.00)
Kaiso_repro953	chr16	87526500	87526829	0.161094	0.769697	145(CCTCTCGCGACA,-,0.00),147(TCTCGCGACAGC,+,0.00)	13(CGCG,+,0.00),13(CGCG,-,0.00),92(CGCG,+,0.00),92(CGCG,-,0.00),98(CGCG,+,0.00),98(CGCG,-,0.00),150(CGCG,+,0.00),150(CGCG,-,0.00),256(CGCG,+,0.00),256(CGCG,-,0.00)
Kaiso_repro954	chr16	87984360	87985349	0.105157	0.682828	692(TCTCTCGCGAGG,-,0.00),694(TCTCGCGAGGAC,+,0.00)	42(CGCG,+,0.00),42(CGCG,-,0.00),58(CGCG,+,0.00),58(CGCG,-,0.00),60(CGCG,+,0.00),60(CGCG,-,0.00),62(CGCG,+,0.00),62(CGCG,-,0.00),512(CGCG,+,0.00),512(CGCG,-,0.00),563(CGCG,+,0.00),563(CGCG,-,0.00),565(CGCG,+,0.00),565(CGCG,-,0.00),610(CGCG,+,0.00),610(CGCG,-,0.00),612(CGCG,+,0.00),612(CGCG,-,0.00),629(CGCG,+,0.00),629(CGCG,-,0.00),652(CGCG,+,0.00),652(CGCG,-,0.00),666(CGCG,+,0.00),666(CGCG,-,0.00)…
Kaiso_repro955	chr16	89163420	89163689	0.037175	0.52963
Kaiso_repro956	chr16	89723940	89724329	0.143959	0.74359	201(GCTCTCGCGAGA,-,0.00),203(TCTCGCGAGAGG,+,0.00)	12(CGCG,+,0.00),12(CGCG,-,0.00),14(CGCG,+,0.00),14(CGCG,-,0.00),16(CGCG,+,0.00),16(CGCG,-,0.00),37(CGCG,+,0.00),37(CGCG,-,0.00),206(CGCG,+,0.00),206(CGCG,-,0.00),245(CGCG,+,0.00),245(CGCG,-,0.00),253(CGCG,+,0.00),253(CGCG,-,0.00),258(CGCG,+,0.00),258(CGCG,-,0.00),260(CGCG,+,0.00),260(CGCG,-,0.00),290(CGCG,+,0.00),290(CGCG,-,0.00),322(CGCG,+,0.00),322(CGCG,-,0.00),328(CGCG,+,0.00),328(CGCG,-,0.00)
Kaiso_repro957	chr16	90038850	90039119	0.133829	0.751852		81(CGCG,+,0.00),81(CGCG,-,0.00),92(CGCG,+,0.00),92(CGCG,-,0.00),100(CGCG,+,0.00),100(CGCG,-,0.00),119(CGCG,+,0.00),119(CGCG,-,0.00),154(CGCG,+,0.00),154(CGCG,-,0.00),156(CGCG,+,0.00),156(CGCG,-,0.00),169(CGCG,+,0.00),169(CGCG,-,0.00)
Kaiso_repro958	chr16	90088800	90089219	0.095465	0.671429	210(AGTCTCGCGAGG,-,0.00),212(TCTCGCGAGGAT,+,0.00)	215(CGCG,+,0.00),215(CGCG,-,0.00),236(CGCG,+,0.00),236(CGCG,-,0.00)
Kaiso_repro959	chr18	3262050	3262259	0.138756	0.704762		22(CGCG,+,0.00),22(CGCG,-,0.00),149(CGCG,+,0.00),149(CGCG,-,0.00),192(CGCG,+,0.00),192(CGCG,-,0.00)
Kaiso_repro96	chr20	61904070	61904249	0.122905	0.744444	61(GCTCCCGTGAGA,-,0.00),63(TCCCGTGAGACC,+,0.00)	15(CGCG,+,0.00),15(CGCG,-,0.00),17(CGCG,+,0.00),17(CGCG,-,0.00)
Kaiso_repro960	chr18	9102600	9102809	0.129187	0.752381		65(CGCG,+,0.00),65(CGCG,-,0.00),87(CGCG,+,0.00),87(CGCG,-,0.00),109(CGCG,+,0.00),109(CGCG,-,0.00),153(CGCG,+,0.00),153(CGCG,-,0.00)
Kaiso_repro961	chr18	9475050	9475529	0.104384	0.6875		94(CGCG,+,0.00),94(CGCG,-,0.00),195(CGCG,+,0.00),195(CGCG,-,0.00),205(CGCG,+,0.00),205(CGCG,-,0.00),250(CGCG,+,0.00),250(CGCG,-,0.00),341(CGCG,+,0.00),341(CGCG,-,0.00),348(CGCG,+,0.00),348(CGCG,-,0.00),350(CGCG,+,0.00),350(CGCG,-,0.00),442(CGCG,+,0.00),442(CGCG,-,0.00),448(CGCG,+,0.00),448(CGCG,-,0.00)
Kaiso_repro962	chr18	10890540	10890779	0.016736	0.470833	73(GATCTCATGAGA,-,0.00),75(TCTCATGAGAAC,+,0.00),93(GTTATCACGAGA,-,0.00),95(TATCACGAGAAC,+,0.00)
Kaiso_repro963	chr18	12702840	12703199	0.094708	0.702778		73(CGCG,+,0.00),73(CGCG,-,0.00),167(CGCG,+,0.00),167(CGCG,-,0.00),174(CGCG,+,0.00),174(CGCG,-,0.00),232(CGCG,+,0.00),232(CGCG,-,0.00)
Kaiso_repro964	chr18	13726560	13726739	0.162011	0.666667		4(CGCG,+,0.00),4(CGCG,-,0.00),6(CGCG,+,0.00),6(CGCG,-,0.00),8(CGCG,+,0.00),8(CGCG,-,0.00),36(CGCG,+,0.00),36(CGCG,-,0.00),52(CGCG,+,0.00),52(CGCG,-,0.00),117(CGCG,+,0.00),117(CGCG,-,0.00),124(CGCG,+,0.00),124(CGCG,-,0.00),152(CGCG,+,0.00),152(CGCG,-,0.00)
Kaiso_repro965	chr18	20513250	20513429	0.122905	0.727778		40(CGCG,+,0.00),40(CGCG,-,0.00),50(CGCG,+,0.00),50(CGCG,-,0.00),52(CGCG,+,0.00),52(CGCG,-,0.00),118(CGCG,+,0.00),118(CGCG,-,0.00)
Kaiso_repro966	chr18	32923860	32924189	0.072948	0.639394		16(CGCG,+,0.00),16(CGCG,-,0.00),113(CGCG,+,0.00),113(CGCG,-,0.00),167(CGCG,+,0.00),167(CGCG,-,0.00),324(CGCG,+,0.00),324(CGCG,-,0.00)
Kaiso_repro967	chr18	47018670	47019119	0.051225	0.5	219(CTTCTCGCGAGA,-,0.00),221(TCTCGCGAGATT,+,0.00)	224(CGCG,+,0.00),224(CGCG,-,0.00)
Kaiso_repro968	chr18	47792730	47793029	0.107023	0.68	149(CGCCTCGCGGGA,-,0.00),151(CCTCGCGGGATT,+,0.00)	80(CGCG,+,0.00),80(CGCG,-,0.00),120(CGCG,+,0.00),120(CGCG,-,0.00),154(CGCG,+,0.00),154(CGCG,-,0.00)
Kaiso_repro969	chr18	51811440	51811649	0.014354	0.5
Kaiso_repro97	chr20	62601210	62601449	0.158996	0.8125		9(CGCG,+,0.00),9(CGCG,-,0.00),16(CGCG,+,0.00),16(CGCG,-,0.00),48(CGCG,+,0.00),48(CGCG,-,0.00),53(CGCG,+,0.00),53(CGCG,-,0.00),68(CGCG,+,0.00),68(CGCG,-,0.00),127(CGCG,+,0.00),127(CGCG,-,0.00),138(CGCG,+,0.00),138(CGCG,-,0.00),149(CGCG,+,0.00),149(CGCG,-,0.00),223(CGCG,+,0.00),223(CGCG,-,0.00)
Kaiso_repro970	chr18	54305790	54306089	0.120401	0.696667		132(CGCG,+,0.00),132(CGCG,-,0.00),134(CGCG,+,0.00),134(CGCG,-,0.00),165(CGCG,+,0.00),165(CGCG,-,0.00),204(CGCG,+,0.00),204(CGCG,-,0.00),239(CGCG,+,0.00),239(CGCG,-,0.00)
Kaiso_repro971	chr18	55288950	55289129	0.111732	0.633333		84(CGCG,+,0.00),84(CGCG,-,0.00),148(CGCG,+,0.00),148(CGCG,-,0.00)
Kaiso_repro972	chr18	56208450	56208659	0.028708	0.542857	123(ATTGTCACGAGA,-,0.00),125(TGTCACGAGACC,+,0.00)
Kaiso_repro973	chr18	56320560	56320769	0.009569	0.442857	74(GATCTCATGAGA,-,0.00),76(TCTCATGAGACT,+,0.00),93(ATTATCACGAGA,-,0.00),95(TATCACGAGAAC,+,0.00)
Kaiso_repro974	chr18	56447430	56447639	0.028708	0.485714	58(GATCTCGTGAGA,-,0.00),60(TCTCGTGAGAAT,+,0.00),78(ACTATCACGAGA,-,0.00),80(TATCACGAGAAC,+,0.00)
Kaiso_repro975	chr18	59854050	59854739	0.063861	0.628986	222(GCTATCGCGATA,-,0.00),224(TATCGCGATAAT,+,0.00),439(GTTCTCGCGAGA,-,0.00),441(TCTCGCGAGACT,+,0.00)	3(CGCG,+,0.00),3(CGCG,-,0.00),76(CGCG,+,0.00),76(CGCG,-,0.00),227(CGCG,+,0.00),227(CGCG,-,0.00),444(CGCG,+,0.00),444(CGCG,-,0.00)
Kaiso_repro976	chr18	74535690	74535959	0.100372	0.7	113(TCTCGCGGGCGC,+,0.00)	66(CGCG,+,0.00),66(CGCG,-,0.00),104(CGCG,+,0.00),104(CGCG,-,0.00),116(CGCG,+,0.00),116(CGCG,-,0.00),148(CGCG,+,0.00),148(CGCG,-,0.00),212(CGCG,+,0.00),212(CGCG,-,0.00)
Kaiso_repro977	chr18	77439240	77439629	0.125964	0.694872		31(CGCG,+,0.00),31(CGCG,-,0.00),102(CGCG,+,0.00),102(CGCG,-,0.00),107(CGCG,+,0.00),107(CGCG,-,0.00),136(CGCG,+,0.00),136(CGCG,-,0.00),158(CGCG,+,0.00),158(CGCG,-,0.00),184(CGCG,+,0.00),184(CGCG,-,0.00),229(CGCG,+,0.00),229(CGCG,-,0.00),298(CGCG,+,0.00),298(CGCG,-,0.00),329(CGCG,+,0.00),329(CGCG,-,0.00),367(CGCG,+,0.00),367(CGCG,-,0.00)
Kaiso_repro978	chr18	77866920	77867099	0.005587	0.655556
Kaiso_repro979	chr3	4467510	4467719	0.009569	0.495238	139(GATCTCATGAGA,-,0.00),141(TCTCATGAGACT,+,0.00)
Kaiso_repro98	chr20	62781300	62781539	0.046025	0.525		33(CGCG,+,0.00),33(CGCG,-,0.00)
Kaiso_repro980	chr3	5025870	5026109	0.037657	0.55
Kaiso_repro981	chr3	9438540	9438959	0.095465	0.661905		58(CGCG,+,0.00),58(CGCG,-,0.00),109(CGCG,+,0.00),109(CGCG,-,0.00),170(CGCG,+,0.00),170(CGCG,-,0.00)
Kaiso_repro982	chr3	9834540	9834929	0.087404	0.64359	191(CTTCTCGCGAAA,-,0.00),193(TCTCGCGAAAGG,+,0.00)	196(CGCG,+,0.00),196(CGCG,-,0.00),213(CGCG,+,0.00),213(CGCG,-,0.00),262(CGCG,+,0.00),262(CGCG,-,0.00),357(CGCG,+,0.00),357(CGCG,-,0.00)
Kaiso_repro983	chr3	13455630	13455749	0.033613	0.558333		90(CGCG,+,0.00),90(CGCG,-,0.00)
Kaiso_repro984	chr3	14220120	14220539	0.069212	0.561905	202(GTTCTCGCGAGA,-,0.00),204(TCTCGCGAGAGG,+,0.00)	207(CGCG,+,0.00),207(CGCG,-,0.00)
Kaiso_repro985	chr3	15106620	15106979	0.114206	0.666667		115(CGCG,+,0.00),115(CGCG,-,0.00),154(CGCG,+,0.00),154(CGCG,-,0.00),156(CGCG,+,0.00),156(CGCG,-,0.00),167(CGCG,+,0.00),167(CGCG,-,0.00),200(CGCG,+,0.00),200(CGCG,-,0.00),243(CGCG,+,0.00),243(CGCG,-,0.00),283(CGCG,+,0.00),283(CGCG,-,0.00),348(CGCG,+,0.00),348(CGCG,-,0.00)
Kaiso_repro986	chr3	15247470	15247739	0.126394	0.748148	193(AGTCCCGCGAGC,-,0.00),195(TCCCGCGAGCCT,+,0.00)	103(CGCG,+,0.00),103(CGCG,-,0.00),147(CGCG,+,0.00),147(CGCG,-,0.00),188(CGCG,+,0.00),188(CGCG,-,0.00),198(CGCG,+,0.00),198(CGCG,-,0.00)
Kaiso_repro987	chr3	15642930	15643259	0.079027	0.572727		107(CGCG,+,0.00),107(CGCG,-,0.00),240(CGCG,+,0.00),240(CGCG,-,0.00),242(CGCG,+,0.00),242(CGCG,-,0.00),287(CGCG,+,0.00),287(CGCG,-,0.00),289(CGCG,+,0.00),289(CGCG,-,0.00)
Kaiso_repro988	chr3	16414080	16414289	0.014354	0.480952
Kaiso_repro989	chr3	16553460	16553939	0.022965	0.520833
Kaiso_repro99	chr22	18560580	18560789	0.110048	0.657143		61(CGCG,+,0.00),61(CGCG,-,0.00),85(CGCG,+,0.00),85(CGCG,-,0.00),159(CGCG,+,0.00),159(CGCG,-,0.00),175(CGCG,+,0.00),175(CGCG,-,0.00),177(CGCG,+,0.00),177(CGCG,-,0.00)
Kaiso_repro990	chr3	17622480	17622659	0.01676	0.494444	98(GTTCTCGTGATA,-,0.00),100(TCTCGTGATAGT,+,0.00),117(AGTCTCATGAGA,-,0.00),119(TCTCATGAGATC,+,0.00)
Kaiso_repro991	chr3	17784150	17784509	0.128134	0.708333		4(CGCG,+,0.00),4(CGCG,-,0.00),31(CGCG,+,0.00),31(CGCG,-,0.00),33(CGCG,+,0.00),33(CGCG,-,0.00),44(CGCG,+,0.00),44(CGCG,-,0.00),66(CGCG,+,0.00),66(CGCG,-,0.00),73(CGCG,+,0.00),73(CGCG,-,0.00),75(CGCG,+,0.00),75(CGCG,-,0.00),124(CGCG,+,0.00),124(CGCG,-,0.00),126(CGCG,+,0.00),126(CGCG,-,0.00),137(CGCG,+,0.00),137(CGCG,-,0.00),170(CGCG,+,0.00),170(CGCG,-,0.00),177(CGCG,+,0.00),177(CGCG,-,0.00),206(CGC…
Kaiso_repro992	chr3	23958330	23958539	0.119617	0.685714		33(CGCG,+,0.00),33(CGCG,-,0.00),158(CGCG,+,0.00),158(CGCG,-,0.00),193(CGCG,+,0.00),193(CGCG,-,0.00)
Kaiso_repro993	chr3	42641730	42642359	0.09062	0.633333	131(AGTCTCGCGGTA,-,0.00),133(TCTCGCGGTATC,+,0.00),378(ACTCTCGCGGTA,-,0.00),380(TCTCGCGGTATT,+,0.00),399(ACTCTCGCGGGG,-,0.00),401(TCTCGCGGGGTT,+,0.00)	136(CGCG,+,0.00),136(CGCG,-,0.00),153(CGCG,+,0.00),153(CGCG,-,0.00),252(CGCG,+,0.00),252(CGCG,-,0.00),383(CGCG,+,0.00),383(CGCG,-,0.00),404(CGCG,+,0.00),404(CGCG,-,0.00),565(CGCG,+,0.00),565(CGCG,-,0.00),581(CGCG,+,0.00),581(CGCG,-,0.00)
Kaiso_repro994	chr3	44726940	44727329	0.092545	0.651282	182(CCTCTCGCGAGC,-,0.00),184(TCTCGCGAGCTT,+,0.00)	159(CGCG,+,0.00),159(CGCG,-,0.00),164(CGCG,+,0.00),164(CGCG,-,0.00),187(CGCG,+,0.00),187(CGCG,-,0.00)
Kaiso_repro995	chr3	45730680	45730889	0.119617	0.685714		6(CGCG,+,0.00),6(CGCG,-,0.00),65(CGCG,+,0.00),65(CGCG,-,0.00),83(CGCG,+,0.00),83(CGCG,-,0.00)
Kaiso_repro996	chr3	47823210	47823539	0.155015	0.760606		121(CGCG,+,0.00),121(CGCG,-,0.00),143(CGCG,+,0.00),143(CGCG,-,0.00),145(CGCG,+,0.00),145(CGCG,-,0.00),155(CGCG,+,0.00),155(CGCG,-,0.00),157(CGCG,+,0.00),157(CGCG,-,0.00),159(CGCG,+,0.00),159(CGCG,-,0.00),211(CGCG,+,0.00),211(CGCG,-,0.00),258(CGCG,+,0.00),258(CGCG,-,0.00),272(CGCG,+,0.00),272(CGCG,-,0.00)
Kaiso_repro997	chr3	49044600	49045019	0.095465	0.671429	204(GTTCTCGCGAGA,-,0.00),206(TCTCGCGAGAGT,+,0.00)	68(CGCG,+,0.00),68(CGCG,-,0.00),130(CGCG,+,0.00),130(CGCG,-,0.00),183(CGCG,+,0.00),183(CGCG,-,0.00),188(CGCG,+,0.00),188(CGCG,-,0.00),209(CGCG,+,0.00),209(CGCG,-,0.00),293(CGCG,+,0.00),293(CGCG,-,0.00)
Kaiso_repro998	chr3	49058730	49058939	0.08134	0.642857		3(CGCG,+,0.00),3(CGCG,-,0.00),5(CGCG,+,0.00),5(CGCG,-,0.00),24(CGCG,+,0.00),24(CGCG,-,0.00),78(CGCG,+,0.00),78(CGCG,-,0.00),114(CGCG,+,0.00),114(CGCG,-,0.00)
Kaiso_repro999	chr3	49059420	49059689	0.118959	0.711111	167(GCTCTCGCGCTA,-,0.00)	142(CGCG,+,0.00),142(CGCG,-,0.00),144(CGCG,+,0.00),144(CGCG,-,0.00),172(CGCG,+,0.00),172(CGCG,-,0.00),195(CGCG,+,0.00),195(CGCG,-,0.00),249(CGCG,+,0.00),249(CGCG,-,0.00)

## Sheet: KaisoHC_Pol2_AnnoMotifs.txt
PeakID (cmd=Peak_Files/GM12878_Peak_files/KaisoHC_Overlaps/KaisoHCrep_Pol2HC_overlap.peak hg19 -size given -noann -m motif_files/Kaiso_DeNovo.motif)	Chr	Start	End	CpG%	GC%	Location of Kaiso 'methylated' motif	Location of CGCG motif
KaisoHC_Pol1	chr7	916170	916319	0.194631	0.793333		8(CGCG,+,0.00),8(CGCG,-,0.00),71(CGCG,+,0.00),71(CGCG,-,0.00),96(CGCG,+,0.00),96(CGCG,-,0.00)
KaisoHC_Pol10	chr7	7680240	7680659	0.083532	0.628571	219(CGTCTCGCGGGA,-,0.00),221(TCTCGCGGGAGG,+,0.00)	32(CGCG,+,0.00),32(CGCG,-,0.00),34(CGCG,+,0.00),34(CGCG,-,0.00),224(CGCG,+,0.00),224(CGCG,-,0.00),264(CGCG,+,0.00),264(CGCG,-,0.00),312(CGCG,+,0.00),312(CGCG,-,0.00),387(CGCG,+,0.00),387(CGCG,-,0.00)
KaisoHC_Pol100	chr22	38240400	38240789	0.064267	0.533333		241(CGCG,+,0.00),241(CGCG,-,0.00),321(CGCG,+,0.00),321(CGCG,-,0.00),323(CGCG,+,0.00),323(CGCG,-,0.00)
KaisoHC_Pol1000	chr4	146859930	146860199	0.055762	0.574074		10(CGCG,+,0.00),10(CGCG,-,0.00),132(CGCG,+,0.00),132(CGCG,-,0.00)
KaisoHC_Pol1001	chr4	148605330	148605539	0.100478	0.62381		53(CGCG,+,0.00),53(CGCG,-,0.00),65(CGCG,+,0.00),65(CGCG,-,0.00)
KaisoHC_Pol1002	chr4	152020530	152020829	0.09699	0.63	226(GTTCTCGCGCGA,-,0.00),228(TCTCGCGCGACT,+,0.00)	74(CGCG,+,0.00),74(CGCG,-,0.00),84(CGCG,+,0.00),84(CGCG,-,0.00),86(CGCG,+,0.00),86(CGCG,-,0.00),202(CGCG,+,0.00),202(CGCG,-,0.00),231(CGCG,+,0.00),231(CGCG,-,0.00),233(CGCG,+,0.00),233(CGCG,-,0.00)
KaisoHC_Pol1003	chr4	170541330	170541569	0.083682	0.641667		92(CGCG,+,0.00),92(CGCG,-,0.00),94(CGCG,+,0.00),94(CGCG,-,0.00)
KaisoHC_Pol1004	chr4	178363350	178363859	0.076621	0.590196	310(ACTCTCGCGAGA,-,0.00),312(TCTCGCGAGACG,+,0.00)	16(CGCG,+,0.00),16(CGCG,-,0.00),172(CGCG,+,0.00),172(CGCG,-,0.00),202(CGCG,+,0.00),202(CGCG,-,0.00),315(CGCG,+,0.00),315(CGCG,-,0.00),339(CGCG,+,0.00),339(CGCG,-,0.00)
KaisoHC_Pol1005	chr4	186064170	186064589	0.116945	0.719048	198(CCTCTCGCGAGA,-,0.00),200(TCTCGCGAGAGC,+,0.00)	168(CGCG,+,0.00),168(CGCG,-,0.00),173(CGCG,+,0.00),173(CGCG,-,0.00),186(CGCG,+,0.00),186(CGCG,-,0.00),203(CGCG,+,0.00),203(CGCG,-,0.00),263(CGCG,+,0.00),263(CGCG,-,0.00),282(CGCG,+,0.00),282(CGCG,-,0.00)
KaisoHC_Pol1006	chr4	190861800	190862099	0.09699	0.66		47(CGCG,+,0.00),47(CGCG,-,0.00),82(CGCG,+,0.00),82(CGCG,-,0.00),127(CGCG,+,0.00),127(CGCG,-,0.00),129(CGCG,+,0.00),129(CGCG,-,0.00),267(CGCG,+,0.00),267(CGCG,-,0.00),287(CGCG,+,0.00),287(CGCG,-,0.00)
KaisoHC_Pol1007	chr2	677160	677759	0.080134	0.623333	262(TCTCTCGTGAGA,-,0.00),264(TCTCGTGAGATC,+,0.00),305(CCTCTCGCGGTA,-,0.00),307(TCTCGCGGTAAT,+,0.00),340(GATATCGCGATA,-,0.00),342(TATCGCGATATT,+,0.00)	0(CGCG,+,0.00),0(CGCG,-,0.00),112(CGCG,+,0.00),112(CGCG,-,0.00),119(CGCG,+,0.00),119(CGCG,-,0.00),310(CGCG,+,0.00),310(CGCG,-,0.00),345(CGCG,+,0.00),345(CGCG,-,0.00)
KaisoHC_Pol1008	chr2	3622620	3623159	0.090909	0.646296	276(GCTCTCGCGAGA,-,0.00),278(TCTCGCGAGATT,+,0.00)	232(CGCG,+,0.00),232(CGCG,-,0.00),281(CGCG,+,0.00),281(CGCG,-,0.00),534(CGCG,+,0.00),534(CGCG,-,0.00)
KaisoHC_Pol1009	chr2	9563520	9563879	0.097493	0.661111	193(AGCCTCGCGAGC,-,0.00)	25(CGCG,+,0.00),25(CGCG,-,0.00),38(CGCG,+,0.00),38(CGCG,-,0.00),121(CGCG,+,0.00),121(CGCG,-,0.00),198(CGCG,+,0.00),198(CGCG,-,0.00),245(CGCG,+,0.00),245(CGCG,-,0.00)
KaisoHC_Pol101	chr22	38244720	38244959	0.046025	0.445833	103(CTTCACGCGAGA,-,0.00),105(TCACGCGAGAAG,+,0.00)	108(CGCG,+,0.00),108(CGCG,-,0.00)
KaisoHC_Pol1010	chr2	15701340	15701519	0.067039	0.594444		157(CGCG,+,0.00),157(CGCG,-,0.00)
KaisoHC_Pol1011	chr2	20101200	20102099	0.083426	0.588889	250(GGTCTCGCGATA,-,0.00),252(TCTCGCGATAGT,+,0.00),558(CGTCTCGCGAGA,-,0.00),560(TCTCGCGAGATA,+,0.00)	0(CGCG,+,0.00),0(CGCG,-,0.00),40(CGCG,+,0.00),40(CGCG,-,0.00),75(CGCG,+,0.00),75(CGCG,-,0.00),240(CGCG,+,0.00),240(CGCG,-,0.00),255(CGCG,+,0.00),255(CGCG,-,0.00),293(CGCG,+,0.00),293(CGCG,-,0.00),341(CGCG,+,0.00),341(CGCG,-,0.00),563(CGCG,+,0.00),563(CGCG,-,0.00),780(CGCG,+,0.00),780(CGCG,-,0.00),864(CGCG,+,0.00),864(CGCG,-,0.00)
KaisoHC_Pol1012	chr2	24149880	24150059	0.134078	0.722222
KaisoHC_Pol1013	chr2	25194780	25195169	0.11054	0.694872	187(AGTCTCGCGATG,-,0.00),189(TCTCGCGATGCT,+,0.00)	144(CGCG,+,0.00),144(CGCG,-,0.00),192(CGCG,+,0.00),192(CGCG,-,0.00),203(CGCG,+,0.00),203(CGCG,-,0.00),239(CGCG,+,0.00),239(CGCG,-,0.00),327(CGCG,+,0.00),327(CGCG,-,0.00)
KaisoHC_Pol1014	chr2	27593280	27593489	0.086124	0.638095		17(CGCG,+,0.00),17(CGCG,-,0.00)
KaisoHC_Pol1015	chr2	27632400	27632789	0.115681	0.687179	188(GCTCCCGCGAGA,-,0.00),190(TCCCGCGAGACT,+,0.00)	19(CGCG,+,0.00),19(CGCG,-,0.00),107(CGCG,+,0.00),107(CGCG,-,0.00),193(CGCG,+,0.00),193(CGCG,-,0.00),204(CGCG,+,0.00),204(CGCG,-,0.00),247(CGCG,+,0.00),247(CGCG,-,0.00)
KaisoHC_Pol1016	chr2	32503080	32503229	0.161074	0.733333		76(CGCG,+,0.00),76(CGCG,-,0.00),119(CGCG,+,0.00),119(CGCG,-,0.00),139(CGCG,+,0.00),139(CGCG,-,0.00)
KaisoHC_Pol1017	chr2	37384080	37384349	0.096654	0.718519		13(CGCG,+,0.00),13(CGCG,-,0.00),147(CGCG,+,0.00),147(CGCG,-,0.00),149(CGCG,+,0.00),149(CGCG,-,0.00)
KaisoHC_Pol1018	chr2	43823010	43823369	0.097493	0.636111	212(GTCATCGCGAGA,-,0.00),214(CATCGCGAGAAT,+,0.00)	24(CGCG,+,0.00),24(CGCG,-,0.00),150(CGCG,+,0.00),150(CGCG,-,0.00),217(CGCG,+,0.00),217(CGCG,-,0.00),331(CGCG,+,0.00),331(CGCG,-,0.00),333(CGCG,+,0.00),333(CGCG,-,0.00)
KaisoHC_Pol1019	chr2	47403510	47403749	0.087866	0.616667		99(CGCG,+,0.00),99(CGCG,-,0.00)
KaisoHC_Pol102	chr22	39715710	39716039	0.082067	0.539394		143(CGCG,+,0.00),143(CGCG,-,0.00)
KaisoHC_Pol1020	chr2	53994870	53995199	0.085106	0.648485		45(CGCG,+,0.00),45(CGCG,-,0.00),58(CGCG,+,0.00),58(CGCG,-,0.00),60(CGCG,+,0.00),60(CGCG,-,0.00),103(CGCG,+,0.00),103(CGCG,-,0.00),145(CGCG,+,0.00),145(CGCG,-,0.00),271(CGCG,+,0.00),271(CGCG,-,0.00)
KaisoHC_Pol1021	chr2	54013950	54014099	0.127517	0.673333		51(CGCG,+,0.00),51(CGCG,-,0.00),98(CGCG,+,0.00),98(CGCG,-,0.00),129(CGCG,+,0.00),129(CGCG,-,0.00)
KaisoHC_Pol1022	chr2	55844610	55845239	0.09221	0.620635	258(GCTCTCGCGAGG,-,0.00),260(TCTCGCGAGGAG,+,0.00),380(GTTCTCGCGATC,-,0.00),382(TCTCGCGATCTC,+,0.00)	30(CGCG,+,0.00),30(CGCG,-,0.00),90(CGCG,+,0.00),90(CGCG,-,0.00),231(CGCG,+,0.00),231(CGCG,-,0.00),263(CGCG,+,0.00),263(CGCG,-,0.00),356(CGCG,+,0.00),356(CGCG,-,0.00),385(CGCG,+,0.00),385(CGCG,-,0.00),411(CGCG,+,0.00),411(CGCG,-,0.00)
KaisoHC_Pol1023	chr2	61404150	61404449	0.120401	0.72		3(CGCG,+,0.00),3(CGCG,-,0.00),104(CGCG,+,0.00),104(CGCG,-,0.00),190(CGCG,+,0.00),190(CGCG,-,0.00),262(CGCG,+,0.00),262(CGCG,-,0.00)
KaisoHC_Pol1024	chr2	68384520	68384819	0.050167	0.533333
KaisoHC_Pol1025	chr2	68480070	68480189	0.033613	0.55
KaisoHC_Pol1026	chr2	70369800	70370039	0.121339	0.7		69(CGCG,+,0.00),69(CGCG,-,0.00),87(CGCG,+,0.00),87(CGCG,-,0.00),205(CGCG,+,0.00),205(CGCG,-,0.00)
KaisoHC_Pol1027	chr2	70520430	70520969	0.090909	0.587037	489(CACCTCGCGATA,-,0.00),491(CCTCGCGATATC,+,0.00)	72(CGCG,+,0.00),72(CGCG,-,0.00),136(CGCG,+,0.00),136(CGCG,-,0.00),138(CGCG,+,0.00),138(CGCG,-,0.00),149(CGCG,+,0.00),149(CGCG,-,0.00),169(CGCG,+,0.00),169(CGCG,-,0.00),363(CGCG,+,0.00),363(CGCG,-,0.00),494(CGCG,+,0.00),494(CGCG,-,0.00)
KaisoHC_Pol1028	chr2	73441200	73441439	0.07113	0.616667		185(CGCG,+,0.00),185(CGCG,-,0.00)
KaisoHC_Pol1029	chr2	74153700	74154119	0.071599	0.502381	166(AACATCGCGATA,-,0.00),168(CATCGCGATAGC,+,0.00)	171(CGCG,+,0.00),171(CGCG,-,0.00),343(CGCG,+,0.00),343(CGCG,-,0.00)
KaisoHC_Pol103	chr22	39915840	39916739	0.088988	0.644444	347(TCGCGCGATAAC,+,0.00)	17(CGCG,+,0.00),17(CGCG,-,0.00),151(CGCG,+,0.00),151(CGCG,-,0.00),222(CGCG,+,0.00),222(CGCG,-,0.00),326(CGCG,+,0.00),326(CGCG,-,0.00),328(CGCG,+,0.00),328(CGCG,-,0.00),348(CGCG,+,0.00),348(CGCG,-,0.00),350(CGCG,+,0.00),350(CGCG,-,0.00),461(CGCG,+,0.00),461(CGCG,-,0.00),650(CGCG,+,0.00),650(CGCG,-,0.00),766(CGCG,+,0.00),766(CGCG,-,0.00)
KaisoHC_Pol1030	chr2	74405820	74406209	0.100257	0.676923	200(AATCTCGCGAGC,-,0.00),202(TCTCGCGAGCTA,+,0.00)	205(CGCG,+,0.00),205(CGCG,-,0.00),242(CGCG,+,0.00),242(CGCG,-,0.00)
KaisoHC_Pol1031	chr2	75873750	75874169	0.059666	0.614286		316(CGCG,+,0.00),316(CGCG,-,0.00)
KaisoHC_Pol1032	chr2	84686490	84686729	0.062762	0.520833		146(CGCG,+,0.00),146(CGCG,-,0.00),161(CGCG,+,0.00),161(CGCG,-,0.00),194(CGCG,+,0.00),194(CGCG,-,0.00)
KaisoHC_Pol1033	chr2	85554900	85555319	0.093079	0.664286	216(GCTCTCGCGAGA,-,0.00),218(TCTCGCGAGATC,+,0.00)	221(CGCG,+,0.00),221(CGCG,-,0.00),230(CGCG,+,0.00),230(CGCG,-,0.00),232(CGCG,+,0.00),232(CGCG,-,0.00),234(CGCG,+,0.00),234(CGCG,-,0.00),266(CGCG,+,0.00),266(CGCG,-,0.00),268(CGCG,+,0.00),268(CGCG,-,0.00)
KaisoHC_Pol1034	chr2	85843140	85843589	0.124722	0.684444		125(CGCG,+,0.00),125(CGCG,-,0.00),127(CGCG,+,0.00),127(CGCG,-,0.00),206(CGCG,+,0.00),206(CGCG,-,0.00),218(CGCG,+,0.00),218(CGCG,-,0.00),240(CGCG,+,0.00),240(CGCG,-,0.00),257(CGCG,+,0.00),257(CGCG,-,0.00),323(CGCG,+,0.00),323(CGCG,-,0.00),352(CGCG,+,0.00),352(CGCG,-,0.00),354(CGCG,+,0.00),354(CGCG,-,0.00),356(CGCG,+,0.00),356(CGCG,-,0.00),404(CGCG,+,0.00),404(CGCG,-,0.00)
KaisoHC_Pol1035	chr2	88315770	88316009	0.025105	0.391667
KaisoHC_Pol1036	chr2	88990950	88991129	0.089385	0.577778		20(CGCG,+,0.00),20(CGCG,-,0.00),84(CGCG,+,0.00),84(CGCG,-,0.00),172(CGCG,+,0.00),172(CGCG,-,0.00)
KaisoHC_Pol1037	chr2	96808020	96808229	0.033493	0.633333
KaisoHC_Pol1038	chr2	96808380	96808619	0.029289	0.616667
KaisoHC_Pol1039	chr2	96810930	96811199	0.152416	0.759259		5(CGCG,+,0.00),5(CGCG,-,0.00),24(CGCG,+,0.00),24(CGCG,-,0.00),26(CGCG,+,0.00),26(CGCG,-,0.00),31(CGCG,+,0.00),31(CGCG,-,0.00),99(CGCG,+,0.00),99(CGCG,-,0.00),128(CGCG,+,0.00),128(CGCG,-,0.00),142(CGCG,+,0.00),142(CGCG,-,0.00),144(CGCG,+,0.00),144(CGCG,-,0.00),202(CGCG,+,0.00),202(CGCG,-,0.00),260(CGCG,+,0.00),260(CGCG,-,0.00)
KaisoHC_Pol104	chr22	39918840	39919649	0.027194	0.545679
KaisoHC_Pol1040	chr2	96931650	96932069	0.119332	0.728571	177(GGCCTCACGGGA,-,0.00),206(TCCCGCGATGCT,+,0.00)	136(CGCG,+,0.00),136(CGCG,-,0.00),138(CGCG,+,0.00),138(CGCG,-,0.00),140(CGCG,+,0.00),140(CGCG,-,0.00),156(CGCG,+,0.00),156(CGCG,-,0.00),209(CGCG,+,0.00),209(CGCG,-,0.00),338(CGCG,+,0.00),338(CGCG,-,0.00),368(CGCG,+,0.00),368(CGCG,-,0.00),370(CGCG,+,0.00),370(CGCG,-,0.00),372(CGCG,+,0.00),372(CGCG,-,0.00)
KaisoHC_Pol1041	chr2	99771480	99771629	0.14094	0.7		81(CGCG,+,0.00),81(CGCG,-,0.00),107(CGCG,+,0.00),107(CGCG,-,0.00),109(CGCG,+,0.00),109(CGCG,-,0.00),111(CGCG,+,0.00),111(CGCG,-,0.00)
KaisoHC_Pol1042	chr2	99952590	99953069	0.087683	0.627083	247(TCGCGCGATATC,+,0.00)	19(CGCG,+,0.00),19(CGCG,-,0.00),248(CGCG,+,0.00),248(CGCG,-,0.00),250(CGCG,+,0.00),250(CGCG,-,0.00),309(CGCG,+,0.00),309(CGCG,-,0.00)
KaisoHC_Pol1043	chr2	101179590	101179949	0.094708	0.702778		70(CGCG,+,0.00),70(CGCG,-,0.00),196(CGCG,+,0.00),196(CGCG,-,0.00)
KaisoHC_Pol1044	chr2	105654600	105654779	0.072626	0.627778		49(CGCG,+,0.00),49(CGCG,-,0.00),123(CGCG,+,0.00),123(CGCG,-,0.00),125(CGCG,+,0.00),125(CGCG,-,0.00),144(CGCG,+,0.00),144(CGCG,-,0.00),168(CGCG,+,0.00),168(CGCG,-,0.00)
KaisoHC_Pol1045	chr2	110371650	110371859	0.100478	0.695238	113(GCCCTCGCGAGG,-,0.00),115(CCTCGCGAGGCC,+,0.00)	73(CGCG,+,0.00),73(CGCG,-,0.00),118(CGCG,+,0.00),118(CGCG,-,0.00)
KaisoHC_Pol1046	chr2	113299830	113300279	0.104677	0.651111	316(AATCCCGCGGGA,-,0.00),318(TCCCGCGGGAAC,+,0.00)	321(CGCG,+,0.00),321(CGCG,-,0.00),357(CGCG,+,0.00),357(CGCG,-,0.00),409(CGCG,+,0.00),409(CGCG,-,0.00),424(CGCG,+,0.00),424(CGCG,-,0.00)
KaisoHC_Pol1047	chr2	113932830	113933039	0.019139	0.557143
KaisoHC_Pol1048	chr2	120517050	120517499	0.075724	0.666667	227(CCTCTCGCGAGA,-,0.00),229(TCTCGCGAGATC,+,0.00)	68(CGCG,+,0.00),68(CGCG,-,0.00),73(CGCG,+,0.00),73(CGCG,-,0.00),232(CGCG,+,0.00),232(CGCG,-,0.00)
KaisoHC_Pol1049	chr2	122407380	122407619	0.050209	0.529167
KaisoHC_Pol105	chr22	41842770	41842979	0.090909	0.690476		14(CGCG,+,0.00),14(CGCG,-,0.00),166(CGCG,+,0.00),166(CGCG,-,0.00),189(CGCG,+,0.00),189(CGCG,-,0.00)
KaisoHC_Pol1050	chr2	136288140	136288589	0.060134	0.511111	170(AGCCTCGCGACA,-,0.00)	175(CGCG,+,0.00),175(CGCG,-,0.00),287(CGCG,+,0.00),287(CGCG,-,0.00)
KaisoHC_Pol1051	chr2	136742970	136743419	0.089087	0.671111	222(AAGATCGCGAGA,-,0.00),224(GATCGCGAGAGC,+,0.00)	9(CGCG,+,0.00),9(CGCG,-,0.00),25(CGCG,+,0.00),25(CGCG,-,0.00),187(CGCG,+,0.00),187(CGCG,-,0.00),200(CGCG,+,0.00),200(CGCG,-,0.00),227(CGCG,+,0.00),227(CGCG,-,0.00),270(CGCG,+,0.00),270(CGCG,-,0.00),272(CGCG,+,0.00),272(CGCG,-,0.00),347(CGCG,+,0.00),347(CGCG,-,0.00)
KaisoHC_Pol1052	chr2	149402130	149402399	0.144981	0.759259	153(TCTCGCGCGGGC,+,0.00)	42(CGCG,+,0.00),42(CGCG,-,0.00),58(CGCG,+,0.00),58(CGCG,-,0.00),129(CGCG,+,0.00),129(CGCG,-,0.00),137(CGCG,+,0.00),137(CGCG,-,0.00),148(CGCG,+,0.00),148(CGCG,-,0.00),156(CGCG,+,0.00),156(CGCG,-,0.00),158(CGCG,+,0.00),158(CGCG,-,0.00)
KaisoHC_Pol1053	chr2	160568730	160569179	0.111359	0.72	213(ACTCTCGCGAGA,-,0.00),215(TCTCGCGAGAAG,+,0.00)	160(CGCG,+,0.00),160(CGCG,-,0.00),204(CGCG,+,0.00),204(CGCG,-,0.00),218(CGCG,+,0.00),218(CGCG,-,0.00),237(CGCG,+,0.00),237(CGCG,-,0.00),410(CGCG,+,0.00),410(CGCG,-,0.00)
KaisoHC_Pol1054	chr2	162101040	162101279	0.062762	0.508333		161(CGCG,+,0.00),161(CGCG,-,0.00)
KaisoHC_Pol1055	chr2	163200300	163200629	0.048632	0.59697		123(CGCG,+,0.00),123(CGCG,-,0.00),125(CGCG,+,0.00),125(CGCG,-,0.00)
KaisoHC_Pol1056	chr2	170430300	170430539	0.054393	0.545833	49(TCCCATGAGACC,+,0.00)	141(CGCG,+,0.00),141(CGCG,-,0.00)
KaisoHC_Pol1057	chr2	170683770	170684099	0.091185	0.678788	144(GGTATCGCGAGA,-,0.00),146(TATCGCGAGAGT,+,0.00)	131(CGCG,+,0.00),131(CGCG,-,0.00),149(CGCG,+,0.00),149(CGCG,-,0.00),262(CGCG,+,0.00),262(CGCG,-,0.00),307(CGCG,+,0.00),307(CGCG,-,0.00)
KaisoHC_Pol1058	chr2	171785340	171785759	0.093079	0.659524	218(TCTCTCGCGAGC,-,0.00),220(TCTCGCGAGCAC,+,0.00)	145(CGCG,+,0.00),145(CGCG,-,0.00),223(CGCG,+,0.00),223(CGCG,-,0.00),234(CGCG,+,0.00),234(CGCG,-,0.00),284(CGCG,+,0.00),284(CGCG,-,0.00),313(CGCG,+,0.00),313(CGCG,-,0.00)
KaisoHC_Pol1059	chr2	172017270	172017479	0.148325	0.752381	178(ACTATCGCGAGG,-,0.00),180(TATCGCGAGGCT,+,0.00)	25(CGCG,+,0.00),25(CGCG,-,0.00),160(CGCG,+,0.00),160(CGCG,-,0.00),183(CGCG,+,0.00),183(CGCG,-,0.00)
KaisoHC_Pol106	chr22	41864580	41865029	0.053452	0.526667	216(GCTCTCGCGCGA,-,0.00),218(TCTCGCGCGAGT,+,0.00)	221(CGCG,+,0.00),221(CGCG,-,0.00),223(CGCG,+,0.00),223(CGCG,-,0.00)
KaisoHC_Pol1060	chr2	172290990	172291289	0.133779	0.766667	157(CTTCTCGCGCGA,-,0.00),159(TCTCGCGCGACG,+,0.00)	51(CGCG,+,0.00),51(CGCG,-,0.00),89(CGCG,+,0.00),89(CGCG,-,0.00),162(CGCG,+,0.00),162(CGCG,-,0.00),164(CGCG,+,0.00),164(CGCG,-,0.00),258(CGCG,+,0.00),258(CGCG,-,0.00),264(CGCG,+,0.00),264(CGCG,-,0.00),266(CGCG,+,0.00),266(CGCG,-,0.00)
KaisoHC_Pol1061	chr2	176032620	176033099	0.068894	0.620833	290(TCTCTCGCGAGA,-,0.00),292(TCTCGCGAGATC,+,0.00)	195(CGCG,+,0.00),195(CGCG,-,0.00),295(CGCG,+,0.00),295(CGCG,-,0.00)
KaisoHC_Pol1062	chr2	190305690	190305899	0.076555	0.542857		103(CGCG,+,0.00),103(CGCG,-,0.00),114(CGCG,+,0.00),114(CGCG,-,0.00)
KaisoHC_Pol1063	chr2	190526070	190526369	0.086957	0.616667	65(AGACTCGCGGGA,-,0.00)	46(CGCG,+,0.00),46(CGCG,-,0.00),70(CGCG,+,0.00),70(CGCG,-,0.00),91(CGCG,+,0.00),91(CGCG,-,0.00),103(CGCG,+,0.00),103(CGCG,-,0.00),154(CGCG,+,0.00),154(CGCG,-,0.00),193(CGCG,+,0.00),193(CGCG,-,0.00),279(CGCG,+,0.00),279(CGCG,-,0.00)
KaisoHC_Pol1064	chr2	190539360	190539569	0.095694	0.652381	93(GGCCCCGCGAGA,-,0.00),95(CCCCGCGAGAAG,+,0.00)	98(CGCG,+,0.00),98(CGCG,-,0.00),150(CGCG,+,0.00),150(CGCG,-,0.00)
KaisoHC_Pol1065	chr2	191184360	191184719	0.094708	0.663889		104(CGCG,+,0.00),104(CGCG,-,0.00),177(CGCG,+,0.00),177(CGCG,-,0.00),261(CGCG,+,0.00),261(CGCG,-,0.00)
KaisoHC_Pol1066	chr2	191878890	191879159	0.111524	0.685185		77(CGCG,+,0.00),77(CGCG,-,0.00),95(CGCG,+,0.00),95(CGCG,-,0.00),149(CGCG,+,0.00),149(CGCG,-,0.00)
KaisoHC_Pol1067	chr2	191884950	191885309	0.116992	0.680556		84(CGCG,+,0.00),84(CGCG,-,0.00),124(CGCG,+,0.00),124(CGCG,-,0.00),126(CGCG,+,0.00),126(CGCG,-,0.00),128(CGCG,+,0.00),128(CGCG,-,0.00),142(CGCG,+,0.00),142(CGCG,-,0.00)
KaisoHC_Pol1068	chr2	198364560	198364769	0.100478	0.728571		68(CGCG,+,0.00),68(CGCG,-,0.00),76(CGCG,+,0.00),76(CGCG,-,0.00),139(CGCG,+,0.00),139(CGCG,-,0.00),141(CGCG,+,0.00),141(CGCG,-,0.00),164(CGCG,+,0.00),164(CGCG,-,0.00),181(CGCG,+,0.00),181(CGCG,-,0.00)
KaisoHC_Pol1069	chr2	198380460	198380879	0.109785	0.692857		292(CGCG,+,0.00),292(CGCG,-,0.00)
KaisoHC_Pol107	chr22	42475500	42475979	0.108559	0.702083	178(ACTCTCGCGAGG,-,0.00),180(TCTCGCGAGGCT,+,0.00)	17(CGCG,+,0.00),17(CGCG,-,0.00),37(CGCG,+,0.00),37(CGCG,-,0.00),140(CGCG,+,0.00),140(CGCG,-,0.00),183(CGCG,+,0.00),183(CGCG,-,0.00)
KaisoHC_Pol1070	chr2	201676290	201676799	0.100196	0.647059	284(AATCTCGCGATA,-,0.00),286(TCTCGCGATAGG,+,0.00)	28(CGCG,+,0.00),28(CGCG,-,0.00),225(CGCG,+,0.00),225(CGCG,-,0.00),227(CGCG,+,0.00),227(CGCG,-,0.00),289(CGCG,+,0.00),289(CGCG,-,0.00),430(CGCG,+,0.00),430(CGCG,-,0.00)
KaisoHC_Pol1071	chr2	201754080	201754289	0.057416	0.580952		60(CGCG,+,0.00),60(CGCG,-,0.00),81(CGCG,+,0.00),81(CGCG,-,0.00)
KaisoHC_Pol1072	chr2	201754380	201754649	0.037175	0.492593	103(AATCTCGCGATA,-,0.00),105(TCTCGCGATATT,+,0.00)	108(CGCG,+,0.00),108(CGCG,-,0.00)
KaisoHC_Pol1073	chr2	203499270	203499569	0.076923	0.606667		150(CGCG,+,0.00),150(CGCG,-,0.00),152(CGCG,+,0.00),152(CGCG,-,0.00),164(CGCG,+,0.00),164(CGCG,-,0.00),166(CGCG,+,0.00),166(CGCG,-,0.00),168(CGCG,+,0.00),168(CGCG,-,0.00),200(CGCG,+,0.00),200(CGCG,-,0.00),202(CGCG,+,0.00),202(CGCG,-,0.00),250(CGCG,+,0.00),250(CGCG,-,0.00),293(CGCG,+,0.00),293(CGCG,-,0.00)
KaisoHC_Pol1074	chr2	203776740	203777039	0.06689	0.543333		239(CGCG,+,0.00),239(CGCG,-,0.00),255(CGCG,+,0.00),255(CGCG,-,0.00)
KaisoHC_Pol1075	chr2	207630210	207630539	0.045593	0.50303	92(GATCTCGTGAGA,-,0.00),94(TCTCGTGAGAAG,+,0.00)	53(CGCG,+,0.00),53(CGCG,-,0.00)
KaisoHC_Pol1076	chr2	214148790	214149359	0.077329	0.608772	191(TCTCGCGTTAAC,+,0.00),318(AATCTCGCGAGA,-,0.00),320(TCTCGCGAGAGC,+,0.00)	194(CGCG,+,0.00),194(CGCG,-,0.00),235(CGCG,+,0.00),235(CGCG,-,0.00),323(CGCG,+,0.00),323(CGCG,-,0.00),501(CGCG,+,0.00),501(CGCG,-,0.00),519(CGCG,+,0.00),519(CGCG,-,0.00)
KaisoHC_Pol1077	chr2	217276920	217277369	0.077951	0.606667		203(CGCG,+,0.00),203(CGCG,-,0.00),249(CGCG,+,0.00),249(CGCG,-,0.00),397(CGCG,+,0.00),397(CGCG,-,0.00),432(CGCG,+,0.00),432(CGCG,-,0.00)
KaisoHC_Pol1078	chr2	219433770	219433979	0.090909	0.614286		125(CGCG,+,0.00),125(CGCG,-,0.00),137(CGCG,+,0.00),137(CGCG,-,0.00),147(CGCG,+,0.00),147(CGCG,-,0.00)
KaisoHC_Pol1079	chr2	219750900	219751079	0.011173	0.472222
KaisoHC_Pol108	chr22	43010760	43011119	0.100279	0.591667	201(ACTCTCGCGACA,-,0.00),203(TCTCGCGACAGC,+,0.00)	64(CGCG,+,0.00),64(CGCG,-,0.00),141(CGCG,+,0.00),141(CGCG,-,0.00),192(CGCG,+,0.00),192(CGCG,-,0.00),206(CGCG,+,0.00),206(CGCG,-,0.00),268(CGCG,+,0.00),268(CGCG,-,0.00)
KaisoHC_Pol1080	chr2	219773580	219774029	0.075724	0.628889	218(GCTATCGCGAGA,-,0.00),220(TATCGCGAGATC,+,0.00)	215(CGCG,+,0.00),215(CGCG,-,0.00),223(CGCG,+,0.00),223(CGCG,-,0.00),243(CGCG,+,0.00),243(CGCG,-,0.00),283(CGCG,+,0.00),283(CGCG,-,0.00)
KaisoHC_Pol1081	chr2	220094310	220094609	0.103679	0.653333		13(CGCG,+,0.00),13(CGCG,-,0.00),20(CGCG,+,0.00),20(CGCG,-,0.00)
KaisoHC_Pol1082	chr2	220363380	220363769	0.064267	0.628205		91(CGCG,+,0.00),91(CGCG,-,0.00),204(CGCG,+,0.00),204(CGCG,-,0.00),227(CGCG,+,0.00),227(CGCG,-,0.00)
KaisoHC_Pol1083	chr2	220462740	220463039	0.070234	0.633333		7(CGCG,+,0.00),7(CGCG,-,0.00),140(CGCG,+,0.00),140(CGCG,-,0.00)
KaisoHC_Pol1084	chr2	225450060	225450449	0.089974	0.717949	180(GATCTCGCGAGA,-,0.00),182(TCTCGCGAGAAG,+,0.00)	165(CGCG,+,0.00),165(CGCG,-,0.00),185(CGCG,+,0.00),185(CGCG,-,0.00),202(CGCG,+,0.00),202(CGCG,-,0.00)
KaisoHC_Pol1085	chr2	231808980	231809219	0.016736	0.5625
KaisoHC_Pol1086	chr2	232328610	232329299	0.121916	0.678261	301(AATCGCGCGAGA,-,0.00),303(TCGCGCGAGACT,+,0.00)	73(CGCG,+,0.00),73(CGCG,-,0.00),78(CGCG,+,0.00),78(CGCG,-,0.00),97(CGCG,+,0.00),97(CGCG,-,0.00),141(CGCG,+,0.00),141(CGCG,-,0.00),196(CGCG,+,0.00),196(CGCG,-,0.00),223(CGCG,+,0.00),223(CGCG,-,0.00),284(CGCG,+,0.00),284(CGCG,-,0.00),304(CGCG,+,0.00),304(CGCG,-,0.00),306(CGCG,+,0.00),306(CGCG,-,0.00),338(CGCG,+,0.00),338(CGCG,-,0.00),352(CGCG,+,0.00),352(CGCG,-,0.00),370(CGCG,+,0.00),370(CGCG,-,0.0…
KaisoHC_Pol1087	chr2	232477410	232477649	0.041841	0.641667	93(CTGCTCGCGAGA,-,0.00),95(GCTCGCGAGAAA,+,0.00)	98(CGCG,+,0.00),98(CGCG,-,0.00),166(CGCG,+,0.00),166(CGCG,-,0.00)
KaisoHC_Pol1088	chr2	242448060	242448479	0.133652	0.742857		67(CGCG,+,0.00),67(CGCG,-,0.00),93(CGCG,+,0.00),93(CGCG,-,0.00),98(CGCG,+,0.00),98(CGCG,-,0.00),162(CGCG,+,0.00),162(CGCG,-,0.00),164(CGCG,+,0.00),164(CGCG,-,0.00),197(CGCG,+,0.00),197(CGCG,-,0.00),202(CGCG,+,0.00),202(CGCG,-,0.00),224(CGCG,+,0.00),224(CGCG,-,0.00),282(CGCG,+,0.00),282(CGCG,-,0.00),284(CGCG,+,0.00),284(CGCG,-,0.00),378(CGCG,+,0.00),378(CGCG,-,0.00)
KaisoHC_Pol1089	chr2	242626500	242626769	0.137546	0.766667		2(CGCG,+,0.00),2(CGCG,-,0.00),23(CGCG,+,0.00),23(CGCG,-,0.00),36(CGCG,+,0.00),36(CGCG,-,0.00),115(CGCG,+,0.00),115(CGCG,-,0.00),178(CGCG,+,0.00),178(CGCG,-,0.00),183(CGCG,+,0.00),183(CGCG,-,0.00),185(CGCG,+,0.00),185(CGCG,-,0.00),217(CGCG,+,0.00),217(CGCG,-,0.00)
KaisoHC_Pol109	chr22	43011300	43011749	0.055679	0.528889
KaisoHC_Pol1090	chr9	6412950	6413369	0.109785	0.664286	195(GATCTCGCGAGA,-,0.00),197(TCTCGCGAGATC,+,0.00)	8(CGCG,+,0.00),8(CGCG,-,0.00),117(CGCG,+,0.00),117(CGCG,-,0.00),200(CGCG,+,0.00),200(CGCG,-,0.00),265(CGCG,+,0.00),265(CGCG,-,0.00),362(CGCG,+,0.00),362(CGCG,-,0.00),364(CGCG,+,0.00),364(CGCG,-,0.00),366(CGCG,+,0.00),366(CGCG,-,0.00)
KaisoHC_Pol1091	chr9	6681120	6681269	0.067114	0.606667		34(CGCG,+,0.00),34(CGCG,-,0.00)
KaisoHC_Pol1092	chr9	6681480	6681899	0.073986	0.607143	209(GCTCTCGCGAGA,-,0.00),211(TCTCGCGAGACC,+,0.00)	16(CGCG,+,0.00),16(CGCG,-,0.00),128(CGCG,+,0.00),128(CGCG,-,0.00),179(CGCG,+,0.00),179(CGCG,-,0.00),199(CGCG,+,0.00),199(CGCG,-,0.00),214(CGCG,+,0.00),214(CGCG,-,0.00),241(CGCG,+,0.00),241(CGCG,-,0.00),243(CGCG,+,0.00),243(CGCG,-,0.00),256(CGCG,+,0.00),256(CGCG,-,0.00)
KaisoHC_Pol1093	chr9	15422550	15422879	0.103343	0.681818		151(CGCG,+,0.00),151(CGCG,-,0.00),159(CGCG,+,0.00),159(CGCG,-,0.00),219(CGCG,+,0.00),219(CGCG,-,0.00)
KaisoHC_Pol1094	chr9	19049070	19049579	0.102161	0.664706	286(GCTCTCGCGAGA,-,0.00),288(TCTCGCGAGATC,+,0.00)	291(CGCG,+,0.00),291(CGCG,-,0.00),384(CGCG,+,0.00),384(CGCG,-,0.00),420(CGCG,+,0.00),420(CGCG,-,0.00),443(CGCG,+,0.00),443(CGCG,-,0.00),474(CGCG,+,0.00),474(CGCG,-,0.00),494(CGCG,+,0.00),494(CGCG,-,0.00)
KaisoHC_Pol1095	chr9	19380000	19380509	0.058939	0.580392	275(GTTCTCGCGAGA,-,0.00),277(TCTCGCGAGATG,+,0.00)	126(CGCG,+,0.00),126(CGCG,-,0.00),280(CGCG,+,0.00),280(CGCG,-,0.00),425(CGCG,+,0.00),425(CGCG,-,0.00)
KaisoHC_Pol1096	chr9	26956050	26956559	0.064833	0.541176	247(ATTCTCGCGAGA,-,0.00),249(TCTCGCGAGAGC,+,0.00)	252(CGCG,+,0.00),252(CGCG,-,0.00),347(CGCG,+,0.00),347(CGCG,-,0.00),426(CGCG,+,0.00),426(CGCG,-,0.00),452(CGCG,+,0.00),452(CGCG,-,0.00)
KaisoHC_Pol1097	chr9	27573690	27573989	0.070234	0.536667	202(TTTCTCACGAGG,-,0.00),204(TCTCACGAGGCT,+,0.00)
KaisoHC_Pol1098	chr9	32573040	32573429	0.079692	0.569231	179(TTCCTCGCGAGG,-,0.00),181(CCTCGCGAGGAA,+,0.00)	83(CGCG,+,0.00),83(CGCG,-,0.00),127(CGCG,+,0.00),127(CGCG,-,0.00),129(CGCG,+,0.00),129(CGCG,-,0.00),131(CGCG,+,0.00),131(CGCG,-,0.00),184(CGCG,+,0.00),184(CGCG,-,0.00)
KaisoHC_Pol1099	chr9	34329150	34329629	0.08977	0.595833	290(TCTCGCGACGTT,+,0.00)	120(CGCG,+,0.00),120(CGCG,-,0.00),132(CGCG,+,0.00),132(CGCG,-,0.00),134(CGCG,+,0.00),134(CGCG,-,0.00),293(CGCG,+,0.00),293(CGCG,-,0.00),313(CGCG,+,0.00),313(CGCG,-,0.00)
KaisoHC_Pol11	chr7	7984740	7984919	0.011173	0.527778
KaisoHC_Pol110	chr22	50051010	50051399	0.028278	0.553846	193(GATCTCGTGGGA,-,0.00),195(TCTCGTGGGAAC,+,0.00),209(ACTATCACGAGA,-,0.00),211(TATCACGAGAAC,+,0.00)
KaisoHC_Pol1100	chr9	35079690	35080049	0.100279	0.691667	100(GTTCCCGCGGGA,-,0.00),102(TCCCGCGGGAAA,+,0.00)	16(CGCG,+,0.00),16(CGCG,-,0.00),105(CGCG,+,0.00),105(CGCG,-,0.00),224(CGCG,+,0.00),224(CGCG,-,0.00)
KaisoHC_Pol1101	chr9	35657700	35657999	0.090301	0.633333		53(CGCG,+,0.00),53(CGCG,-,0.00),84(CGCG,+,0.00),84(CGCG,-,0.00),135(CGCG,+,0.00),135(CGCG,-,0.00)
KaisoHC_Pol1102	chr9	35812140	35812349	0.057416	0.609524
KaisoHC_Pol1103	chr9	36487800	36488069	0.104089	0.77037		50(CGCG,+,0.00),50(CGCG,-,0.00),114(CGCG,+,0.00),114(CGCG,-,0.00),120(CGCG,+,0.00),120(CGCG,-,0.00),143(CGCG,+,0.00),143(CGCG,-,0.00),145(CGCG,+,0.00),145(CGCG,-,0.00),191(CGCG,+,0.00),191(CGCG,-,0.00),197(CGCG,+,0.00),197(CGCG,-,0.00)
KaisoHC_Pol1104	chr9	36993990	36994169	0.044693	0.638889	17(TCTCACGGGGGC,+,0.00)
KaisoHC_Pol1105	chr9	37784880	37785179	0.103679	0.65	120(GCCCGCGAGAGA,+,0.00)	36(CGCG,+,0.00),36(CGCG,-,0.00),107(CGCG,+,0.00),107(CGCG,-,0.00),109(CGCG,+,0.00),109(CGCG,-,0.00),123(CGCG,+,0.00),123(CGCG,-,0.00),138(CGCG,+,0.00),138(CGCG,-,0.00),162(CGCG,+,0.00),162(CGCG,-,0.00)
KaisoHC_Pol1106	chr9	37904250	37904489	0.096234	0.6625		21(CGCG,+,0.00),21(CGCG,-,0.00),137(CGCG,+,0.00),137(CGCG,-,0.00),149(CGCG,+,0.00),149(CGCG,-,0.00),222(CGCG,+,0.00),222(CGCG,-,0.00)
KaisoHC_Pol1107	chr9	71394780	71395079	0.110368	0.646667		20(CGCG,+,0.00),20(CGCG,-,0.00),104(CGCG,+,0.00),104(CGCG,-,0.00),133(CGCG,+,0.00),133(CGCG,-,0.00),148(CGCG,+,0.00),148(CGCG,-,0.00),160(CGCG,+,0.00),160(CGCG,-,0.00)
KaisoHC_Pol1108	chr9	72873750	72874109	0.128134	0.705556	145(GTTCGCGCGGGA,-,0.00)	35(CGCG,+,0.00),35(CGCG,-,0.00),45(CGCG,+,0.00),45(CGCG,-,0.00),98(CGCG,+,0.00),98(CGCG,-,0.00),103(CGCG,+,0.00),103(CGCG,-,0.00),111(CGCG,+,0.00),111(CGCG,-,0.00),123(CGCG,+,0.00),123(CGCG,-,0.00),125(CGCG,+,0.00),125(CGCG,-,0.00),138(CGCG,+,0.00),138(CGCG,-,0.00),148(CGCG,+,0.00),148(CGCG,-,0.00),150(CGCG,+,0.00),150(CGCG,-,0.00)
KaisoHC_Pol1109	chr9	86595210	86595839	0.09062	0.628571	366(CCTCTCGCGAGA,-,0.00),368(TCTCGCGAGATC,+,0.00)	216(CGCG,+,0.00),216(CGCG,-,0.00),324(CGCG,+,0.00),324(CGCG,-,0.00),371(CGCG,+,0.00),371(CGCG,-,0.00),398(CGCG,+,0.00),398(CGCG,-,0.00),469(CGCG,+,0.00),469(CGCG,-,0.00),475(CGCG,+,0.00),475(CGCG,-,0.00),477(CGCG,+,0.00),477(CGCG,-,0.00),519(CGCG,+,0.00),519(CGCG,-,0.00),524(CGCG,+,0.00),524(CGCG,-,0.00),572(CGCG,+,0.00),572(CGCG,-,0.00)
KaisoHC_Pol111	chr22	50683410	50683619	0.138756	0.680952		21(CGCG,+,0.00),21(CGCG,-,0.00),32(CGCG,+,0.00),32(CGCG,-,0.00),61(CGCG,+,0.00),61(CGCG,-,0.00),94(CGCG,+,0.00),94(CGCG,-,0.00),119(CGCG,+,0.00),119(CGCG,-,0.00),149(CGCG,+,0.00),149(CGCG,-,0.00)
KaisoHC_Pol1110	chr9	88555740	88556159	0.119332	0.666667	177(GGTCTCGCGATC,-,0.00),179(TCTCGCGATCGT,+,0.00),195(AATCTCGCGAGA,-,0.00),197(TCTCGCGAGAAG,+,0.00)	46(CGCG,+,0.00),46(CGCG,-,0.00),182(CGCG,+,0.00),182(CGCG,-,0.00),200(CGCG,+,0.00),200(CGCG,-,0.00),270(CGCG,+,0.00),270(CGCG,-,0.00),307(CGCG,+,0.00),307(CGCG,-,0.00),309(CGCG,+,0.00),309(CGCG,-,0.00)
KaisoHC_Pol1111	chr9	98079570	98079839	0.115242	0.748148	119(GCTCTCGCGAGC,-,0.00),121(TCTCGCGAGCCT,+,0.00),244(GTCCTCGCGGGA,-,0.00),246(CCTCGCGGGAGC,+,0.00)	103(CGCG,+,0.00),103(CGCG,-,0.00),124(CGCG,+,0.00),124(CGCG,-,0.00),249(CGCG,+,0.00),249(CGCG,-,0.00)
KaisoHC_Pol1112	chr9	98637600	98638469	0.087457	0.647126	279(GTTCTCGCGAGA,-,0.00),281(TCTCGCGAGATC,+,0.00),314(GTTCTCGCGGGA,-,0.00),316(TCTCGCGGGATT,+,0.00)	56(CGCG,+,0.00),56(CGCG,-,0.00),62(CGCG,+,0.00),62(CGCG,-,0.00),185(CGCG,+,0.00),185(CGCG,-,0.00),284(CGCG,+,0.00),284(CGCG,-,0.00),319(CGCG,+,0.00),319(CGCG,-,0.00),745(CGCG,+,0.00),745(CGCG,-,0.00),747(CGCG,+,0.00),747(CGCG,-,0.00),777(CGCG,+,0.00),777(CGCG,-,0.00),814(CGCG,+,0.00),814(CGCG,-,0.00)
KaisoHC_Pol1113	chr9	100818600	100818929	0.079027	0.654545	279(CTTCCCGCGGGA,-,0.00),281(TCCCGCGGGAGG,+,0.00)	84(CGCG,+,0.00),84(CGCG,-,0.00),189(CGCG,+,0.00),189(CGCG,-,0.00),249(CGCG,+,0.00),249(CGCG,-,0.00),284(CGCG,+,0.00),284(CGCG,-,0.00)
KaisoHC_Pol1114	chr9	111882270	111882689	0.038186	0.469048	209(TTTCTCGCGAGG,-,0.00),211(TCTCGCGAGGCG,+,0.00)	3(CGCG,+,0.00),3(CGCG,-,0.00),5(CGCG,+,0.00),5(CGCG,-,0.00),214(CGCG,+,0.00),214(CGCG,-,0.00)
KaisoHC_Pol1115	chr9	116037600	116037989	0.079692	0.623077		41(CGCG,+,0.00),41(CGCG,-,0.00),43(CGCG,+,0.00),43(CGCG,-,0.00),188(CGCG,+,0.00),188(CGCG,-,0.00),269(CGCG,+,0.00),269(CGCG,-,0.00),357(CGCG,+,0.00),357(CGCG,-,0.00),359(CGCG,+,0.00),359(CGCG,-,0.00)
KaisoHC_Pol1116	chr9	116172450	116172989	0.092764	0.661111		189(CGCG,+,0.00),189(CGCG,-,0.00),427(CGCG,+,0.00),427(CGCG,-,0.00),515(CGCG,+,0.00),515(CGCG,-,0.00),530(CGCG,+,0.00),530(CGCG,-,0.00)
KaisoHC_Pol1117	chr9	116279550	116279729	0.027933	0.55
KaisoHC_Pol1118	chr9	123605040	123605519	0.08977	0.65625	204(AACCTCGCGAGA,-,0.00),206(CCTCGCGAGATC,+,0.00),261(AGCCTCGCGAGA,-,0.00),263(CCTCGCGAGAAG,+,0.00)	76(CGCG,+,0.00),76(CGCG,-,0.00),78(CGCG,+,0.00),78(CGCG,-,0.00),209(CGCG,+,0.00),209(CGCG,-,0.00),266(CGCG,+,0.00),266(CGCG,-,0.00),385(CGCG,+,0.00),385(CGCG,-,0.00)
KaisoHC_Pol1119	chr9	125667420	125667959	0.089054	0.631481	228(GCTCTCGCGAGA,-,0.00),230(TCTCGCGAGAAG,+,0.00)	15(CGCG,+,0.00),15(CGCG,-,0.00),23(CGCG,+,0.00),23(CGCG,-,0.00),137(CGCG,+,0.00),137(CGCG,-,0.00),233(CGCG,+,0.00),233(CGCG,-,0.00),257(CGCG,+,0.00),257(CGCG,-,0.00)
KaisoHC_Pol112	chr22	50689560	50689889	0.12766	0.772727	191(GCTATCGCGAGC,-,0.00),193(TATCGCGAGCTC,+,0.00)	81(CGCG,+,0.00),81(CGCG,-,0.00),128(CGCG,+,0.00),128(CGCG,-,0.00),173(CGCG,+,0.00),173(CGCG,-,0.00),196(CGCG,+,0.00),196(CGCG,-,0.00),230(CGCG,+,0.00),230(CGCG,-,0.00)
KaisoHC_Pol1120	chr9	126960000	126960179	0.01676	0.527778
KaisoHC_Pol1121	chr9	130186620	130186829	0.095694	0.633333		7(CGCG,+,0.00),7(CGCG,-,0.00),48(CGCG,+,0.00),48(CGCG,-,0.00),116(CGCG,+,0.00),116(CGCG,-,0.00)
KaisoHC_Pol1122	chr9	130213470	130213949	0.093946	0.620833	259(GCTATCGCGAGA,-,0.00),261(TATCGCGAGAAC,+,0.00)	30(CGCG,+,0.00),30(CGCG,-,0.00),32(CGCG,+,0.00),32(CGCG,-,0.00),224(CGCG,+,0.00),224(CGCG,-,0.00),226(CGCG,+,0.00),226(CGCG,-,0.00),255(CGCG,+,0.00),255(CGCG,-,0.00),264(CGCG,+,0.00),264(CGCG,-,0.00),363(CGCG,+,0.00),363(CGCG,-,0.00)
KaisoHC_Pol1123	chr9	131084910	131085029	0.10084	0.575		39(CGCG,+,0.00),39(CGCG,-,0.00)
KaisoHC_Pol1124	chr9	132586260	132586589	0.100304	0.675758		114(CGCG,+,0.00),114(CGCG,-,0.00),134(CGCG,+,0.00),134(CGCG,-,0.00),143(CGCG,+,0.00),143(CGCG,-,0.00),189(CGCG,+,0.00),189(CGCG,-,0.00)
KaisoHC_Pol1125	chr9	134000940	134001119	0.106145	0.644444		19(CGCG,+,0.00),19(CGCG,-,0.00),44(CGCG,+,0.00),44(CGCG,-,0.00),148(CGCG,+,0.00),148(CGCG,-,0.00)
KaisoHC_Pol1126	chr9	136214820	136215299	0.079332	0.620833	204(ACTCTCGCGATC,-,0.00),206(TCTCGCGATCTC,+,0.00)	44(CGCG,+,0.00),44(CGCG,-,0.00),93(CGCG,+,0.00),93(CGCG,-,0.00),98(CGCG,+,0.00),98(CGCG,-,0.00),209(CGCG,+,0.00),209(CGCG,-,0.00),351(CGCG,+,0.00),351(CGCG,-,0.00)
KaisoHC_Pol1127	chr9	137030520	137030699	0.083799	0.555556		20(CGCG,+,0.00),20(CGCG,-,0.00),22(CGCG,+,0.00),22(CGCG,-,0.00),138(CGCG,+,0.00),138(CGCG,-,0.00)
KaisoHC_Pol1128	chr9	139010490	139010759	0.163569	0.762963		13(CGCG,+,0.00),13(CGCG,-,0.00),58(CGCG,+,0.00),58(CGCG,-,0.00),147(CGCG,+,0.00),147(CGCG,-,0.00),189(CGCG,+,0.00),189(CGCG,-,0.00)
KaisoHC_Pol1129	chr9	139622550	139622789	0.142259	0.75		104(CGCG,+,0.00),104(CGCG,-,0.00),118(CGCG,+,0.00),118(CGCG,-,0.00),195(CGCG,+,0.00),195(CGCG,-,0.00)
KaisoHC_Pol113	chr22	50963550	50963879	0.088146	0.715152		143(CGCG,+,0.00),143(CGCG,-,0.00),145(CGCG,+,0.00),145(CGCG,-,0.00),151(CGCG,+,0.00),151(CGCG,-,0.00),172(CGCG,+,0.00),172(CGCG,-,0.00),236(CGCG,+,0.00),236(CGCG,-,0.00),264(CGCG,+,0.00),264(CGCG,-,0.00)
KaisoHC_Pol1130	chr13	21714510	21714899	0.107969	0.658974	158(CTCCTCGCGAGA,-,0.00),160(CCTCGCGAGAGA,+,0.00)	23(CGCG,+,0.00),23(CGCG,-,0.00),68(CGCG,+,0.00),68(CGCG,-,0.00),163(CGCG,+,0.00),163(CGCG,-,0.00),252(CGCG,+,0.00),252(CGCG,-,0.00),254(CGCG,+,0.00),254(CGCG,-,0.00),302(CGCG,+,0.00),302(CGCG,-,0.00),376(CGCG,+,0.00),376(CGCG,-,0.00)
KaisoHC_Pol1131	chr13	21750510	21751019	0.113949	0.688235	228(TCTCTCGCGAGA,-,0.00),230(TCTCGCGAGAGC,+,0.00),268(GACCCCGCGAGA,-,0.00),270(CCCCGCGAGACG,+,0.00)	198(CGCG,+,0.00),198(CGCG,-,0.00),233(CGCG,+,0.00),233(CGCG,-,0.00),273(CGCG,+,0.00),273(CGCG,-,0.00),314(CGCG,+,0.00),314(CGCG,-,0.00),339(CGCG,+,0.00),339(CGCG,-,0.00),468(CGCG,+,0.00),468(CGCG,-,0.00),470(CGCG,+,0.00),470(CGCG,-,0.00),498(CGCG,+,0.00),498(CGCG,-,0.00)
KaisoHC_Pol1132	chr13	22178160	22178549	0.11054	0.674359	188(ACTCTCGCGACA,-,0.00),190(TCTCGCGACATC,+,0.00)	2(CGCG,+,0.00),2(CGCG,-,0.00),99(CGCG,+,0.00),99(CGCG,-,0.00),101(CGCG,+,0.00),101(CGCG,-,0.00),193(CGCG,+,0.00),193(CGCG,-,0.00)
KaisoHC_Pol1133	chr13	28024710	28024739	0.103448	0.7
KaisoHC_Pol1134	chr13	29293110	29293349	0.104603	0.704167		21(CGCG,+,0.00),21(CGCG,-,0.00),169(CGCG,+,0.00),169(CGCG,-,0.00),171(CGCG,+,0.00),171(CGCG,-,0.00),213(CGCG,+,0.00),213(CGCG,-,0.00)
KaisoHC_Pol1135	chr13	30424530	30424649	0.092437	0.675	11(GGCCTCGCGAGC,-,0.00)	16(CGCG,+,0.00),16(CGCG,-,0.00)
KaisoHC_Pol1136	chr13	31736370	31736789	0.057279	0.55	222(GGACTCGCGAGA,-,0.00),224(ACTCGCGAGAGA,+,0.00)	227(CGCG,+,0.00),227(CGCG,-,0.00),266(CGCG,+,0.00),266(CGCG,-,0.00)
KaisoHC_Pol1137	chr13	34392030	34392479	0.08686	0.588889	239(GCTCGCGCGGGA,-,0.00)	101(CGCG,+,0.00),101(CGCG,-,0.00),160(CGCG,+,0.00),160(CGCG,-,0.00),166(CGCG,+,0.00),166(CGCG,-,0.00),200(CGCG,+,0.00),200(CGCG,-,0.00),234(CGCG,+,0.00),234(CGCG,-,0.00),236(CGCG,+,0.00),236(CGCG,-,0.00),242(CGCG,+,0.00),242(CGCG,-,0.00),244(CGCG,+,0.00),244(CGCG,-,0.00),429(CGCG,+,0.00),429(CGCG,-,0.00)
KaisoHC_Pol1138	chr13	41635470	41635799	0.085106	0.633333		42(CGCG,+,0.00),42(CGCG,-,0.00),150(CGCG,+,0.00),150(CGCG,-,0.00),290(CGCG,+,0.00),290(CGCG,-,0.00)
KaisoHC_Pol1139	chr13	41706780	41707259	0.070981	0.535417		71(CGCG,+,0.00),71(CGCG,-,0.00),84(CGCG,+,0.00),84(CGCG,-,0.00),196(CGCG,+,0.00),196(CGCG,-,0.00),291(CGCG,+,0.00),291(CGCG,-,0.00)
KaisoHC_Pol114	chr22	51059250	51059699	0.035635	0.495556
KaisoHC_Pol1140	chr13	41768550	41768969	0.062053	0.592857	263(AATATCGCGAGC,-,0.00)	48(CGCG,+,0.00),48(CGCG,-,0.00),100(CGCG,+,0.00),100(CGCG,-,0.00),118(CGCG,+,0.00),118(CGCG,-,0.00),173(CGCG,+,0.00),173(CGCG,-,0.00),268(CGCG,+,0.00),268(CGCG,-,0.00)
KaisoHC_Pol1141	chr13	42845850	42846299	0.104677	0.684444	259(TTTCTCGCGAGA,-,0.00),261(TCTCGCGAGAGG,+,0.00),281(CCTCTCGCGAGA,-,0.00),283(TCTCGCGAGAGA,+,0.00)	30(CGCG,+,0.00),30(CGCG,-,0.00),148(CGCG,+,0.00),148(CGCG,-,0.00),160(CGCG,+,0.00),160(CGCG,-,0.00),238(CGCG,+,0.00),238(CGCG,-,0.00),250(CGCG,+,0.00),250(CGCG,-,0.00),264(CGCG,+,0.00),264(CGCG,-,0.00),273(CGCG,+,0.00),273(CGCG,-,0.00),286(CGCG,+,0.00),286(CGCG,-,0.00),391(CGCG,+,0.00),391(CGCG,-,0.00),424(CGCG,+,0.00),424(CGCG,-,0.00)
KaisoHC_Pol1142	chr13	43597560	43597829	0.092937	0.607407		128(CGCG,+,0.00),128(CGCG,-,0.00),171(CGCG,+,0.00),171(CGCG,-,0.00)
KaisoHC_Pol1143	chr13	44453670	44453849	0.106145	0.733333		9(CGCG,+,0.00),9(CGCG,-,0.00),45(CGCG,+,0.00),45(CGCG,-,0.00),59(CGCG,+,0.00),59(CGCG,-,0.00)
KaisoHC_Pol1144	chr13	46948440	46948619	0.03352	0.572222
KaisoHC_Pol1145	chr13	47371260	47371499	0.087866	0.658333		187(CGCG,+,0.00),187(CGCG,-,0.00),221(CGCG,+,0.00),221(CGCG,-,0.00)
KaisoHC_Pol1146	chr13	50017920	50018429	0.068762	0.621569		280(CGCG,+,0.00),280(CGCG,-,0.00),322(CGCG,+,0.00),322(CGCG,-,0.00)
KaisoHC_Pol1147	chr13	52027050	52027199	0.04698	0.6
KaisoHC_Pol1148	chr13	53191560	53191739	0.067039	0.588889		65(CGCG,+,0.00),65(CGCG,-,0.00),129(CGCG,+,0.00),129(CGCG,-,0.00)
KaisoHC_Pol1149	chr13	53226270	53226719	0.060134	0.54		124(CGCG,+,0.00),124(CGCG,-,0.00),218(CGCG,+,0.00),218(CGCG,-,0.00),230(CGCG,+,0.00),230(CGCG,-,0.00)
KaisoHC_Pol115	chr14	20811300	20811659	0.052925	0.591667		107(CGCG,+,0.00),107(CGCG,-,0.00),109(CGCG,+,0.00),109(CGCG,-,0.00)
KaisoHC_Pol1150	chr13	73355910	73356299	0.084833	0.584615	177(CTTCTCGCGGGA,-,0.00),179(TCTCGCGGGAAA,+,0.00)	71(CGCG,+,0.00),71(CGCG,-,0.00),182(CGCG,+,0.00),182(CGCG,-,0.00),226(CGCG,+,0.00),226(CGCG,-,0.00)
KaisoHC_Pol1151	chr13	79980180	79980629	0.077951	0.555556	196(AATCTCGCGAGA,-,0.00),198(TCTCGCGAGAAT,+,0.00),218(TCTCGCGGTGGC,+,0.00)	29(CGCG,+,0.00),29(CGCG,-,0.00),36(CGCG,+,0.00),36(CGCG,-,0.00),201(CGCG,+,0.00),201(CGCG,-,0.00),221(CGCG,+,0.00),221(CGCG,-,0.00),272(CGCG,+,0.00),272(CGCG,-,0.00)
KaisoHC_Pol1152	chr13	95248380	95248589	0.105263	0.652381		75(CGCG,+,0.00),75(CGCG,-,0.00),90(CGCG,+,0.00),90(CGCG,-,0.00),101(CGCG,+,0.00),101(CGCG,-,0.00),192(CGCG,+,0.00),192(CGCG,-,0.00),203(CGCG,+,0.00),203(CGCG,-,0.00)
KaisoHC_Pol1153	chr13	113951280	113951699	0.155131	0.740476	224(GCTCTCGCGAGA,-,0.00),226(TCTCGCGAGACC,+,0.00)	15(CGCG,+,0.00),15(CGCG,-,0.00),151(CGCG,+,0.00),151(CGCG,-,0.00),163(CGCG,+,0.00),163(CGCG,-,0.00),165(CGCG,+,0.00),165(CGCG,-,0.00),217(CGCG,+,0.00),217(CGCG,-,0.00),219(CGCG,+,0.00),219(CGCG,-,0.00),221(CGCG,+,0.00),221(CGCG,-,0.00),229(CGCG,+,0.00),229(CGCG,-,0.00),238(CGCG,+,0.00),238(CGCG,-,0.00),261(CGCG,+,0.00),261(CGCG,-,0.00),294(CGCG,+,0.00),294(CGCG,-,0.00),381(CGCG,+,0.00),381(CGCG,-…
KaisoHC_Pol1154	chr13	114238530	114238709	0.050279	0.65
KaisoHC_Pol1155	chr13	115046880	115047479	0.125209	0.748333	180(GCTCTCGCGAGG,-,0.00),182(TCTCGCGAGGTT,+,0.00),407(AACCTCGCGAGG,-,0.00),409(CCTCGCGAGGAG,+,0.00),466(AACCTCGCGAGG,-,0.00),468(CCTCGCGAGGAG,+,0.00)	20(CGCG,+,0.00),20(CGCG,-,0.00),145(CGCG,+,0.00),145(CGCG,-,0.00),185(CGCG,+,0.00),185(CGCG,-,0.00),282(CGCG,+,0.00),282(CGCG,-,0.00),284(CGCG,+,0.00),284(CGCG,-,0.00),337(CGCG,+,0.00),337(CGCG,-,0.00),412(CGCG,+,0.00),412(CGCG,-,0.00),460(CGCG,+,0.00),460(CGCG,-,0.00),471(CGCG,+,0.00),471(CGCG,-,0.00),543(CGCG,+,0.00),543(CGCG,-,0.00),550(CGCG,+,0.00),550(CGCG,-,0.00)
KaisoHC_Pol1156	chr13	115079730	115080029	0.167224	0.76	224(CGTCCCGCGGGA,-,0.00),226(TCCCGCGGGAGC,+,0.00)	16(CGCG,+,0.00),16(CGCG,-,0.00),26(CGCG,+,0.00),26(CGCG,-,0.00),28(CGCG,+,0.00),28(CGCG,-,0.00),30(CGCG,+,0.00),30(CGCG,-,0.00),104(CGCG,+,0.00),104(CGCG,-,0.00),106(CGCG,+,0.00),106(CGCG,-,0.00),145(CGCG,+,0.00),145(CGCG,-,0.00),152(CGCG,+,0.00),152(CGCG,-,0.00),175(CGCG,+,0.00),175(CGCG,-,0.00),177(CGCG,+,0.00),177(CGCG,-,0.00),187(CGCG,+,0.00),187(CGCG,-,0.00),189(CGCG,+,0.00),189(CGCG,-,0.00)…
KaisoHC_Pol1157	chr10	977580	977759	0.122905	0.711111		98(CGCG,+,0.00),98(CGCG,-,0.00),100(CGCG,+,0.00),100(CGCG,-,0.00),108(CGCG,+,0.00),108(CGCG,-,0.00),115(CGCG,+,0.00),115(CGCG,-,0.00),128(CGCG,+,0.00),128(CGCG,-,0.00),149(CGCG,+,0.00),149(CGCG,-,0.00)
KaisoHC_Pol1158	chr10	5726370	5726729	0.097493	0.625		195(CGCG,+,0.00),195(CGCG,-,0.00),207(CGCG,+,0.00),207(CGCG,-,0.00),274(CGCG,+,0.00),274(CGCG,-,0.00),283(CGCG,+,0.00),283(CGCG,-,0.00),305(CGCG,+,0.00),305(CGCG,-,0.00)
KaisoHC_Pol1159	chr10	5855340	5855759	0.109785	0.7	219(CCTCTCGCGAGA,-,0.00),221(TCTCGCGAGAGG,+,0.00)	224(CGCG,+,0.00),224(CGCG,-,0.00),305(CGCG,+,0.00),305(CGCG,-,0.00),307(CGCG,+,0.00),307(CGCG,-,0.00),335(CGCG,+,0.00),335(CGCG,-,0.00)
KaisoHC_Pol116	chr14	20811690	20811899	0.129187	0.685714	168(AATATCGCGGGA,-,0.00),170(TATCGCGGGACG,+,0.00)	31(CGCG,+,0.00),31(CGCG,-,0.00),33(CGCG,+,0.00),33(CGCG,-,0.00),67(CGCG,+,0.00),67(CGCG,-,0.00),118(CGCG,+,0.00),118(CGCG,-,0.00),173(CGCG,+,0.00),173(CGCG,-,0.00)
KaisoHC_Pol1160	chr10	7829820	7830269	0.082405	0.64	357(TCTCGCGCGGGT,+,0.00)	217(CGCG,+,0.00),217(CGCG,-,0.00),239(CGCG,+,0.00),239(CGCG,-,0.00),281(CGCG,+,0.00),281(CGCG,-,0.00),305(CGCG,+,0.00),305(CGCG,-,0.00),360(CGCG,+,0.00),360(CGCG,-,0.00),362(CGCG,+,0.00),362(CGCG,-,0.00)
KaisoHC_Pol1161	chr10	11284350	11284619	0.033457	0.577778
KaisoHC_Pol1162	chr10	12237660	12238079	0.071599	0.552381	207(TCTCGCGGTGCT,+,0.00)	9(CGCG,+,0.00),9(CGCG,-,0.00),11(CGCG,+,0.00),11(CGCG,-,0.00),210(CGCG,+,0.00),210(CGCG,-,0.00),230(CGCG,+,0.00),230(CGCG,-,0.00)
KaisoHC_Pol1163	chr10	14880150	14880389	0.133891	0.691667		6(CGCG,+,0.00),6(CGCG,-,0.00),28(CGCG,+,0.00),28(CGCG,-,0.00),43(CGCG,+,0.00),43(CGCG,-,0.00),58(CGCG,+,0.00),58(CGCG,-,0.00),67(CGCG,+,0.00),67(CGCG,-,0.00),108(CGCG,+,0.00),108(CGCG,-,0.00),164(CGCG,+,0.00),164(CGCG,-,0.00)
KaisoHC_Pol1164	chr10	15138960	15139379	0.112172	0.666667	109(GGTCTCGCGATA,-,0.00),111(TCTCGCGATACA,+,0.00)	114(CGCG,+,0.00),114(CGCG,-,0.00),128(CGCG,+,0.00),128(CGCG,-,0.00),240(CGCG,+,0.00),240(CGCG,-,0.00),242(CGCG,+,0.00),242(CGCG,-,0.00),334(CGCG,+,0.00),334(CGCG,-,0.00),375(CGCG,+,0.00),375(CGCG,-,0.00),377(CGCG,+,0.00),377(CGCG,-,0.00)
KaisoHC_Pol1165	chr10	27149670	27150089	0.059666	0.578571	324(TCTCTCGCGAGC,-,0.00),326(TCTCGCGAGCGT,+,0.00)	150(CGCG,+,0.00),150(CGCG,-,0.00),329(CGCG,+,0.00),329(CGCG,-,0.00),361(CGCG,+,0.00),361(CGCG,-,0.00)
KaisoHC_Pol1166	chr10	51564960	51565469	0.070727	0.619608	185(GATCTCGCGAGA,-,0.00),187(TCTCGCGAGACT,+,0.00),236(GTTGTCGCGAGA,-,0.00),238(TGTCGCGAGAAC,+,0.00)	190(CGCG,+,0.00),190(CGCG,-,0.00),241(CGCG,+,0.00),241(CGCG,-,0.00)
KaisoHC_Pol1167	chr10	60028860	60029099	0.117155	0.65		45(CGCG,+,0.00),45(CGCG,-,0.00),56(CGCG,+,0.00),56(CGCG,-,0.00),67(CGCG,+,0.00),67(CGCG,-,0.00),116(CGCG,+,0.00),116(CGCG,-,0.00),118(CGCG,+,0.00),118(CGCG,-,0.00)
KaisoHC_Pol1168	chr10	64892850	64893089	0.096234	0.6375	32(CTTCTCGCGAGA,-,0.00),34(TCTCGCGAGAGG,+,0.00)	37(CGCG,+,0.00),37(CGCG,-,0.00),144(CGCG,+,0.00),144(CGCG,-,0.00),200(CGCG,+,0.00),200(CGCG,-,0.00),205(CGCG,+,0.00),205(CGCG,-,0.00)
KaisoHC_Pol1169	chr10	69609060	69609449	0.048843	0.528205	171(AGCATCGCGAGA,-,0.00),173(CATCGCGAGAAC,+,0.00)	167(CGCG,+,0.00),167(CGCG,-,0.00),176(CGCG,+,0.00),176(CGCG,-,0.00)
KaisoHC_Pol117	chr14	20922870	20923079	0.066986	0.642857	119(ACTCCCGCGAGC,-,0.00)	43(CGCG,+,0.00),43(CGCG,-,0.00),113(CGCG,+,0.00),113(CGCG,-,0.00),124(CGCG,+,0.00),124(CGCG,-,0.00)
KaisoHC_Pol1170	chr10	70091520	70091999	0.08977	0.6125	216(CGTCTCGCGAGA,-,0.00),218(TCTCGCGAGAGT,+,0.00)	95(CGCG,+,0.00),95(CGCG,-,0.00),168(CGCG,+,0.00),168(CGCG,-,0.00),176(CGCG,+,0.00),176(CGCG,-,0.00),221(CGCG,+,0.00),221(CGCG,-,0.00),416(CGCG,+,0.00),416(CGCG,-,0.00)
KaisoHC_Pol1171	chr10	71930310	71930669	0.089136	0.666667		60(CGCG,+,0.00),60(CGCG,-,0.00),91(CGCG,+,0.00),91(CGCG,-,0.00),147(CGCG,+,0.00),147(CGCG,-,0.00),149(CGCG,+,0.00),149(CGCG,-,0.00),227(CGCG,+,0.00),227(CGCG,-,0.00)
KaisoHC_Pol1172	chr10	74021160	74021339	0.011173	0.561111
KaisoHC_Pol1173	chr10	74057070	74057309	0.046025	0.583333
KaisoHC_Pol1174	chr10	75012120	75012449	0.106383	0.672727	84(TCTCGCGGTGGC,+,0.00)	21(CGCG,+,0.00),21(CGCG,-,0.00),87(CGCG,+,0.00),87(CGCG,-,0.00)
KaisoHC_Pol1175	chr10	75118260	75118769	0.062868	0.566667	258(CCTCTCGCGAGA,-,0.00),260(TCTCGCGAGAAC,+,0.00),307(AGACTCGCGATA,-,0.00),309(ACTCGCGATAAC,+,0.00)	5(CGCG,+,0.00),5(CGCG,-,0.00),263(CGCG,+,0.00),263(CGCG,-,0.00),312(CGCG,+,0.00),312(CGCG,-,0.00),416(CGCG,+,0.00),416(CGCG,-,0.00)
KaisoHC_Pol1176	chr10	75173760	75173999	0.096234	0.7125	88(CGTCTCGCGAGC,-,0.00),90(TCTCGCGAGCCC,+,0.00)	93(CGCG,+,0.00),93(CGCG,-,0.00),110(CGCG,+,0.00),110(CGCG,-,0.00)
KaisoHC_Pol1177	chr10	75385620	75386129	0.072692	0.582353	138(GCTCTCGCGACA,-,0.00),140(TCTCGCGACACT,+,0.00),230(TATCTCGCGATA,-,0.00),232(TCTCGCGATAGC,+,0.00)	102(CGCG,+,0.00),102(CGCG,-,0.00),143(CGCG,+,0.00),143(CGCG,-,0.00),235(CGCG,+,0.00),235(CGCG,-,0.00),364(CGCG,+,0.00),364(CGCG,-,0.00)
KaisoHC_Pol1178	chr10	76870980	76871279	0.086957	0.676667		151(CGCG,+,0.00),151(CGCG,-,0.00),194(CGCG,+,0.00),194(CGCG,-,0.00)
KaisoHC_Pol1179	chr10	79789140	79789409	0.078067	0.596296		194(CGCG,+,0.00),194(CGCG,-,0.00),196(CGCG,+,0.00),196(CGCG,-,0.00)
KaisoHC_Pol118	chr14	21134910	21135089	0.01676	0.472222	77(GATCTCGTGAGA,-,0.00),79(TCTCGTGAGACT,+,0.00)
KaisoHC_Pol1180	chr10	88855260	88855589	0.091185	0.633333		36(CGCG,+,0.00),36(CGCG,-,0.00),164(CGCG,+,0.00),164(CGCG,-,0.00),288(CGCG,+,0.00),288(CGCG,-,0.00)
KaisoHC_Pol1181	chr10	90751590	90751919	0.024316	0.457576	156(ATTCTCACGAGA,-,0.00),158(TCTCACGAGAGC,+,0.00)	151(CGCG,+,0.00),151(CGCG,-,0.00)
KaisoHC_Pol1182	chr10	95462310	95462489	0.089385	0.633333
KaisoHC_Pol1183	chr10	96122610	96122939	0.100304	0.642424	175(TCTCGCGGTGAC,+,0.00)	168(CGCG,+,0.00),168(CGCG,-,0.00),178(CGCG,+,0.00),178(CGCG,-,0.00),192(CGCG,+,0.00),192(CGCG,-,0.00),223(CGCG,+,0.00),223(CGCG,-,0.00),225(CGCG,+,0.00),225(CGCG,-,0.00),227(CGCG,+,0.00),227(CGCG,-,0.00)
KaisoHC_Pol1184	chr10	96305310	96305849	0.076067	0.627778	206(GGTATCGCGAGA,-,0.00),208(TATCGCGAGATG,+,0.00)	170(CGCG,+,0.00),170(CGCG,-,0.00),211(CGCG,+,0.00),211(CGCG,-,0.00),232(CGCG,+,0.00),232(CGCG,-,0.00),245(CGCG,+,0.00),245(CGCG,-,0.00),313(CGCG,+,0.00),313(CGCG,-,0.00),386(CGCG,+,0.00),386(CGCG,-,0.00),423(CGCG,+,0.00),423(CGCG,-,0.00)
KaisoHC_Pol1185	chr10	97803060	97803449	0.143959	0.751282	196(TGTATCGCGAGA,-,0.00),198(TATCGCGAGACG,+,0.00)	86(CGCG,+,0.00),86(CGCG,-,0.00),127(CGCG,+,0.00),127(CGCG,-,0.00),201(CGCG,+,0.00),201(CGCG,-,0.00),241(CGCG,+,0.00),241(CGCG,-,0.00),292(CGCG,+,0.00),292(CGCG,-,0.00)
KaisoHC_Pol1186	chr10	101380590	101380979	0.128535	0.728205	187(GTTCCCGCGGGA,-,0.00),189(TCCCGCGGGATC,+,0.00)	42(CGCG,+,0.00),42(CGCG,-,0.00),50(CGCG,+,0.00),50(CGCG,-,0.00),114(CGCG,+,0.00),114(CGCG,-,0.00),145(CGCG,+,0.00),145(CGCG,-,0.00),192(CGCG,+,0.00),192(CGCG,-,0.00),205(CGCG,+,0.00),205(CGCG,-,0.00),251(CGCG,+,0.00),251(CGCG,-,0.00),322(CGCG,+,0.00),322(CGCG,-,0.00)
KaisoHC_Pol1187	chr10	101989200	101989589	0.089974	0.625641	168(GTTCTCGCGAGA,-,0.00),170(TCTCGCGAGAAT,+,0.00)	57(CGCG,+,0.00),57(CGCG,-,0.00),157(CGCG,+,0.00),157(CGCG,-,0.00),159(CGCG,+,0.00),159(CGCG,-,0.00),173(CGCG,+,0.00),173(CGCG,-,0.00)
KaisoHC_Pol1188	chr10	102802560	102803069	0.062868	0.582353		295(CGCG,+,0.00),295(CGCG,-,0.00),316(CGCG,+,0.00),316(CGCG,-,0.00)
KaisoHC_Pol1189	chr10	102820320	102820799	0.066806	0.583333	211(ATTCTCGCGACA,-,0.00),213(TCTCGCGACAGT,+,0.00)	169(CGCG,+,0.00),169(CGCG,-,0.00),216(CGCG,+,0.00),216(CGCG,-,0.00),235(CGCG,+,0.00),235(CGCG,-,0.00),448(CGCG,+,0.00),448(CGCG,-,0.00)
KaisoHC_Pol119	chr14	21571710	21572429	0.082058	0.658333		167(CGCG,+,0.00),167(CGCG,-,0.00),200(CGCG,+,0.00),200(CGCG,-,0.00),243(CGCG,+,0.00),243(CGCG,-,0.00),258(CGCG,+,0.00),258(CGCG,-,0.00),475(CGCG,+,0.00),475(CGCG,-,0.00),477(CGCG,+,0.00),477(CGCG,-,0.00),479(CGCG,+,0.00),479(CGCG,-,0.00),513(CGCG,+,0.00),513(CGCG,-,0.00),619(CGCG,+,0.00),619(CGCG,-,0.00),701(CGCG,+,0.00),701(CGCG,-,0.00)
KaisoHC_Pol1190	chr10	103892580	103892789	0.062201	0.595238		80(CGCG,+,0.00),80(CGCG,-,0.00),82(CGCG,+,0.00),82(CGCG,-,0.00)
KaisoHC_Pol1191	chr10	103911930	103912079	0.09396	0.626667		41(CGCG,+,0.00),41(CGCG,-,0.00),139(CGCG,+,0.00),139(CGCG,-,0.00),141(CGCG,+,0.00),141(CGCG,-,0.00)
KaisoHC_Pol1192	chr10	104192250	104192579	0.079027	0.654545		65(CGCG,+,0.00),65(CGCG,-,0.00),67(CGCG,+,0.00),67(CGCG,-,0.00),257(CGCG,+,0.00),257(CGCG,-,0.00)
KaisoHC_Pol1193	chr10	104473530	104473709	0.067039	0.622222		122(CGCG,+,0.00),122(CGCG,-,0.00)
KaisoHC_Pol1194	chr10	104677920	104678249	0.085106	0.684848	102(CCTCTCGCGGGA,-,0.00),104(TCTCGCGGGAGC,+,0.00),146(TCCCGCGAGCCT,+,0.00)	18(CGCG,+,0.00),18(CGCG,-,0.00),107(CGCG,+,0.00),107(CGCG,-,0.00),149(CGCG,+,0.00),149(CGCG,-,0.00),224(CGCG,+,0.00),224(CGCG,-,0.00),270(CGCG,+,0.00),270(CGCG,-,0.00)
KaisoHC_Pol1195	chr10	106028820	106029179	0.064067	0.597222	178(TCTCTCGCGGGA,-,0.00),180(TCTCGCGGGACC,+,0.00)	183(CGCG,+,0.00),183(CGCG,-,0.00)
KaisoHC_Pol1196	chr10	112064520	112064939	0.083532	0.614286	196(AGTCTCGCGAGA,-,0.00),198(TCTCGCGAGAAA,+,0.00),215(ACTCTCGCGCGA,-,0.00),217(TCTCGCGCGAGG,+,0.00)	89(CGCG,+,0.00),89(CGCG,-,0.00),201(CGCG,+,0.00),201(CGCG,-,0.00),220(CGCG,+,0.00),220(CGCG,-,0.00),222(CGCG,+,0.00),222(CGCG,-,0.00),249(CGCG,+,0.00),249(CGCG,-,0.00),251(CGCG,+,0.00),251(CGCG,-,0.00),336(CGCG,+,0.00),336(CGCG,-,0.00)
KaisoHC_Pol1197	chr10	116697780	116698079	0.046823	0.513333		142(CGCG,+,0.00),142(CGCG,-,0.00)
KaisoHC_Pol1198	chr10	120839580	120839789	0.090909	0.704762		36(CGCG,+,0.00),36(CGCG,-,0.00),125(CGCG,+,0.00),125(CGCG,-,0.00),193(CGCG,+,0.00),193(CGCG,-,0.00)
KaisoHC_Pol1199	chr10	123687450	123687719	0.148699	0.744444		26(CGCG,+,0.00),26(CGCG,-,0.00),50(CGCG,+,0.00),50(CGCG,-,0.00),61(CGCG,+,0.00),61(CGCG,-,0.00),91(CGCG,+,0.00),91(CGCG,-,0.00),118(CGCG,+,0.00),118(CGCG,-,0.00),120(CGCG,+,0.00),120(CGCG,-,0.00),183(CGCG,+,0.00),183(CGCG,-,0.00)
KaisoHC_Pol12	chr7	23571480	23571899	0.081146	0.611905	206(CCTCCCGCGAGG,-,0.00),208(TCCCGCGAGGCT,+,0.00)	211(CGCG,+,0.00),211(CGCG,-,0.00),294(CGCG,+,0.00),294(CGCG,-,0.00),336(CGCG,+,0.00),336(CGCG,-,0.00)
KaisoHC_Pol120	chr14	21852060	21852299	0.079498	0.554167		65(CGCG,+,0.00),65(CGCG,-,0.00)
KaisoHC_Pol1200	chr10	124768140	124768589	0.089087	0.668889	208(AGTCTCGCGTGA,-,0.00),210(TCTCGCGTGAGC,+,0.00)	32(CGCG,+,0.00),32(CGCG,-,0.00),213(CGCG,+,0.00),213(CGCG,-,0.00),433(CGCG,+,0.00),433(CGCG,-,0.00)
KaisoHC_Pol1201	chr10	127407900	127408439	0.09833	0.653704	201(GATACCGCGAGA,-,0.00),203(TACCGCGAGAAG,+,0.00),318(AAGATCGCGAGA,-,0.00),320(GATCGCGAGATT,+,0.00)	79(CGCG,+,0.00),79(CGCG,-,0.00),206(CGCG,+,0.00),206(CGCG,-,0.00),270(CGCG,+,0.00),270(CGCG,-,0.00),323(CGCG,+,0.00),323(CGCG,-,0.00),382(CGCG,+,0.00),382(CGCG,-,0.00)
KaisoHC_Pol1202	chr10	131908980	131909579	0.068447	0.628333		105(CGCG,+,0.00),105(CGCG,-,0.00),171(CGCG,+,0.00),171(CGCG,-,0.00),180(CGCG,+,0.00),180(CGCG,-,0.00),592(CGCG,+,0.00),592(CGCG,-,0.00)
KaisoHC_Pol1203	chr10	135088350	135088589	0.037657	0.65
KaisoHC_Pol1204	chr10	135186720	135187139	0.124105	0.783333	217(GCCCTCGCGAGA,-,0.00),219(CCTCGCGAGATC,+,0.00)	19(CGCG,+,0.00),19(CGCG,-,0.00),81(CGCG,+,0.00),81(CGCG,-,0.00),144(CGCG,+,0.00),144(CGCG,-,0.00),203(CGCG,+,0.00),203(CGCG,-,0.00),222(CGCG,+,0.00),222(CGCG,-,0.00),294(CGCG,+,0.00),294(CGCG,-,0.00),375(CGCG,+,0.00),375(CGCG,-,0.00)
KaisoHC_Pol1205	chr5	1316130	1316339	0.047847	0.542857		180(CGCG,+,0.00),180(CGCG,-,0.00)
KaisoHC_Pol1206	chr5	1485120	1485299	0.039106	0.572222		68(CGCG,+,0.00),68(CGCG,-,0.00)
KaisoHC_Pol1207	chr5	10249830	10250099	0.070632	0.559259	151(TCCATCGCGAGA,-,0.00),153(CATCGCGAGATT,+,0.00)	71(CGCG,+,0.00),71(CGCG,-,0.00),156(CGCG,+,0.00),156(CGCG,-,0.00)
KaisoHC_Pol1208	chr5	39074310	39074669	0.119777	0.736111	208(AATCGCGCGAGA,-,0.00),210(TCGCGCGAGAAC,+,0.00)	151(CGCG,+,0.00),151(CGCG,-,0.00),211(CGCG,+,0.00),211(CGCG,-,0.00),213(CGCG,+,0.00),213(CGCG,-,0.00),235(CGCG,+,0.00),235(CGCG,-,0.00),237(CGCG,+,0.00),237(CGCG,-,0.00),242(CGCG,+,0.00),242(CGCG,-,0.00),255(CGCG,+,0.00),255(CGCG,-,0.00)
KaisoHC_Pol1209	chr5	43018110	43018289	0.106145	0.638889		18(CGCG,+,0.00),18(CGCG,-,0.00),57(CGCG,+,0.00),57(CGCG,-,0.00)
KaisoHC_Pol121	chr14	23298960	23299229	0.074349	0.607407		104(CGCG,+,0.00),104(CGCG,-,0.00),106(CGCG,+,0.00),106(CGCG,-,0.00),263(CGCG,+,0.00),263(CGCG,-,0.00)
KaisoHC_Pol1210	chr5	43313670	43313969	0.06689	0.6		243(CGCG,+,0.00),243(CGCG,-,0.00)
KaisoHC_Pol1211	chr5	43556880	43557059	0.139665	0.766667	111(GCGCTCGCGATA,-,0.00),113(GCTCGCGATAGG,+,0.00)	5(CGCG,+,0.00),5(CGCG,-,0.00),116(CGCG,+,0.00),116(CGCG,-,0.00),126(CGCG,+,0.00),126(CGCG,-,0.00),142(CGCG,+,0.00),142(CGCG,-,0.00),162(CGCG,+,0.00),162(CGCG,-,0.00)
KaisoHC_Pol1212	chr5	49963560	49963679	0.092437	0.65		64(CGCG,+,0.00),64(CGCG,-,0.00)
KaisoHC_Pol1213	chr5	56469660	56470139	0.079332	0.639583	201(GATCTCGCGAGA,-,0.00),203(TCTCGCGAGACT,+,0.00)	22(CGCG,+,0.00),22(CGCG,-,0.00),206(CGCG,+,0.00),206(CGCG,-,0.00),334(CGCG,+,0.00),334(CGCG,-,0.00),476(CGCG,+,0.00),476(CGCG,-,0.00)
KaisoHC_Pol1214	chr5	64920780	64920929	0.053691	0.54		28(CGCG,+,0.00),28(CGCG,-,0.00)
KaisoHC_Pol1215	chr5	65439870	65440169	0.133779	0.663333	117(AGCCGCGCGAGA,-,0.00)	120(CGCG,+,0.00),120(CGCG,-,0.00),122(CGCG,+,0.00),122(CGCG,-,0.00),163(CGCG,+,0.00),163(CGCG,-,0.00),165(CGCG,+,0.00),165(CGCG,-,0.00),241(CGCG,+,0.00),241(CGCG,-,0.00),247(CGCG,+,0.00),247(CGCG,-,0.00),253(CGCG,+,0.00),253(CGCG,-,0.00),255(CGCG,+,0.00),255(CGCG,-,0.00),287(CGCG,+,0.00),287(CGCG,-,0.00)
KaisoHC_Pol1216	chr5	70882830	70883219	0.069409	0.617949	53(ACTATCGTGATA,-,0.00),55(TATCGTGATATT,+,0.00)	185(CGCG,+,0.00),185(CGCG,-,0.00),193(CGCG,+,0.00),193(CGCG,-,0.00),240(CGCG,+,0.00),240(CGCG,-,0.00),255(CGCG,+,0.00),255(CGCG,-,0.00),264(CGCG,+,0.00),264(CGCG,-,0.00)
KaisoHC_Pol1217	chr5	77656080	77656349	0.118959	0.662963		101(CGCG,+,0.00),101(CGCG,-,0.00),229(CGCG,+,0.00),229(CGCG,-,0.00),241(CGCG,+,0.00),241(CGCG,-,0.00)
KaisoHC_Pol1218	chr5	81147660	81147989	0.075988	0.590909		55(CGCG,+,0.00),55(CGCG,-,0.00),57(CGCG,+,0.00),57(CGCG,-,0.00),181(CGCG,+,0.00),181(CGCG,-,0.00),190(CGCG,+,0.00),190(CGCG,-,0.00)
KaisoHC_Pol1219	chr5	86708520	86708879	0.100279	0.613889		186(CGCG,+,0.00),186(CGCG,-,0.00),222(CGCG,+,0.00),222(CGCG,-,0.00),241(CGCG,+,0.00),241(CGCG,-,0.00)
KaisoHC_Pol122	chr14	23476170	23476469	0.110368	0.66		50(CGCG,+,0.00),50(CGCG,-,0.00),88(CGCG,+,0.00),88(CGCG,-,0.00),145(CGCG,+,0.00),145(CGCG,-,0.00),147(CGCG,+,0.00),147(CGCG,-,0.00),166(CGCG,+,0.00),166(CGCG,-,0.00),194(CGCG,+,0.00),194(CGCG,-,0.00),196(CGCG,+,0.00),196(CGCG,-,0.00),202(CGCG,+,0.00),202(CGCG,-,0.00)
KaisoHC_Pol1220	chr5	89705010	89705399	0.046272	0.561538	156(AGCCTCGCGATA,-,0.00),158(CCTCGCGATATT,+,0.00)	127(CGCG,+,0.00),127(CGCG,-,0.00),161(CGCG,+,0.00),161(CGCG,-,0.00),224(CGCG,+,0.00),224(CGCG,-,0.00),334(CGCG,+,0.00),334(CGCG,-,0.00)
KaisoHC_Pol1221	chr5	89770470	89770649	0.072626	0.666667		71(CGCG,+,0.00),71(CGCG,-,0.00),107(CGCG,+,0.00),107(CGCG,-,0.00)
KaisoHC_Pol1222	chr5	94891020	94891229	0.086124	0.661905		97(CGCG,+,0.00),97(CGCG,-,0.00)
KaisoHC_Pol1223	chr5	100239060	100239239	0.055866	0.527778		61(CGCG,+,0.00),61(CGCG,-,0.00),75(CGCG,+,0.00),75(CGCG,-,0.00)
KaisoHC_Pol1224	chr5	107718030	107718209	0.078212	0.616667		0(CGCG,+,0.00),0(CGCG,-,0.00),61(CGCG,+,0.00),61(CGCG,-,0.00)
KaisoHC_Pol1225	chr5	112196640	112197059	0.066826	0.554762	205(TCTCTCGCGAGA,-,0.00),207(TCTCGCGAGAAG,+,0.00)	210(CGCG,+,0.00),210(CGCG,-,0.00),298(CGCG,+,0.00),298(CGCG,-,0.00),304(CGCG,+,0.00),304(CGCG,-,0.00)
KaisoHC_Pol1226	chr5	118406520	118407029	0.078585	0.623529	232(AGTCTCGCGATA,-,0.00),234(TCTCGCGATATT,+,0.00)	237(CGCG,+,0.00),237(CGCG,-,0.00),267(CGCG,+,0.00),267(CGCG,-,0.00),345(CGCG,+,0.00),345(CGCG,-,0.00),416(CGCG,+,0.00),416(CGCG,-,0.00),489(CGCG,+,0.00),489(CGCG,-,0.00)
KaisoHC_Pol1227	chr5	122110740	122110889	0.107383	0.673333		20(CGCG,+,0.00),20(CGCG,-,0.00),34(CGCG,+,0.00),34(CGCG,-,0.00)
KaisoHC_Pol1228	chr5	127418550	127419089	0.107607	0.698148	251(CATCTCGCGAGA,-,0.00),253(TCTCGCGAGATT,+,0.00)	65(CGCG,+,0.00),65(CGCG,-,0.00),118(CGCG,+,0.00),118(CGCG,-,0.00),178(CGCG,+,0.00),178(CGCG,-,0.00),217(CGCG,+,0.00),217(CGCG,-,0.00),256(CGCG,+,0.00),256(CGCG,-,0.00),372(CGCG,+,0.00),372(CGCG,-,0.00),412(CGCG,+,0.00),412(CGCG,-,0.00),414(CGCG,+,0.00),414(CGCG,-,0.00),457(CGCG,+,0.00),457(CGCG,-,0.00),459(CGCG,+,0.00),459(CGCG,-,0.00),520(CGCG,+,0.00),520(CGCG,-,0.00)
KaisoHC_Pol1229	chr5	130506270	130506659	0.066838	0.515385		61(CGCG,+,0.00),61(CGCG,-,0.00),206(CGCG,+,0.00),206(CGCG,-,0.00),344(CGCG,+,0.00),344(CGCG,-,0.00)
KaisoHC_Pol123	chr14	24025290	24025679	0.092545	0.684615	233(GGTCCCGCGAGG,-,0.00),235(TCCCGCGAGGAG,+,0.00)	35(CGCG,+,0.00),35(CGCG,-,0.00),44(CGCG,+,0.00),44(CGCG,-,0.00),64(CGCG,+,0.00),64(CGCG,-,0.00),143(CGCG,+,0.00),143(CGCG,-,0.00),145(CGCG,+,0.00),145(CGCG,-,0.00),196(CGCG,+,0.00),196(CGCG,-,0.00),238(CGCG,+,0.00),238(CGCG,-,0.00)
KaisoHC_Pol1230	chr5	130970790	130971269	0.08977	0.59375	276(CACCTCGCGAGA,-,0.00),278(CCTCGCGAGACC,+,0.00)	41(CGCG,+,0.00),41(CGCG,-,0.00),108(CGCG,+,0.00),108(CGCG,-,0.00),110(CGCG,+,0.00),110(CGCG,-,0.00),134(CGCG,+,0.00),134(CGCG,-,0.00),175(CGCG,+,0.00),175(CGCG,-,0.00),281(CGCG,+,0.00),281(CGCG,-,0.00),363(CGCG,+,0.00),363(CGCG,-,0.00)
KaisoHC_Pol1231	chr5	132073110	132073319	0.110048	0.690476
KaisoHC_Pol1232	chr5	132387330	132387959	0.08903	0.625397	302(GATATCGCGAGA,-,0.00),304(TATCGCGAGAAC,+,0.00)	307(CGCG,+,0.00),307(CGCG,-,0.00),482(CGCG,+,0.00),482(CGCG,-,0.00)
KaisoHC_Pol1233	chr5	133860540	133860809	0.066914	0.555556		11(CGCG,+,0.00),11(CGCG,-,0.00),194(CGCG,+,0.00),194(CGCG,-,0.00)
KaisoHC_Pol1234	chr5	134181450	134181809	0.122563	0.708333	145(GGTCTCGCGATG,-,0.00),147(TCTCGCGATGCG,+,0.00),179(GCCCTCGCGAGC,-,0.00)	77(CGCG,+,0.00),77(CGCG,-,0.00),150(CGCG,+,0.00),150(CGCG,-,0.00),175(CGCG,+,0.00),175(CGCG,-,0.00),184(CGCG,+,0.00),184(CGCG,-,0.00),192(CGCG,+,0.00),192(CGCG,-,0.00),261(CGCG,+,0.00),261(CGCG,-,0.00),270(CGCG,+,0.00),270(CGCG,-,0.00)
KaisoHC_Pol1235	chr5	137090010	137090489	0.102296	0.66875		52(CGCG,+,0.00),52(CGCG,-,0.00),54(CGCG,+,0.00),54(CGCG,-,0.00),56(CGCG,+,0.00),56(CGCG,-,0.00),149(CGCG,+,0.00),149(CGCG,-,0.00),190(CGCG,+,0.00),190(CGCG,-,0.00),207(CGCG,+,0.00),207(CGCG,-,0.00),300(CGCG,+,0.00),300(CGCG,-,0.00),310(CGCG,+,0.00),310(CGCG,-,0.00),333(CGCG,+,0.00),333(CGCG,-,0.00),401(CGCG,+,0.00),401(CGCG,-,0.00)
KaisoHC_Pol1236	chr5	137800560	137800769	0.095694	0.709524	107(GATCCCGCGAGC,-,0.00),109(TCCCGCGAGCGC,+,0.00)	57(CGCG,+,0.00),57(CGCG,-,0.00),59(CGCG,+,0.00),59(CGCG,-,0.00),112(CGCG,+,0.00),112(CGCG,-,0.00)
KaisoHC_Pol1237	chr5	137878980	137879369	0.095116	0.635897	191(GCTCTCGCGAGT,-,0.00),193(TCTCGCGAGTTT,+,0.00)	31(CGCG,+,0.00),31(CGCG,-,0.00),98(CGCG,+,0.00),98(CGCG,-,0.00),196(CGCG,+,0.00),196(CGCG,-,0.00),343(CGCG,+,0.00),343(CGCG,-,0.00),345(CGCG,+,0.00),345(CGCG,-,0.00),371(CGCG,+,0.00),371(CGCG,-,0.00),386(CGCG,+,0.00),386(CGCG,-,0.00)
KaisoHC_Pol1238	chr5	137911020	137911439	0.090692	0.638095		45(CGCG,+,0.00),45(CGCG,-,0.00),152(CGCG,+,0.00),152(CGCG,-,0.00),408(CGCG,+,0.00),408(CGCG,-,0.00)
KaisoHC_Pol1239	chr5	138088950	138089009	0.186441	0.833333
KaisoHC_Pol124	chr14	24583860	24584189	0.106383	0.669697		52(CGCG,+,0.00),52(CGCG,-,0.00),158(CGCG,+,0.00),158(CGCG,-,0.00),181(CGCG,+,0.00),181(CGCG,-,0.00),239(CGCG,+,0.00),239(CGCG,-,0.00),285(CGCG,+,0.00),285(CGCG,-,0.00)
KaisoHC_Pol1240	chr5	138629160	138629579	0.105012	0.657143	189(TCTCTCGCGAGA,-,0.00),191(TCTCGCGAGAGT,+,0.00)	125(CGCG,+,0.00),125(CGCG,-,0.00),127(CGCG,+,0.00),127(CGCG,-,0.00),153(CGCG,+,0.00),153(CGCG,-,0.00),155(CGCG,+,0.00),155(CGCG,-,0.00),194(CGCG,+,0.00),194(CGCG,-,0.00),278(CGCG,+,0.00),278(CGCG,-,0.00)
KaisoHC_Pol1241	chr5	138940620	138940919	0.12709	0.673333	107(GATCTCGCGAGA,-,0.00),109(TCTCGCGAGATC,+,0.00)	38(CGCG,+,0.00),38(CGCG,-,0.00),40(CGCG,+,0.00),40(CGCG,-,0.00),74(CGCG,+,0.00),74(CGCG,-,0.00),98(CGCG,+,0.00),98(CGCG,-,0.00),112(CGCG,+,0.00),112(CGCG,-,0.00),220(CGCG,+,0.00),220(CGCG,-,0.00),257(CGCG,+,0.00),257(CGCG,-,0.00)
KaisoHC_Pol1242	chr5	139493430	139493819	0.120823	0.748718	195(GATCTCGCGAGA,-,0.00),197(TCTCGCGAGAGT,+,0.00)	114(CGCG,+,0.00),114(CGCG,-,0.00),200(CGCG,+,0.00),200(CGCG,-,0.00),315(CGCG,+,0.00),315(CGCG,-,0.00)
KaisoHC_Pol1243	chr5	140090760	140090969	0.047847	0.490476		176(CGCG,+,0.00),176(CGCG,-,0.00)
KaisoHC_Pol1244	chr5	140700300	140700659	0.091922	0.594444	171(CTTTTCGCGAGA,-,0.00),173(TTTCGCGAGAAC,+,0.00)	59(CGCG,+,0.00),59(CGCG,-,0.00),64(CGCG,+,0.00),64(CGCG,-,0.00),176(CGCG,+,0.00),176(CGCG,-,0.00)
KaisoHC_Pol1245	chr5	142586100	142586159	0.033898	0.566667
KaisoHC_Pol1246	chr5	145562340	145562609	0.040892	0.525926		86(CGCG,+,0.00),86(CGCG,-,0.00)
KaisoHC_Pol1247	chr5	145826460	145826849	0.061697	0.548718	171(CTTACCGCGAGA,-,0.00),173(TACCGCGAGAGG,+,0.00)	18(CGCG,+,0.00),18(CGCG,-,0.00),176(CGCG,+,0.00),176(CGCG,-,0.00)
KaisoHC_Pol1248	chr5	149778840	149779109	0.011152	0.533333
KaisoHC_Pol1249	chr5	149779140	149780219	0.017609	0.525926
KaisoHC_Pol125	chr14	24682470	24682829	0.08078	0.675		176(CGCG,+,0.00),176(CGCG,-,0.00),297(CGCG,+,0.00),297(CGCG,-,0.00)
KaisoHC_Pol1250	chr5	149780550	149780909	0.011142	0.511111
KaisoHC_Pol1251	chr5	149781210	149781599	0.010283	0.541026
KaisoHC_Pol1252	chr5	149781750	149782019	0.007435	0.555556
KaisoHC_Pol1253	chr5	149782500	149782649	0.013423	0.566667
KaisoHC_Pol1254	chr5	149787750	149788019	0.007435	0.548148
KaisoHC_Pol1255	chr5	149788140	149788319	0.01676	0.555556
KaisoHC_Pol1256	chr5	149789340	149789939	0.023372	0.535
KaisoHC_Pol1257	chr5	149791080	149791469	0.007712	0.535897
KaisoHC_Pol1258	chr5	149791950	149792129	0.011173	0.505556
KaisoHC_Pol1259	chr5	157403730	157403909	0	0.388889
KaisoHC_Pol126	chr14	31889790	31889969	0.139665	0.738889		12(CGCG,+,0.00),12(CGCG,-,0.00),14(CGCG,+,0.00),14(CGCG,-,0.00),53(CGCG,+,0.00),53(CGCG,-,0.00),75(CGCG,+,0.00),75(CGCG,-,0.00)
KaisoHC_Pol1260	chr5	159846030	159846419	0.064267	0.530769		191(CGCG,+,0.00),191(CGCG,-,0.00),216(CGCG,+,0.00),216(CGCG,-,0.00)
KaisoHC_Pol1261	chr5	162864390	162864719	0.082067	0.633333	156(CTTCTCGCGAGA,-,0.00),158(TCTCGCGAGAAA,+,0.00)	104(CGCG,+,0.00),104(CGCG,-,0.00),161(CGCG,+,0.00),161(CGCG,-,0.00),205(CGCG,+,0.00),205(CGCG,-,0.00)
KaisoHC_Pol1262	chr5	169010520	169011029	0.070727	0.6	200(CGTCTCGTGAGA,-,0.00),202(TCTCGTGAGACG,+,0.00),219(CTTCTCGCGGGA,-,0.00),221(TCTCGCGGGAAC,+,0.00)	106(CGCG,+,0.00),106(CGCG,-,0.00),183(CGCG,+,0.00),183(CGCG,-,0.00),185(CGCG,+,0.00),185(CGCG,-,0.00),224(CGCG,+,0.00),224(CGCG,-,0.00)
KaisoHC_Pol1263	chr5	170814600	170814959	0.10585	0.641667	203(GCGCTCGCGAGA,-,0.00),205(GCTCGCGAGATC,+,0.00)	6(CGCG,+,0.00),6(CGCG,-,0.00),56(CGCG,+,0.00),56(CGCG,-,0.00),75(CGCG,+,0.00),75(CGCG,-,0.00),178(CGCG,+,0.00),178(CGCG,-,0.00),180(CGCG,+,0.00),180(CGCG,-,0.00),182(CGCG,+,0.00),182(CGCG,-,0.00),208(CGCG,+,0.00),208(CGCG,-,0.00),236(CGCG,+,0.00),236(CGCG,-,0.00),278(CGCG,+,0.00),278(CGCG,-,0.00)
KaisoHC_Pol1264	chr5	171538320	171538469	0.040268	0.606667
KaisoHC_Pol1265	chr5	172571430	172571609	0.083799	0.611111		71(CGCG,+,0.00),71(CGCG,-,0.00)
KaisoHC_Pol1266	chr5	175788510	175789079	0.079086	0.652632	305(GATCTCGCGCGA,-,0.00),307(TCTCGCGCGAGA,+,0.00),307(TCTCGCGCGAGA,-,0.00),309(TCGCGCGAGACT,+,0.00),361(ACGATCGCGAGA,-,0.00),363(GATCGCGAGACC,+,0.00)	110(CGCG,+,0.00),110(CGCG,-,0.00),300(CGCG,+,0.00),300(CGCG,-,0.00),310(CGCG,+,0.00),310(CGCG,-,0.00),312(CGCG,+,0.00),312(CGCG,-,0.00),366(CGCG,+,0.00),366(CGCG,-,0.00),485(CGCG,+,0.00),485(CGCG,-,0.00)
KaisoHC_Pol1267	chr5	175815750	175816169	0.062053	0.6		200(CGCG,+,0.00),200(CGCG,-,0.00)
KaisoHC_Pol1268	chr5	176449440	176449889	0.095768	0.646667	200(AACCTCGCGAGA,-,0.00),202(CCTCGCGAGATT,+,0.00),242(AATCTCGCGATA,-,0.00),244(TCTCGCGATACC,+,0.00)	163(CGCG,+,0.00),163(CGCG,-,0.00),183(CGCG,+,0.00),183(CGCG,-,0.00),205(CGCG,+,0.00),205(CGCG,-,0.00),247(CGCG,+,0.00),247(CGCG,-,0.00),311(CGCG,+,0.00),311(CGCG,-,0.00),332(CGCG,+,0.00),332(CGCG,-,0.00),411(CGCG,+,0.00),411(CGCG,-,0.00),421(CGCG,+,0.00),421(CGCG,-,0.00)
KaisoHC_Pol1269	chr5	177631470	177631649	0.106145	0.677778		76(CGCG,+,0.00),76(CGCG,-,0.00),78(CGCG,+,0.00),78(CGCG,-,0.00)
KaisoHC_Pol127	chr14	34931580	34931849	0.144981	0.77037	109(GTCCCCGCGAGA,-,0.00),111(CCCCGCGAGAGC,+,0.00)	22(CGCG,+,0.00),22(CGCG,-,0.00),48(CGCG,+,0.00),48(CGCG,-,0.00),53(CGCG,+,0.00),53(CGCG,-,0.00),114(CGCG,+,0.00),114(CGCG,-,0.00),130(CGCG,+,0.00),130(CGCG,-,0.00)
KaisoHC_Pol1270	chr5	180673320	180673679	0.086351	0.641667		12(CGCG,+,0.00),12(CGCG,-,0.00),96(CGCG,+,0.00),96(CGCG,-,0.00),101(CGCG,+,0.00),101(CGCG,-,0.00),201(CGCG,+,0.00),201(CGCG,-,0.00)
KaisoHC_Pol128	chr14	39644010	39644579	0.063269	0.561404		7(CGCG,+,0.00),7(CGCG,-,0.00),146(CGCG,+,0.00),146(CGCG,-,0.00),174(CGCG,+,0.00),174(CGCG,-,0.00),405(CGCG,+,0.00),405(CGCG,-,0.00),418(CGCG,+,0.00),418(CGCG,-,0.00)
KaisoHC_Pol129	chr14	50065740	50066069	0.066869	0.639394		164(CGCG,+,0.00),164(CGCG,-,0.00),212(CGCG,+,0.00),212(CGCG,-,0.00),235(CGCG,+,0.00),235(CGCG,-,0.00)
KaisoHC_Pol13	chr7	26007840	26008079	0.033473	0.533333
KaisoHC_Pol130	chr14	51135300	51135479	0.03352	0.477778
KaisoHC_Pol131	chr14	54976380	54976649	0.092937	0.707407		125(CGCG,+,0.00),125(CGCG,-,0.00),260(CGCG,+,0.00),260(CGCG,-,0.00)
KaisoHC_Pol132	chr14	56046540	56046749	0.066986	0.647619		95(CGCG,+,0.00),95(CGCG,-,0.00),97(CGCG,+,0.00),97(CGCG,-,0.00),205(CGCG,+,0.00),205(CGCG,-,0.00)
KaisoHC_Pol133	chr14	61447650	61448009	0.094708	0.638889		14(CGCG,+,0.00),14(CGCG,-,0.00),74(CGCG,+,0.00),74(CGCG,-,0.00),122(CGCG,+,0.00),122(CGCG,-,0.00),166(CGCG,+,0.00),166(CGCG,-,0.00),177(CGCG,+,0.00),177(CGCG,-,0.00),179(CGCG,+,0.00),179(CGCG,-,0.00),273(CGCG,+,0.00),273(CGCG,-,0.00)
KaisoHC_Pol134	chr14	64108200	64108589	0.071979	0.605128	206(GCTCCCGCGATA,-,0.00),208(TCCCGCGATAGC,+,0.00)	203(CGCG,+,0.00),203(CGCG,-,0.00),211(CGCG,+,0.00),211(CGCG,-,0.00),361(CGCG,+,0.00),361(CGCG,-,0.00)
KaisoHC_Pol135	chr14	64854510	64854899	0.087404	0.615385	189(TCTCCCGCGAGA,-,0.00),191(TCCCGCGAGACT,+,0.00)	21(CGCG,+,0.00),21(CGCG,-,0.00),132(CGCG,+,0.00),132(CGCG,-,0.00),179(CGCG,+,0.00),179(CGCG,-,0.00),194(CGCG,+,0.00),194(CGCG,-,0.00)
KaisoHC_Pol136	chr14	64970310	64970669	0.142061	0.777778	174(TCTCGCGCGGCT,+,0.00)	12(CGCG,+,0.00),12(CGCG,-,0.00),57(CGCG,+,0.00),57(CGCG,-,0.00),80(CGCG,+,0.00),80(CGCG,-,0.00),128(CGCG,+,0.00),128(CGCG,-,0.00),177(CGCG,+,0.00),177(CGCG,-,0.00),179(CGCG,+,0.00),179(CGCG,-,0.00),189(CGCG,+,0.00),189(CGCG,-,0.00),202(CGCG,+,0.00),202(CGCG,-,0.00),221(CGCG,+,0.00),221(CGCG,-,0.00),292(CGCG,+,0.00),292(CGCG,-,0.00),338(CGCG,+,0.00),338(CGCG,-,0.00)
KaisoHC_Pol137	chr14	65380950	65381519	0.075571	0.617544	202(GTTCTCGCGAGG,-,0.00),204(TCTCGCGAGGTT,+,0.00)	207(CGCG,+,0.00),207(CGCG,-,0.00),260(CGCG,+,0.00),260(CGCG,-,0.00),329(CGCG,+,0.00),329(CGCG,-,0.00)
KaisoHC_Pol138	chr14	65763630	65763869	0.012552	0.4875	93(TTTCTCATGATA,-,0.00),95(TCTCATGATAGT,+,0.00),109(GTTCTCACGAGA,-,0.00),111(TCTCACGAGAGC,+,0.00)
KaisoHC_Pol139	chr14	66974520	66974729	0.129187	0.7		7(CGCG,+,0.00),7(CGCG,-,0.00),47(CGCG,+,0.00),47(CGCG,-,0.00),125(CGCG,+,0.00),125(CGCG,-,0.00),127(CGCG,+,0.00),127(CGCG,-,0.00),140(CGCG,+,0.00),140(CGCG,-,0.00),169(CGCG,+,0.00),169(CGCG,-,0.00),171(CGCG,+,0.00),171(CGCG,-,0.00),188(CGCG,+,0.00),188(CGCG,-,0.00)
KaisoHC_Pol14	chr7	26008260	26008289	0	0.5
KaisoHC_Pol140	chr14	67707870	67708169	0.133779	0.713333		57(CGCG,+,0.00),57(CGCG,-,0.00),94(CGCG,+,0.00),94(CGCG,-,0.00),96(CGCG,+,0.00),96(CGCG,-,0.00),124(CGCG,+,0.00),124(CGCG,-,0.00),130(CGCG,+,0.00),130(CGCG,-,0.00),138(CGCG,+,0.00),138(CGCG,-,0.00),162(CGCG,+,0.00),162(CGCG,-,0.00),164(CGCG,+,0.00),164(CGCG,-,0.00)
KaisoHC_Pol141	chr14	68141550	68141819	0.137546	0.692593		25(CGCG,+,0.00),25(CGCG,-,0.00),130(CGCG,+,0.00),130(CGCG,-,0.00),132(CGCG,+,0.00),132(CGCG,-,0.00),160(CGCG,+,0.00),160(CGCG,-,0.00),162(CGCG,+,0.00),162(CGCG,-,0.00),229(CGCG,+,0.00),229(CGCG,-,0.00)
KaisoHC_Pol142	chr14	69253530	69253889	0.008357	0.516667
KaisoHC_Pol143	chr14	69283500	69283679	0.072626	0.655556		18(CGCG,+,0.00),18(CGCG,-,0.00)
KaisoHC_Pol144	chr14	69864870	69865319	0.071269	0.517778	161(ATCCTCGCGAGA,-,0.00),163(CCTCGCGAGAGG,+,0.00)	60(CGCG,+,0.00),60(CGCG,-,0.00),81(CGCG,+,0.00),81(CGCG,-,0.00),166(CGCG,+,0.00),166(CGCG,-,0.00)
KaisoHC_Pol145	chr14	70233510	70233779	0.066914	0.592593		168(CGCG,+,0.00),168(CGCG,-,0.00)
KaisoHC_Pol146	chr14	70234260	70234619	0.10585	0.686111	188(GGCGTCGCGAGA,-,0.00)	101(CGCG,+,0.00),101(CGCG,-,0.00),179(CGCG,+,0.00),179(CGCG,-,0.00),193(CGCG,+,0.00),193(CGCG,-,0.00),222(CGCG,+,0.00),222(CGCG,-,0.00),228(CGCG,+,0.00),228(CGCG,-,0.00),262(CGCG,+,0.00),262(CGCG,-,0.00)
KaisoHC_Pol147	chr14	71786820	71787269	0.08686	0.655556	206(TCTCTCGCGAGA,-,0.00),208(TCTCGCGAGACT,+,0.00)	143(CGCG,+,0.00),143(CGCG,-,0.00),161(CGCG,+,0.00),161(CGCG,-,0.00),211(CGCG,+,0.00),211(CGCG,-,0.00),227(CGCG,+,0.00),227(CGCG,-,0.00)
KaisoHC_Pol148	chr14	74318430	74318819	0.089974	0.646154	181(AATCACGCGAGA,-,0.00),183(TCACGCGAGATT,+,0.00)	85(CGCG,+,0.00),85(CGCG,-,0.00),103(CGCG,+,0.00),103(CGCG,-,0.00),105(CGCG,+,0.00),105(CGCG,-,0.00),186(CGCG,+,0.00),186(CGCG,-,0.00),225(CGCG,+,0.00),225(CGCG,-,0.00),227(CGCG,+,0.00),227(CGCG,-,0.00),240(CGCG,+,0.00),240(CGCG,-,0.00)
KaisoHC_Pol149	chr14	74417220	74417459	0.062762	0.579167	82(TCTCGCGACGCT,+,0.00)	19(CGCG,+,0.00),19(CGCG,-,0.00),85(CGCG,+,0.00),85(CGCG,-,0.00)
KaisoHC_Pol15	chr7	26227680	26227859	0.011173	0.383333
KaisoHC_Pol150	chr14	77923890	77924039	0.060403	0.56
KaisoHC_Pol151	chr14	81687270	81687689	0.116945	0.67619		91(CGCG,+,0.00),91(CGCG,-,0.00),101(CGCG,+,0.00),101(CGCG,-,0.00),110(CGCG,+,0.00),110(CGCG,-,0.00),122(CGCG,+,0.00),122(CGCG,-,0.00),150(CGCG,+,0.00),150(CGCG,-,0.00),160(CGCG,+,0.00),160(CGCG,-,0.00),236(CGCG,+,0.00),236(CGCG,-,0.00),391(CGCG,+,0.00),391(CGCG,-,0.00)
KaisoHC_Pol152	chr14	90863250	90863429	0.162011	0.738889		50(CGCG,+,0.00),50(CGCG,-,0.00),66(CGCG,+,0.00),66(CGCG,-,0.00),100(CGCG,+,0.00),100(CGCG,-,0.00),115(CGCG,+,0.00),115(CGCG,-,0.00)
KaisoHC_Pol153	chr14	97263540	97263779	0.129707	0.708333		54(CGCG,+,0.00),54(CGCG,-,0.00),79(CGCG,+,0.00),79(CGCG,-,0.00),86(CGCG,+,0.00),86(CGCG,-,0.00),223(CGCG,+,0.00),223(CGCG,-,0.00)
KaisoHC_Pol154	chr14	100704960	100705349	0.143959	0.758974	194(AGTCTCGCGAGG,-,0.00),196(TCTCGCGAGGCC,+,0.00)	6(CGCG,+,0.00),6(CGCG,-,0.00),11(CGCG,+,0.00),11(CGCG,-,0.00),27(CGCG,+,0.00),27(CGCG,-,0.00),97(CGCG,+,0.00),97(CGCG,-,0.00),188(CGCG,+,0.00),188(CGCG,-,0.00),199(CGCG,+,0.00),199(CGCG,-,0.00),338(CGCG,+,0.00),338(CGCG,-,0.00)
KaisoHC_Pol155	chr14	102414300	102414689	0.077121	0.625641	201(AATCTCGCGAGT,-,0.00),203(TCTCGCGAGTGA,+,0.00)	121(CGCG,+,0.00),121(CGCG,-,0.00),123(CGCG,+,0.00),123(CGCG,-,0.00),206(CGCG,+,0.00),206(CGCG,-,0.00),225(CGCG,+,0.00),225(CGCG,-,0.00)
KaisoHC_Pol156	chr14	103800090	103800509	0.097852	0.680952	213(GGTCTCGCGAGA,-,0.00),215(TCTCGCGAGACC,+,0.00)	99(CGCG,+,0.00),99(CGCG,-,0.00),218(CGCG,+,0.00),218(CGCG,-,0.00),239(CGCG,+,0.00),239(CGCG,-,0.00),313(CGCG,+,0.00),313(CGCG,-,0.00),343(CGCG,+,0.00),343(CGCG,-,0.00)
KaisoHC_Pol157	chr14	105766950	105767279	0.173252	0.8	125(GCTCTCGCGAGG,-,0.00),127(TCTCGCGAGGCC,+,0.00)	4(CGCG,+,0.00),4(CGCG,-,0.00),26(CGCG,+,0.00),26(CGCG,-,0.00),28(CGCG,+,0.00),28(CGCG,-,0.00),87(CGCG,+,0.00),87(CGCG,-,0.00),130(CGCG,+,0.00),130(CGCG,-,0.00),171(CGCG,+,0.00),171(CGCG,-,0.00),173(CGCG,+,0.00),173(CGCG,-,0.00),175(CGCG,+,0.00),175(CGCG,-,0.00),186(CGCG,+,0.00),186(CGCG,-,0.00),204(CGCG,+,0.00),204(CGCG,-,0.00),210(CGCG,+,0.00),210(CGCG,-,0.00),246(CGCG,+,0.00),246(CGCG,-,0.00),2…
KaisoHC_Pol158	chr14	106319700	106320149	0.03118	0.566667		146(CGCG,+,0.00),146(CGCG,-,0.00)
KaisoHC_Pol159	chr8	17780010	17780309	0.083612	0.623333		158(CGCG,+,0.00),158(CGCG,-,0.00),231(CGCG,+,0.00),231(CGCG,-,0.00)
KaisoHC_Pol16	chr7	26228250	26228609	0.011142	0.441667
KaisoHC_Pol160	chr8	22462050	22462259	0.100478	0.638095		60(CGCG,+,0.00),60(CGCG,-,0.00),73(CGCG,+,0.00),73(CGCG,-,0.00),116(CGCG,+,0.00),116(CGCG,-,0.00)
KaisoHC_Pol161	chr8	27631770	27632009	0.050209	0.595833		154(CGCG,+,0.00),154(CGCG,-,0.00)
KaisoHC_Pol162	chr8	27950700	27950909	0.07177	0.6	131(TTTACCGCGAGA,-,0.00),133(TACCGCGAGAAT,+,0.00)	136(CGCG,+,0.00),136(CGCG,-,0.00)
KaisoHC_Pol163	chr8	28223370	28223579	0.033493	0.528571
KaisoHC_Pol164	chr8	28747290	28747679	0.043702	0.54359	200(AGCATCGCGGGA,-,0.00)	205(CGCG,+,0.00),205(CGCG,-,0.00)
KaisoHC_Pol165	chr8	29386980	29387219	0.046025	0.5875		101(CGCG,+,0.00),101(CGCG,-,0.00)
KaisoHC_Pol166	chr8	33342390	33342839	0.124722	0.657778		14(CGCG,+,0.00),14(CGCG,-,0.00),23(CGCG,+,0.00),23(CGCG,-,0.00),47(CGCG,+,0.00),47(CGCG,-,0.00),49(CGCG,+,0.00),49(CGCG,-,0.00),63(CGCG,+,0.00),63(CGCG,-,0.00),139(CGCG,+,0.00),139(CGCG,-,0.00),141(CGCG,+,0.00),141(CGCG,-,0.00),166(CGCG,+,0.00),166(CGCG,-,0.00),174(CGCG,+,0.00),174(CGCG,-,0.00),176(CGCG,+,0.00),176(CGCG,-,0.00),178(CGCG,+,0.00),178(CGCG,-,0.00),180(CGCG,+,0.00),180(CGCG,-,0.00),2…
KaisoHC_Pol167	chr8	33371190	33371399	0.062201	0.542857		102(CGCG,+,0.00),102(CGCG,-,0.00)
KaisoHC_Pol168	chr8	37593900	37594319	0.112172	0.7	173(CTTCTCGCGTGA,-,0.00),175(TCTCGCGTGAAT,+,0.00)	83(CGCG,+,0.00),83(CGCG,-,0.00),129(CGCG,+,0.00),129(CGCG,-,0.00),154(CGCG,+,0.00),154(CGCG,-,0.00),178(CGCG,+,0.00),178(CGCG,-,0.00),223(CGCG,+,0.00),223(CGCG,-,0.00),300(CGCG,+,0.00),300(CGCG,-,0.00),321(CGCG,+,0.00),321(CGCG,-,0.00),323(CGCG,+,0.00),323(CGCG,-,0.00)
KaisoHC_Pol169	chr8	37962840	37963349	0.094303	0.688235	199(ATTCTCGCGAGA,-,0.00),201(TCTCGCGAGAAG,+,0.00)	36(CGCG,+,0.00),36(CGCG,-,0.00),51(CGCG,+,0.00),51(CGCG,-,0.00),76(CGCG,+,0.00),76(CGCG,-,0.00),78(CGCG,+,0.00),78(CGCG,-,0.00),137(CGCG,+,0.00),137(CGCG,-,0.00),179(CGCG,+,0.00),179(CGCG,-,0.00),181(CGCG,+,0.00),181(CGCG,-,0.00),183(CGCG,+,0.00),183(CGCG,-,0.00),204(CGCG,+,0.00),204(CGCG,-,0.00),444(CGCG,+,0.00),444(CGCG,-,0.00),466(CGCG,+,0.00),466(CGCG,-,0.00),475(CGCG,+,0.00),475(CGCG,-,0.00)
KaisoHC_Pol17	chr7	35734470	35734709	0.112971	0.741667	77(GGTCTCGCGAGG,-,0.00),79(TCTCGCGAGGAG,+,0.00)	50(CGCG,+,0.00),50(CGCG,-,0.00),82(CGCG,+,0.00),82(CGCG,-,0.00),92(CGCG,+,0.00),92(CGCG,-,0.00),124(CGCG,+,0.00),124(CGCG,-,0.00)
KaisoHC_Pol170	chr8	38088870	38089319	0.129176	0.726667	206(CGTCTCGCGCGA,-,0.00),208(TCTCGCGCGACT,+,0.00),227(CCTCTCGCGACA,-,0.00),229(TCTCGCGACACT,+,0.00)	211(CGCG,+,0.00),211(CGCG,-,0.00),213(CGCG,+,0.00),213(CGCG,-,0.00),232(CGCG,+,0.00),232(CGCG,-,0.00),276(CGCG,+,0.00),276(CGCG,-,0.00),282(CGCG,+,0.00),282(CGCG,-,0.00),284(CGCG,+,0.00),284(CGCG,-,0.00),289(CGCG,+,0.00),289(CGCG,-,0.00),373(CGCG,+,0.00),373(CGCG,-,0.00),412(CGCG,+,0.00),412(CGCG,-,0.00),440(CGCG,+,0.00),440(CGCG,-,0.00)
KaisoHC_Pol171	chr8	38627610	38627879	0.037175	0.577778		87(CGCG,+,0.00),87(CGCG,-,0.00)
KaisoHC_Pol172	chr8	41386620	41386799	0.111732	0.688889		2(CGCG,+,0.00),2(CGCG,-,0.00),93(CGCG,+,0.00),93(CGCG,-,0.00),134(CGCG,+,0.00),134(CGCG,-,0.00)
KaisoHC_Pol173	chr8	41909370	41909879	0.104126	0.747059		91(CGCG,+,0.00),91(CGCG,-,0.00),178(CGCG,+,0.00),178(CGCG,-,0.00),197(CGCG,+,0.00),197(CGCG,-,0.00),273(CGCG,+,0.00),273(CGCG,-,0.00),467(CGCG,+,0.00),467(CGCG,-,0.00)
KaisoHC_Pol174	chr8	42150870	42151049	0.01676	0.511111
KaisoHC_Pol175	chr8	42248910	42249329	0.102625	0.680952	207(ATTCTCGCGAGA,-,0.00),209(TCTCGCGAGAAT,+,0.00)	15(CGCG,+,0.00),15(CGCG,-,0.00),101(CGCG,+,0.00),101(CGCG,-,0.00),165(CGCG,+,0.00),165(CGCG,-,0.00),202(CGCG,+,0.00),202(CGCG,-,0.00),212(CGCG,+,0.00),212(CGCG,-,0.00),305(CGCG,+,0.00),305(CGCG,-,0.00),307(CGCG,+,0.00),307(CGCG,-,0.00),361(CGCG,+,0.00),361(CGCG,-,0.00),378(CGCG,+,0.00),378(CGCG,-,0.00),380(CGCG,+,0.00),380(CGCG,-,0.00),391(CGCG,+,0.00),391(CGCG,-,0.00)
KaisoHC_Pol176	chr8	42698280	42698729	0.057906	0.604444	196(CCTCTCGCGAGG,-,0.00),198(TCTCGCGAGGGG,+,0.00)	201(CGCG,+,0.00),201(CGCG,-,0.00),376(CGCG,+,0.00),376(CGCG,-,0.00)
KaisoHC_Pol177	chr8	42911160	42911429	0.081784	0.640741		105(CGCG,+,0.00),105(CGCG,-,0.00),136(CGCG,+,0.00),136(CGCG,-,0.00),146(CGCG,+,0.00),146(CGCG,-,0.00)
KaisoHC_Pol178	chr8	42948870	42949079	0.095694	0.652381		11(CGCG,+,0.00),11(CGCG,-,0.00),30(CGCG,+,0.00),30(CGCG,-,0.00),44(CGCG,+,0.00),44(CGCG,-,0.00),137(CGCG,+,0.00),137(CGCG,-,0.00)
KaisoHC_Pol179	chr8	48873330	48873659	0.148936	0.727273		170(CGCG,+,0.00),170(CGCG,-,0.00),210(CGCG,+,0.00),210(CGCG,-,0.00),250(CGCG,+,0.00),250(CGCG,-,0.00),252(CGCG,+,0.00),252(CGCG,-,0.00),274(CGCG,+,0.00),274(CGCG,-,0.00),295(CGCG,+,0.00),295(CGCG,-,0.00)
KaisoHC_Pol18	chr7	35840370	35840879	0.090373	0.615686	218(AATCTCGCGAGA,-,0.00),220(TCTCGCGAGATG,+,0.00)	38(CGCG,+,0.00),38(CGCG,-,0.00),223(CGCG,+,0.00),223(CGCG,-,0.00),432(CGCG,+,0.00),432(CGCG,-,0.00)
KaisoHC_Pol180	chr8	52811640	52811999	0.089136	0.677778	193(GATCACGCGAGA,-,0.00),195(TCACGCGAGAGC,+,0.00)	65(CGCG,+,0.00),65(CGCG,-,0.00),152(CGCG,+,0.00),152(CGCG,-,0.00),198(CGCG,+,0.00),198(CGCG,-,0.00)
KaisoHC_Pol181	chr8	54755430	54755759	0.072948	0.651515		147(CGCG,+,0.00),147(CGCG,-,0.00),166(CGCG,+,0.00),166(CGCG,-,0.00),251(CGCG,+,0.00),251(CGCG,-,0.00)
KaisoHC_Pol182	chr8	62627280	62627549	0.100372	0.651852	134(GCTCTCGCGAGC,-,0.00),136(TCTCGCGAGCGT,+,0.00)	7(CGCG,+,0.00),7(CGCG,-,0.00),65(CGCG,+,0.00),65(CGCG,-,0.00),139(CGCG,+,0.00),139(CGCG,-,0.00),181(CGCG,+,0.00),181(CGCG,-,0.00)
KaisoHC_Pol183	chr8	63951210	63951599	0.131105	0.741026	197(ACTCGCGTGAGA,-,0.00),199(TCGCGTGAGACT,+,0.00)	186(CGCG,+,0.00),186(CGCG,-,0.00),200(CGCG,+,0.00),200(CGCG,-,0.00),260(CGCG,+,0.00),260(CGCG,-,0.00),262(CGCG,+,0.00),262(CGCG,-,0.00),318(CGCG,+,0.00),318(CGCG,-,0.00),348(CGCG,+,0.00),348(CGCG,-,0.00),354(CGCG,+,0.00),354(CGCG,-,0.00),360(CGCG,+,0.00),360(CGCG,-,0.00)
KaisoHC_Pol184	chr8	67837650	67837799	0.127517	0.66		7(CGCG,+,0.00),7(CGCG,-,0.00),91(CGCG,+,0.00),91(CGCG,-,0.00),115(CGCG,+,0.00),115(CGCG,-,0.00),117(CGCG,+,0.00),117(CGCG,-,0.00)
KaisoHC_Pol185	chr8	96103470	96103709	0.008368	0.479167	113(GATCTCATGAGA,-,0.00),115(TCTCATGAGAAC,+,0.00),133(ACTATCATGAGA,-,0.00),135(TATCATGAGAAC,+,0.00)
KaisoHC_Pol186	chr8	96281490	96281759	0.104089	0.651852		27(CGCG,+,0.00),27(CGCG,-,0.00),74(CGCG,+,0.00),74(CGCG,-,0.00),86(CGCG,+,0.00),86(CGCG,-,0.00),161(CGCG,+,0.00),161(CGCG,-,0.00)
KaisoHC_Pol187	chr8	98290080	98290349	0.141264	0.677778	113(ACCGTCGCGAGA,-,0.00),202(TCTCGCGCGGAC,+,0.00)	118(CGCG,+,0.00),118(CGCG,-,0.00),182(CGCG,+,0.00),182(CGCG,-,0.00),205(CGCG,+,0.00),205(CGCG,-,0.00),207(CGCG,+,0.00),207(CGCG,-,0.00),251(CGCG,+,0.00),251(CGCG,-,0.00)
KaisoHC_Pol188	chr8	124169430	124169639	0.066986	0.519048		87(CGCG,+,0.00),87(CGCG,-,0.00)
KaisoHC_Pol189	chr8	124287720	124287749	0.034483	0.466667
KaisoHC_Pol19	chr7	44613420	44613719	0.100334	0.64		6(CGCG,+,0.00),6(CGCG,-,0.00),101(CGCG,+,0.00),101(CGCG,-,0.00),126(CGCG,+,0.00),126(CGCG,-,0.00)
KaisoHC_Pol190	chr8	141522000	141522299	0.123746	0.683333		1(CGCG,+,0.00),1(CGCG,-,0.00),103(CGCG,+,0.00),103(CGCG,-,0.00),134(CGCG,+,0.00),134(CGCG,-,0.00),146(CGCG,+,0.00),146(CGCG,-,0.00),188(CGCG,+,0.00),188(CGCG,-,0.00),278(CGCG,+,0.00),278(CGCG,-,0.00)
KaisoHC_Pol191	chr8	144897960	144898169	0.143541	0.742857		30(CGCG,+,0.00),30(CGCG,-,0.00),32(CGCG,+,0.00),32(CGCG,-,0.00),65(CGCG,+,0.00),65(CGCG,-,0.00),98(CGCG,+,0.00),98(CGCG,-,0.00),100(CGCG,+,0.00),100(CGCG,-,0.00),102(CGCG,+,0.00),102(CGCG,-,0.00),177(CGCG,+,0.00),177(CGCG,-,0.00)
KaisoHC_Pol192	chr8	144911310	144911759	0.153675	0.731111	215(TGTCTCGCGCGA,-,0.00),217(TCTCGCGCGATC,+,0.00),247(ACTCTCGCGAGG,-,0.00),249(TCTCGCGAGGAA,+,0.00)	24(CGCG,+,0.00),24(CGCG,-,0.00),26(CGCG,+,0.00),26(CGCG,-,0.00),67(CGCG,+,0.00),67(CGCG,-,0.00),115(CGCG,+,0.00),115(CGCG,-,0.00),175(CGCG,+,0.00),175(CGCG,-,0.00),184(CGCG,+,0.00),184(CGCG,-,0.00),186(CGCG,+,0.00),186(CGCG,-,0.00),188(CGCG,+,0.00),188(CGCG,-,0.00),220(CGCG,+,0.00),220(CGCG,-,0.00),222(CGCG,+,0.00),222(CGCG,-,0.00),252(CGCG,+,0.00),252(CGCG,-,0.00),272(CGCG,+,0.00),272(CGCG,-,0.0…
KaisoHC_Pol193	chr8	145149810	145150109	0.153846	0.79		40(CGCG,+,0.00),40(CGCG,-,0.00),55(CGCG,+,0.00),55(CGCG,-,0.00),109(CGCG,+,0.00),109(CGCG,-,0.00),125(CGCG,+,0.00),125(CGCG,-,0.00),175(CGCG,+,0.00),175(CGCG,-,0.00),177(CGCG,+,0.00),177(CGCG,-,0.00),217(CGCG,+,0.00),217(CGCG,-,0.00),236(CGCG,+,0.00),236(CGCG,-,0.00),243(CGCG,+,0.00),243(CGCG,-,0.00),258(CGCG,+,0.00),258(CGCG,-,0.00),260(CGCG,+,0.00),260(CGCG,-,0.00),285(CGCG,+,0.00),285(CGCG,-,0…
KaisoHC_Pol194	chr8	145159200	145159409	0.100478	0.62381		173(CGCG,+,0.00),173(CGCG,-,0.00)
KaisoHC_Pol195	chr19	955080	955259	0.039106	0.688889
KaisoHC_Pol196	chr19	1021470	1021649	0.050279	0.45
KaisoHC_Pol197	chr19	1095300	1095779	0.091858	0.633333		53(CGCG,+,0.00),53(CGCG,-,0.00),55(CGCG,+,0.00),55(CGCG,-,0.00),65(CGCG,+,0.00),65(CGCG,-,0.00),67(CGCG,+,0.00),67(CGCG,-,0.00),122(CGCG,+,0.00),122(CGCG,-,0.00)
KaisoHC_Pol198	chr19	1438170	1438589	0.114558	0.680952	196(AGTCTCGCGATA,-,0.00),198(TCTCGCGATAAC,+,0.00),318(CGTCTCGCGGGG,-,0.00),320(TCTCGCGGGGGC,+,0.00)	128(CGCG,+,0.00),128(CGCG,-,0.00),156(CGCG,+,0.00),156(CGCG,-,0.00),164(CGCG,+,0.00),164(CGCG,-,0.00),201(CGCG,+,0.00),201(CGCG,-,0.00),218(CGCG,+,0.00),218(CGCG,-,0.00),276(CGCG,+,0.00),276(CGCG,-,0.00),323(CGCG,+,0.00),323(CGCG,-,0.00),345(CGCG,+,0.00),345(CGCG,-,0.00)
KaisoHC_Pol199	chr19	1652700	1653269	0.108963	0.67193		110(CGCG,+,0.00),110(CGCG,-,0.00),137(CGCG,+,0.00),137(CGCG,-,0.00),167(CGCG,+,0.00),167(CGCG,-,0.00),266(CGCG,+,0.00),266(CGCG,-,0.00),372(CGCG,+,0.00),372(CGCG,-,0.00),429(CGCG,+,0.00),429(CGCG,-,0.00),431(CGCG,+,0.00),431(CGCG,-,0.00),477(CGCG,+,0.00),477(CGCG,-,0.00)
KaisoHC_Pol2	chr7	2272380	2272859	0.129436	0.714583	192(TATCGCGACACT,+,0.00),213(GCTCTCGCGAGA,-,0.00),215(TCTCGCGAGACC,+,0.00)	106(CGCG,+,0.00),106(CGCG,-,0.00),108(CGCG,+,0.00),108(CGCG,-,0.00),195(CGCG,+,0.00),195(CGCG,-,0.00),218(CGCG,+,0.00),218(CGCG,-,0.00),285(CGCG,+,0.00),285(CGCG,-,0.00),392(CGCG,+,0.00),392(CGCG,-,0.00),417(CGCG,+,0.00),417(CGCG,-,0.00),440(CGCG,+,0.00),440(CGCG,-,0.00)
KaisoHC_Pol20	chr7	45039360	45039569	0.129187	0.685714		44(CGCG,+,0.00),44(CGCG,-,0.00),46(CGCG,+,0.00),46(CGCG,-,0.00),48(CGCG,+,0.00),48(CGCG,-,0.00),56(CGCG,+,0.00),56(CGCG,-,0.00),58(CGCG,+,0.00),58(CGCG,-,0.00),60(CGCG,+,0.00),60(CGCG,-,0.00),106(CGCG,+,0.00),106(CGCG,-,0.00),161(CGCG,+,0.00),161(CGCG,-,0.00),193(CGCG,+,0.00),193(CGCG,-,0.00)
KaisoHC_Pol200	chr19	1905630	1905959	0.094225	0.621212	178(GCTCTCGCGAGT,-,0.00),180(TCTCGCGAGTTT,+,0.00)	4(CGCG,+,0.00),4(CGCG,-,0.00),6(CGCG,+,0.00),6(CGCG,-,0.00),8(CGCG,+,0.00),8(CGCG,-,0.00),10(CGCG,+,0.00),10(CGCG,-,0.00),12(CGCG,+,0.00),12(CGCG,-,0.00),14(CGCG,+,0.00),14(CGCG,-,0.00),45(CGCG,+,0.00),45(CGCG,-,0.00),74(CGCG,+,0.00),74(CGCG,-,0.00),175(CGCG,+,0.00),175(CGCG,-,0.00),183(CGCG,+,0.00),183(CGCG,-,0.00),202(CGCG,+,0.00),202(CGCG,-,0.00)
KaisoHC_Pol201	chr19	2479080	2479139	0.033898	0.7
KaisoHC_Pol202	chr19	2479440	2479559	0.033613	0.683333
KaisoHC_Pol203	chr19	3434760	3435149	0.077121	0.630769	189(TCCCGCGATGTC,+,0.00),197(TGTCTCGCGATA,-,0.00),199(TCTCGCGATACT,+,0.00)	183(CGCG,+,0.00),183(CGCG,-,0.00),192(CGCG,+,0.00),192(CGCG,-,0.00),202(CGCG,+,0.00),202(CGCG,-,0.00),262(CGCG,+,0.00),262(CGCG,-,0.00),276(CGCG,+,0.00),276(CGCG,-,0.00)
KaisoHC_Pol204	chr19	3435180	3435479	0.100334	0.68		105(CGCG,+,0.00),105(CGCG,-,0.00),114(CGCG,+,0.00),114(CGCG,-,0.00),140(CGCG,+,0.00),140(CGCG,-,0.00),204(CGCG,+,0.00),204(CGCG,-,0.00)
KaisoHC_Pol205	chr19	4123950	4124369	0.143198	0.771429	210(CTTCTCGCGATA,-,0.00),212(TCTCGCGATAAC,+,0.00)	0(CGCG,+,0.00),0(CGCG,-,0.00),20(CGCG,+,0.00),20(CGCG,-,0.00),200(CGCG,+,0.00),200(CGCG,-,0.00),215(CGCG,+,0.00),215(CGCG,-,0.00),236(CGCG,+,0.00),236(CGCG,-,0.00),261(CGCG,+,0.00),261(CGCG,-,0.00),317(CGCG,+,0.00),317(CGCG,-,0.00),363(CGCG,+,0.00),363(CGCG,-,0.00),393(CGCG,+,0.00),393(CGCG,-,0.00)
KaisoHC_Pol206	chr19	5790570	5790839	0.074349	0.607407		136(CGCG,+,0.00),136(CGCG,-,0.00),236(CGCG,+,0.00),236(CGCG,-,0.00)
KaisoHC_Pol207	chr19	5828130	5828519	0.105398	0.666667	164(ACTCTCGCGATA,-,0.00),166(TCTCGCGATAAC,+,0.00)	32(CGCG,+,0.00),32(CGCG,-,0.00),34(CGCG,+,0.00),34(CGCG,-,0.00),74(CGCG,+,0.00),74(CGCG,-,0.00),119(CGCG,+,0.00),119(CGCG,-,0.00),131(CGCG,+,0.00),131(CGCG,-,0.00),152(CGCG,+,0.00),152(CGCG,-,0.00),169(CGCG,+,0.00),169(CGCG,-,0.00),238(CGCG,+,0.00),238(CGCG,-,0.00)
KaisoHC_Pol208	chr19	5903550	5903999	0.104677	0.646667	237(GCTATCGCGAGA,-,0.00),239(TATCGCGAGACT,+,0.00)	229(CGCG,+,0.00),229(CGCG,-,0.00),242(CGCG,+,0.00),242(CGCG,-,0.00),261(CGCG,+,0.00),261(CGCG,-,0.00),263(CGCG,+,0.00),263(CGCG,-,0.00),318(CGCG,+,0.00),318(CGCG,-,0.00),337(CGCG,+,0.00),337(CGCG,-,0.00),339(CGCG,+,0.00),339(CGCG,-,0.00),345(CGCG,+,0.00),345(CGCG,-,0.00)
KaisoHC_Pol209	chr19	7600440	7600679	0.108787	0.6875		98(CGCG,+,0.00),98(CGCG,-,0.00),123(CGCG,+,0.00),123(CGCG,-,0.00),195(CGCG,+,0.00),195(CGCG,-,0.00)
KaisoHC_Pol21	chr7	55602060	55602539	0.012526	0.564583
KaisoHC_Pol210	chr19	7985190	7985429	0.129707	0.741667	135(GCGCTCGCGAGA,-,0.00),137(GCTCGCGAGAAG,+,0.00)	96(CGCG,+,0.00),96(CGCG,-,0.00),124(CGCG,+,0.00),124(CGCG,-,0.00),140(CGCG,+,0.00),140(CGCG,-,0.00),174(CGCG,+,0.00),174(CGCG,-,0.00)
[truncated: 874 more rows]

## Sheet: KaisoHC_NoPol2_AnnoMotifs.txt
PeakID (cmd=Peak_Files/GM12878_Peak_files/KaisoHC_Overlaps/KaisoHC_NoPol2HC_GM.peak hg19 -size given -noann -m motif_files/Kaiso_DeNovo.motif)	Chr	Start	End	CpG%	GC%	Location of Kaiso 'methylated' motif	Location of CGCG motif
[truncated: 379 more rows]

[truncated: 3 more sheets: KaisoHC_K562HC_withAmpsAnnoMoti, KaisoHC_K562HC_NoAmpsAnnoMotifs, KaisoHC_K562HC_AmpPeaksAnnoMoti]
