# Supplementary material for: ZBTB33 binds unmethylated regions of the genome associated with actively expressed genes
Source: Epigenetics Chromatin. 2013 May 21;6:13. doi: 10.1186/1756-8935-6-13 (PMC3663758; doi:10.1186/1756-8935-6-13)
Supplement: Additional file 4 — Chromosomal location and percent methylation of CGCG motifs within GM12878 and K562 Kaiso peaks. [file 1756-8935-6-13-S4.xlsx]

## Sheet: KaisoHC GM, GM_methylation
chromosome	CGCG start	CGCG stop	% methylation CpG1	% methylation CpG2	average % methylation across CGCG motif	chromosome	file ID	peak start	peak stop	peak score	strand	.	Unique peak ID	peak sequence
chr7	1110477	1110480	7.4375	8.10185	7.76968	chr7	union.pl_Kaiso_rep1_GM_signifpeaks.gff_Kaiso_rep2_GM_signifpeaks.gff	1110450	1110509	16	+	.	Kaiso_rep2_GM_signifpeaks.gff_1110240_height:21	tccacacgtgcacacatatacacacaacgcgtgcacacggacatgcacacgggtgcgcac
chr7	2272486	2272489	.	.	#DIV/0!	chr7	union.pl_Kaiso_rep1_GM_signifpeaks.gff_Kaiso_rep2_GM_signifpeaks.gff	2272380	2272859	168	+	.	Kaiso_rep2_GM_signifpeaks.gff_2272380_height:132	CGGGGTCTGGGTCGTTGTGCCCCACCCTGGCGAGCACACCCGGTCCGGGCCCTCGGCCCCTCCCTTGCCATTCCCGGGAcccccgggaccccgggaccccgccgcccgcgcgagccgggccgcTTACCTCAGCCGCTCGCAGCCAGCTTGCCGCCGCCGCTCGGATCTCCCTCCGCTCCGCCGGCGCCCATTTATCGCGACACTTGCGCCTGCGCTCTCGCGAGACCTGCGTGGCAATCGGGCCGTAAAGAACCGAGTCTGCGCACCGGCTGATCCTGGGGACTCCGCGTCCGCACCCGGAGCCGCCACCCCTGGGAGACTCCGCACGGAAAGGACTCGGAACCGAAGGCTGAGCCAAGGCGCAGTCGGGGGCCCCCCGGCTTTGCGCAGGACGCGCTT…
chr7	2272488	2272491	.	.	#DIV/0!	chr7	union.pl_Kaiso_rep1_GM_signifpeaks.gff_Kaiso_rep2_GM_signifpeaks.gff	2272380	2272859	168	+	.	Kaiso_rep2_GM_signifpeaks.gff_2272380_height:132	CGGGGTCTGGGTCGTTGTGCCCCACCCTGGCGAGCACACCCGGTCCGGGCCCTCGGCCCCTCCCTTGCCATTCCCGGGAcccccgggaccccgggaccccgccgcccgcgcgagccgggccgcTTACCTCAGCCGCTCGCAGCCAGCTTGCCGCCGCCGCTCGGATCTCCCTCCGCTCCGCCGGCGCCCATTTATCGCGACACTTGCGCCTGCGCTCTCGCGAGACCTGCGTGGCAATCGGGCCGTAAAGAACCGAGTCTGCGCACCGGCTGATCCTGGGGACTCCGCGTCCGCACCCGGAGCCGCCACCCCTGGGAGACTCCGCACGGAAAGGACTCGGAACCGAAGGCTGAGCCAAGGCGCAGTCGGGGGCCCCCCGGCTTTGCGCAGGACGCGCTT…
chr7	2272575	2272578	0	0	0	chr7	union.pl_Kaiso_rep1_GM_signifpeaks.gff_Kaiso_rep2_GM_signifpeaks.gff	2272380	2272859	168	+	.	Kaiso_rep2_GM_signifpeaks.gff_2272380_height:132	CGGGGTCTGGGTCGTTGTGCCCCACCCTGGCGAGCACACCCGGTCCGGGCCCTCGGCCCCTCCCTTGCCATTCCCGGGAcccccgggaccccgggaccccgccgcccgcgcgagccgggccgcTTACCTCAGCCGCTCGCAGCCAGCTTGCCGCCGCCGCTCGGATCTCCCTCCGCTCCGCCGGCGCCCATTTATCGCGACACTTGCGCCTGCGCTCTCGCGAGACCTGCGTGGCAATCGGGCCGTAAAGAACCGAGTCTGCGCACCGGCTGATCCTGGGGACTCCGCGTCCGCACCCGGAGCCGCCACCCCTGGGAGACTCCGCACGGAAAGGACTCGGAACCGAAGGCTGAGCCAAGGCGCAGTCGGGGGCCCCCCGGCTTTGCGCAGGACGCGCTT…
chr7	2272598	2272601	0	0	0	chr7	union.pl_Kaiso_rep1_GM_signifpeaks.gff_Kaiso_rep2_GM_signifpeaks.gff	2272380	2272859	168	+	.	Kaiso_rep2_GM_signifpeaks.gff_2272380_height:132	CGGGGTCTGGGTCGTTGTGCCCCACCCTGGCGAGCACACCCGGTCCGGGCCCTCGGCCCCTCCCTTGCCATTCCCGGGAcccccgggaccccgggaccccgccgcccgcgcgagccgggccgcTTACCTCAGCCGCTCGCAGCCAGCTTGCCGCCGCCGCTCGGATCTCCCTCCGCTCCGCCGGCGCCCATTTATCGCGACACTTGCGCCTGCGCTCTCGCGAGACCTGCGTGGCAATCGGGCCGTAAAGAACCGAGTCTGCGCACCGGCTGATCCTGGGGACTCCGCGTCCGCACCCGGAGCCGCCACCCCTGGGAGACTCCGCACGGAAAGGACTCGGAACCGAAGGCTGAGCCAAGGCGCAGTCGGGGGCCCCCCGGCTTTGCGCAGGACGCGCTT…
chr7	2272665	2272668	0	0	0	chr7	union.pl_Kaiso_rep1_GM_signifpeaks.gff_Kaiso_rep2_GM_signifpeaks.gff	2272380	2272859	168	+	.	Kaiso_rep2_GM_signifpeaks.gff_2272380_height:132	CGGGGTCTGGGTCGTTGTGCCCCACCCTGGCGAGCACACCCGGTCCGGGCCCTCGGCCCCTCCCTTGCCATTCCCGGGAcccccgggaccccgggaccccgccgcccgcgcgagccgggccgcTTACCTCAGCCGCTCGCAGCCAGCTTGCCGCCGCCGCTCGGATCTCCCTCCGCTCCGCCGGCGCCCATTTATCGCGACACTTGCGCCTGCGCTCTCGCGAGACCTGCGTGGCAATCGGGCCGTAAAGAACCGAGTCTGCGCACCGGCTGATCCTGGGGACTCCGCGTCCGCACCCGGAGCCGCCACCCCTGGGAGACTCCGCACGGAAAGGACTCGGAACCGAAGGCTGAGCCAAGGCGCAGTCGGGGGCCCCCCGGCTTTGCGCAGGACGCGCTT…
chr7	2272772	2272775	0	0	0	chr7	union.pl_Kaiso_rep1_GM_signifpeaks.gff_Kaiso_rep2_GM_signifpeaks.gff	2272380	2272859	168	+	.	Kaiso_rep2_GM_signifpeaks.gff_2272380_height:132	CGGGGTCTGGGTCGTTGTGCCCCACCCTGGCGAGCACACCCGGTCCGGGCCCTCGGCCCCTCCCTTGCCATTCCCGGGAcccccgggaccccgggaccccgccgcccgcgcgagccgggccgcTTACCTCAGCCGCTCGCAGCCAGCTTGCCGCCGCCGCTCGGATCTCCCTCCGCTCCGCCGGCGCCCATTTATCGCGACACTTGCGCCTGCGCTCTCGCGAGACCTGCGTGGCAATCGGGCCGTAAAGAACCGAGTCTGCGCACCGGCTGATCCTGGGGACTCCGCGTCCGCACCCGGAGCCGCCACCCCTGGGAGACTCCGCACGGAAAGGACTCGGAACCGAAGGCTGAGCCAAGGCGCAGTCGGGGGCCCCCCGGCTTTGCGCAGGACGCGCTT…
chr7	2272797	2272800	0	0	0	chr7	union.pl_Kaiso_rep1_GM_signifpeaks.gff_Kaiso_rep2_GM_signifpeaks.gff	2272380	2272859	168	+	.	Kaiso_rep2_GM_signifpeaks.gff_2272380_height:132	CGGGGTCTGGGTCGTTGTGCCCCACCCTGGCGAGCACACCCGGTCCGGGCCCTCGGCCCCTCCCTTGCCATTCCCGGGAcccccgggaccccgggaccccgccgcccgcgcgagccgggccgcTTACCTCAGCCGCTCGCAGCCAGCTTGCCGCCGCCGCTCGGATCTCCCTCCGCTCCGCCGGCGCCCATTTATCGCGACACTTGCGCCTGCGCTCTCGCGAGACCTGCGTGGCAATCGGGCCGTAAAGAACCGAGTCTGCGCACCGGCTGATCCTGGGGACTCCGCGTCCGCACCCGGAGCCGCCACCCCTGGGAGACTCCGCACGGAAAGGACTCGGAACCGAAGGCTGAGCCAAGGCGCAGTCGGGGGCCCCCCGGCTTTGCGCAGGACGCGCTT…
chr7	2272820	2272823	0	0	0	chr7	union.pl_Kaiso_rep1_GM_signifpeaks.gff_Kaiso_rep2_GM_signifpeaks.gff	2272380	2272859	168	+	.	Kaiso_rep2_GM_signifpeaks.gff_2272380_height:132	CGGGGTCTGGGTCGTTGTGCCCCACCCTGGCGAGCACACCCGGTCCGGGCCCTCGGCCCCTCCCTTGCCATTCCCGGGAcccccgggaccccgggaccccgccgcccgcgcgagccgggccgcTTACCTCAGCCGCTCGCAGCCAGCTTGCCGCCGCCGCTCGGATCTCCCTCCGCTCCGCCGGCGCCCATTTATCGCGACACTTGCGCCTGCGCTCTCGCGAGACCTGCGTGGCAATCGGGCCGTAAAGAACCGAGTCTGCGCACCGGCTGATCCTGGGGACTCCGCGTCCGCACCCGGAGCCGCCACCCCTGGGAGACTCCGCACGGAAAGGACTCGGAACCGAAGGCTGAGCCAAGGCGCAGTCGGGGGCCCCCCGGCTTTGCGCAGGACGCGCTT…
chr7	2443113	2443116	0	0	0	chr7	union.pl_Kaiso_rep1_GM_signifpeaks.gff_Kaiso_rep2_GM_signifpeaks.gff	2443080	2443259	25	+	.	Kaiso_rep2_GM_signifpeaks.gff_2443080_height:21	AgggcgggggcgggcgggctggccgggcgcaggcgcgctgagggcgggcgcccctcggcctccgtggcccctccggcggccgcgACGTCTCGCGAGAAGACGACCGGTAGGAGGGGCTCCTgcgccgggggcggggccggcgAGGGCTGCCTCTGGGGGGTCCGCTAGTcgcggggcggc
chr7	2443160	2443163	0	0	0	chr7	union.pl_Kaiso_rep1_GM_signifpeaks.gff_Kaiso_rep2_GM_signifpeaks.gff	2443080	2443259	25	+	.	Kaiso_rep2_GM_signifpeaks.gff_2443080_height:21	AgggcgggggcgggcgggctggccgggcgcaggcgcgctgagggcgggcgcccctcggcctccgtggcccctccggcggccgcgACGTCTCGCGAGAAGACGACCGGTAGGAGGGGCTCCTgcgccgggggcggggccggcgAGGGCTGCCTCTGGGGGGTCCGCTAGTcgcggggcggc
chr7	2443170	2443173	0	0	0	chr7	union.pl_Kaiso_rep1_GM_signifpeaks.gff_Kaiso_rep2_GM_signifpeaks.gff	2443080	2443259	25	+	.	Kaiso_rep2_GM_signifpeaks.gff_2443080_height:21	AgggcgggggcgggcgggctggccgggcgcaggcgcgctgagggcgggcgcccctcggcctccgtggcccctccggcggccgcgACGTCTCGCGAGAAGACGACCGGTAGGAGGGGCTCCTgcgccgggggcggggccggcgAGGGCTGCCTCTGGGGGGTCCGCTAGTcgcggggcggc
chr7	2443249	2443252	0	0	0	chr7	union.pl_Kaiso_rep1_GM_signifpeaks.gff_Kaiso_rep2_GM_signifpeaks.gff	2443080	2443259	25	+	.	Kaiso_rep2_GM_signifpeaks.gff_2443080_height:21	AgggcgggggcgggcgggctggccgggcgcaggcgcgctgagggcgggcgcccctcggcctccgtggcccctccggcggccgcgACGTCTCGCGAGAAGACGACCGGTAGGAGGGGCTCCTgcgccgggggcggggccggcgAGGGCTGCCTCTGGGGGGTCCGCTAGTcgcggggcggc
chr7	4814711	4814714	0	0	0	chr7	union.pl_Kaiso_rep1_GM_signifpeaks.gff_Kaiso_rep2_GM_signifpeaks.gff	4814580	4814849	38	+	.	Kaiso_rep2_GM_signifpeaks.gff_4814580_height:24	TGTCCCTCGGCCGTCTGCAGGATGGCAAACTTATGGCCAGGGCCCAGCACATTTGGGCACCCAACACATCCGTTAGAATGAACAGAAacttcccctctccgagcctgtggcctcatctgtaaaacagagatcgcgagatcccatgaataccgtggggattgaataagggattttttcgtttcaagcagcaggaacagcgcgggatgggtgctcaataaatgggagctcAAAAAATCCCCAAAACTGCCCAGAGCCGCGGCTATTCCTTGC
chr7	4814777	4814780	0	0	0	chr7	union.pl_Kaiso_rep1_GM_signifpeaks.gff_Kaiso_rep2_GM_signifpeaks.gff	4814580	4814849	38	+	.	Kaiso_rep2_GM_signifpeaks.gff_4814580_height:24	TGTCCCTCGGCCGTCTGCAGGATGGCAAACTTATGGCCAGGGCCCAGCACATTTGGGCACCCAACACATCCGTTAGAATGAACAGAAacttcccctctccgagcctgtggcctcatctgtaaaacagagatcgcgagatcccatgaataccgtggggattgaataagggattttttcgtttcaagcagcaggaacagcgcgggatgggtgctcaataaatgggagctcAAAAAATCCCCAAAACTGCCCAGAGCCGCGGCTATTCCTTGC
chr7	4814834	4814837	0	0	0	chr7	union.pl_Kaiso_rep1_GM_signifpeaks.gff_Kaiso_rep2_GM_signifpeaks.gff	4814580	4814849	38	+	.	Kaiso_rep2_GM_signifpeaks.gff_4814580_height:24	TGTCCCTCGGCCGTCTGCAGGATGGCAAACTTATGGCCAGGGCCCAGCACATTTGGGCACCCAACACATCCGTTAGAATGAACAGAAacttcccctctccgagcctgtggcctcatctgtaaaacagagatcgcgagatcccatgaataccgtggggattgaataagggattttttcgtttcaagcagcaggaacagcgcgggatgggtgctcaataaatgggagctcAAAAAATCCCCAAAACTGCCCAGAGCCGCGGCTATTCCTTGC
chr7	6617010	6617013	0.371951	0.310976	0.341463	chr7	union.pl_Kaiso_rep1_GM_signifpeaks.gff_Kaiso_rep2_GM_signifpeaks.gff	6617010	6617219	22	+	.	Kaiso_rep2_GM_signifpeaks.gff_6617010_height:20	CGCGGCGGCCCTCGCACACTTCCGCCGGAAGTCAGCCCCTCAGGGGCGCCGTGCTGATGTCACGAGCCCGCAGGAAGTCTCGTATCGCGCCCGGGAGGCGCCGGAGCCCAGCGGCTGGCGGTAAGGCCGCCTCCGCGGGGCTGTGGGAAGCTTGGGCTGTCCCAGGACCGTCAGTCTCCTCCTCTGACCCTCCCTTTCCCCTTGTGTGTA
chr7	6617095	6617098	0	0	0	chr7	union.pl_Kaiso_rep1_GM_signifpeaks.gff_Kaiso_rep2_GM_signifpeaks.gff	6617010	6617219	22	+	.	Kaiso_rep2_GM_signifpeaks.gff_6617010_height:20	CGCGGCGGCCCTCGCACACTTCCGCCGGAAGTCAGCCCCTCAGGGGCGCCGTGCTGATGTCACGAGCCCGCAGGAAGTCTCGTATCGCGCCCGGGAGGCGCCGGAGCCCAGCGGCTGGCGGTAAGGCCGCCTCCGCGGGGCTGTGGGAAGCTTGGGCTGTCCCAGGACCGTCAGTCTCCTCCTCTGACCCTCCCTTTCCCCTTGTGTGTA
chr7	6617143	6617146	0	0	0	chr7	union.pl_Kaiso_rep1_GM_signifpeaks.gff_Kaiso_rep2_GM_signifpeaks.gff	6617010	6617219	22	+	.	Kaiso_rep2_GM_signifpeaks.gff_6617010_height:20	CGCGGCGGCCCTCGCACACTTCCGCCGGAAGTCAGCCCCTCAGGGGCGCCGTGCTGATGTCACGAGCCCGCAGGAAGTCTCGTATCGCGCCCGGGAGGCGCCGGAGCCCAGCGGCTGGCGGTAAGGCCGCCTCCGCGGGGCTGTGGGAAGCTTGGGCTGTCCCAGGACCGTCAGTCTCCTCCTCTGACCCTCCCTTTCCCCTTGTGTGTA
chr7	7680272	7680275	0	0	0	chr7	union.pl_Kaiso_rep1_GM_signifpeaks.gff_Kaiso_rep2_GM_signifpeaks.gff	7680240	7680659	48	+	.	Kaiso_rep2_GM_signifpeaks.gff_7680240_height:50	GAGTCCGGAAGTGGAGATTGGCTGCTTAGTGACGCGCGGCGTCCCGGAAGTTGACAGATACAGGGCGAGAGGCAGTGGAGGCGGGACTTGGATAGGGGCGGAACCTGAGACTACCTTTCTGCGATCACAGGATTCCCGGCGGTGACTTGACCCCGGAAGTGGGGTGTGAAGCTCCGGTGCTGGTGCGGCGGGGGACTGCGGGGCCAGCCTCAGGTACCTCGTCTCGCGGGAGGCGCCGCAACCTTACTGTTTCCCCATTCTTCCCGCGAACAGAGTCAAAAGAGCTAGGCGGGAGTCGGCACTAGCTGCTGCCGCGGTGCTGTGGGTGCTGCGTACCAGCTGTTCACTGCTGTCTCGCCTTCCCTCTTGCCAGTTCTGCGTGGGAGGCGCGGGAGTTTT…
chr7	7680274	7680277	0	0	0	chr7	union.pl_Kaiso_rep1_GM_signifpeaks.gff_Kaiso_rep2_GM_signifpeaks.gff	7680240	7680659	48	+	.	Kaiso_rep2_GM_signifpeaks.gff_7680240_height:50	GAGTCCGGAAGTGGAGATTGGCTGCTTAGTGACGCGCGGCGTCCCGGAAGTTGACAGATACAGGGCGAGAGGCAGTGGAGGCGGGACTTGGATAGGGGCGGAACCTGAGACTACCTTTCTGCGATCACAGGATTCCCGGCGGTGACTTGACCCCGGAAGTGGGGTGTGAAGCTCCGGTGCTGGTGCGGCGGGGGACTGCGGGGCCAGCCTCAGGTACCTCGTCTCGCGGGAGGCGCCGCAACCTTACTGTTTCCCCATTCTTCCCGCGAACAGAGTCAAAAGAGCTAGGCGGGAGTCGGCACTAGCTGCTGCCGCGGTGCTGTGGGTGCTGCGTACCAGCTGTTCACTGCTGTCTCGCCTTCCCTCTTGCCAGTTCTGCGTGGGAGGCGCGGGAGTTTT…
chr7	7680464	7680467	0	0	0	chr7	union.pl_Kaiso_rep1_GM_signifpeaks.gff_Kaiso_rep2_GM_signifpeaks.gff	7680240	7680659	48	+	.	Kaiso_rep2_GM_signifpeaks.gff_7680240_height:50	GAGTCCGGAAGTGGAGATTGGCTGCTTAGTGACGCGCGGCGTCCCGGAAGTTGACAGATACAGGGCGAGAGGCAGTGGAGGCGGGACTTGGATAGGGGCGGAACCTGAGACTACCTTTCTGCGATCACAGGATTCCCGGCGGTGACTTGACCCCGGAAGTGGGGTGTGAAGCTCCGGTGCTGGTGCGGCGGGGGACTGCGGGGCCAGCCTCAGGTACCTCGTCTCGCGGGAGGCGCCGCAACCTTACTGTTTCCCCATTCTTCCCGCGAACAGAGTCAAAAGAGCTAGGCGGGAGTCGGCACTAGCTGCTGCCGCGGTGCTGTGGGTGCTGCGTACCAGCTGTTCACTGCTGTCTCGCCTTCCCTCTTGCCAGTTCTGCGTGGGAGGCGCGGGAGTTTT…
chr7	7680504	7680507	.	.	#DIV/0!	chr7	union.pl_Kaiso_rep1_GM_signifpeaks.gff_Kaiso_rep2_GM_signifpeaks.gff	7680240	7680659	48	+	.	Kaiso_rep2_GM_signifpeaks.gff_7680240_height:50	GAGTCCGGAAGTGGAGATTGGCTGCTTAGTGACGCGCGGCGTCCCGGAAGTTGACAGATACAGGGCGAGAGGCAGTGGAGGCGGGACTTGGATAGGGGCGGAACCTGAGACTACCTTTCTGCGATCACAGGATTCCCGGCGGTGACTTGACCCCGGAAGTGGGGTGTGAAGCTCCGGTGCTGGTGCGGCGGGGGACTGCGGGGCCAGCCTCAGGTACCTCGTCTCGCGGGAGGCGCCGCAACCTTACTGTTTCCCCATTCTTCCCGCGAACAGAGTCAAAAGAGCTAGGCGGGAGTCGGCACTAGCTGCTGCCGCGGTGCTGTGGGTGCTGCGTACCAGCTGTTCACTGCTGTCTCGCCTTCCCTCTTGCCAGTTCTGCGTGGGAGGCGCGGGAGTTTT…
chr7	7680552	7680555	0	0.75	0.375	chr7	union.pl_Kaiso_rep1_GM_signifpeaks.gff_Kaiso_rep2_GM_signifpeaks.gff	7680240	7680659	48	+	.	Kaiso_rep2_GM_signifpeaks.gff_7680240_height:50	GAGTCCGGAAGTGGAGATTGGCTGCTTAGTGACGCGCGGCGTCCCGGAAGTTGACAGATACAGGGCGAGAGGCAGTGGAGGCGGGACTTGGATAGGGGCGGAACCTGAGACTACCTTTCTGCGATCACAGGATTCCCGGCGGTGACTTGACCCCGGAAGTGGGGTGTGAAGCTCCGGTGCTGGTGCGGCGGGGGACTGCGGGGCCAGCCTCAGGTACCTCGTCTCGCGGGAGGCGCCGCAACCTTACTGTTTCCCCATTCTTCCCGCGAACAGAGTCAAAAGAGCTAGGCGGGAGTCGGCACTAGCTGCTGCCGCGGTGCTGTGGGTGCTGCGTACCAGCTGTTCACTGCTGTCTCGCCTTCCCTCTTGCCAGTTCTGCGTGGGAGGCGCGGGAGTTTT…
chr7	7680627	7680630	0	0	0	chr7	union.pl_Kaiso_rep1_GM_signifpeaks.gff_Kaiso_rep2_GM_signifpeaks.gff	7680240	7680659	48	+	.	Kaiso_rep2_GM_signifpeaks.gff_7680240_height:50	GAGTCCGGAAGTGGAGATTGGCTGCTTAGTGACGCGCGGCGTCCCGGAAGTTGACAGATACAGGGCGAGAGGCAGTGGAGGCGGGACTTGGATAGGGGCGGAACCTGAGACTACCTTTCTGCGATCACAGGATTCCCGGCGGTGACTTGACCCCGGAAGTGGGGTGTGAAGCTCCGGTGCTGGTGCGGCGGGGGACTGCGGGGCCAGCCTCAGGTACCTCGTCTCGCGGGAGGCGCCGCAACCTTACTGTTTCCCCATTCTTCCCGCGAACAGAGTCAAAAGAGCTAGGCGGGAGTCGGCACTAGCTGCTGCCGCGGTGCTGTGGGTGCTGCGTACCAGCTGTTCACTGCTGTCTCGCCTTCCCTCTTGCCAGTTCTGCGTGGGAGGCGCGGGAGTTTT…
chr7	23571691	23571694	0	0	0	chr7	union.pl_Kaiso_rep1_GM_signifpeaks.gff_Kaiso_rep2_GM_signifpeaks.gff	23571480	23571899	54	+	.	Kaiso_rep2_GM_signifpeaks.gff_23571480_height:55	AGTCTCGGCTCGAGGGCCGATGGCCTAATTAACCCGCTGACTGGACCGTGGGGAAGAGGAAAGAGTCGGCAACCACAGCCGCTCCACTCCACTCCCACTCGGTCGCAGGCTCCAGCAAAATGGCGCCGGCGCCGCCAGAAATCTCCTGGCCTCCTCAGAGCACGACGTAAAGGGGGCGGGCGTCTCTGTGACGTCACGAGGCTCCACCTCCCGCGAGGCTTTGTGTCGGCTGGGCCTGGAGCGAGGGTGGAGGTTGGCGGGCGGCCTGCGCTCTCAACCTGGGCGCCTTGGAATCGCGGTCCCGTGCTGTCCTCCAAACTTCAGACTCACCTCGGACGCGTCAACCTCTTTGAAGACTTTTCAGTCGCCAGATGAGCCTTATATGACCTTAGCCCCTTT…
chr7	23571774	23571777	0	0	0	chr7	union.pl_Kaiso_rep1_GM_signifpeaks.gff_Kaiso_rep2_GM_signifpeaks.gff	23571480	23571899	54	+	.	Kaiso_rep2_GM_signifpeaks.gff_23571480_height:55	AGTCTCGGCTCGAGGGCCGATGGCCTAATTAACCCGCTGACTGGACCGTGGGGAAGAGGAAAGAGTCGGCAACCACAGCCGCTCCACTCCACTCCCACTCGGTCGCAGGCTCCAGCAAAATGGCGCCGGCGCCGCCAGAAATCTCCTGGCCTCCTCAGAGCACGACGTAAAGGGGGCGGGCGTCTCTGTGACGTCACGAGGCTCCACCTCCCGCGAGGCTTTGTGTCGGCTGGGCCTGGAGCGAGGGTGGAGGTTGGCGGGCGGCCTGCGCTCTCAACCTGGGCGCCTTGGAATCGCGGTCCCGTGCTGTCCTCCAAACTTCAGACTCACCTCGGACGCGTCAACCTCTTTGAAGACTTTTCAGTCGCCAGATGAGCCTTATATGACCTTAGCCCCTTT…
chr7	23571816	23571819	4	0	2	chr7	union.pl_Kaiso_rep1_GM_signifpeaks.gff_Kaiso_rep2_GM_signifpeaks.gff	23571480	23571899	54	+	.	Kaiso_rep2_GM_signifpeaks.gff_23571480_height:55	AGTCTCGGCTCGAGGGCCGATGGCCTAATTAACCCGCTGACTGGACCGTGGGGAAGAGGAAAGAGTCGGCAACCACAGCCGCTCCACTCCACTCCCACTCGGTCGCAGGCTCCAGCAAAATGGCGCCGGCGCCGCCAGAAATCTCCTGGCCTCCTCAGAGCACGACGTAAAGGGGGCGGGCGTCTCTGTGACGTCACGAGGCTCCACCTCCCGCGAGGCTTTGTGTCGGCTGGGCCTGGAGCGAGGGTGGAGGTTGGCGGGCGGCCTGCGCTCTCAACCTGGGCGCCTTGGAATCGCGGTCCCGTGCTGTCCTCCAAACTTCAGACTCACCTCGGACGCGTCAACCTCTTTGAAGACTTTTCAGTCGCCAGATGAGCCTTATATGACCTTAGCCCCTTT…
chr7	35734520	35734523	.	0	0	chr7	union.pl_Kaiso_rep1_GM_signifpeaks.gff_Kaiso_rep2_GM_signifpeaks.gff	35734470	35734709	23	+	.	Kaiso_rep2_GM_signifpeaks.gff_35734440_height:26	CCACACCGTCCGGCCAGGCGTTTTCCGTGGCAGCCGCTCCCTTCCTGCTGCGCGGCGACCGGCACGGCCCAGCCCCGGGTCTCGCGAGGAGGCGCGGGTGAAAGGGAGAGAAGCTGACCGAAGGCGCGGCCCGGCTCTCCGCCTGACCCCTCAGTCTGGACAGCGCAGGGTGGCGGCAAGGCAGGGCTGGGCCGGGGGCGGCCCAGGCGACTACAGGTAGCAGGAGGGCGGGGACGAGAG
chr7	35734552	35734555	0.421642	0.425373	0.423507	chr7	union.pl_Kaiso_rep1_GM_signifpeaks.gff_Kaiso_rep2_GM_signifpeaks.gff	35734470	35734709	23	+	.	Kaiso_rep2_GM_signifpeaks.gff_35734440_height:26	CCACACCGTCCGGCCAGGCGTTTTCCGTGGCAGCCGCTCCCTTCCTGCTGCGCGGCGACCGGCACGGCCCAGCCCCGGGTCTCGCGAGGAGGCGCGGGTGAAAGGGAGAGAAGCTGACCGAAGGCGCGGCCCGGCTCTCCGCCTGACCCCTCAGTCTGGACAGCGCAGGGTGGCGGCAAGGCAGGGCTGGGCCGGGGGCGGCCCAGGCGACTACAGGTAGCAGGAGGGCGGGGACGAGAG
chr7	35734562	35734565	0.578358	0.00373134	0.291045	chr7	union.pl_Kaiso_rep1_GM_signifpeaks.gff_Kaiso_rep2_GM_signifpeaks.gff	35734470	35734709	23	+	.	Kaiso_rep2_GM_signifpeaks.gff_35734440_height:26	CCACACCGTCCGGCCAGGCGTTTTCCGTGGCAGCCGCTCCCTTCCTGCTGCGCGGCGACCGGCACGGCCCAGCCCCGGGTCTCGCGAGGAGGCGCGGGTGAAAGGGAGAGAAGCTGACCGAAGGCGCGGCCCGGCTCTCCGCCTGACCCCTCAGTCTGGACAGCGCAGGGTGGCGGCAAGGCAGGGCTGGGCCGGGGGCGGCCCAGGCGACTACAGGTAGCAGGAGGGCGGGGACGAGAG
chr7	35734594	35734597	0	5.5	2.75	chr7	union.pl_Kaiso_rep1_GM_signifpeaks.gff_Kaiso_rep2_GM_signifpeaks.gff	35734470	35734709	23	+	.	Kaiso_rep2_GM_signifpeaks.gff_35734440_height:26	CCACACCGTCCGGCCAGGCGTTTTCCGTGGCAGCCGCTCCCTTCCTGCTGCGCGGCGACCGGCACGGCCCAGCCCCGGGTCTCGCGAGGAGGCGCGGGTGAAAGGGAGAGAAGCTGACCGAAGGCGCGGCCCGGCTCTCCGCCTGACCCCTCAGTCTGGACAGCGCAGGGTGGCGGCAAGGCAGGGCTGGGCCGGGGGCGGCCCAGGCGACTACAGGTAGCAGGAGGGCGGGGACGAGAG
chr7	35840408	35840411	0	0	0	chr7	union.pl_Kaiso_rep1_GM_signifpeaks.gff_Kaiso_rep2_GM_signifpeaks.gff	35840370	35840879	153	+	.	Kaiso_rep2_GM_signifpeaks.gff_35840010_height:135	CTTTTCAGCGTTCCCAGGATTTTCTCCAACAAATGTAACGCGGTTAACCTTAGAAGCAGTGTTGAAGAAACACGCAAAGAGGCCTGAGTATCCATGACCTCAGTGGTGCGAAACCCGGCCAACTTAAACATGGCGGCTAAACCCGAACAGCAAAACGTTGCTGACGCCAATGAAGTCATGCTCGAAATGGAGCGAGGCGGCGGAGCTGGGGAGGCGGTAATCTCGCGAGATGGAAGCCAGCCTCCGCTAGGCCCGGAAGCCTCGTCTGAGGGGGCGGGGGACGGAGGAGGGAGCGGGAGTCGAGCGAGAGCCTGTGGAGGAGTCCGCCTGCTGTAGCGTGCGTAAGCAAGGCAGCTACGCCGGGCGGCTACGCTGCGGAATCGGCGTAGGCGCCTTTGG…
chr7	35840593	35840596	0	0	0	chr7	union.pl_Kaiso_rep1_GM_signifpeaks.gff_Kaiso_rep2_GM_signifpeaks.gff	35840370	35840879	153	+	.	Kaiso_rep2_GM_signifpeaks.gff_35840010_height:135	CTTTTCAGCGTTCCCAGGATTTTCTCCAACAAATGTAACGCGGTTAACCTTAGAAGCAGTGTTGAAGAAACACGCAAAGAGGCCTGAGTATCCATGACCTCAGTGGTGCGAAACCCGGCCAACTTAAACATGGCGGCTAAACCCGAACAGCAAAACGTTGCTGACGCCAATGAAGTCATGCTCGAAATGGAGCGAGGCGGCGGAGCTGGGGAGGCGGTAATCTCGCGAGATGGAAGCCAGCCTCCGCTAGGCCCGGAAGCCTCGTCTGAGGGGGCGGGGGACGGAGGAGGGAGCGGGAGTCGAGCGAGAGCCTGTGGAGGAGTCCGCCTGCTGTAGCGTGCGTAAGCAAGGCAGCTACGCCGGGCGGCTACGCTGCGGAATCGGCGTAGGCGCCTTTGG…
chr7	35840802	35840805	0	0	0	chr7	union.pl_Kaiso_rep1_GM_signifpeaks.gff_Kaiso_rep2_GM_signifpeaks.gff	35840370	35840879	153	+	.	Kaiso_rep2_GM_signifpeaks.gff_35840010_height:135	CTTTTCAGCGTTCCCAGGATTTTCTCCAACAAATGTAACGCGGTTAACCTTAGAAGCAGTGTTGAAGAAACACGCAAAGAGGCCTGAGTATCCATGACCTCAGTGGTGCGAAACCCGGCCAACTTAAACATGGCGGCTAAACCCGAACAGCAAAACGTTGCTGACGCCAATGAAGTCATGCTCGAAATGGAGCGAGGCGGCGGAGCTGGGGAGGCGGTAATCTCGCGAGATGGAAGCCAGCCTCCGCTAGGCCCGGAAGCCTCGTCTGAGGGGGCGGGGGACGGAGGAGGGAGCGGGAGTCGAGCGAGAGCCTGTGGAGGAGTCCGCCTGCTGTAGCGTGCGTAAGCAAGGCAGCTACGCCGGGCGGCTACGCTGCGGAATCGGCGTAGGCGCCTTTGG…
chr7	44613426	44613429	0	0	0	chr7	union.pl_Kaiso_rep1_GM_signifpeaks.gff_Kaiso_rep2_GM_signifpeaks.gff	44613420	44613719	56	+	.	Kaiso_rep2_GM_signifpeaks.gff_44613420_height:27	AGCCCTCGCGTGTACCTGAAGGAGCCGGGGATCGAGGCCCATGTGTTCGAAGCCCAGTGCTTCAGAGTCCTCCATGGCGCTGCTCAGTAGCGCAGCACGCACGCGCTGCAGGAAAAACGCCACCGACGCGAGCGGGAGCAAAGCAACAACCAATCGGCTTCGGAGACGAAGTCACTTCCCGGAAGTGCTGGCGGCCTAGGCTTCCGGTACTCGGACGGAGCTCTGCGACTGCGCAGTCCCTAGGACTGGGTCTAGTAGGAGGCGGTGGAGCGGCCGTGCTGGGGTCGACGGGGTACTTTG
chr7	44613521	44613524	.	.	#DIV/0!	chr7	union.pl_Kaiso_rep1_GM_signifpeaks.gff_Kaiso_rep2_GM_signifpeaks.gff	44613420	44613719	56	+	.	Kaiso_rep2_GM_signifpeaks.gff_44613420_height:27	AGCCCTCGCGTGTACCTGAAGGAGCCGGGGATCGAGGCCCATGTGTTCGAAGCCCAGTGCTTCAGAGTCCTCCATGGCGCTGCTCAGTAGCGCAGCACGCACGCGCTGCAGGAAAAACGCCACCGACGCGAGCGGGAGCAAAGCAACAACCAATCGGCTTCGGAGACGAAGTCACTTCCCGGAAGTGCTGGCGGCCTAGGCTTCCGGTACTCGGACGGAGCTCTGCGACTGCGCAGTCCCTAGGACTGGGTCTAGTAGGAGGCGGTGGAGCGGCCGTGCTGGGGTCGACGGGGTACTTTG
chr7	44613546	44613549	.	0	0	chr7	union.pl_Kaiso_rep1_GM_signifpeaks.gff_Kaiso_rep2_GM_signifpeaks.gff	44613420	44613719	56	+	.	Kaiso_rep2_GM_signifpeaks.gff_44613420_height:27	AGCCCTCGCGTGTACCTGAAGGAGCCGGGGATCGAGGCCCATGTGTTCGAAGCCCAGTGCTTCAGAGTCCTCCATGGCGCTGCTCAGTAGCGCAGCACGCACGCGCTGCAGGAAAAACGCCACCGACGCGAGCGGGAGCAAAGCAACAACCAATCGGCTTCGGAGACGAAGTCACTTCCCGGAAGTGCTGGCGGCCTAGGCTTCCGGTACTCGGACGGAGCTCTGCGACTGCGCAGTCCCTAGGACTGGGTCTAGTAGGAGGCGGTGGAGCGGCCGTGCTGGGGTCGACGGGGTACTTTG
chr7	45039404	45039407	.	.	#DIV/0!	chr7	union.pl_Kaiso_rep1_GM_signifpeaks.gff_Kaiso_rep2_GM_signifpeaks.gff	45039360	45039569	30	+	.	Kaiso_rep2_GM_signifpeaks.gff_45039360_height:22	CCGCCGTAAAGATGGCGGCAAATTGAAAAAGTTGGAGCTgctcccgcgcgcgctcccgcgcgcgctGAGTGGGCGGAGCGAACAGGGGGCTGGACAGGTGCGTTCTCGCGGCCGTGCAGAAGCGAAGTAGGGGTAGGAGCGTTTCCGGCTCTCCTGAAGGACGCGGGGCGGGGTGGGGGTGGTGCAAGGCAGGCGCGTTCTCGGCCGTCC
chr7	45039406	45039409	.	.	#DIV/0!	chr7	union.pl_Kaiso_rep1_GM_signifpeaks.gff_Kaiso_rep2_GM_signifpeaks.gff	45039360	45039569	30	+	.	Kaiso_rep2_GM_signifpeaks.gff_45039360_height:22	CCGCCGTAAAGATGGCGGCAAATTGAAAAAGTTGGAGCTgctcccgcgcgcgctcccgcgcgcgctGAGTGGGCGGAGCGAACAGGGGGCTGGACAGGTGCGTTCTCGCGGCCGTGCAGAAGCGAAGTAGGGGTAGGAGCGTTTCCGGCTCTCCTGAAGGACGCGGGGCGGGGTGGGGGTGGTGCAAGGCAGGCGCGTTCTCGGCCGTCC
chr7	45039408	45039411	.	.	#DIV/0!	chr7	union.pl_Kaiso_rep1_GM_signifpeaks.gff_Kaiso_rep2_GM_signifpeaks.gff	45039360	45039569	30	+	.	Kaiso_rep2_GM_signifpeaks.gff_45039360_height:22	CCGCCGTAAAGATGGCGGCAAATTGAAAAAGTTGGAGCTgctcccgcgcgcgctcccgcgcgcgctGAGTGGGCGGAGCGAACAGGGGGCTGGACAGGTGCGTTCTCGCGGCCGTGCAGAAGCGAAGTAGGGGTAGGAGCGTTTCCGGCTCTCCTGAAGGACGCGGGGCGGGGTGGGGGTGGTGCAAGGCAGGCGCGTTCTCGGCCGTCC
chr7	45039416	45039419	.	.	#DIV/0!	chr7	union.pl_Kaiso_rep1_GM_signifpeaks.gff_Kaiso_rep2_GM_signifpeaks.gff	45039360	45039569	30	+	.	Kaiso_rep2_GM_signifpeaks.gff_45039360_height:22	CCGCCGTAAAGATGGCGGCAAATTGAAAAAGTTGGAGCTgctcccgcgcgcgctcccgcgcgcgctGAGTGGGCGGAGCGAACAGGGGGCTGGACAGGTGCGTTCTCGCGGCCGTGCAGAAGCGAAGTAGGGGTAGGAGCGTTTCCGGCTCTCCTGAAGGACGCGGGGCGGGGTGGGGGTGGTGCAAGGCAGGCGCGTTCTCGGCCGTCC
chr7	45039418	45039421	.	.	#DIV/0!	chr7	union.pl_Kaiso_rep1_GM_signifpeaks.gff_Kaiso_rep2_GM_signifpeaks.gff	45039360	45039569	30	+	.	Kaiso_rep2_GM_signifpeaks.gff_45039360_height:22	CCGCCGTAAAGATGGCGGCAAATTGAAAAAGTTGGAGCTgctcccgcgcgcgctcccgcgcgcgctGAGTGGGCGGAGCGAACAGGGGGCTGGACAGGTGCGTTCTCGCGGCCGTGCAGAAGCGAAGTAGGGGTAGGAGCGTTTCCGGCTCTCCTGAAGGACGCGGGGCGGGGTGGGGGTGGTGCAAGGCAGGCGCGTTCTCGGCCGTCC
chr7	45039420	45039423	.	.	#DIV/0!	chr7	union.pl_Kaiso_rep1_GM_signifpeaks.gff_Kaiso_rep2_GM_signifpeaks.gff	45039360	45039569	30	+	.	Kaiso_rep2_GM_signifpeaks.gff_45039360_height:22	CCGCCGTAAAGATGGCGGCAAATTGAAAAAGTTGGAGCTgctcccgcgcgcgctcccgcgcgcgctGAGTGGGCGGAGCGAACAGGGGGCTGGACAGGTGCGTTCTCGCGGCCGTGCAGAAGCGAAGTAGGGGTAGGAGCGTTTCCGGCTCTCCTGAAGGACGCGGGGCGGGGTGGGGGTGGTGCAAGGCAGGCGCGTTCTCGGCCGTCC
chr7	45039466	45039469	0	0	0	chr7	union.pl_Kaiso_rep1_GM_signifpeaks.gff_Kaiso_rep2_GM_signifpeaks.gff	45039360	45039569	30	+	.	Kaiso_rep2_GM_signifpeaks.gff_45039360_height:22	CCGCCGTAAAGATGGCGGCAAATTGAAAAAGTTGGAGCTgctcccgcgcgcgctcccgcgcgcgctGAGTGGGCGGAGCGAACAGGGGGCTGGACAGGTGCGTTCTCGCGGCCGTGCAGAAGCGAAGTAGGGGTAGGAGCGTTTCCGGCTCTCCTGAAGGACGCGGGGCGGGGTGGGGGTGGTGCAAGGCAGGCGCGTTCTCGGCCGTCC
chr7	45039521	45039524	.	.	#DIV/0!	chr7	union.pl_Kaiso_rep1_GM_signifpeaks.gff_Kaiso_rep2_GM_signifpeaks.gff	45039360	45039569	30	+	.	Kaiso_rep2_GM_signifpeaks.gff_45039360_height:22	CCGCCGTAAAGATGGCGGCAAATTGAAAAAGTTGGAGCTgctcccgcgcgcgctcccgcgcgcgctGAGTGGGCGGAGCGAACAGGGGGCTGGACAGGTGCGTTCTCGCGGCCGTGCAGAAGCGAAGTAGGGGTAGGAGCGTTTCCGGCTCTCCTGAAGGACGCGGGGCGGGGTGGGGGTGGTGCAAGGCAGGCGCGTTCTCGGCCGTCC
chr7	45039553	45039556	.	.	#DIV/0!	chr7	union.pl_Kaiso_rep1_GM_signifpeaks.gff_Kaiso_rep2_GM_signifpeaks.gff	45039360	45039569	30	+	.	Kaiso_rep2_GM_signifpeaks.gff_45039360_height:22	CCGCCGTAAAGATGGCGGCAAATTGAAAAAGTTGGAGCTgctcccgcgcgcgctcccgcgcgcgctGAGTGGGCGGAGCGAACAGGGGGCTGGACAGGTGCGTTCTCGCGGCCGTGCAGAAGCGAAGTAGGGGTAGGAGCGTTTCCGGCTCTCCTGAAGGACGCGGGGCGGGGTGGGGGTGGTGCAAGGCAGGCGCGTTCTCGGCCGTCC
chr7	56119079	56119082	0	0.433333	0.216667	chr7	union.pl_Kaiso_rep1_GM_signifpeaks.gff_Kaiso_rep2_GM_signifpeaks.gff	56118990	56119319	39	+	.	Kaiso_rep2_GM_signifpeaks.gff_56118990_height:32	TATCCAGCACTTTCTACCTTGCATTCTATCTTCATCTTCGCTAGGCCTCACAGCACCGCATGATTCCGGGGGAGGGTGCTTATCAGACTCGCGTGTGGCCCCACGGCACCTAGGGCACCGTCGAGCACACGGTCCGGGAAGCTCCAATGAAACGGAACAAACCGCGAGATCAGGGGAGGTAGGAGGCCCACCCTACGCCCTGCCCCCGCGGAGCACAAGCCCCGCCTGCGTCCCGAGCTCCCGGGTCCGCAAAGCTGGGCCCCAAAGAGCTCCAACGCCGGAACCAAGGAGCACGGAATGCCGGGAACAAGCTCCTCCCGTGCGCGATGA
chr7	56119152	56119155	0	0	0	chr7	union.pl_Kaiso_rep1_GM_signifpeaks.gff_Kaiso_rep2_GM_signifpeaks.gff	56118990	56119319	39	+	.	Kaiso_rep2_GM_signifpeaks.gff_56118990_height:32	TATCCAGCACTTTCTACCTTGCATTCTATCTTCATCTTCGCTAGGCCTCACAGCACCGCATGATTCCGGGGGAGGGTGCTTATCAGACTCGCGTGTGGCCCCACGGCACCTAGGGCACCGTCGAGCACACGGTCCGGGAAGCTCCAATGAAACGGAACAAACCGCGAGATCAGGGGAGGTAGGAGGCCCACCCTACGCCCTGCCCCCGCGGAGCACAAGCCCCGCCTGCGTCCCGAGCTCCCGGGTCCGCAAAGCTGGGCCCCAAAGAGCTCCAACGCCGGAACCAAGGAGCACGGAATGCCGGGAACAAGCTCCTCCCGTGCGCGATGA
chr7	56119196	56119199	.	.	#DIV/0!	chr7	union.pl_Kaiso_rep1_GM_signifpeaks.gff_Kaiso_rep2_GM_signifpeaks.gff	56118990	56119319	39	+	.	Kaiso_rep2_GM_signifpeaks.gff_56118990_height:32	TATCCAGCACTTTCTACCTTGCATTCTATCTTCATCTTCGCTAGGCCTCACAGCACCGCATGATTCCGGGGGAGGGTGCTTATCAGACTCGCGTGTGGCCCCACGGCACCTAGGGCACCGTCGAGCACACGGTCCGGGAAGCTCCAATGAAACGGAACAAACCGCGAGATCAGGGGAGGTAGGAGGCCCACCCTACGCCCTGCCCCCGCGGAGCACAAGCCCCGCCTGCGTCCCGAGCTCCCGGGTCCGCAAAGCTGGGCCCCAAAGAGCTCCAACGCCGGAACCAAGGAGCACGGAATGCCGGGAACAAGCTCCTCCCGTGCGCGATGA
chr7	56119312	56119315	0	0	0	chr7	union.pl_Kaiso_rep1_GM_signifpeaks.gff_Kaiso_rep2_GM_signifpeaks.gff	56118990	56119319	39	+	.	Kaiso_rep2_GM_signifpeaks.gff_56118990_height:32	TATCCAGCACTTTCTACCTTGCATTCTATCTTCATCTTCGCTAGGCCTCACAGCACCGCATGATTCCGGGGGAGGGTGCTTATCAGACTCGCGTGTGGCCCCACGGCACCTAGGGCACCGTCGAGCACACGGTCCGGGAAGCTCCAATGAAACGGAACAAACCGCGAGATCAGGGGAGGTAGGAGGCCCACCCTACGCCCTGCCCCCGCGGAGCACAAGCCCCGCCTGCGTCCCGAGCTCCCGGGTCCGCAAAGCTGGGCCCCAAAGAGCTCCAACGCCGGAACCAAGGAGCACGGAATGCCGGGAACAAGCTCCTCCCGTGCGCGATGA
chr7	65447217	65447220	.	.	#DIV/0!	chr7	union.pl_Kaiso_rep1_GM_signifpeaks.gff_Kaiso_rep2_GM_signifpeaks.gff	65447160	65447399	18	+	.	Kaiso_rep2_GM_signifpeaks.gff_65447160_height:18	CCCCGGGCCATGCTTCCCGGTCCCCCGCTCGGCCACCGTCTGCGGCGCTAAGAAAAGCGCGGGAGGTGCCCGTAGGGCGGGTCGCGTGACGCGCCGGTGTCGTGATGCGCCTGAAGCCATCCGCGCCATCTTGGTTGAGGACGAGTGCCAGGCCTGGAGGGGCGGGGCCGGGCGCTGCCCGGTAGGGCTTGTGGCTGGAACCCCAGGCTAGGCCTTTGGGGAAACGGGACCCTCACCCTC
chr7	65447242	65447245	0.0377358	0	0.0188679	chr7	union.pl_Kaiso_rep1_GM_signifpeaks.gff_Kaiso_rep2_GM_signifpeaks.gff	65447160	65447399	18	+	.	Kaiso_rep2_GM_signifpeaks.gff_65447160_height:18	CCCCGGGCCATGCTTCCCGGTCCCCCGCTCGGCCACCGTCTGCGGCGCTAAGAAAAGCGCGGGAGGTGCCCGTAGGGCGGGTCGCGTGACGCGCCGGTGTCGTGATGCGCCTGAAGCCATCCGCGCCATCTTGGTTGAGGACGAGTGCCAGGCCTGGAGGGGCGGGGCCGGGCGCTGCCCGGTAGGGCTTGTGGCTGGAACCCCAGGCTAGGCCTTTGGGGAAACGGGACCCTCACCCTC
chr7	65447249	65447252	0	0	0	chr7	union.pl_Kaiso_rep1_GM_signifpeaks.gff_Kaiso_rep2_GM_signifpeaks.gff	65447160	65447399	18	+	.	Kaiso_rep2_GM_signifpeaks.gff_65447160_height:18	CCCCGGGCCATGCTTCCCGGTCCCCCGCTCGGCCACCGTCTGCGGCGCTAAGAAAAGCGCGGGAGGTGCCCGTAGGGCGGGTCGCGTGACGCGCCGGTGTCGTGATGCGCCTGAAGCCATCCGCGCCATCTTGGTTGAGGACGAGTGCCAGGCCTGGAGGGGCGGGGCCGGGCGCTGCCCGGTAGGGCTTGTGGCTGGAACCCCAGGCTAGGCCTTTGGGGAAACGGGACCCTCACCCTC
chr7	65447281	65447284	0	0.011811	0.00590551	chr7	union.pl_Kaiso_rep1_GM_signifpeaks.gff_Kaiso_rep2_GM_signifpeaks.gff	65447160	65447399	18	+	.	Kaiso_rep2_GM_signifpeaks.gff_65447160_height:18	CCCCGGGCCATGCTTCCCGGTCCCCCGCTCGGCCACCGTCTGCGGCGCTAAGAAAAGCGCGGGAGGTGCCCGTAGGGCGGGTCGCGTGACGCGCCGGTGTCGTGATGCGCCTGAAGCCATCCGCGCCATCTTGGTTGAGGACGAGTGCCAGGCCTGGAGGGGCGGGGCCGGGCGCTGCCCGGTAGGGCTTGTGGCTGGAACCCCAGGCTAGGCCTTTGGGGAAACGGGACCCTCACCCTC
chr7	66385764	66385767	6.36667	0.433333	3.4	chr7	union.pl_Kaiso_rep1_GM_signifpeaks.gff_Kaiso_rep2_GM_signifpeaks.gff	66385740	66386009	65	+	.	Kaiso_rep2_GM_signifpeaks.gff_66385740_height:63	gctgagattacaggcctgagccaccgcgcctggtcCAAAATTACATGTTTATCAGCAGTGATTAATATACAAGCACATCAACAGacacacgcatagcacacacatgagcatgcacacgtgtgcgcactccctacacatctacgcatgcacacacccataccatcacacaccacacacgcgcacacagatgcacatacatgcactcactgcacacaccgttgtacacgatgcacactacaagccacatacacgcactacgcacacacgcac
chr7	66385916	66385919	0	0	0	chr7	union.pl_Kaiso_rep1_GM_signifpeaks.gff_Kaiso_rep2_GM_signifpeaks.gff	66385740	66386009	65	+	.	Kaiso_rep2_GM_signifpeaks.gff_66385740_height:63	gctgagattacaggcctgagccaccgcgcctggtcCAAAATTACATGTTTATCAGCAGTGATTAATATACAAGCACATCAACAGacacacgcatagcacacacatgagcatgcacacgtgtgcgcactccctacacatctacgcatgcacacacccataccatcacacaccacacacgcgcacacagatgcacatacatgcactcactgcacacaccgttgtacacgatgcacactacaagccacatacacgcactacgcacacacgcac
chr7	66461872	66461875	0	0	0	chr7	union.pl_Kaiso_rep1_GM_signifpeaks.gff_Kaiso_rep2_GM_signifpeaks.gff	66461790	66462089	38	+	.	Kaiso_rep2_GM_signifpeaks.gff_66461790_height:33	TCTTCGTCCTCTGAACCAATCAGGACCGGCCTGGCAGTGTCATGGCTGCCCACAGGTCTGCAGGCACTCGGTACGCCGCTAACGCGGCGAGGTAGCTCGGTGCGTCTCGCGGTACCAGTGCGAATCATCGGGCTATCCAGGTCCGAGATCCTAGTCTCCTGTCGGCTCTGAGGAGGATGGGTAAGGGCACTCGGCGGGCAAGGACCCTGGGGCGGCAGGGGAGGTAAACGTTTTACTGAGACCCTCTCCGGGCGGAGTGGCGTCCTCGGTCCCTTTCCTTCGGAGACTGTTGCACTTGAC
chr7	66461897	66461900	0	0	0	chr7	union.pl_Kaiso_rep1_GM_signifpeaks.gff_Kaiso_rep2_GM_signifpeaks.gff	66461790	66462089	38	+	.	Kaiso_rep2_GM_signifpeaks.gff_66461790_height:33	TCTTCGTCCTCTGAACCAATCAGGACCGGCCTGGCAGTGTCATGGCTGCCCACAGGTCTGCAGGCACTCGGTACGCCGCTAACGCGGCGAGGTAGCTCGGTGCGTCTCGCGGTACCAGTGCGAATCATCGGGCTATCCAGGTCCGAGATCCTAGTCTCCTGTCGGCTCTGAGGAGGATGGGTAAGGGCACTCGGCGGGCAAGGACCCTGGGGCGGCAGGGGAGGTAAACGTTTTACTGAGACCCTCTCCGGGCGGAGTGGCGTCCTCGGTCCCTTTCCTTCGGAGACTGTTGCACTTGAC
chr7	75677350	75677353	.	.	#DIV/0!	chr7	union.pl_Kaiso_rep1_GM_signifpeaks.gff_Kaiso_rep2_GM_signifpeaks.gff	75677100	75677579	198	+	.	Kaiso_rep2_GM_signifpeaks.gff_75677100_height:182	CCCTGTCGGAGCCTCTGCCTGGGGCCCCACCTGGAAAAATGGCTCCTCTAAGGCGCTTCCAGCCTAAAGCCCGTCCTCTTCCACCTCTTGGGTGCAGACTGGCCCTCCCACTCCGACCGCAGGTCCCCCACCGGCCACACAGACGGCTACGCTAGAACCCAGCCAAACACCGGGGTTGCCAGGATGGTCCCACAGCTTTCCTTTCCGACTCCCGGAAGTGGCCGTGATCTCACGAGATCCCGGAGGCGAGCGCGACCGGAAGTCCGGTCACTCTCGCGAGGCCCCAGAGAGCAGGCGCTGGGCAGTGTGGAGGTCGTTGGAGTCACTTCCCCGTCACCAGCTCCTGTGCCTGCCAGTCGGTGCCCCTCCCGCTCCAGCCATGCTCTCCGCCCTCGCCCG…
chr7	75677374	75677377	0	0	0	chr7	union.pl_Kaiso_rep1_GM_signifpeaks.gff_Kaiso_rep2_GM_signifpeaks.gff	75677100	75677579	198	+	.	Kaiso_rep2_GM_signifpeaks.gff_75677100_height:182	CCCTGTCGGAGCCTCTGCCTGGGGCCCCACCTGGAAAAATGGCTCCTCTAAGGCGCTTCCAGCCTAAAGCCCGTCCTCTTCCACCTCTTGGGTGCAGACTGGCCCTCCCACTCCGACCGCAGGTCCCCCACCGGCCACACAGACGGCTACGCTAGAACCCAGCCAAACACCGGGGTTGCCAGGATGGTCCCACAGCTTTCCTTTCCGACTCCCGGAAGTGGCCGTGATCTCACGAGATCCCGGAGGCGAGCGCGACCGGAAGTCCGGTCACTCTCGCGAGGCCCCAGAGAGCAGGCGCTGGGCAGTGTGGAGGTCGTTGGAGTCACTTCCCCGTCACCAGCTCCTGTGCCTGCCAGTCGGTGCCCCTCCCGCTCCAGCCATGCTCTCCGCCCTCGCCCG…
chr7	91764007	91764010	0.0037037	0.485185	0.244444	chr7	union.pl_Kaiso_rep1_GM_signifpeaks.gff_Kaiso_rep2_GM_signifpeaks.gff	91763940	91764269	39	+	.	Kaiso_rep2_GM_signifpeaks.gff_91763880_height:42	CGCCTGTGGCACAGTGGTACGGGGCCGGAAGATAACTTACCTGAAGAGGCGATCAATCCCTGAGAATCGCGGGCGACCCGTTTTTTGTGTGCCCGGGTGCGGGGTGCCGGGACACGGCGTTGAAGGCGCTGAGCGGAGGGATCTCAGGGCGAGCTCGAGCGGCGACGGCGCGCTCTGTGATTGCACCGCGAGCGCCTGAGGTGATCTCGGCCTACATCGCGTCAGCGGGGCCTTGGGCGTGAGCACCGCCCCCTGTCCGGACGCAGGGTACTGGGGCACCTCGAACTGTGGCACCTCACCCTTCTCCGGGGCCACGTCTTGGGGACTCCG
chr7	91764108	91764111	0	0	0	chr7	union.pl_Kaiso_rep1_GM_signifpeaks.gff_Kaiso_rep2_GM_signifpeaks.gff	91763940	91764269	39	+	.	Kaiso_rep2_GM_signifpeaks.gff_91763880_height:42	CGCCTGTGGCACAGTGGTACGGGGCCGGAAGATAACTTACCTGAAGAGGCGATCAATCCCTGAGAATCGCGGGCGACCCGTTTTTTGTGTGCCCGGGTGCGGGGTGCCGGGACACGGCGTTGAAGGCGCTGAGCGGAGGGATCTCAGGGCGAGCTCGAGCGGCGACGGCGCGCTCTGTGATTGCACCGCGAGCGCCTGAGGTGATCTCGGCCTACATCGCGTCAGCGGGGCCTTGGGCGTGAGCACCGCCCCCTGTCCGGACGCAGGGTACTGGGGCACCTCGAACTGTGGCACCTCACCCTTCTCCGGGGCCACGTCTTGGGGACTCCG
chr7	91764126	91764129	0	0	0	chr7	union.pl_Kaiso_rep1_GM_signifpeaks.gff_Kaiso_rep2_GM_signifpeaks.gff	91763940	91764269	39	+	.	Kaiso_rep2_GM_signifpeaks.gff_91763880_height:42	CGCCTGTGGCACAGTGGTACGGGGCCGGAAGATAACTTACCTGAAGAGGCGATCAATCCCTGAGAATCGCGGGCGACCCGTTTTTTGTGTGCCCGGGTGCGGGGTGCCGGGACACGGCGTTGAAGGCGCTGAGCGGAGGGATCTCAGGGCGAGCTCGAGCGGCGACGGCGCGCTCTGTGATTGCACCGCGAGCGCCTGAGGTGATCTCGGCCTACATCGCGTCAGCGGGGCCTTGGGCGTGAGCACCGCCCCCTGTCCGGACGCAGGGTACTGGGGCACCTCGAACTGTGGCACCTCACCCTTCTCCGGGGCCACGTCTTGGGGACTCCG
chr7	91764157	91764160	.	.	#DIV/0!	chr7	union.pl_Kaiso_rep1_GM_signifpeaks.gff_Kaiso_rep2_GM_signifpeaks.gff	91763940	91764269	39	+	.	Kaiso_rep2_GM_signifpeaks.gff_91763880_height:42	CGCCTGTGGCACAGTGGTACGGGGCCGGAAGATAACTTACCTGAAGAGGCGATCAATCCCTGAGAATCGCGGGCGACCCGTTTTTTGTGTGCCCGGGTGCGGGGTGCCGGGACACGGCGTTGAAGGCGCTGAGCGGAGGGATCTCAGGGCGAGCTCGAGCGGCGACGGCGCGCTCTGTGATTGCACCGCGAGCGCCTGAGGTGATCTCGGCCTACATCGCGTCAGCGGGGCCTTGGGCGTGAGCACCGCCCCCTGTCCGGACGCAGGGTACTGGGGCACCTCGAACTGTGGCACCTCACCCTTCTCCGGGGCCACGTCTTGGGGACTCCG
chr7	99102195	99102198	0	0	0	chr7	union.pl_Kaiso_rep1_GM_signifpeaks.gff_Kaiso_rep2_GM_signifpeaks.gff	99102120	99102359	26	+	.	Kaiso_rep2_GM_signifpeaks.gff_99102120_height:19	CCTCCGCCCACTCCCAGCCTTCCAGCCTTGGCTCCCGAGGACACGACTCCGGGCCCTGCCACCTTCTGATAGGCTCGCGAGACCGAGGCTGCAAAGAGAGCCGCCCCCCATTGGCCAACCGGCGAGTCCCGCGCGCCACCTCCTGGGAGATGTAGTTCCGGGAACAGCTGGCCCCTGCGACTCGCGGGTGTGACGTTGAAGATGTCGGCCTTCTGAGCCGACTGCGGTGGTCAAGAGGTG
chr7	99102249	99102252	0	0	0	chr7	union.pl_Kaiso_rep1_GM_signifpeaks.gff_Kaiso_rep2_GM_signifpeaks.gff	99102120	99102359	26	+	.	Kaiso_rep2_GM_signifpeaks.gff_99102120_height:19	CCTCCGCCCACTCCCAGCCTTCCAGCCTTGGCTCCCGAGGACACGACTCCGGGCCCTGCCACCTTCTGATAGGCTCGCGAGACCGAGGCTGCAAAGAGAGCCGCCCCCCATTGGCCAACCGGCGAGTCCCGCGCGCCACCTCCTGGGAGATGTAGTTCCGGGAACAGCTGGCCCCTGCGACTCGCGGGTGTGACGTTGAAGATGTCGGCCTTCTGAGCCGACTGCGGTGGTCAAGAGGTG
chr7	99102251	99102254	0	0	0	chr7	union.pl_Kaiso_rep1_GM_signifpeaks.gff_Kaiso_rep2_GM_signifpeaks.gff	99102120	99102359	26	+	.	Kaiso_rep2_GM_signifpeaks.gff_99102120_height:19	CCTCCGCCCACTCCCAGCCTTCCAGCCTTGGCTCCCGAGGACACGACTCCGGGCCCTGCCACCTTCTGATAGGCTCGCGAGACCGAGGCTGCAAAGAGAGCCGCCCCCCATTGGCCAACCGGCGAGTCCCGCGCGCCACCTCCTGGGAGATGTAGTTCCGGGAACAGCTGGCCCCTGCGACTCGCGGGTGTGACGTTGAAGATGTCGGCCTTCTGAGCCGACTGCGGTGGTCAAGAGGTG
chr7	99102302	99102305	0	0	0	chr7	union.pl_Kaiso_rep1_GM_signifpeaks.gff_Kaiso_rep2_GM_signifpeaks.gff	99102120	99102359	26	+	.	Kaiso_rep2_GM_signifpeaks.gff_99102120_height:19	CCTCCGCCCACTCCCAGCCTTCCAGCCTTGGCTCCCGAGGACACGACTCCGGGCCCTGCCACCTTCTGATAGGCTCGCGAGACCGAGGCTGCAAAGAGAGCCGCCCCCCATTGGCCAACCGGCGAGTCCCGCGCGCCACCTCCTGGGAGATGTAGTTCCGGGAACAGCTGGCCCCTGCGACTCGCGGGTGTGACGTTGAAGATGTCGGCCTTCTGAGCCGACTGCGGTGGTCAAGAGGTG
chr7	99679230	99679233	0	0	0	chr7	union.pl_Kaiso_rep1_GM_signifpeaks.gff_Kaiso_rep2_GM_signifpeaks.gff	99679200	99679379	15	+	.	Kaiso_rep2_GM_signifpeaks.gff_99679170_height:21	CTTCCCCGGCGACCACAGCCTCCGTCTCACCGCGAGACCCGGGGACGCGTGGACTCACCCTGGGGGCAGGGACGACAGATTTGGGGGACCGGACACGGACCAGGCCCTGTTGGACCCTGTCACAGACCCACACACCGGGGACAGAACAAAGAACGGAAGTTCCCCCTCGTTTCGCTTCCG
chr7	99679245	99679248	0.282609	0.00869565	0.145652	chr7	union.pl_Kaiso_rep1_GM_signifpeaks.gff_Kaiso_rep2_GM_signifpeaks.gff	99679200	99679379	15	+	.	Kaiso_rep2_GM_signifpeaks.gff_99679170_height:21	CTTCCCCGGCGACCACAGCCTCCGTCTCACCGCGAGACCCGGGGACGCGTGGACTCACCCTGGGGGCAGGGACGACAGATTTGGGGGACCGGACACGGACCAGGCCCTGTTGGACCCTGTCACAGACCCACACACCGGGGACAGAACAAAGAACGGAAGTTCCCCCTCGTTTCGCTTCCG
chr7	99775356	99775359	0	0	0	chr7	union.pl_Kaiso_rep1_GM_signifpeaks.gff_Kaiso_rep2_GM_signifpeaks.gff	99775350	99775559	20	+	.	Kaiso_rep2_GM_signifpeaks.gff_99775320_height:25	GCCGCCCGCGTGCCCAAGCCCACGTGAGAGGGCAGGACGCCTGAGAGCTTGAGGCCACACGAGGCTGTGGAGCGGCGTGACTCAAACGTGGCGCGCATCAGCTCGCACACTTCCAAACCTCGCGATAGCTACTGGCCCTGGGCGAGCCGTTGGGATTGCGCTTGCGCACAGCGTGTCTTGTACGTTCCCGCGCTTTTCTGGAATCTTTCG
chr7	99775441	99775444	6.47917	6.47917	6.47917	chr7	union.pl_Kaiso_rep1_GM_signifpeaks.gff_Kaiso_rep2_GM_signifpeaks.gff	99775350	99775559	20	+	.	Kaiso_rep2_GM_signifpeaks.gff_99775320_height:25	GCCGCCCGCGTGCCCAAGCCCACGTGAGAGGGCAGGACGCCTGAGAGCTTGAGGCCACACGAGGCTGTGGAGCGGCGTGACTCAAACGTGGCGCGCATCAGCTCGCACACTTCCAAACCTCGCGATAGCTACTGGCCCTGGGCGAGCCGTTGGGATTGCGCTTGCGCACAGCGTGTCTTGTACGTTCCCGCGCTTTTCTGGAATCTTTCG
chr7	99775470	99775473	12	12	12	chr7	union.pl_Kaiso_rep1_GM_signifpeaks.gff_Kaiso_rep2_GM_signifpeaks.gff	99775350	99775559	20	+	.	Kaiso_rep2_GM_signifpeaks.gff_99775320_height:25	GCCGCCCGCGTGCCCAAGCCCACGTGAGAGGGCAGGACGCCTGAGAGCTTGAGGCCACACGAGGCTGTGGAGCGGCGTGACTCAAACGTGGCGCGCATCAGCTCGCACACTTCCAAACCTCGCGATAGCTACTGGCCCTGGGCGAGCCGTTGGGATTGCGCTTGCGCACAGCGTGTCTTGTACGTTCCCGCGCTTTTCTGGAATCTTTCG
chr7	99775538	99775541	0	0	0	chr7	union.pl_Kaiso_rep1_GM_signifpeaks.gff_Kaiso_rep2_GM_signifpeaks.gff	99775350	99775559	20	+	.	Kaiso_rep2_GM_signifpeaks.gff_99775320_height:25	GCCGCCCGCGTGCCCAAGCCCACGTGAGAGGGCAGGACGCCTGAGAGCTTGAGGCCACACGAGGCTGTGGAGCGGCGTGACTCAAACGTGGCGCGCATCAGCTCGCACACTTCCAAACCTCGCGATAGCTACTGGCCCTGGGCGAGCCGTTGGGATTGCGCTTGCGCACAGCGTGTCTTGTACGTTCCCGCGCTTTTCTGGAATCTTTCG
chr7	100027352	100027355	0	0.630435	0.315217	chr7	union.pl_Kaiso_rep1_GM_signifpeaks.gff_Kaiso_rep2_GM_signifpeaks.gff	100027320	100027649	35	+	.	Kaiso_rep2_GM_signifpeaks.gff_100027320_height:33	AGTGCGCATGCGTGGTTCCCGGGCGAAGGGAACGCGCGCTCACCGTGCGCGCTCGCGGCCGGGTGGTAGTGGCGGAGGAGAAAGGGGTCGGCGCACGCGCGGTTGAGTCCTCGAGTAGTTCGGGTCTCGCGGGCCTCTTGTTTTGGTCTCGCGGGCTAGTAGGGCGCACTTGGCGGGGAGGCGCTTGGGCGCGAGACTAGGCGTGAAGAGCAGAGCTGCGCGCGCACTCGGGAAAGGGGGGAAGGGAGCAGGGTCCAGGCAGGGGGGGTTAGGCCCCCTGATCCCCCTCGTTACCCCGACTGGCACGGAATAAGGGGAGGAAATGATCGA
chr7	100027354	100027357	0.630435	1.57161	1.10102	chr7	union.pl_Kaiso_rep1_GM_signifpeaks.gff_Kaiso_rep2_GM_signifpeaks.gff	100027320	100027649	35	+	.	Kaiso_rep2_GM_signifpeaks.gff_100027320_height:33	AGTGCGCATGCGTGGTTCCCGGGCGAAGGGAACGCGCGCTCACCGTGCGCGCTCGCGGCCGGGTGGTAGTGGCGGAGGAGAAAGGGGTCGGCGCACGCGCGGTTGAGTCCTCGAGTAGTTCGGGTCTCGCGGGCCTCTTGTTTTGGTCTCGCGGGCTAGTAGGGCGCACTTGGCGGGGAGGCGCTTGGGCGCGAGACTAGGCGTGAAGAGCAGAGCTGCGCGCGCACTCGGGAAAGGGGGGAAGGGAGCAGGGTCCAGGCAGGGGGGGTTAGGCCCCCTGATCCCCCTCGTTACCCCGACTGGCACGGAATAAGGGGAGGAAATGATCGA
chr7	100027367	100027370	0	0	0	chr7	union.pl_Kaiso_rep1_GM_signifpeaks.gff_Kaiso_rep2_GM_signifpeaks.gff	100027320	100027649	35	+	.	Kaiso_rep2_GM_signifpeaks.gff_100027320_height:33	AGTGCGCATGCGTGGTTCCCGGGCGAAGGGAACGCGCGCTCACCGTGCGCGCTCGCGGCCGGGTGGTAGTGGCGGAGGAGAAAGGGGTCGGCGCACGCGCGGTTGAGTCCTCGAGTAGTTCGGGTCTCGCGGGCCTCTTGTTTTGGTCTCGCGGGCTAGTAGGGCGCACTTGGCGGGGAGGCGCTTGGGCGCGAGACTAGGCGTGAAGAGCAGAGCTGCGCGCGCACTCGGGAAAGGGGGGAAGGGAGCAGGGTCCAGGCAGGGGGGGTTAGGCCCCCTGATCCCCCTCGTTACCCCGACTGGCACGGAATAAGGGGAGGAAATGATCGA
chr7	100027373	100027376	0	0	0	chr7	union.pl_Kaiso_rep1_GM_signifpeaks.gff_Kaiso_rep2_GM_signifpeaks.gff	100027320	100027649	35	+	.	Kaiso_rep2_GM_signifpeaks.gff_100027320_height:33	AGTGCGCATGCGTGGTTCCCGGGCGAAGGGAACGCGCGCTCACCGTGCGCGCTCGCGGCCGGGTGGTAGTGGCGGAGGAGAAAGGGGTCGGCGCACGCGCGGTTGAGTCCTCGAGTAGTTCGGGTCTCGCGGGCCTCTTGTTTTGGTCTCGCGGGCTAGTAGGGCGCACTTGGCGGGGAGGCGCTTGGGCGCGAGACTAGGCGTGAAGAGCAGAGCTGCGCGCGCACTCGGGAAAGGGGGGAAGGGAGCAGGGTCCAGGCAGGGGGGGTTAGGCCCCCTGATCCCCCTCGTTACCCCGACTGGCACGGAATAAGGGGAGGAAATGATCGA
chr7	100027415	100027418	0	0	0	chr7	union.pl_Kaiso_rep1_GM_signifpeaks.gff_Kaiso_rep2_GM_signifpeaks.gff	100027320	100027649	35	+	.	Kaiso_rep2_GM_signifpeaks.gff_100027320_height:33	AGTGCGCATGCGTGGTTCCCGGGCGAAGGGAACGCGCGCTCACCGTGCGCGCTCGCGGCCGGGTGGTAGTGGCGGAGGAGAAAGGGGTCGGCGCACGCGCGGTTGAGTCCTCGAGTAGTTCGGGTCTCGCGGGCCTCTTGTTTTGGTCTCGCGGGCTAGTAGGGCGCACTTGGCGGGGAGGCGCTTGGGCGCGAGACTAGGCGTGAAGAGCAGAGCTGCGCGCGCACTCGGGAAAGGGGGGAAGGGAGCAGGGTCCAGGCAGGGGGGGTTAGGCCCCCTGATCCCCCTCGTTACCCCGACTGGCACGGAATAAGGGGAGGAAATGATCGA
chr7	100027417	100027420	0	0	0	chr7	union.pl_Kaiso_rep1_GM_signifpeaks.gff_Kaiso_rep2_GM_signifpeaks.gff	100027320	100027649	35	+	.	Kaiso_rep2_GM_signifpeaks.gff_100027320_height:33	AGTGCGCATGCGTGGTTCCCGGGCGAAGGGAACGCGCGCTCACCGTGCGCGCTCGCGGCCGGGTGGTAGTGGCGGAGGAGAAAGGGGTCGGCGCACGCGCGGTTGAGTCCTCGAGTAGTTCGGGTCTCGCGGGCCTCTTGTTTTGGTCTCGCGGGCTAGTAGGGCGCACTTGGCGGGGAGGCGCTTGGGCGCGAGACTAGGCGTGAAGAGCAGAGCTGCGCGCGCACTCGGGAAAGGGGGGAAGGGAGCAGGGTCCAGGCAGGGGGGGTTAGGCCCCCTGATCCCCCTCGTTACCCCGACTGGCACGGAATAAGGGGAGGAAATGATCGA
chr7	100027447	100027450	.	.	#DIV/0!	chr7	union.pl_Kaiso_rep1_GM_signifpeaks.gff_Kaiso_rep2_GM_signifpeaks.gff	100027320	100027649	35	+	.	Kaiso_rep2_GM_signifpeaks.gff_100027320_height:33	AGTGCGCATGCGTGGTTCCCGGGCGAAGGGAACGCGCGCTCACCGTGCGCGCTCGCGGCCGGGTGGTAGTGGCGGAGGAGAAAGGGGTCGGCGCACGCGCGGTTGAGTCCTCGAGTAGTTCGGGTCTCGCGGGCCTCTTGTTTTGGTCTCGCGGGCTAGTAGGGCGCACTTGGCGGGGAGGCGCTTGGGCGCGAGACTAGGCGTGAAGAGCAGAGCTGCGCGCGCACTCGGGAAAGGGGGGAAGGGAGCAGGGTCCAGGCAGGGGGGGTTAGGCCCCCTGATCCCCCTCGTTACCCCGACTGGCACGGAATAAGGGGAGGAAATGATCGA
chr7	100027469	100027472	0	0	0	chr7	union.pl_Kaiso_rep1_GM_signifpeaks.gff_Kaiso_rep2_GM_signifpeaks.gff	100027320	100027649	35	+	.	Kaiso_rep2_GM_signifpeaks.gff_100027320_height:33	AGTGCGCATGCGTGGTTCCCGGGCGAAGGGAACGCGCGCTCACCGTGCGCGCTCGCGGCCGGGTGGTAGTGGCGGAGGAGAAAGGGGTCGGCGCACGCGCGGTTGAGTCCTCGAGTAGTTCGGGTCTCGCGGGCCTCTTGTTTTGGTCTCGCGGGCTAGTAGGGCGCACTTGGCGGGGAGGCGCTTGGGCGCGAGACTAGGCGTGAAGAGCAGAGCTGCGCGCGCACTCGGGAAAGGGGGGAAGGGAGCAGGGTCCAGGCAGGGGGGGTTAGGCCCCCTGATCCCCCTCGTTACCCCGACTGGCACGGAATAAGGGGAGGAAATGATCGA
chr7	100027509	100027512	.	.	#DIV/0!	chr7	union.pl_Kaiso_rep1_GM_signifpeaks.gff_Kaiso_rep2_GM_signifpeaks.gff	100027320	100027649	35	+	.	Kaiso_rep2_GM_signifpeaks.gff_100027320_height:33	AGTGCGCATGCGTGGTTCCCGGGCGAAGGGAACGCGCGCTCACCGTGCGCGCTCGCGGCCGGGTGGTAGTGGCGGAGGAGAAAGGGGTCGGCGCACGCGCGGTTGAGTCCTCGAGTAGTTCGGGTCTCGCGGGCCTCTTGTTTTGGTCTCGCGGGCTAGTAGGGCGCACTTGGCGGGGAGGCGCTTGGGCGCGAGACTAGGCGTGAAGAGCAGAGCTGCGCGCGCACTCGGGAAAGGGGGGAAGGGAGCAGGGTCCAGGCAGGGGGGGTTAGGCCCCCTGATCCCCCTCGTTACCCCGACTGGCACGGAATAAGGGGAGGAAATGATCGA
chr7	100027538	100027541	0	0	0	chr7	union.pl_Kaiso_rep1_GM_signifpeaks.gff_Kaiso_rep2_GM_signifpeaks.gff	100027320	100027649	35	+	.	Kaiso_rep2_GM_signifpeaks.gff_100027320_height:33	AGTGCGCATGCGTGGTTCCCGGGCGAAGGGAACGCGCGCTCACCGTGCGCGCTCGCGGCCGGGTGGTAGTGGCGGAGGAGAAAGGGGTCGGCGCACGCGCGGTTGAGTCCTCGAGTAGTTCGGGTCTCGCGGGCCTCTTGTTTTGGTCTCGCGGGCTAGTAGGGCGCACTTGGCGGGGAGGCGCTTGGGCGCGAGACTAGGCGTGAAGAGCAGAGCTGCGCGCGCACTCGGGAAAGGGGGGAAGGGAGCAGGGTCCAGGCAGGGGGGGTTAGGCCCCCTGATCCCCCTCGTTACCCCGACTGGCACGGAATAAGGGGAGGAAATGATCGA
chr7	100027540	100027543	0	0	0	chr7	union.pl_Kaiso_rep1_GM_signifpeaks.gff_Kaiso_rep2_GM_signifpeaks.gff	100027320	100027649	35	+	.	Kaiso_rep2_GM_signifpeaks.gff_100027320_height:33	AGTGCGCATGCGTGGTTCCCGGGCGAAGGGAACGCGCGCTCACCGTGCGCGCTCGCGGCCGGGTGGTAGTGGCGGAGGAGAAAGGGGTCGGCGCACGCGCGGTTGAGTCCTCGAGTAGTTCGGGTCTCGCGGGCCTCTTGTTTTGGTCTCGCGGGCTAGTAGGGCGCACTTGGCGGGGAGGCGCTTGGGCGCGAGACTAGGCGTGAAGAGCAGAGCTGCGCGCGCACTCGGGAAAGGGGGGAAGGGAGCAGGGTCCAGGCAGGGGGGGTTAGGCCCCCTGATCCCCCTCGTTACCCCGACTGGCACGGAATAAGGGGAGGAAATGATCGA
chr7	100303635	100303638	0.613095	1.16071	0.886905	chr7	union.pl_Kaiso_rep1_GM_signifpeaks.gff_Kaiso_rep2_GM_signifpeaks.gff	100303410	100303859	142	+	.	Kaiso_rep2_GM_signifpeaks.gff_100303350_height:95	TCGGCCCCTTCCCTGCTCCCATGGGGAAGAACCCTGCCCCTAGAACAGCCTCCCCTCCAGGTGTCTTCCCTACGCTACCCCTCCGCCGGCCGGGAACTCCGCCAGGCCTAGAGACGCCGACCCGGCCCTTTCTAGCTCCTCCCCGGCTCGGACCTGGTTCCCGCCCTCGGCCGCCCGCCAGTTCCCGAGGCGTACACGTGTAGATCCCGTCACGCCCGGAAGTCTCGCGTTTCTCAAACGCCTCGCGCAGTCGCCCTTGCGCTCAGGGAAGGGGCGGGGCGAACGGAAGCCGGGAAGGCGATTCATAGCTCGCGGGGTACGGGCGCGCGTGCGCACTCCGCAGCCCGTTCAGGACCCCGGCGCGGGCAGGGCGCCCACGAGCTGGCTGGCTGCTTGCAC…
chr7	100303653	100303656	0	0	0	chr7	union.pl_Kaiso_rep1_GM_signifpeaks.gff_Kaiso_rep2_GM_signifpeaks.gff	100303410	100303859	142	+	.	Kaiso_rep2_GM_signifpeaks.gff_100303350_height:95	TCGGCCCCTTCCCTGCTCCCATGGGGAAGAACCCTGCCCCTAGAACAGCCTCCCCTCCAGGTGTCTTCCCTACGCTACCCCTCCGCCGGCCGGGAACTCCGCCAGGCCTAGAGACGCCGACCCGGCCCTTTCTAGCTCCTCCCCGGCTCGGACCTGGTTCCCGCCCTCGGCCGCCCGCCAGTTCCCGAGGCGTACACGTGTAGATCCCGTCACGCCCGGAAGTCTCGCGTTTCTCAAACGCCTCGCGCAGTCGCCCTTGCGCTCAGGGAAGGGGCGGGGCGAACGGAAGCCGGGAAGGCGATTCATAGCTCGCGGGGTACGGGCGCGCGTGCGCACTCCGCAGCCCGTTCAGGACCCCGGCGCGGGCAGGGCGCCCACGAGCTGGCTGGCTGCTTGCAC…
chr7	100303720	100303723	0	0	0	chr7	union.pl_Kaiso_rep1_GM_signifpeaks.gff_Kaiso_rep2_GM_signifpeaks.gff	100303410	100303859	142	+	.	Kaiso_rep2_GM_signifpeaks.gff_100303350_height:95	TCGGCCCCTTCCCTGCTCCCATGGGGAAGAACCCTGCCCCTAGAACAGCCTCCCCTCCAGGTGTCTTCCCTACGCTACCCCTCCGCCGGCCGGGAACTCCGCCAGGCCTAGAGACGCCGACCCGGCCCTTTCTAGCTCCTCCCCGGCTCGGACCTGGTTCCCGCCCTCGGCCGCCCGCCAGTTCCCGAGGCGTACACGTGTAGATCCCGTCACGCCCGGAAGTCTCGCGTTTCTCAAACGCCTCGCGCAGTCGCCCTTGCGCTCAGGGAAGGGGCGGGGCGAACGGAAGCCGGGAAGGCGATTCATAGCTCGCGGGGTACGGGCGCGCGTGCGCACTCCGCAGCCCGTTCAGGACCCCGGCGCGGGCAGGGCGCCCACGAGCTGGCTGGCTGCTTGCAC…
chr7	100303733	100303736	0.997999	0.546763	0.772381	chr7	union.pl_Kaiso_rep1_GM_signifpeaks.gff_Kaiso_rep2_GM_signifpeaks.gff	100303410	100303859	142	+	.	Kaiso_rep2_GM_signifpeaks.gff_100303350_height:95	TCGGCCCCTTCCCTGCTCCCATGGGGAAGAACCCTGCCCCTAGAACAGCCTCCCCTCCAGGTGTCTTCCCTACGCTACCCCTCCGCCGGCCGGGAACTCCGCCAGGCCTAGAGACGCCGACCCGGCCCTTTCTAGCTCCTCCCCGGCTCGGACCTGGTTCCCGCCCTCGGCCGCCCGCCAGTTCCCGAGGCGTACACGTGTAGATCCCGTCACGCCCGGAAGTCTCGCGTTTCTCAAACGCCTCGCGCAGTCGCCCTTGCGCTCAGGGAAGGGGCGGGGCGAACGGAAGCCGGGAAGGCGATTCATAGCTCGCGGGGTACGGGCGCGCGTGCGCACTCCGCAGCCCGTTCAGGACCCCGGCGCGGGCAGGGCGCCCACGAGCTGGCTGGCTGCTTGCAC…
chr7	100303735	100303738	0.546763	0.00359712	0.27518	chr7	union.pl_Kaiso_rep1_GM_signifpeaks.gff_Kaiso_rep2_GM_signifpeaks.gff	100303410	100303859	142	+	.	Kaiso_rep2_GM_signifpeaks.gff_100303350_height:95	TCGGCCCCTTCCCTGCTCCCATGGGGAAGAACCCTGCCCCTAGAACAGCCTCCCCTCCAGGTGTCTTCCCTACGCTACCCCTCCGCCGGCCGGGAACTCCGCCAGGCCTAGAGACGCCGACCCGGCCCTTTCTAGCTCCTCCCCGGCTCGGACCTGGTTCCCGCCCTCGGCCGCCCGCCAGTTCCCGAGGCGTACACGTGTAGATCCCGTCACGCCCGGAAGTCTCGCGTTTCTCAAACGCCTCGCGCAGTCGCCCTTGCGCTCAGGGAAGGGGCGGGGCGAACGGAAGCCGGGAAGGCGATTCATAGCTCGCGGGGTACGGGCGCGCGTGCGCACTCCGCAGCCCGTTCAGGACCCCGGCGCGGGCAGGGCGCCCACGAGCTGGCTGGCTGCTTGCAC…
chr7	100303770	100303773	0	0	0	chr7	union.pl_Kaiso_rep1_GM_signifpeaks.gff_Kaiso_rep2_GM_signifpeaks.gff	100303410	100303859	142	+	.	Kaiso_rep2_GM_signifpeaks.gff_100303350_height:95	TCGGCCCCTTCCCTGCTCCCATGGGGAAGAACCCTGCCCCTAGAACAGCCTCCCCTCCAGGTGTCTTCCCTACGCTACCCCTCCGCCGGCCGGGAACTCCGCCAGGCCTAGAGACGCCGACCCGGCCCTTTCTAGCTCCTCCCCGGCTCGGACCTGGTTCCCGCCCTCGGCCGCCCGCCAGTTCCCGAGGCGTACACGTGTAGATCCCGTCACGCCCGGAAGTCTCGCGTTTCTCAAACGCCTCGCGCAGTCGCCCTTGCGCTCAGGGAAGGGGCGGGGCGAACGGAAGCCGGGAAGGCGATTCATAGCTCGCGGGGTACGGGCGCGCGTGCGCACTCCGCAGCCCGTTCAGGACCCCGGCGCGGGCAGGGCGCCCACGAGCTGGCTGGCTGCTTGCAC…
chr7	100303839	100303842	0	0	0	chr7	union.pl_Kaiso_rep1_GM_signifpeaks.gff_Kaiso_rep2_GM_signifpeaks.gff	100303410	100303859	142	+	.	Kaiso_rep2_GM_signifpeaks.gff_100303350_height:95	TCGGCCCCTTCCCTGCTCCCATGGGGAAGAACCCTGCCCCTAGAACAGCCTCCCCTCCAGGTGTCTTCCCTACGCTACCCCTCCGCCGGCCGGGAACTCCGCCAGGCCTAGAGACGCCGACCCGGCCCTTTCTAGCTCCTCCCCGGCTCGGACCTGGTTCCCGCCCTCGGCCGCCCGCCAGTTCCCGAGGCGTACACGTGTAGATCCCGTCACGCCCGGAAGTCTCGCGTTTCTCAAACGCCTCGCGCAGTCGCCCTTGCGCTCAGGGAAGGGGCGGGGCGAACGGAAGCCGGGAAGGCGATTCATAGCTCGCGGGGTACGGGCGCGCGTGCGCACTCCGCAGCCCGTTCAGGACCCCGGCGCGGGCAGGGCGCCCACGAGCTGGCTGGCTGCTTGCAC…
chr7	100472380	100472383	0	0	0	chr7	union.pl_Kaiso_rep1_GM_signifpeaks.gff_Kaiso_rep2_GM_signifpeaks.gff	100472310	100472849	137	+	.	Kaiso_rep2_GM_signifpeaks.gff_100472310_height:94	ATTTGGAGCAGAAAATGGTGGGATACGATGCTTTAAAATGGTTGCTTCCACCTTCCATCCCCTAAGCGCCCGCGCTTCCCAAGCCCACGCCCTGCCCGAGGAGGGGACGAAATCACCCCCGGTGAGGTCAGGAGGCCCGTGGGGGGAACATGGCTGGATGAGAACCGTCTTAGGACCCCGACACATCTGGGGTCGCGCGATCCTCGACTTCCGCTCTCCCTTCGCGCCCAGAGGGCTTGTTCGCCTCCCGAGGCCGCGCTTGGCCCAGCCGAGGTCCCGTAGTTCCTAACGCTCGAGCCGTTATCGTCTCGAAAAGCCGCGCGAGACTTGCGAGATCCCCGCCCCTTTCCCATCACGCCCTGCTCTCCCCGCCCTTCGCGCTCGGTTTGTTAGTTCCAG…
chr7	100472503	100472506	0	0	0	chr7	union.pl_Kaiso_rep1_GM_signifpeaks.gff_Kaiso_rep2_GM_signifpeaks.gff	100472310	100472849	137	+	.	Kaiso_rep2_GM_signifpeaks.gff_100472310_height:94	ATTTGGAGCAGAAAATGGTGGGATACGATGCTTTAAAATGGTTGCTTCCACCTTCCATCCCCTAAGCGCCCGCGCTTCCCAAGCCCACGCCCTGCCCGAGGAGGGGACGAAATCACCCCCGGTGAGGTCAGGAGGCCCGTGGGGGGAACATGGCTGGATGAGAACCGTCTTAGGACCCCGACACATCTGGGGTCGCGCGATCCTCGACTTCCGCTCTCCCTTCGCGCCCAGAGGGCTTGTTCGCCTCCCGAGGCCGCGCTTGGCCCAGCCGAGGTCCCGTAGTTCCTAACGCTCGAGCCGTTATCGTCTCGAAAAGCCGCGCGAGACTTGCGAGATCCCCGCCCCTTTCCCATCACGCCCTGCTCTCCCCGCCCTTCGCGCTCGGTTTGTTAGTTCCAG…
chr7	100472505	100472508	0	0	0	chr7	union.pl_Kaiso_rep1_GM_signifpeaks.gff_Kaiso_rep2_GM_signifpeaks.gff	100472310	100472849	137	+	.	Kaiso_rep2_GM_signifpeaks.gff_100472310_height:94	ATTTGGAGCAGAAAATGGTGGGATACGATGCTTTAAAATGGTTGCTTCCACCTTCCATCCCCTAAGCGCCCGCGCTTCCCAAGCCCACGCCCTGCCCGAGGAGGGGACGAAATCACCCCCGGTGAGGTCAGGAGGCCCGTGGGGGGAACATGGCTGGATGAGAACCGTCTTAGGACCCCGACACATCTGGGGTCGCGCGATCCTCGACTTCCGCTCTCCCTTCGCGCCCAGAGGGCTTGTTCGCCTCCCGAGGCCGCGCTTGGCCCAGCCGAGGTCCCGTAGTTCCTAACGCTCGAGCCGTTATCGTCTCGAAAAGCCGCGCGAGACTTGCGAGATCCCCGCCCCTTTCCCATCACGCCCTGCTCTCCCCGCCCTTCGCGCTCGGTTTGTTAGTTCCAG…
chr7	100472532	100472535	2	0	1	chr7	union.pl_Kaiso_rep1_GM_signifpeaks.gff_Kaiso_rep2_GM_signifpeaks.gff	100472310	100472849	137	+	.	Kaiso_rep2_GM_signifpeaks.gff_100472310_height:94	ATTTGGAGCAGAAAATGGTGGGATACGATGCTTTAAAATGGTTGCTTCCACCTTCCATCCCCTAAGCGCCCGCGCTTCCCAAGCCCACGCCCTGCCCGAGGAGGGGACGAAATCACCCCCGGTGAGGTCAGGAGGCCCGTGGGGGGAACATGGCTGGATGAGAACCGTCTTAGGACCCCGACACATCTGGGGTCGCGCGATCCTCGACTTCCGCTCTCCCTTCGCGCCCAGAGGGCTTGTTCGCCTCCCGAGGCCGCGCTTGGCCCAGCCGAGGTCCCGTAGTTCCTAACGCTCGAGCCGTTATCGTCTCGAAAAGCCGCGCGAGACTTGCGAGATCCCCGCCCCTTTCCCATCACGCCCTGCTCTCCCCGCCCTTCGCGCTCGGTTTGTTAGTTCCAG…
chr7	100472564	100472567	0	0	0	chr7	union.pl_Kaiso_rep1_GM_signifpeaks.gff_Kaiso_rep2_GM_signifpeaks.gff	100472310	100472849	137	+	.	Kaiso_rep2_GM_signifpeaks.gff_100472310_height:94	ATTTGGAGCAGAAAATGGTGGGATACGATGCTTTAAAATGGTTGCTTCCACCTTCCATCCCCTAAGCGCCCGCGCTTCCCAAGCCCACGCCCTGCCCGAGGAGGGGACGAAATCACCCCCGGTGAGGTCAGGAGGCCCGTGGGGGGAACATGGCTGGATGAGAACCGTCTTAGGACCCCGACACATCTGGGGTCGCGCGATCCTCGACTTCCGCTCTCCCTTCGCGCCCAGAGGGCTTGTTCGCCTCCCGAGGCCGCGCTTGGCCCAGCCGAGGTCCCGTAGTTCCTAACGCTCGAGCCGTTATCGTCTCGAAAAGCCGCGCGAGACTTGCGAGATCCCCGCCCCTTTCCCATCACGCCCTGCTCTCCCCGCCCTTCGCGCTCGGTTTGTTAGTTCCAG…
chr7	100472627	100472630	.	.	#DIV/0!	chr7	union.pl_Kaiso_rep1_GM_signifpeaks.gff_Kaiso_rep2_GM_signifpeaks.gff	100472310	100472849	137	+	.	Kaiso_rep2_GM_signifpeaks.gff_100472310_height:94	ATTTGGAGCAGAAAATGGTGGGATACGATGCTTTAAAATGGTTGCTTCCACCTTCCATCCCCTAAGCGCCCGCGCTTCCCAAGCCCACGCCCTGCCCGAGGAGGGGACGAAATCACCCCCGGTGAGGTCAGGAGGCCCGTGGGGGGAACATGGCTGGATGAGAACCGTCTTAGGACCCCGACACATCTGGGGTCGCGCGATCCTCGACTTCCGCTCTCCCTTCGCGCCCAGAGGGCTTGTTCGCCTCCCGAGGCCGCGCTTGGCCCAGCCGAGGTCCCGTAGTTCCTAACGCTCGAGCCGTTATCGTCTCGAAAAGCCGCGCGAGACTTGCGAGATCCCCGCCCCTTTCCCATCACGCCCTGCTCTCCCCGCCCTTCGCGCTCGGTTTGTTAGTTCCAG…
chr7	100472629	100472632	.	.	#DIV/0!	chr7	union.pl_Kaiso_rep1_GM_signifpeaks.gff_Kaiso_rep2_GM_signifpeaks.gff	100472310	100472849	137	+	.	Kaiso_rep2_GM_signifpeaks.gff_100472310_height:94	ATTTGGAGCAGAAAATGGTGGGATACGATGCTTTAAAATGGTTGCTTCCACCTTCCATCCCCTAAGCGCCCGCGCTTCCCAAGCCCACGCCCTGCCCGAGGAGGGGACGAAATCACCCCCGGTGAGGTCAGGAGGCCCGTGGGGGGAACATGGCTGGATGAGAACCGTCTTAGGACCCCGACACATCTGGGGTCGCGCGATCCTCGACTTCCGCTCTCCCTTCGCGCCCAGAGGGCTTGTTCGCCTCCCGAGGCCGCGCTTGGCCCAGCCGAGGTCCCGTAGTTCCTAACGCTCGAGCCGTTATCGTCTCGAAAAGCCGCGCGAGACTTGCGAGATCCCCGCCCCTTTCCCATCACGCCCTGCTCTCCCCGCCCTTCGCGCTCGGTTTGTTAGTTCCAG…
chr7	100472686	100472689	0	0	0	chr7	union.pl_Kaiso_rep1_GM_signifpeaks.gff_Kaiso_rep2_GM_signifpeaks.gff	100472310	100472849	137	+	.	Kaiso_rep2_GM_signifpeaks.gff_100472310_height:94	ATTTGGAGCAGAAAATGGTGGGATACGATGCTTTAAAATGGTTGCTTCCACCTTCCATCCCCTAAGCGCCCGCGCTTCCCAAGCCCACGCCCTGCCCGAGGAGGGGACGAAATCACCCCCGGTGAGGTCAGGAGGCCCGTGGGGGGAACATGGCTGGATGAGAACCGTCTTAGGACCCCGACACATCTGGGGTCGCGCGATCCTCGACTTCCGCTCTCCCTTCGCGCCCAGAGGGCTTGTTCGCCTCCCGAGGCCGCGCTTGGCCCAGCCGAGGTCCCGTAGTTCCTAACGCTCGAGCCGTTATCGTCTCGAAAAGCCGCGCGAGACTTGCGAGATCCCCGCCCCTTTCCCATCACGCCCTGCTCTCCCCGCCCTTCGCGCTCGGTTTGTTAGTTCCAG…
chr7	100472716	100472719	0	0	0	chr7	union.pl_Kaiso_rep1_GM_signifpeaks.gff_Kaiso_rep2_GM_signifpeaks.gff	100472310	100472849	137	+	.	Kaiso_rep2_GM_signifpeaks.gff_100472310_height:94	ATTTGGAGCAGAAAATGGTGGGATACGATGCTTTAAAATGGTTGCTTCCACCTTCCATCCCCTAAGCGCCCGCGCTTCCCAAGCCCACGCCCTGCCCGAGGAGGGGACGAAATCACCCCCGGTGAGGTCAGGAGGCCCGTGGGGGGAACATGGCTGGATGAGAACCGTCTTAGGACCCCGACACATCTGGGGTCGCGCGATCCTCGACTTCCGCTCTCCCTTCGCGCCCAGAGGGCTTGTTCGCCTCCCGAGGCCGCGCTTGGCCCAGCCGAGGTCCCGTAGTTCCTAACGCTCGAGCCGTTATCGTCTCGAAAAGCCGCGCGAGACTTGCGAGATCCCCGCCCCTTTCCCATCACGCCCTGCTCTCCCCGCCCTTCGCGCTCGGTTTGTTAGTTCCAG…
chr7	100472765	100472768	3.37931	0	1.68966	chr7	union.pl_Kaiso_rep1_GM_signifpeaks.gff_Kaiso_rep2_GM_signifpeaks.gff	100472310	100472849	137	+	.	Kaiso_rep2_GM_signifpeaks.gff_100472310_height:94	ATTTGGAGCAGAAAATGGTGGGATACGATGCTTTAAAATGGTTGCTTCCACCTTCCATCCCCTAAGCGCCCGCGCTTCCCAAGCCCACGCCCTGCCCGAGGAGGGGACGAAATCACCCCCGGTGAGGTCAGGAGGCCCGTGGGGGGAACATGGCTGGATGAGAACCGTCTTAGGACCCCGACACATCTGGGGTCGCGCGATCCTCGACTTCCGCTCTCCCTTCGCGCCCAGAGGGCTTGTTCGCCTCCCGAGGCCGCGCTTGGCCCAGCCGAGGTCCCGTAGTTCCTAACGCTCGAGCCGTTATCGTCTCGAAAAGCCGCGCGAGACTTGCGAGATCCCCGCCCCTTTCCCATCACGCCCTGCTCTCCCCGCCCTTCGCGCTCGGTTTGTTAGTTCCAG…
chr7	100472774	100472777	0	0	0	chr7	union.pl_Kaiso_rep1_GM_signifpeaks.gff_Kaiso_rep2_GM_signifpeaks.gff	100472310	100472849	137	+	.	Kaiso_rep2_GM_signifpeaks.gff_100472310_height:94	ATTTGGAGCAGAAAATGGTGGGATACGATGCTTTAAAATGGTTGCTTCCACCTTCCATCCCCTAAGCGCCCGCGCTTCCCAAGCCCACGCCCTGCCCGAGGAGGGGACGAAATCACCCCCGGTGAGGTCAGGAGGCCCGTGGGGGGAACATGGCTGGATGAGAACCGTCTTAGGACCCCGACACATCTGGGGTCGCGCGATCCTCGACTTCCGCTCTCCCTTCGCGCCCAGAGGGCTTGTTCGCCTCCCGAGGCCGCGCTTGGCCCAGCCGAGGTCCCGTAGTTCCTAACGCTCGAGCCGTTATCGTCTCGAAAAGCCGCGCGAGACTTGCGAGATCCCCGCCCCTTTCCCATCACGCCCTGCTCTCCCCGCCCTTCGCGCTCGGTTTGTTAGTTCCAG…
chr7	100472776	100472779	0	0	0	chr7	union.pl_Kaiso_rep1_GM_signifpeaks.gff_Kaiso_rep2_GM_signifpeaks.gff	100472310	100472849	137	+	.	Kaiso_rep2_GM_signifpeaks.gff_100472310_height:94	ATTTGGAGCAGAAAATGGTGGGATACGATGCTTTAAAATGGTTGCTTCCACCTTCCATCCCCTAAGCGCCCGCGCTTCCCAAGCCCACGCCCTGCCCGAGGAGGGGACGAAATCACCCCCGGTGAGGTCAGGAGGCCCGTGGGGGGAACATGGCTGGATGAGAACCGTCTTAGGACCCCGACACATCTGGGGTCGCGCGATCCTCGACTTCCGCTCTCCCTTCGCGCCCAGAGGGCTTGTTCGCCTCCCGAGGCCGCGCTTGGCCCAGCCGAGGTCCCGTAGTTCCTAACGCTCGAGCCGTTATCGTCTCGAAAAGCCGCGCGAGACTTGCGAGATCCCCGCCCCTTTCCCATCACGCCCTGCTCTCCCCGCCCTTCGCGCTCGGTTTGTTAGTTCCAG…
chr7	100473290	100473293	0	2	1	chr7	union.pl_Kaiso_rep1_GM_signifpeaks.gff_Kaiso_rep2_GM_signifpeaks.gff	100473210	100473389	16	+	.	Kaiso_rep2_GM_signifpeaks.gff_100473150_height:20	CCATGGGTGACAGTGATGACGAGTACGATCGAAGGCGCAGGGACAAGTTCAGAAGAGAGCGCAGCGACTACGACCGTTCCCGCGAGAGAGATGAAAGACGTCGAGGGGACGATTGGAATGACAGGTGAGCCGTTTTTAACTTCATCTTGTCCCCGTTTCATGCCGTTTCACTCCACCCGC
chr7	102064866	102064869	2	2	2	chr7	union.pl_Kaiso_rep1_GM_signifpeaks.gff_Kaiso_rep2_GM_signifpeaks.gff	102064770	102064949	21	+	.	Kaiso_rep2_GM_signifpeaks.gff_102064770_height:16	GCCTGCGGCCGGCGTCCTGGCATGGCTGAGCCGGGCCATCTGCTGCCTTGTGGTCTCTGCCTCTGCCTTTCCAACTCTCACTTGTCCTCCTGCTCCCGCGTGAAGAGGGGGAGGGGAGGAGTTGGGAACACGTCCTCATGCTCGGCTTCTGGCTGGCAGTCATGATGGGGGACAGGGAAC
chr7	106239357	106239360	0	0	0	chr7	union.pl_Kaiso_rep1_GM_signifpeaks.gff_Kaiso_rep2_GM_signifpeaks.gff	106239210	106239509	57	+	.	Kaiso_rep2_GM_signifpeaks.gff_106239210_height:53	cctcaagaacctggctccttccagctCCCCACTCACCACCAAAAGGGTGTGGCCCTAGGCAGCATGTGAAGTACAAAAACGAATAAAGAATAGAGGACAGAAGGCACTTGTCATCTGTCTCTCAGAGAAGTTTTTCAGAAGCTGTCACGCGACACTTCCCGTTCCACTGCTctagctgcaaaggaggctgggaaatgtagtcttaattctgggccgccatttgcacagctttgcattgtattaccatggaagaggaggagaagggagattgagggacaTGTGGCCAGCTCTTTCCTTCCT
chr7	112090777	112090780	0	0	0	chr7	union.pl_Kaiso_rep1_GM_signifpeaks.gff_Kaiso_rep2_GM_signifpeaks.gff	112090770	112091219	148	+	.	Kaiso_rep2_GM_signifpeaks.gff_112090650_height:141	TCCCCACCgcggtagcagtgctggcggcggcgggtcaggagcagccgcagcgacggcggcgacagcagGTAAGGGGTATCCCCGCCGCCGGCATCCCAGTTGCCGGCCAGGCTGGCGAGTCTTCCATGCTTCGGCACGGTGGGAGTTGTAGTTCTTTCTCTGATGTACACATTTGCATTTCCAGGGTGCGTGGTTTGGCTACTGAACTACAATTCCCAGCGTGCCCTGGGCGCTGCTCCTCGCGCGATTTAGATCTGGCGTGCGAACCGGACTCTTGGGCACCGGCCGTGGGGGCAGGGAGGAACGGGTCCTTGGGCCTGAGAGTGTGTCGGGACAGGGGCTGACCGGGAGCTGGGCGGGAAAGGAACCATTGTCAGAGTTCCTTTCTCGGCGGCGATC…
chr7	112091010	112091013	0	0	0	chr7	union.pl_Kaiso_rep1_GM_signifpeaks.gff_Kaiso_rep2_GM_signifpeaks.gff	112090770	112091219	148	+	.	Kaiso_rep2_GM_signifpeaks.gff_112090650_height:141	TCCCCACCgcggtagcagtgctggcggcggcgggtcaggagcagccgcagcgacggcggcgacagcagGTAAGGGGTATCCCCGCCGCCGGCATCCCAGTTGCCGGCCAGGCTGGCGAGTCTTCCATGCTTCGGCACGGTGGGAGTTGTAGTTCTTTCTCTGATGTACACATTTGCATTTCCAGGGTGCGTGGTTTGGCTACTGAACTACAATTCCCAGCGTGCCCTGGGCGCTGCTCCTCGCGCGATTTAGATCTGGCGTGCGAACCGGACTCTTGGGCACCGGCCGTGGGGGCAGGGAGGAACGGGTCCTTGGGCCTGAGAGTGTGTCGGGACAGGGGCTGACCGGGAGCTGGGCGGGAAAGGAACCATTGTCAGAGTTCCTTTCTCGGCGGCGATC…
chr7	112091012	112091015	0	0	0	chr7	union.pl_Kaiso_rep1_GM_signifpeaks.gff_Kaiso_rep2_GM_signifpeaks.gff	112090770	112091219	148	+	.	Kaiso_rep2_GM_signifpeaks.gff_112090650_height:141	TCCCCACCgcggtagcagtgctggcggcggcgggtcaggagcagccgcagcgacggcggcgacagcagGTAAGGGGTATCCCCGCCGCCGGCATCCCAGTTGCCGGCCAGGCTGGCGAGTCTTCCATGCTTCGGCACGGTGGGAGTTGTAGTTCTTTCTCTGATGTACACATTTGCATTTCCAGGGTGCGTGGTTTGGCTACTGAACTACAATTCCCAGCGTGCCCTGGGCGCTGCTCCTCGCGCGATTTAGATCTGGCGTGCGAACCGGACTCTTGGGCACCGGCCGTGGGGGCAGGGAGGAACGGGTCCTTGGGCCTGAGAGTGTGTCGGGACAGGGGCTGACCGGGAGCTGGGCGGGAAAGGAACCATTGTCAGAGTTCCTTTCTCGGCGGCGATC…
chr7	117824073	117824076	0	0	0	chr7	union.pl_Kaiso_rep1_GM_signifpeaks.gff_Kaiso_rep2_GM_signifpeaks.gff	117823890	117824429	78	+	.	Kaiso_rep2_GM_signifpeaks.gff_117823860_height:60	CACCACACTGCCTTTTACTCGGATTGGAAACCCACTCTCCCCCAACTTCTGTCTCATACCCCCAACTTCTGTCTCATACCCCCAACTTCAGGAAGCGTCTTCCTTTTTTCCGCCTCTCGTTCGCTTTTGTCTTACGAGGCTTCCGGAACACGGCCCAGAATTACAGAGAAAACACACTGCGCACGCGCACTCTCTCGTCACCGCTGTGCGGCTTCTGTTTGGTTGGCCAGTTCGTCCCAATTTCCGACTCACAGGGCTGCGGAGCAGCAACTCTCACGATATTTGCTGCGACCCGCAGGCGCTATCCGCTGCCGGGTTCTGGCGCGCCCTTTCAGTTCTGCTTGCTGTCGGCACCGCTGCGTTACCCGGAACCGCCGGGCCGAACAGCATGACGTCCGC…
chr7	117824212	117824215	0.00688073	0	0.00344037	chr7	union.pl_Kaiso_rep1_GM_signifpeaks.gff_Kaiso_rep2_GM_signifpeaks.gff	117823890	117824429	78	+	.	Kaiso_rep2_GM_signifpeaks.gff_117823860_height:60	CACCACACTGCCTTTTACTCGGATTGGAAACCCACTCTCCCCCAACTTCTGTCTCATACCCCCAACTTCTGTCTCATACCCCCAACTTCAGGAAGCGTCTTCCTTTTTTCCGCCTCTCGTTCGCTTTTGTCTTACGAGGCTTCCGGAACACGGCCCAGAATTACAGAGAAAACACACTGCGCACGCGCACTCTCTCGTCACCGCTGTGCGGCTTCTGTTTGGTTGGCCAGTTCGTCCCAATTTCCGACTCACAGGGCTGCGGAGCAGCAACTCTCACGATATTTGCTGCGACCCGCAGGCGCTATCCGCTGCCGGGTTCTGGCGCGCCCTTTCAGTTCTGCTTGCTGTCGGCACCGCTGCGTTACCCGGAACCGCCGGGCCGAACAGCATGACGTCCGC…
chr7	117824328	117824331	0	0	0	chr7	union.pl_Kaiso_rep1_GM_signifpeaks.gff_Kaiso_rep2_GM_signifpeaks.gff	117823890	117824429	78	+	.	Kaiso_rep2_GM_signifpeaks.gff_117823860_height:60	CACCACACTGCCTTTTACTCGGATTGGAAACCCACTCTCCCCCAACTTCTGTCTCATACCCCCAACTTCTGTCTCATACCCCCAACTTCAGGAAGCGTCTTCCTTTTTTCCGCCTCTCGTTCGCTTTTGTCTTACGAGGCTTCCGGAACACGGCCCAGAATTACAGAGAAAACACACTGCGCACGCGCACTCTCTCGTCACCGCTGTGCGGCTTCTGTTTGGTTGGCCAGTTCGTCCCAATTTCCGACTCACAGGGCTGCGGAGCAGCAACTCTCACGATATTTGCTGCGACCCGCAGGCGCTATCCGCTGCCGGGTTCTGGCGCGCCCTTTCAGTTCTGCTTGCTGTCGGCACCGCTGCGTTACCCGGAACCGCCGGGCCGAACAGCATGACGTCCGC…
chr7	117824347	117824350	0	5.5	2.75	chr7	union.pl_Kaiso_rep1_GM_signifpeaks.gff_Kaiso_rep2_GM_signifpeaks.gff	117823890	117824429	78	+	.	Kaiso_rep2_GM_signifpeaks.gff_117823860_height:60	CACCACACTGCCTTTTACTCGGATTGGAAACCCACTCTCCCCCAACTTCTGTCTCATACCCCCAACTTCTGTCTCATACCCCCAACTTCAGGAAGCGTCTTCCTTTTTTCCGCCTCTCGTTCGCTTTTGTCTTACGAGGCTTCCGGAACACGGCCCAGAATTACAGAGAAAACACACTGCGCACGCGCACTCTCTCGTCACCGCTGTGCGGCTTCTGTTTGGTTGGCCAGTTCGTCCCAATTTCCGACTCACAGGGCTGCGGAGCAGCAACTCTCACGATATTTGCTGCGACCCGCAGGCGCTATCCGCTGCCGGGTTCTGGCGCGCCCTTTCAGTTCTGCTTGCTGTCGGCACCGCTGCGTTACCCGGAACCGCCGGGCCGAACAGCATGACGTCCGC…
chr7	117824358	117824361	0	0	0	chr7	union.pl_Kaiso_rep1_GM_signifpeaks.gff_Kaiso_rep2_GM_signifpeaks.gff	117823890	117824429	78	+	.	Kaiso_rep2_GM_signifpeaks.gff_117823860_height:60	CACCACACTGCCTTTTACTCGGATTGGAAACCCACTCTCCCCCAACTTCTGTCTCATACCCCCAACTTCTGTCTCATACCCCCAACTTCAGGAAGCGTCTTCCTTTTTTCCGCCTCTCGTTCGCTTTTGTCTTACGAGGCTTCCGGAACACGGCCCAGAATTACAGAGAAAACACACTGCGCACGCGCACTCTCTCGTCACCGCTGTGCGGCTTCTGTTTGGTTGGCCAGTTCGTCCCAATTTCCGACTCACAGGGCTGCGGAGCAGCAACTCTCACGATATTTGCTGCGACCCGCAGGCGCTATCCGCTGCCGGGTTCTGGCGCGCCCTTTCAGTTCTGCTTGCTGTCGGCACCGCTGCGTTACCCGGAACCGCCGGGCCGAACAGCATGACGTCCGC…
chr7	120591033	120591036	.	.	#DIV/0!	chr7	union.pl_Kaiso_rep1_GM_signifpeaks.gff_Kaiso_rep2_GM_signifpeaks.gff	120591030	120591269	25	+	.	Kaiso_rep2_GM_signifpeaks.gff_120591030_height:16	gagcgcgagtggacgggcagcgagatggcgggagggagggggcggcgggGGATGTTTCTTTCTCACGGTAACTGGCAGCCTCGTTGTGGGCTGCCGGCCCCCTCGACCCCCCTGACGCACGCGCGCAGTGACGTAAGCGCGTATTTCGCCGTTGGCCCCGCCCCTCTGACGGACTCTCCCTTTGACAGTGATTGAGCAGCTTCCTATGGATCTGCGGGACCGCTTCACGGAAATGCGCGA
chr7	120591149	120591152	.	.	#DIV/0!	chr7	union.pl_Kaiso_rep1_GM_signifpeaks.gff_Kaiso_rep2_GM_signifpeaks.gff	120591030	120591269	25	+	.	Kaiso_rep2_GM_signifpeaks.gff_120591030_height:16	gagcgcgagtggacgggcagcgagatggcgggagggagggggcggcgggGGATGTTTCTTTCTCACGGTAACTGGCAGCCTCGTTGTGGGCTGCCGGCCCCCTCGACCCCCCTGACGCACGCGCGCAGTGACGTAAGCGCGTATTTCGCCGTTGGCCCCGCCCCTCTGACGGACTCTCCCTTTGACAGTGATTGAGCAGCTTCCTATGGATCTGCGGGACCGCTTCACGGAAATGCGCGA
chr7	120591151	120591154	.	.	#DIV/0!	chr7	union.pl_Kaiso_rep1_GM_signifpeaks.gff_Kaiso_rep2_GM_signifpeaks.gff	120591030	120591269	25	+	.	Kaiso_rep2_GM_signifpeaks.gff_120591030_height:16	gagcgcgagtggacgggcagcgagatggcgggagggagggggcggcgggGGATGTTTCTTTCTCACGGTAACTGGCAGCCTCGTTGTGGGCTGCCGGCCCCCTCGACCCCCCTGACGCACGCGCGCAGTGACGTAAGCGCGTATTTCGCCGTTGGCCCCGCCCCTCTGACGGACTCTCCCTTTGACAGTGATTGAGCAGCTTCCTATGGATCTGCGGGACCGCTTCACGGAAATGCGCGA
chr7	120591167	120591170	0	0	0	chr7	union.pl_Kaiso_rep1_GM_signifpeaks.gff_Kaiso_rep2_GM_signifpeaks.gff	120591030	120591269	25	+	.	Kaiso_rep2_GM_signifpeaks.gff_120591030_height:16	gagcgcgagtggacgggcagcgagatggcgggagggagggggcggcgggGGATGTTTCTTTCTCACGGTAACTGGCAGCCTCGTTGTGGGCTGCCGGCCCCCTCGACCCCCCTGACGCACGCGCGCAGTGACGTAAGCGCGTATTTCGCCGTTGGCCCCGCCCCTCTGACGGACTCTCCCTTTGACAGTGATTGAGCAGCTTCCTATGGATCTGCGGGACCGCTTCACGGAAATGCGCGA
chr7	120591265	120591268	1	0	0.5	chr7	union.pl_Kaiso_rep1_GM_signifpeaks.gff_Kaiso_rep2_GM_signifpeaks.gff	120591030	120591269	25	+	.	Kaiso_rep2_GM_signifpeaks.gff_120591030_height:16	gagcgcgagtggacgggcagcgagatggcgggagggagggggcggcgggGGATGTTTCTTTCTCACGGTAACTGGCAGCCTCGTTGTGGGCTGCCGGCCCCCTCGACCCCCCTGACGCACGCGCGCAGTGACGTAAGCGCGTATTTCGCCGTTGGCCCCGCCCCTCTGACGGACTCTCCCTTTGACAGTGATTGAGCAGCTTCCTATGGATCTGCGGGACCGCTTCACGGAAATGCGCGA
chr7	128116782	128116785	.	0	0	chr7	union.pl_Kaiso_rep1_GM_signifpeaks.gff_Kaiso_rep2_GM_signifpeaks.gff	128116620	128116949	47	+	.	Kaiso_rep2_GM_signifpeaks.gff_128116620_height:46	GGTCCCCTTCCCTAGAGAGCCCTTCGCCAACCCTGGGAAAGCCCCAAACGACAGCTCCCGAGCGCCACCCGGACCAGACTCCAGGACCGCCCTGTCCCGCCACCCTTTTTCCCGCCCAGACTCCACGTCTTCTGAAAGAGGGCGTGGCCCGCAGGAAGTTCTCGCGTTACGGAAAGTGAAGTGTTTCCGGCTCCGGTGTCATGGCCGGCTCCTACCCTGAAGGTGCACCTGCAATCCTCGCCGATAAGAGGCAGCAGTTCGGAAGCCGGTTCCTGAGCGATCCGGCGCGCGTCTTCCACCACAATGCCTGGTAATCACCCTGCCCCCTCG
chr7	128116905	128116908	0	0	0	chr7	union.pl_Kaiso_rep1_GM_signifpeaks.gff_Kaiso_rep2_GM_signifpeaks.gff	128116620	128116949	47	+	.	Kaiso_rep2_GM_signifpeaks.gff_128116620_height:46	GGTCCCCTTCCCTAGAGAGCCCTTCGCCAACCCTGGGAAAGCCCCAAACGACAGCTCCCGAGCGCCACCCGGACCAGACTCCAGGACCGCCCTGTCCCGCCACCCTTTTTCCCGCCCAGACTCCACGTCTTCTGAAAGAGGGCGTGGCCCGCAGGAAGTTCTCGCGTTACGGAAAGTGAAGTGTTTCCGGCTCCGGTGTCATGGCCGGCTCCTACCCTGAAGGTGCACCTGCAATCCTCGCCGATAAGAGGCAGCAGTTCGGAAGCCGGTTCCTGAGCGATCCGGCGCGCGTCTTCCACCACAATGCCTGGTAATCACCCTGCCCCCTCG
chr7	128116907	128116910	0	0	0	chr7	union.pl_Kaiso_rep1_GM_signifpeaks.gff_Kaiso_rep2_GM_signifpeaks.gff	128116620	128116949	47	+	.	Kaiso_rep2_GM_signifpeaks.gff_128116620_height:46	GGTCCCCTTCCCTAGAGAGCCCTTCGCCAACCCTGGGAAAGCCCCAAACGACAGCTCCCGAGCGCCACCCGGACCAGACTCCAGGACCGCCCTGTCCCGCCACCCTTTTTCCCGCCCAGACTCCACGTCTTCTGAAAGAGGGCGTGGCCCGCAGGAAGTTCTCGCGTTACGGAAAGTGAAGTGTTTCCGGCTCCGGTGTCATGGCCGGCTCCTACCCTGAAGGTGCACCTGCAATCCTCGCCGATAAGAGGCAGCAGTTCGGAAGCCGGTTCCTGAGCGATCCGGCGCGCGTCTTCCACCACAATGCCTGGTAATCACCCTGCCCCCTCG
chr7	128171229	128171232	.	.	#DIV/0!	chr7	union.pl_Kaiso_rep1_GM_signifpeaks.gff_Kaiso_rep2_GM_signifpeaks.gff	128171220	128171459	17	+	.	Kaiso_rep2_GM_signifpeaks.gff_128171220_height:18	GCCCGGCAGCGCGGCCGCTGATTGGAGGAGGCGGGGCGCCGGGGCAGCGGGGAccccccccactccgcactttcctcgtcccctccccctcctctcccactgtcggcgcttcccccaccccccaggaccccccctgcctcccAGCCGTGCAAATCTCGCGAGGAAACACGCGGTTTCACTAGTGTGTTTACACCGATCAGTACTAATCCGGACCGAACCGATCCGGATTAAGGGGCCGGA
chr7	128171376	128171379	.	.	#DIV/0!	chr7	union.pl_Kaiso_rep1_GM_signifpeaks.gff_Kaiso_rep2_GM_signifpeaks.gff	128171220	128171459	17	+	.	Kaiso_rep2_GM_signifpeaks.gff_128171220_height:18	GCCCGGCAGCGCGGCCGCTGATTGGAGGAGGCGGGGCGCCGGGGCAGCGGGGAccccccccactccgcactttcctcgtcccctccccctcctctcccactgtcggcgcttcccccaccccccaggaccccccctgcctcccAGCCGTGCAAATCTCGCGAGGAAACACGCGGTTTCACTAGTGTGTTTACACCGATCAGTACTAATCCGGACCGAACCGATCCGGATTAAGGGGCCGGA
chr7	128171388	128171391	.	.	#DIV/0!	chr7	union.pl_Kaiso_rep1_GM_signifpeaks.gff_Kaiso_rep2_GM_signifpeaks.gff	128171220	128171459	17	+	.	Kaiso_rep2_GM_signifpeaks.gff_128171220_height:18	GCCCGGCAGCGCGGCCGCTGATTGGAGGAGGCGGGGCGCCGGGGCAGCGGGGAccccccccactccgcactttcctcgtcccctccccctcctctcccactgtcggcgcttcccccaccccccaggaccccccctgcctcccAGCCGTGCAAATCTCGCGAGGAAACACGCGGTTTCACTAGTGTGTTTACACCGATCAGTACTAATCCGGACCGAACCGATCCGGATTAAGGGGCCGGA
chr7	129845147	129845150	.	.	#DIV/0!	chr7	union.pl_Kaiso_rep1_GM_signifpeaks.gff_Kaiso_rep2_GM_signifpeaks.gff	129845130	129845549	182	+	.	Kaiso_rep2_GM_signifpeaks.gff_129845100_height:156	CAGGACAGATCAGCAGGCGCGGAACTCCCACAACCCGCGTAGATTCCAAGACAGGAAGCACAAACACGACCCCGAAAACGCACCATGTCCTCTGGCCGGAAAACGCAGGCTCGCGCCACTCTCTCTGGGCATGCGCAAAGCCAAGCTCAAGCGGGAGGCCACCGGCAAGCGGCTCTAAAGTTACCGGAAGAACTAGGTAGTCTCTTCTCGCGAGAAAGGGAGGGGTCGCAGGCCCAGGCGCTCGGAGCGTTACCAGGGAAACAGGTCTCGGTTTTGCGGCTCCCACTCAGCTGCGGGAGAAAGCTAAGCAGCAAAATTCAGACCAGGCTCTGAACCCGCAGTAAAAAGTAATAATTGTAACAAGCTGAATTTTGTATCTATTAATATAATTTTAGCTTC…
chr7	129845165	129845168	0	0	0	chr7	union.pl_Kaiso_rep1_GM_signifpeaks.gff_Kaiso_rep2_GM_signifpeaks.gff	129845130	129845549	182	+	.	Kaiso_rep2_GM_signifpeaks.gff_129845100_height:156	CAGGACAGATCAGCAGGCGCGGAACTCCCACAACCCGCGTAGATTCCAAGACAGGAAGCACAAACACGACCCCGAAAACGCACCATGTCCTCTGGCCGGAAAACGCAGGCTCGCGCCACTCTCTCTGGGCATGCGCAAAGCCAAGCTCAAGCGGGAGGCCACCGGCAAGCGGCTCTAAAGTTACCGGAAGAACTAGGTAGTCTCTTCTCGCGAGAAAGGGAGGGGTCGCAGGCCCAGGCGCTCGGAGCGTTACCAGGGAAACAGGTCTCGGTTTTGCGGCTCCCACTCAGCTGCGGGAGAAAGCTAAGCAGCAAAATTCAGACCAGGCTCTGAACCCGCAGTAAAAAGTAATAATTGTAACAAGCTGAATTTTGTATCTATTAATATAATTTTAGCTTC…
chr7	129845241	129845244	0	0.00920245	0.00460123	chr7	union.pl_Kaiso_rep1_GM_signifpeaks.gff_Kaiso_rep2_GM_signifpeaks.gff	129845130	129845549	182	+	.	Kaiso_rep2_GM_signifpeaks.gff_129845100_height:156	CAGGACAGATCAGCAGGCGCGGAACTCCCACAACCCGCGTAGATTCCAAGACAGGAAGCACAAACACGACCCCGAAAACGCACCATGTCCTCTGGCCGGAAAACGCAGGCTCGCGCCACTCTCTCTGGGCATGCGCAAAGCCAAGCTCAAGCGGGAGGCCACCGGCAAGCGGCTCTAAAGTTACCGGAAGAACTAGGTAGTCTCTTCTCGCGAGAAAGGGAGGGGTCGCAGGCCCAGGCGCTCGGAGCGTTACCAGGGAAACAGGTCTCGGTTTTGCGGCTCCCACTCAGCTGCGGGAGAAAGCTAAGCAGCAAAATTCAGACCAGGCTCTGAACCCGCAGTAAAAAGTAATAATTGTAACAAGCTGAATTTTGTATCTATTAATATAATTTTAGCTTC…
chr7	129845338	129845341	1	0	0.5	chr7	union.pl_Kaiso_rep1_GM_signifpeaks.gff_Kaiso_rep2_GM_signifpeaks.gff	129845130	129845549	182	+	.	Kaiso_rep2_GM_signifpeaks.gff_129845100_height:156	CAGGACAGATCAGCAGGCGCGGAACTCCCACAACCCGCGTAGATTCCAAGACAGGAAGCACAAACACGACCCCGAAAACGCACCATGTCCTCTGGCCGGAAAACGCAGGCTCGCGCCACTCTCTCTGGGCATGCGCAAAGCCAAGCTCAAGCGGGAGGCCACCGGCAAGCGGCTCTAAAGTTACCGGAAGAACTAGGTAGTCTCTTCTCGCGAGAAAGGGAGGGGTCGCAGGCCCAGGCGCTCGGAGCGTTACCAGGGAAACAGGTCTCGGTTTTGCGGCTCCCACTCAGCTGCGGGAGAAAGCTAAGCAGCAAAATTCAGACCAGGCTCTGAACCCGCAGTAAAAAGTAATAATTGTAACAAGCTGAATTTTGTATCTATTAATATAATTTTAGCTTC…
chr7	130792220	130792223	0	0	0	chr7	union.pl_Kaiso_rep1_GM_signifpeaks.gff_Kaiso_rep2_GM_signifpeaks.gff	130792140	130792379	21	+	.	Kaiso_rep2_GM_signifpeaks.gff_130792140_height:18	TGGCATCAAGCCACAGCAAAGGGGAAAAAGTGCTCTTAGCAACACAAACATGGCGAAATCGCTCTCACAAGCCGGGTTCCCGCGACAGCCCTACCTTCCCCCGCTCGCCTTCCGAACGTCCTGGCCAGGAACCGCAGACCCCTTCCGGGGGACGGCGAGGGGGCCCCGGGCTGAGCGAGGGTGGGCGCACGGGGCGTGCTAAGGGGAAATTGACTAGCCAGCCGATCAGCTCCGCCGGCA
chr7	134001640	134001643	0	0	0	chr7	union.pl_Kaiso_rep1_GM_signifpeaks.gff_Kaiso_rep2_GM_signifpeaks.gff	134001630	134002049	132	+	.	Kaiso_rep2_GM_signifpeaks.gff_134001600_height:104	TGGGGGCCGCCGCGGTCTCCCCTTCTCCCGCGGCCAACACCGACGCTGCCAAGAAGCTGTAGTTCGCAGTCAGCTTCGGTCCCATTCATCCGAGGGGGCGTCCGAGCCCCGGCCAGACTACATGTCCCAGGATGCCGTGCACCTTTACCTCAGGATGCGACGTTCCCGCTTCCGCCAGGCAGCTCCGCCAGAGAGGACAGGGGGACGAGGTGCCCGGCATGACTCGCGCGATAGGCGGCCGCGGGTCTTGCTGGGAAATGAAGTCCCAAAGCGTCAGTGTTTCTTGCGAGACCGCCCAGAGCGCTGAAAGTAACTCGGCCGCCAGGGTCACAACAAACTTGCTGGCAGCGGCGGCACTAGAACTACAGAGCTGTGACTGCTCGTTGGAGGTGTTCTAGC…
chr7	134001658	134001661	0	0	0	chr7	union.pl_Kaiso_rep1_GM_signifpeaks.gff_Kaiso_rep2_GM_signifpeaks.gff	134001630	134002049	132	+	.	Kaiso_rep2_GM_signifpeaks.gff_134001600_height:104	TGGGGGCCGCCGCGGTCTCCCCTTCTCCCGCGGCCAACACCGACGCTGCCAAGAAGCTGTAGTTCGCAGTCAGCTTCGGTCCCATTCATCCGAGGGGGCGTCCGAGCCCCGGCCAGACTACATGTCCCAGGATGCCGTGCACCTTTACCTCAGGATGCGACGTTCCCGCTTCCGCCAGGCAGCTCCGCCAGAGAGGACAGGGGGACGAGGTGCCCGGCATGACTCGCGCGATAGGCGGCCGCGGGTCTTGCTGGGAAATGAAGTCCCAAAGCGTCAGTGTTTCTTGCGAGACCGCCCAGAGCGCTGAAAGTAACTCGGCCGCCAGGGTCACAACAAACTTGCTGGCAGCGGCGGCACTAGAACTACAGAGCTGTGACTGCTCGTTGGAGGTGTTCTAGC…
chr7	134001854	134001857	.	.	#DIV/0!	chr7	union.pl_Kaiso_rep1_GM_signifpeaks.gff_Kaiso_rep2_GM_signifpeaks.gff	134001630	134002049	132	+	.	Kaiso_rep2_GM_signifpeaks.gff_134001600_height:104	TGGGGGCCGCCGCGGTCTCCCCTTCTCCCGCGGCCAACACCGACGCTGCCAAGAAGCTGTAGTTCGCAGTCAGCTTCGGTCCCATTCATCCGAGGGGGCGTCCGAGCCCCGGCCAGACTACATGTCCCAGGATGCCGTGCACCTTTACCTCAGGATGCGACGTTCCCGCTTCCGCCAGGCAGCTCCGCCAGAGAGGACAGGGGGACGAGGTGCCCGGCATGACTCGCGCGATAGGCGGCCGCGGGTCTTGCTGGGAAATGAAGTCCCAAAGCGTCAGTGTTTCTTGCGAGACCGCCCAGAGCGCTGAAAGTAACTCGGCCGCCAGGGTCACAACAAACTTGCTGGCAGCGGCGGCACTAGAACTACAGAGCTGTGACTGCTCGTTGGAGGTGTTCTAGC…
chr7	134001856	134001859	.	.	#DIV/0!	chr7	union.pl_Kaiso_rep1_GM_signifpeaks.gff_Kaiso_rep2_GM_signifpeaks.gff	134001630	134002049	132	+	.	Kaiso_rep2_GM_signifpeaks.gff_134001600_height:104	TGGGGGCCGCCGCGGTCTCCCCTTCTCCCGCGGCCAACACCGACGCTGCCAAGAAGCTGTAGTTCGCAGTCAGCTTCGGTCCCATTCATCCGAGGGGGCGTCCGAGCCCCGGCCAGACTACATGTCCCAGGATGCCGTGCACCTTTACCTCAGGATGCGACGTTCCCGCTTCCGCCAGGCAGCTCCGCCAGAGAGGACAGGGGGACGAGGTGCCCGGCATGACTCGCGCGATAGGCGGCCGCGGGTCTTGCTGGGAAATGAAGTCCCAAAGCGTCAGTGTTTCTTGCGAGACCGCCCAGAGCGCTGAAAGTAACTCGGCCGCCAGGGTCACAACAAACTTGCTGGCAGCGGCGGCACTAGAACTACAGAGCTGTGACTGCTCGTTGGAGGTGTTCTAGC…
chr7	134001869	134001872	.	.	#DIV/0!	chr7	union.pl_Kaiso_rep1_GM_signifpeaks.gff_Kaiso_rep2_GM_signifpeaks.gff	134001630	134002049	132	+	.	Kaiso_rep2_GM_signifpeaks.gff_134001600_height:104	TGGGGGCCGCCGCGGTCTCCCCTTCTCCCGCGGCCAACACCGACGCTGCCAAGAAGCTGTAGTTCGCAGTCAGCTTCGGTCCCATTCATCCGAGGGGGCGTCCGAGCCCCGGCCAGACTACATGTCCCAGGATGCCGTGCACCTTTACCTCAGGATGCGACGTTCCCGCTTCCGCCAGGCAGCTCCGCCAGAGAGGACAGGGGGACGAGGTGCCCGGCATGACTCGCGCGATAGGCGGCCGCGGGTCTTGCTGGGAAATGAAGTCCCAAAGCGTCAGTGTTTCTTGCGAGACCGCCCAGAGCGCTGAAAGTAACTCGGCCGCCAGGGTCACAACAAACTTGCTGGCAGCGGCGGCACTAGAACTACAGAGCTGTGACTGCTCGTTGGAGGTGTTCTAGC…
chr7	134671244	134671247	0	0	0	chr7	union.pl_Kaiso_rep1_GM_signifpeaks.gff_Kaiso_rep2_GM_signifpeaks.gff	134671050	134671469	126	+	.	Kaiso_rep2_GM_signifpeaks.gff_134671050_height:76	AGCTGCCCGGTCTTCCCCACTCCTAAATTCTCCCGACAGACCCCAAAGCCTCTCTGAGAGCCTCTCTGACCGCCCTGCGGCCCACCCCGAGTTCCCGGCATCCTCTGGGATCCCTCTTCCTGGAGCCAAAACCTACGCAGGCTCCTTTCCTCCGAGCTGGTTGCTAGGTGATCTCCGAAGGCTGTCCGAAGTCTCGCGAGGGCGGACCCGTTGCCTGATGACGAGAGTTGGGAGTGTGGCTGGGGCTGCGGATCTCCAGCAGTGGCGTTACTTCTAGCGGCTGGATACCGGGTTCTCCGCGAGATCGCGAGATCCCGAGATATTCTCCCCGCACGGAAGCGACGACTGGCCTGGCCAGAGGACTCGCGTGGGAGCGAGGTGCCGGCCCCGACAGGACGG…
chr7	134671347	134671350	.	.	#DIV/0!	chr7	union.pl_Kaiso_rep1_GM_signifpeaks.gff_Kaiso_rep2_GM_signifpeaks.gff	134671050	134671469	126	+	.	Kaiso_rep2_GM_signifpeaks.gff_134671050_height:76	AGCTGCCCGGTCTTCCCCACTCCTAAATTCTCCCGACAGACCCCAAAGCCTCTCTGAGAGCCTCTCTGACCGCCCTGCGGCCCACCCCGAGTTCCCGGCATCCTCTGGGATCCCTCTTCCTGGAGCCAAAACCTACGCAGGCTCCTTTCCTCCGAGCTGGTTGCTAGGTGATCTCCGAAGGCTGTCCGAAGTCTCGCGAGGGCGGACCCGTTGCCTGATGACGAGAGTTGGGAGTGTGGCTGGGGCTGCGGATCTCCAGCAGTGGCGTTACTTCTAGCGGCTGGATACCGGGTTCTCCGCGAGATCGCGAGATCCCGAGATATTCTCCCCGCACGGAAGCGACGACTGGCCTGGCCAGAGGACTCGCGTGGGAGCGAGGTGCCGGCCCCGACAGGACGG…
chr7	134671355	134671358	.	.	#DIV/0!	chr7	union.pl_Kaiso_rep1_GM_signifpeaks.gff_Kaiso_rep2_GM_signifpeaks.gff	134671050	134671469	126	+	.	Kaiso_rep2_GM_signifpeaks.gff_134671050_height:76	AGCTGCCCGGTCTTCCCCACTCCTAAATTCTCCCGACAGACCCCAAAGCCTCTCTGAGAGCCTCTCTGACCGCCCTGCGGCCCACCCCGAGTTCCCGGCATCCTCTGGGATCCCTCTTCCTGGAGCCAAAACCTACGCAGGCTCCTTTCCTCCGAGCTGGTTGCTAGGTGATCTCCGAAGGCTGTCCGAAGTCTCGCGAGGGCGGACCCGTTGCCTGATGACGAGAGTTGGGAGTGTGGCTGGGGCTGCGGATCTCCAGCAGTGGCGTTACTTCTAGCGGCTGGATACCGGGTTCTCCGCGAGATCGCGAGATCCCGAGATATTCTCCCCGCACGGAAGCGACGACTGGCCTGGCCAGAGGACTCGCGTGGGAGCGAGGTGCCGGCCCCGACAGGACGG…
chr7	134671414	134671417	0	0	0	chr7	union.pl_Kaiso_rep1_GM_signifpeaks.gff_Kaiso_rep2_GM_signifpeaks.gff	134671050	134671469	126	+	.	Kaiso_rep2_GM_signifpeaks.gff_134671050_height:76	AGCTGCCCGGTCTTCCCCACTCCTAAATTCTCCCGACAGACCCCAAAGCCTCTCTGAGAGCCTCTCTGACCGCCCTGCGGCCCACCCCGAGTTCCCGGCATCCTCTGGGATCCCTCTTCCTGGAGCCAAAACCTACGCAGGCTCCTTTCCTCCGAGCTGGTTGCTAGGTGATCTCCGAAGGCTGTCCGAAGTCTCGCGAGGGCGGACCCGTTGCCTGATGACGAGAGTTGGGAGTGTGGCTGGGGCTGCGGATCTCCAGCAGTGGCGTTACTTCTAGCGGCTGGATACCGGGTTCTCCGCGAGATCGCGAGATCCCGAGATATTCTCCCCGCACGGAAGCGACGACTGGCCTGGCCAGAGGACTCGCGTGGGAGCGAGGTGCCGGCCCCGACAGGACGG…
chr7	138144756	138144759	0	0	0	chr7	union.pl_Kaiso_rep1_GM_signifpeaks.gff_Kaiso_rep2_GM_signifpeaks.gff	138144690	138144959	38	+	.	Kaiso_rep2_GM_signifpeaks.gff_138144690_height:28	GTCGTTAACAAATGAACCCTTAATCTTTTCAGAGGAGGAAACATACACAAAGGCCCAATCAGAAGCCGCGATTTCAGGCGTCCGGAGGGGGCGGGGCTGGGCAAGCACCTCCCACTTCCCAACCTCCCGCCGCGGCCGACGGAGCCTCGCGGGCTCCAACAGGTCCCGCCCCCTCGCCAGGCGCGGCCGCTATTGGGCGGCGCGCTCCACACCGAAGCCTCAGTTGCTGGGAGAGGGAgggcgggggcgggggcggggCCTGAGGTGGGC
chr7	138144820	138144823	0	0	0	chr7	union.pl_Kaiso_rep1_GM_signifpeaks.gff_Kaiso_rep2_GM_signifpeaks.gff	138144690	138144959	38	+	.	Kaiso_rep2_GM_signifpeaks.gff_138144690_height:28	GTCGTTAACAAATGAACCCTTAATCTTTTCAGAGGAGGAAACATACACAAAGGCCCAATCAGAAGCCGCGATTTCAGGCGTCCGGAGGGGGCGGGGCTGGGCAAGCACCTCCCACTTCCCAACCTCCCGCCGCGGCCGACGGAGCCTCGCGGGCTCCAACAGGTCCCGCCCCCTCGCCAGGCGCGGCCGCTATTGGGCGGCGCGCTCCACACCGAAGCCTCAGTTGCTGGGAGAGGGAgggcgggggcgggggcggggCCTGAGGTGGGC
chr7	138144837	138144840	0	0	0	chr7	union.pl_Kaiso_rep1_GM_signifpeaks.gff_Kaiso_rep2_GM_signifpeaks.gff	138144690	138144959	38	+	.	Kaiso_rep2_GM_signifpeaks.gff_138144690_height:28	GTCGTTAACAAATGAACCCTTAATCTTTTCAGAGGAGGAAACATACACAAAGGCCCAATCAGAAGCCGCGATTTCAGGCGTCCGGAGGGGGCGGGGCTGGGCAAGCACCTCCCACTTCCCAACCTCCCGCCGCGGCCGACGGAGCCTCGCGGGCTCCAACAGGTCCCGCCCCCTCGCCAGGCGCGGCCGCTATTGGGCGGCGCGCTCCACACCGAAGCCTCAGTTGCTGGGAGAGGGAgggcgggggcgggggcggggCCTGAGGTGGGC
chr7	138144871	138144874	0	0	0	chr7	union.pl_Kaiso_rep1_GM_signifpeaks.gff_Kaiso_rep2_GM_signifpeaks.gff	138144690	138144959	38	+	.	Kaiso_rep2_GM_signifpeaks.gff_138144690_height:28	GTCGTTAACAAATGAACCCTTAATCTTTTCAGAGGAGGAAACATACACAAAGGCCCAATCAGAAGCCGCGATTTCAGGCGTCCGGAGGGGGCGGGGCTGGGCAAGCACCTCCCACTTCCCAACCTCCCGCCGCGGCCGACGGAGCCTCGCGGGCTCCAACAGGTCCCGCCCCCTCGCCAGGCGCGGCCGCTATTGGGCGGCGCGCTCCACACCGAAGCCTCAGTTGCTGGGAGAGGGAgggcgggggcgggggcggggCCTGAGGTGGGC
chr7	138144890	138144893	0	0	0	chr7	union.pl_Kaiso_rep1_GM_signifpeaks.gff_Kaiso_rep2_GM_signifpeaks.gff	138144690	138144959	38	+	.	Kaiso_rep2_GM_signifpeaks.gff_138144690_height:28	GTCGTTAACAAATGAACCCTTAATCTTTTCAGAGGAGGAAACATACACAAAGGCCCAATCAGAAGCCGCGATTTCAGGCGTCCGGAGGGGGCGGGGCTGGGCAAGCACCTCCCACTTCCCAACCTCCCGCCGCGGCCGACGGAGCCTCGCGGGCTCCAACAGGTCCCGCCCCCTCGCCAGGCGCGGCCGCTATTGGGCGGCGCGCTCCACACCGAAGCCTCAGTTGCTGGGAGAGGGAgggcgggggcgggggcggggCCTGAGGTGGGC
chr7	139044372	139044375	0	0	0	chr7	union.pl_Kaiso_rep1_GM_signifpeaks.gff_Kaiso_rep2_GM_signifpeaks.gff	139044210	139044719	170	+	.	Kaiso_rep2_GM_signifpeaks.gff_139044180_height:140	GCGTCCACGCCACTCGGGGCGGGCGTTCGCCCCGAGCACGCCCACCTCAGACGCCAAGGAGGCTGACCGCAGTCCGGTCGACGATGGGCATGGTCTCTACTTACTTTCCGCCCAGGCTAACCTCTAGCGCATTTTGCTAATTTGGGTCTGAATCGCCATCACCGCGGGCAGCGCAGCCTTAGCCGCCAGCCCTACAGCCGGGAGGGAATGTAATGTAAGGTTTGGCGCCTCGGGGCGGATCCGGCTTGCACAGTCAGTTAAGGAACCAGAGTATCGCGAGATCCGGGGTAAAGGGGCGGGAGGAGCGCGCGTGCACGCGCCCAGAGCCGTTAGGGTGGAACTCCACTCGGGCGGGGCGGGCGGAGTGATACAGCTGGACGCCAGTTGGTGGAGCCCCCG…
chr7	139044484	139044487	0	0	0	chr7	union.pl_Kaiso_rep1_GM_signifpeaks.gff_Kaiso_rep2_GM_signifpeaks.gff	139044210	139044719	170	+	.	Kaiso_rep2_GM_signifpeaks.gff_139044180_height:140	GCGTCCACGCCACTCGGGGCGGGCGTTCGCCCCGAGCACGCCCACCTCAGACGCCAAGGAGGCTGACCGCAGTCCGGTCGACGATGGGCATGGTCTCTACTTACTTTCCGCCCAGGCTAACCTCTAGCGCATTTTGCTAATTTGGGTCTGAATCGCCATCACCGCGGGCAGCGCAGCCTTAGCCGCCAGCCCTACAGCCGGGAGGGAATGTAATGTAAGGTTTGGCGCCTCGGGGCGGATCCGGCTTGCACAGTCAGTTAAGGAACCAGAGTATCGCGAGATCCGGGGTAAAGGGGCGGGAGGAGCGCGCGTGCACGCGCCCAGAGCCGTTAGGGTGGAACTCCACTCGGGCGGGGCGGGCGGAGTGATACAGCTGGACGCCAGTTGGTGGAGCCCCCG…
chr7	139044515	139044518	0	0	0	chr7	union.pl_Kaiso_rep1_GM_signifpeaks.gff_Kaiso_rep2_GM_signifpeaks.gff	139044210	139044719	170	+	.	Kaiso_rep2_GM_signifpeaks.gff_139044180_height:140	GCGTCCACGCCACTCGGGGCGGGCGTTCGCCCCGAGCACGCCCACCTCAGACGCCAAGGAGGCTGACCGCAGTCCGGTCGACGATGGGCATGGTCTCTACTTACTTTCCGCCCAGGCTAACCTCTAGCGCATTTTGCTAATTTGGGTCTGAATCGCCATCACCGCGGGCAGCGCAGCCTTAGCCGCCAGCCCTACAGCCGGGAGGGAATGTAATGTAAGGTTTGGCGCCTCGGGGCGGATCCGGCTTGCACAGTCAGTTAAGGAACCAGAGTATCGCGAGATCCGGGGTAAAGGGGCGGGAGGAGCGCGCGTGCACGCGCCCAGAGCCGTTAGGGTGGAACTCCACTCGGGCGGGGCGGGCGGAGTGATACAGCTGGACGCCAGTTGGTGGAGCCCCCG…
chr7	139044517	139044520	0	0	0	chr7	union.pl_Kaiso_rep1_GM_signifpeaks.gff_Kaiso_rep2_GM_signifpeaks.gff	139044210	139044719	170	+	.	Kaiso_rep2_GM_signifpeaks.gff_139044180_height:140	GCGTCCACGCCACTCGGGGCGGGCGTTCGCCCCGAGCACGCCCACCTCAGACGCCAAGGAGGCTGACCGCAGTCCGGTCGACGATGGGCATGGTCTCTACTTACTTTCCGCCCAGGCTAACCTCTAGCGCATTTTGCTAATTTGGGTCTGAATCGCCATCACCGCGGGCAGCGCAGCCTTAGCCGCCAGCCCTACAGCCGGGAGGGAATGTAATGTAAGGTTTGGCGCCTCGGGGCGGATCCGGCTTGCACAGTCAGTTAAGGAACCAGAGTATCGCGAGATCCGGGGTAAAGGGGCGGGAGGAGCGCGCGTGCACGCGCCCAGAGCCGTTAGGGTGGAACTCCACTCGGGCGGGGCGGGCGGAGTGATACAGCTGGACGCCAGTTGGTGGAGCCCCCG…
chr7	139044525	139044528	0	0	0	chr7	union.pl_Kaiso_rep1_GM_signifpeaks.gff_Kaiso_rep2_GM_signifpeaks.gff	139044210	139044719	170	+	.	Kaiso_rep2_GM_signifpeaks.gff_139044180_height:140	GCGTCCACGCCACTCGGGGCGGGCGTTCGCCCCGAGCACGCCCACCTCAGACGCCAAGGAGGCTGACCGCAGTCCGGTCGACGATGGGCATGGTCTCTACTTACTTTCCGCCCAGGCTAACCTCTAGCGCATTTTGCTAATTTGGGTCTGAATCGCCATCACCGCGGGCAGCGCAGCCTTAGCCGCCAGCCCTACAGCCGGGAGGGAATGTAATGTAAGGTTTGGCGCCTCGGGGCGGATCCGGCTTGCACAGTCAGTTAAGGAACCAGAGTATCGCGAGATCCGGGGTAAAGGGGCGGGAGGAGCGCGCGTGCACGCGCCCAGAGCCGTTAGGGTGGAACTCCACTCGGGCGGGGCGGGCGGAGTGATACAGCTGGACGCCAGTTGGTGGAGCCCCCG…
chr7	139044607	139044610	0	0	0	chr7	union.pl_Kaiso_rep1_GM_signifpeaks.gff_Kaiso_rep2_GM_signifpeaks.gff	139044210	139044719	170	+	.	Kaiso_rep2_GM_signifpeaks.gff_139044180_height:140	GCGTCCACGCCACTCGGGGCGGGCGTTCGCCCCGAGCACGCCCACCTCAGACGCCAAGGAGGCTGACCGCAGTCCGGTCGACGATGGGCATGGTCTCTACTTACTTTCCGCCCAGGCTAACCTCTAGCGCATTTTGCTAATTTGGGTCTGAATCGCCATCACCGCGGGCAGCGCAGCCTTAGCCGCCAGCCCTACAGCCGGGAGGGAATGTAATGTAAGGTTTGGCGCCTCGGGGCGGATCCGGCTTGCACAGTCAGTTAAGGAACCAGAGTATCGCGAGATCCGGGGTAAAGGGGCGGGAGGAGCGCGCGTGCACGCGCCCAGAGCCGTTAGGGTGGAACTCCACTCGGGCGGGGCGGGCGGAGTGATACAGCTGGACGCCAGTTGGTGGAGCCCCCG…
chr7	139044624	139044627	0	0	0	chr7	union.pl_Kaiso_rep1_GM_signifpeaks.gff_Kaiso_rep2_GM_signifpeaks.gff	139044210	139044719	170	+	.	Kaiso_rep2_GM_signifpeaks.gff_139044180_height:140	GCGTCCACGCCACTCGGGGCGGGCGTTCGCCCCGAGCACGCCCACCTCAGACGCCAAGGAGGCTGACCGCAGTCCGGTCGACGATGGGCATGGTCTCTACTTACTTTCCGCCCAGGCTAACCTCTAGCGCATTTTGCTAATTTGGGTCTGAATCGCCATCACCGCGGGCAGCGCAGCCTTAGCCGCCAGCCCTACAGCCGGGAGGGAATGTAATGTAAGGTTTGGCGCCTCGGGGCGGATCCGGCTTGCACAGTCAGTTAAGGAACCAGAGTATCGCGAGATCCGGGGTAAAGGGGCGGGAGGAGCGCGCGTGCACGCGCCCAGAGCCGTTAGGGTGGAACTCCACTCGGGCGGGGCGGGCGGAGTGATACAGCTGGACGCCAGTTGGTGGAGCCCCCG…
chr7	139044637	139044640	0	0	0	chr7	union.pl_Kaiso_rep1_GM_signifpeaks.gff_Kaiso_rep2_GM_signifpeaks.gff	139044210	139044719	170	+	.	Kaiso_rep2_GM_signifpeaks.gff_139044180_height:140	GCGTCCACGCCACTCGGGGCGGGCGTTCGCCCCGAGCACGCCCACCTCAGACGCCAAGGAGGCTGACCGCAGTCCGGTCGACGATGGGCATGGTCTCTACTTACTTTCCGCCCAGGCTAACCTCTAGCGCATTTTGCTAATTTGGGTCTGAATCGCCATCACCGCGGGCAGCGCAGCCTTAGCCGCCAGCCCTACAGCCGGGAGGGAATGTAATGTAAGGTTTGGCGCCTCGGGGCGGATCCGGCTTGCACAGTCAGTTAAGGAACCAGAGTATCGCGAGATCCGGGGTAAAGGGGCGGGAGGAGCGCGCGTGCACGCGCCCAGAGCCGTTAGGGTGGAACTCCACTCGGGCGGGGCGGGCGGAGTGATACAGCTGGACGCCAGTTGGTGGAGCCCCCG…
chr7	150924349	150924352	0	0	0	chr7	union.pl_Kaiso_rep1_GM_signifpeaks.gff_Kaiso_rep2_GM_signifpeaks.gff	150924330	150924569	24	+	.	Kaiso_rep2_GM_signifpeaks.gff_150924330_height:19	GGCCTCGGGTGGTTCTCGGCGCGCCGCGCTGCCTCCTTGGAAGTGTAGTCCTCAAGTTGCAGCGGCCAAGAGTGAGACCCGCCTTGAGGACTACTATGTATCCCACAGACCTCGCGGGGCCGCGTGACGCCATCAGGATGCGCGAGGCTCGGGGAGGGGGCGGGATTAGAGTCCAAGAGCTCTCTGCTAGCGGGCGCACTTCGGGCGCTGGAAACTGCAAATCCCAGATTGCTCGTTGGA
chr7	150924354	150924357	0	0	0	chr7	union.pl_Kaiso_rep1_GM_signifpeaks.gff_Kaiso_rep2_GM_signifpeaks.gff	150924330	150924569	24	+	.	Kaiso_rep2_GM_signifpeaks.gff_150924330_height:19	GGCCTCGGGTGGTTCTCGGCGCGCCGCGCTGCCTCCTTGGAAGTGTAGTCCTCAAGTTGCAGCGGCCAAGAGTGAGACCCGCCTTGAGGACTACTATGTATCCCACAGACCTCGCGGGGCCGCGTGACGCCATCAGGATGCGCGAGGCTCGGGGAGGGGGCGGGATTAGAGTCCAAGAGCTCTCTGCTAGCGGGCGCACTTCGGGCGCTGGAAACTGCAAATCCCAGATTGCTCGTTGGA
chr7	150924442	150924445	0	0	0	chr7	union.pl_Kaiso_rep1_GM_signifpeaks.gff_Kaiso_rep2_GM_signifpeaks.gff	150924330	150924569	24	+	.	Kaiso_rep2_GM_signifpeaks.gff_150924330_height:19	GGCCTCGGGTGGTTCTCGGCGCGCCGCGCTGCCTCCTTGGAAGTGTAGTCCTCAAGTTGCAGCGGCCAAGAGTGAGACCCGCCTTGAGGACTACTATGTATCCCACAGACCTCGCGGGGCCGCGTGACGCCATCAGGATGCGCGAGGCTCGGGGAGGGGGCGGGATTAGAGTCCAAGAGCTCTCTGCTAGCGGGCGCACTTCGGGCGCTGGAAACTGCAAATCCCAGATTGCTCGTTGGA
chr7	150924450	150924453	0	0	0	chr7	union.pl_Kaiso_rep1_GM_signifpeaks.gff_Kaiso_rep2_GM_signifpeaks.gff	150924330	150924569	24	+	.	Kaiso_rep2_GM_signifpeaks.gff_150924330_height:19	GGCCTCGGGTGGTTCTCGGCGCGCCGCGCTGCCTCCTTGGAAGTGTAGTCCTCAAGTTGCAGCGGCCAAGAGTGAGACCCGCCTTGAGGACTACTATGTATCCCACAGACCTCGCGGGGCCGCGTGACGCCATCAGGATGCGCGAGGCTCGGGGAGGGGGCGGGATTAGAGTCCAAGAGCTCTCTGCTAGCGGGCGCACTTCGGGCGCTGGAAACTGCAAATCCCAGATTGCTCGTTGGA
chr7	150924470	150924473	0	0	0	chr7	union.pl_Kaiso_rep1_GM_signifpeaks.gff_Kaiso_rep2_GM_signifpeaks.gff	150924330	150924569	24	+	.	Kaiso_rep2_GM_signifpeaks.gff_150924330_height:19	GGCCTCGGGTGGTTCTCGGCGCGCCGCGCTGCCTCCTTGGAAGTGTAGTCCTCAAGTTGCAGCGGCCAAGAGTGAGACCCGCCTTGAGGACTACTATGTATCCCACAGACCTCGCGGGGCCGCGTGACGCCATCAGGATGCGCGAGGCTCGGGGAGGGGGCGGGATTAGAGTCCAAGAGCTCTCTGCTAGCGGGCGCACTTCGGGCGCTGGAAACTGCAAATCCCAGATTGCTCGTTGGA
chr7	154795321	154795324	0	0	0	chr7	union.pl_Kaiso_rep1_GM_signifpeaks.gff_Kaiso_rep2_GM_signifpeaks.gff	154795290	154795469	18	+	.	Kaiso_rep2_GM_signifpeaks.gff_154795290_height:17	GTAGTACCTGAGCCGCTCTGGCCGAGCAAGGCGCGGGGCCCCGGTCTACACCGCGCTGGACCCGGCTATGCCGTGACGGAATTCCCGAGGCCGTAGCGCCACGCGAGACGCGCACTGGTGGCCTCCGCGGCGAGTCCTGGGGTCTCCGCAAGGCCTCAGTGCCCGAGCTGGGGACGTGCT
chr7	154795341	154795344	.	0	0	chr7	union.pl_Kaiso_rep1_GM_signifpeaks.gff_Kaiso_rep2_GM_signifpeaks.gff	154795290	154795469	18	+	.	Kaiso_rep2_GM_signifpeaks.gff_154795290_height:17	GTAGTACCTGAGCCGCTCTGGCCGAGCAAGGCGCGGGGCCCCGGTCTACACCGCGCTGGACCCGGCTATGCCGTGACGGAATTCCCGAGGCCGTAGCGCCACGCGAGACGCGCACTGGTGGCCTCCGCGGCGAGTCCTGGGGTCTCCGCAAGGCCTCAGTGCCCGAGCTGGGGACGTGCT
chr7	154795391	154795394	.	.	#DIV/0!	chr7	union.pl_Kaiso_rep1_GM_signifpeaks.gff_Kaiso_rep2_GM_signifpeaks.gff	154795290	154795469	18	+	.	Kaiso_rep2_GM_signifpeaks.gff_154795290_height:17	GTAGTACCTGAGCCGCTCTGGCCGAGCAAGGCGCGGGGCCCCGGTCTACACCGCGCTGGACCCGGCTATGCCGTGACGGAATTCCCGAGGCCGTAGCGCCACGCGAGACGCGCACTGGTGGCCTCCGCGGCGAGTCCTGGGGTCTCCGCAAGGCCTCAGTGCCCGAGCTGGGGACGTGCT
chr7	154795398	154795401	.	.	#DIV/0!	chr7	union.pl_Kaiso_rep1_GM_signifpeaks.gff_Kaiso_rep2_GM_signifpeaks.gff	154795290	154795469	18	+	.	Kaiso_rep2_GM_signifpeaks.gff_154795290_height:17	GTAGTACCTGAGCCGCTCTGGCCGAGCAAGGCGCGGGGCCCCGGTCTACACCGCGCTGGACCCGGCTATGCCGTGACGGAATTCCCGAGGCCGTAGCGCCACGCGAGACGCGCACTGGTGGCCTCCGCGGCGAGTCCTGGGGTCTCCGCAAGGCCTCAGTGCCCGAGCTGGGGACGTGCT
chr7	154795415	154795418	.	.	#DIV/0!	chr7	union.pl_Kaiso_rep1_GM_signifpeaks.gff_Kaiso_rep2_GM_signifpeaks.gff	154795290	154795469	18	+	.	Kaiso_rep2_GM_signifpeaks.gff_154795290_height:17	GTAGTACCTGAGCCGCTCTGGCCGAGCAAGGCGCGGGGCCCCGGTCTACACCGCGCTGGACCCGGCTATGCCGTGACGGAATTCCCGAGGCCGTAGCGCCACGCGAGACGCGCACTGGTGGCCTCCGCGGCGAGTCCTGGGGTCTCCGCAAGGCCTCAGTGCCCGAGCTGGGGACGTGCT
chr7	158497440	158497443	0	1.14286	0.571429	chr7	union.pl_Kaiso_rep1_GM_signifpeaks.gff_Kaiso_rep2_GM_signifpeaks.gff	158497290	158497709	99	+	.	Kaiso_rep2_GM_signifpeaks.gff_158497290_height:97	GGCCGCCTCCTTAGGGGAGGGGAGGCTGGGACCCCGACCAGCCGAGGAGGGGCTTCCCGCCCGATCCCTGCTACTTCCCAGCCCCTGCTCTGAACCCAATCCCGGCTCGGCACCGCAGCTCTTACCTGGGCTCGGGGACCCGCCGTTTCCCGCGCTCGGACCAGATTCAAACGCACCCGCCGGCGCCCCAGACGGGCCCCGCCCTCCCGGTCGTCATCAGGCGCCGCTCTCGCGAGAGCTGGGGCGCCGCGAGCCTCGGGCCTCGCCCACACGCCCGGCCCGCCCCGCCTCCAGATCATGCCCCGCCCACATGCCCGCCAGTCTTCTTCCTGTCTATGCCCCGCCTCTTAGGGCGCGGCCTCGAGCAGCTAAGCCCAGTGCCCTACCGGGCACTACGGA…
chr7	158497520	158497523	0	0	0	chr7	union.pl_Kaiso_rep1_GM_signifpeaks.gff_Kaiso_rep2_GM_signifpeaks.gff	158497290	158497709	99	+	.	Kaiso_rep2_GM_signifpeaks.gff_158497290_height:97	GGCCGCCTCCTTAGGGGAGGGGAGGCTGGGACCCCGACCAGCCGAGGAGGGGCTTCCCGCCCGATCCCTGCTACTTCCCAGCCCCTGCTCTGAACCCAATCCCGGCTCGGCACCGCAGCTCTTACCTGGGCTCGGGGACCCGCCGTTTCCCGCGCTCGGACCAGATTCAAACGCACCCGCCGGCGCCCCAGACGGGCCCCGCCCTCCCGGTCGTCATCAGGCGCCGCTCTCGCGAGAGCTGGGGCGCCGCGAGCCTCGGGCCTCGCCCACACGCCCGGCCCGCCCCGCCTCCAGATCATGCCCCGCCCACATGCCCGCCAGTCTTCTTCCTGTCTATGCCCCGCCTCTTAGGGCGCGGCCTCGAGCAGCTAAGCCCAGTGCCCTACCGGGCACTACGGA…
chr7	158497537	158497540	0.884354	0.517007	0.70068	chr7	union.pl_Kaiso_rep1_GM_signifpeaks.gff_Kaiso_rep2_GM_signifpeaks.gff	158497290	158497709	99	+	.	Kaiso_rep2_GM_signifpeaks.gff_158497290_height:97	GGCCGCCTCCTTAGGGGAGGGGAGGCTGGGACCCCGACCAGCCGAGGAGGGGCTTCCCGCCCGATCCCTGCTACTTCCCAGCCCCTGCTCTGAACCCAATCCCGGCTCGGCACCGCAGCTCTTACCTGGGCTCGGGGACCCGCCGTTTCCCGCGCTCGGACCAGATTCAAACGCACCCGCCGGCGCCCCAGACGGGCCCCGCCCTCCCGGTCGTCATCAGGCGCCGCTCTCGCGAGAGCTGGGGCGCCGCGAGCCTCGGGCCTCGCCCACACGCCCGGCCCGCCCCGCCTCCAGATCATGCCCCGCCCACATGCCCGCCAGTCTTCTTCCTGTCTATGCCCCGCCTCTTAGGGCGCGGCCTCGAGCAGCTAAGCCCAGTGCCCTACCGGGCACTACGGA…
chr7	158497643	158497646	0	0	0	chr7	union.pl_Kaiso_rep1_GM_signifpeaks.gff_Kaiso_rep2_GM_signifpeaks.gff	158497290	158497709	99	+	.	Kaiso_rep2_GM_signifpeaks.gff_158497290_height:97	GGCCGCCTCCTTAGGGGAGGGGAGGCTGGGACCCCGACCAGCCGAGGAGGGGCTTCCCGCCCGATCCCTGCTACTTCCCAGCCCCTGCTCTGAACCCAATCCCGGCTCGGCACCGCAGCTCTTACCTGGGCTCGGGGACCCGCCGTTTCCCGCGCTCGGACCAGATTCAAACGCACCCGCCGGCGCCCCAGACGGGCCCCGCCCTCCCGGTCGTCATCAGGCGCCGCTCTCGCGAGAGCTGGGGCGCCGCGAGCCTCGGGCCTCGCCCACACGCCCGGCCCGCCCCGCCTCCAGATCATGCCCCGCCCACATGCCCGCCAGTCTTCTTCCTGTCTATGCCCCGCCTCTTAGGGCGCGGCCTCGAGCAGCTAAGCCCAGTGCCCTACCGGGCACTACGGA…
chr7	158497690	158497693	0.602564	0.60515	0.603857	chr7	union.pl_Kaiso_rep1_GM_signifpeaks.gff_Kaiso_rep2_GM_signifpeaks.gff	158497290	158497709	99	+	.	Kaiso_rep2_GM_signifpeaks.gff_158497290_height:97	GGCCGCCTCCTTAGGGGAGGGGAGGCTGGGACCCCGACCAGCCGAGGAGGGGCTTCCCGCCCGATCCCTGCTACTTCCCAGCCCCTGCTCTGAACCCAATCCCGGCTCGGCACCGCAGCTCTTACCTGGGCTCGGGGACCCGCCGTTTCCCGCGCTCGGACCAGATTCAAACGCACCCGCCGGCGCCCCAGACGGGCCCCGCCCTCCCGGTCGTCATCAGGCGCCGCTCTCGCGAGAGCTGGGGCGCCGCGAGCCTCGGGCCTCGCCCACACGCCCGGCCCGCCCCGCCTCCAGATCATGCCCCGCCCACATGCCCGCCAGTCTTCTTCCTGTCTATGCCCCGCCTCTTAGGGCGCGGCCTCGAGCAGCTAAGCCCAGTGCCCTACCGGGCACTACGGA…
chr7	158497696	158497699	0	0.65896	0.32948	chr7	union.pl_Kaiso_rep1_GM_signifpeaks.gff_Kaiso_rep2_GM_signifpeaks.gff	158497290	158497709	99	+	.	Kaiso_rep2_GM_signifpeaks.gff_158497290_height:97	GGCCGCCTCCTTAGGGGAGGGGAGGCTGGGACCCCGACCAGCCGAGGAGGGGCTTCCCGCCCGATCCCTGCTACTTCCCAGCCCCTGCTCTGAACCCAATCCCGGCTCGGCACCGCAGCTCTTACCTGGGCTCGGGGACCCGCCGTTTCCCGCGCTCGGACCAGATTCAAACGCACCCGCCGGCGCCCCAGACGGGCCCCGCCCTCCCGGTCGTCATCAGGCGCCGCTCTCGCGAGAGCTGGGGCGCCGCGAGCCTCGGGCCTCGCCCACACGCCCGGCCCGCCCCGCCTCCAGATCATGCCCCGCCCACATGCCCGCCAGTCTTCTTCCTGTCTATGCCCCGCCTCTTAGGGCGCGGCCTCGAGCAGCTAAGCCCAGTGCCCTACCGGGCACTACGGA…
chr20	271345	271348	0.538462	0	0.269231	chr20	union.pl_Kaiso_rep1_GM_signifpeaks.gff_Kaiso_rep2_GM_signifpeaks.gff	271170	271559	56	+	.	Kaiso_rep2_GM_signifpeaks.gff_271170_height:46	GTGAAGTACGCATGCGTATTCCGCCTTTCTTCCAAtttttttttttttttttttttACCTACTTTTGTAAGACATGCGCCATTGGGGAAAATGGAAGAGAAGTTGCGAGTCTGTGAGACCCTGATCTTCTGGTATAACTACTCGGCTTTTCCAACTTCCTTGTCTCAGTGTAGATCGCGCGGTAACCCAGGCCACTCAGAAGTCCCGAGACCCGATGCTTTCGCCAGCGTCTCGGTCTCCAAGGAAACGCGACGCCGCCTACCGAGCGCCTAAAGGGACTAACCTCTCAAGGCAAAATCTAGTTCGGCCCGCTTTTCAATTTTCAAAttcccttcagtttgctctgcccataatcctaaaatatgatatcatatttctccactctcatca
chr20	271347	271350	0	0	0	chr20	union.pl_Kaiso_rep1_GM_signifpeaks.gff_Kaiso_rep2_GM_signifpeaks.gff	271170	271559	56	+	.	Kaiso_rep2_GM_signifpeaks.gff_271170_height:46	GTGAAGTACGCATGCGTATTCCGCCTTTCTTCCAAtttttttttttttttttttttACCTACTTTTGTAAGACATGCGCCATTGGGGAAAATGGAAGAGAAGTTGCGAGTCTGTGAGACCCTGATCTTCTGGTATAACTACTCGGCTTTTCCAACTTCCTTGTCTCAGTGTAGATCGCGCGGTAACCCAGGCCACTCAGAAGTCCCGAGACCCGATGCTTTCGCCAGCGTCTCGGTCTCCAAGGAAACGCGACGCCGCCTACCGAGCGCCTAAAGGGACTAACCTCTCAAGGCAAAATCTAGTTCGGCCCGCTTTTCAATTTTCAAAttcccttcagtttgctctgcccataatcctaaaatatgatatcatatttctccactctcatca
chr20	271417	271420	0	0	0	chr20	union.pl_Kaiso_rep1_GM_signifpeaks.gff_Kaiso_rep2_GM_signifpeaks.gff	271170	271559	56	+	.	Kaiso_rep2_GM_signifpeaks.gff_271170_height:46	GTGAAGTACGCATGCGTATTCCGCCTTTCTTCCAAtttttttttttttttttttttACCTACTTTTGTAAGACATGCGCCATTGGGGAAAATGGAAGAGAAGTTGCGAGTCTGTGAGACCCTGATCTTCTGGTATAACTACTCGGCTTTTCCAACTTCCTTGTCTCAGTGTAGATCGCGCGGTAACCCAGGCCACTCAGAAGTCCCGAGACCCGATGCTTTCGCCAGCGTCTCGGTCTCCAAGGAAACGCGACGCCGCCTACCGAGCGCCTAAAGGGACTAACCTCTCAAGGCAAAATCTAGTTCGGCCCGCTTTTCAATTTTCAAAttcccttcagtttgctctgcccataatcctaaaatatgatatcatatttctccactctcatca
chr20	3748576	3748579	0	0	0	chr20	union.pl_Kaiso_rep1_GM_signifpeaks.gff_Kaiso_rep2_GM_signifpeaks.gff	3748440	3748829	63	+	.	Kaiso_rep2_GM_signifpeaks.gff_3748410_height:60	GCCTCCGCCCATTGGTTGATCTGGGAGGGTGGGGCGAGGGACGCTCCGGACCAATGAGCGGGCTCCAAAGAACGGCCAACTGGCGAGGGCCGCCTACGTCACGTGCCAGGGTCGCCGAGGCAGCGCCCTGCTAGTCCGCGCCTGCCGGGCGAGCTCTCGCGAGGAAGACGGGCAGGCGGCCCAACTAGGCCAGGGGCCAGAACCGACCACTCGAAGAGGGAGAAGGAGGGCCTCGGATAGGCCCCGCCCCCGCTCCTTCTTCCGCCTGGGGGATAGCGCCTCTAGCCTTGAACCTTGCTTAGGACGCACCTCCCTTGGGCCCTTCGCTCTCGGGAGGGCTGTCGGGCGCGTCTCGGGGCTGGGTGGAGCTCCCGAAGGTGGCCTTTCTCC
chr20	3748597	3748600	0	0	0	chr20	union.pl_Kaiso_rep1_GM_signifpeaks.gff_Kaiso_rep2_GM_signifpeaks.gff	3748440	3748829	63	+	.	Kaiso_rep2_GM_signifpeaks.gff_3748410_height:60	GCCTCCGCCCATTGGTTGATCTGGGAGGGTGGGGCGAGGGACGCTCCGGACCAATGAGCGGGCTCCAAAGAACGGCCAACTGGCGAGGGCCGCCTACGTCACGTGCCAGGGTCGCCGAGGCAGCGCCCTGCTAGTCCGCGCCTGCCGGGCGAGCTCTCGCGAGGAAGACGGGCAGGCGGCCCAACTAGGCCAGGGGCCAGAACCGACCACTCGAAGAGGGAGAAGGAGGGCCTCGGATAGGCCCCGCCCCCGCTCCTTCTTCCGCCTGGGGGATAGCGCCTCTAGCCTTGAACCTTGCTTAGGACGCACCTCCCTTGGGCCCTTCGCTCTCGGGAGGGCTGTCGGGCGCGTCTCGGGGCTGGGTGGAGCTCCCGAAGGTGGCCTTTCTCC
chr20	3748786	3748789	.	0	0	chr20	union.pl_Kaiso_rep1_GM_signifpeaks.gff_Kaiso_rep2_GM_signifpeaks.gff	3748440	3748829	63	+	.	Kaiso_rep2_GM_signifpeaks.gff_3748410_height:60	GCCTCCGCCCATTGGTTGATCTGGGAGGGTGGGGCGAGGGACGCTCCGGACCAATGAGCGGGCTCCAAAGAACGGCCAACTGGCGAGGGCCGCCTACGTCACGTGCCAGGGTCGCCGAGGCAGCGCCCTGCTAGTCCGCGCCTGCCGGGCGAGCTCTCGCGAGGAAGACGGGCAGGCGGCCCAACTAGGCCAGGGGCCAGAACCGACCACTCGAAGAGGGAGAAGGAGGGCCTCGGATAGGCCCCGCCCCCGCTCCTTCTTCCGCCTGGGGGATAGCGCCTCTAGCCTTGAACCTTGCTTAGGACGCACCTCCCTTGGGCCCTTCGCTCTCGGGAGGGCTGTCGGGCGCGTCTCGGGGCTGGGTGGAGCTCCCGAAGGTGGCCTTTCTCC
chr20	3767318	3767321	.	.	#DIV/0!	chr20	union.pl_Kaiso_rep1_GM_signifpeaks.gff_Kaiso_rep2_GM_signifpeaks.gff	3767280	3767579	47	+	.	Kaiso_rep2_GM_signifpeaks.gff_3767280_height:54	ccggccgggccgggggcacctccggggacgccggcgggcgcgtcgccgggcggcgggcggcaggcgacgggcgcagacgagggcgggcggcgcgggcgcggaaggcaggaagtgccgcggcgcggggagctgggagcgcggcgagcggggcggagcgggcggagcgggATCTCGCGGGAAGCGCGGGGACGCCCGGCGCCTCCTCCCCGCCCTCCGCGCCCACCCCCTTCCCGCCGCCGGGACATACCGCGGGGGGGCGCTGCGGCCTGCTGGACCTGCCCGTGCTGCGGCCTCCGGCGA
chr20	3767370	3767373	0	0	0	chr20	union.pl_Kaiso_rep1_GM_signifpeaks.gff_Kaiso_rep2_GM_signifpeaks.gff	3767280	3767579	47	+	.	Kaiso_rep2_GM_signifpeaks.gff_3767280_height:54	ccggccgggccgggggcacctccggggacgccggcgggcgcgtcgccgggcggcgggcggcaggcgacgggcgcagacgagggcgggcggcgcgggcgcggaaggcaggaagtgccgcggcgcggggagctgggagcgcggcgagcggggcggagcgggcggagcgggATCTCGCGGGAAGCGCGGGGACGCCCGGCGCCTCCTCCCCGCCCTCCGCGCCCACCCCCTTCCCGCCGCCGGGACATACCGCGGGGGGGCGCTGCGGCCTGCTGGACCTGCCCGTGCTGCGGCCTCCGGCGA
chr20	3767376	3767379	0	0	0	chr20	union.pl_Kaiso_rep1_GM_signifpeaks.gff_Kaiso_rep2_GM_signifpeaks.gff	3767280	3767579	47	+	.	Kaiso_rep2_GM_signifpeaks.gff_3767280_height:54	ccggccgggccgggggcacctccggggacgccggcgggcgcgtcgccgggcggcgggcggcaggcgacgggcgcagacgagggcgggcggcgcgggcgcggaaggcaggaagtgccgcggcgcggggagctgggagcgcggcgagcggggcggagcgggcggagcgggATCTCGCGGGAAGCGCGGGGACGCCCGGCGCCTCCTCCCCGCCCTCCGCGCCCACCCCCTTCCCGCCGCCGGGACATACCGCGGGGGGGCGCTGCGGCCTGCTGGACCTGCCCGTGCTGCGGCCTCCGGCGA
chr20	3767395	3767398	0	0	0	chr20	union.pl_Kaiso_rep1_GM_signifpeaks.gff_Kaiso_rep2_GM_signifpeaks.gff	3767280	3767579	47	+	.	Kaiso_rep2_GM_signifpeaks.gff_3767280_height:54	ccggccgggccgggggcacctccggggacgccggcgggcgcgtcgccgggcggcgggcggcaggcgacgggcgcagacgagggcgggcggcgcgggcgcggaaggcaggaagtgccgcggcgcggggagctgggagcgcggcgagcggggcggagcgggcggagcgggATCTCGCGGGAAGCGCGGGGACGCCCGGCGCCTCCTCCCCGCCCTCCGCGCCCACCCCCTTCCCGCCGCCGGGACATACCGCGGGGGGGCGCTGCGGCCTGCTGGACCTGCCCGTGCTGCGGCCTCCGGCGA
chr20	3767400	3767403	0	0	0	chr20	union.pl_Kaiso_rep1_GM_signifpeaks.gff_Kaiso_rep2_GM_signifpeaks.gff	3767280	3767579	47	+	.	Kaiso_rep2_GM_signifpeaks.gff_3767280_height:54	ccggccgggccgggggcacctccggggacgccggcgggcgcgtcgccgggcggcgggcggcaggcgacgggcgcagacgagggcgggcggcgcgggcgcggaaggcaggaagtgccgcggcgcggggagctgggagcgcggcgagcggggcggagcgggcggagcgggATCTCGCGGGAAGCGCGGGGACGCCCGGCGCCTCCTCCCCGCCCTCCGCGCCCACCCCCTTCCCGCCGCCGGGACATACCGCGGGGGGGCGCTGCGGCCTGCTGGACCTGCCCGTGCTGCGGCCTCCGGCGA
chr20	3767416	3767419	0	0	0	chr20	union.pl_Kaiso_rep1_GM_signifpeaks.gff_Kaiso_rep2_GM_signifpeaks.gff	3767280	3767579	47	+	.	Kaiso_rep2_GM_signifpeaks.gff_3767280_height:54	ccggccgggccgggggcacctccggggacgccggcgggcgcgtcgccgggcggcgggcggcaggcgacgggcgcagacgagggcgggcggcgcgggcgcggaaggcaggaagtgccgcggcgcggggagctgggagcgcggcgagcggggcggagcgggcggagcgggATCTCGCGGGAAGCGCGGGGACGCCCGGCGCCTCCTCCCCGCCCTCCGCGCCCACCCCCTTCCCGCCGCCGGGACATACCGCGGGGGGGCGCTGCGGCCTGCTGGACCTGCCCGTGCTGCGGCCTCCGGCGA
chr20	3767452	3767455	.	.	#DIV/0!	chr20	union.pl_Kaiso_rep1_GM_signifpeaks.gff_Kaiso_rep2_GM_signifpeaks.gff	3767280	3767579	47	+	.	Kaiso_rep2_GM_signifpeaks.gff_3767280_height:54	ccggccgggccgggggcacctccggggacgccggcgggcgcgtcgccgggcggcgggcggcaggcgacgggcgcagacgagggcgggcggcgcgggcgcggaaggcaggaagtgccgcggcgcggggagctgggagcgcggcgagcggggcggagcgggcggagcgggATCTCGCGGGAAGCGCGGGGACGCCCGGCGCCTCCTCCCCGCCCTCCGCGCCCACCCCCTTCCCGCCGCCGGGACATACCGCGGGGGGGCGCTGCGGCCTGCTGGACCTGCCCGTGCTGCGGCCTCCGGCGA
chr20	3767461	3767464	.	.	#DIV/0!	chr20	union.pl_Kaiso_rep1_GM_signifpeaks.gff_Kaiso_rep2_GM_signifpeaks.gff	3767280	3767579	47	+	.	Kaiso_rep2_GM_signifpeaks.gff_3767280_height:54	ccggccgggccgggggcacctccggggacgccggcgggcgcgtcgccgggcggcgggcggcaggcgacgggcgcagacgagggcgggcggcgcgggcgcggaaggcaggaagtgccgcggcgcggggagctgggagcgcggcgagcggggcggagcgggcggagcgggATCTCGCGGGAAGCGCGGGGACGCCCGGCGCCTCCTCCCCGCCCTCCGCGCCCACCCCCTTCCCGCCGCCGGGACATACCGCGGGGGGGCGCTGCGGCCTGCTGGACCTGCCCGTGCTGCGGCCTCCGGCGA
chr20	3767494	3767497	0	3	1.5	chr20	union.pl_Kaiso_rep1_GM_signifpeaks.gff_Kaiso_rep2_GM_signifpeaks.gff	3767280	3767579	47	+	.	Kaiso_rep2_GM_signifpeaks.gff_3767280_height:54	ccggccgggccgggggcacctccggggacgccggcgggcgcgtcgccgggcggcgggcggcaggcgacgggcgcagacgagggcgggcggcgcgggcgcggaaggcaggaagtgccgcggcgcggggagctgggagcgcggcgagcggggcggagcgggcggagcgggATCTCGCGGGAAGCGCGGGGACGCCCGGCGCCTCCTCCCCGCCCTCCGCGCCCACCCCCTTCCCGCCGCCGGGACATACCGCGGGGGGGCGCTGCGGCCTGCTGGACCTGCCCGTGCTGCGGCCTCCGGCGA
chr20	3767527	3767530	0.426573	0	0.213287	chr20	union.pl_Kaiso_rep1_GM_signifpeaks.gff_Kaiso_rep2_GM_signifpeaks.gff	3767280	3767579	47	+	.	Kaiso_rep2_GM_signifpeaks.gff_3767280_height:54	ccggccgggccgggggcacctccggggacgccggcgggcgcgtcgccgggcggcgggcggcaggcgacgggcgcagacgagggcgggcggcgcgggcgcggaaggcaggaagtgccgcggcgcggggagctgggagcgcggcgagcggggcggagcgggcggagcgggATCTCGCGGGAAGCGCGGGGACGCCCGGCGCCTCCTCCCCGCCCTCCGCGCCCACCCCCTTCCCGCCGCCGGGACATACCGCGGGGGGGCGCTGCGGCCTGCTGGACCTGCCCGTGCTGCGGCCTCCGGCGA
chr20	10415764	10415767	0	0	0	chr20	union.pl_Kaiso_rep1_GM_signifpeaks.gff_Kaiso_rep2_GM_signifpeaks.gff	10415580	10415999	70	+	.	Kaiso_rep2_GM_signifpeaks.gff_10415580_height:75	AGTCATTTTCCAATGTTAAGAAAACACACCACAGAAAAGCGTTTTTTTTTCTCTCGGTCAGTTCAACTGCCTAGCACCGTGAGTTACCATGATACGTTATTTGCTAATGAGAGTCATTGGGGTCCCAGCCTTTAAAAATAGCCTGCGTCCGGCGCCATTTTTGTTTTGGGCCCACTTTGAAAGCCGCGATATTCTGAACAGAGGCCATTTTTCTTTTGGGCAGATTCCACGGGCCATCGAAGTGTTTCGCTGCCATCTTAAATCCTGGCTGTGGCCTCAATCCTGCAGCGAAGCTGCCCAGATCATTTTGTGTTTGGGCGGCGGCTGAGTTCCCAAACGCGCGCGGAGACCCTGGGAAGGAGGAAGTAAGCGCGAAAGTGCTTCCCTTAAGCTTCTGAA…
chr20	10415917	10415920	0	0	0	chr20	union.pl_Kaiso_rep1_GM_signifpeaks.gff_Kaiso_rep2_GM_signifpeaks.gff	10415580	10415999	70	+	.	Kaiso_rep2_GM_signifpeaks.gff_10415580_height:75	AGTCATTTTCCAATGTTAAGAAAACACACCACAGAAAAGCGTTTTTTTTTCTCTCGGTCAGTTCAACTGCCTAGCACCGTGAGTTACCATGATACGTTATTTGCTAATGAGAGTCATTGGGGTCCCAGCCTTTAAAAATAGCCTGCGTCCGGCGCCATTTTTGTTTTGGGCCCACTTTGAAAGCCGCGATATTCTGAACAGAGGCCATTTTTCTTTTGGGCAGATTCCACGGGCCATCGAAGTGTTTCGCTGCCATCTTAAATCCTGGCTGTGGCCTCAATCCTGCAGCGAAGCTGCCCAGATCATTTTGTGTTTGGGCGGCGGCTGAGTTCCCAAACGCGCGCGGAGACCCTGGGAAGGAGGAAGTAAGCGCGAAAGTGCTTCCCTTAAGCTTCTGAA…
chr20	10415919	10415922	0	0	0	chr20	union.pl_Kaiso_rep1_GM_signifpeaks.gff_Kaiso_rep2_GM_signifpeaks.gff	10415580	10415999	70	+	.	Kaiso_rep2_GM_signifpeaks.gff_10415580_height:75	AGTCATTTTCCAATGTTAAGAAAACACACCACAGAAAAGCGTTTTTTTTTCTCTCGGTCAGTTCAACTGCCTAGCACCGTGAGTTACCATGATACGTTATTTGCTAATGAGAGTCATTGGGGTCCCAGCCTTTAAAAATAGCCTGCGTCCGGCGCCATTTTTGTTTTGGGCCCACTTTGAAAGCCGCGATATTCTGAACAGAGGCCATTTTTCTTTTGGGCAGATTCCACGGGCCATCGAAGTGTTTCGCTGCCATCTTAAATCCTGGCTGTGGCCTCAATCCTGCAGCGAAGCTGCCCAGATCATTTTGTGTTTGGGCGGCGGCTGAGTTCCCAAACGCGCGCGGAGACCCTGGGAAGGAGGAAGTAAGCGCGAAAGTGCTTCCCTTAAGCTTCTGAA…
chr20	10415921	10415924	0	0	0	chr20	union.pl_Kaiso_rep1_GM_signifpeaks.gff_Kaiso_rep2_GM_signifpeaks.gff	10415580	10415999	70	+	.	Kaiso_rep2_GM_signifpeaks.gff_10415580_height:75	AGTCATTTTCCAATGTTAAGAAAACACACCACAGAAAAGCGTTTTTTTTTCTCTCGGTCAGTTCAACTGCCTAGCACCGTGAGTTACCATGATACGTTATTTGCTAATGAGAGTCATTGGGGTCCCAGCCTTTAAAAATAGCCTGCGTCCGGCGCCATTTTTGTTTTGGGCCCACTTTGAAAGCCGCGATATTCTGAACAGAGGCCATTTTTCTTTTGGGCAGATTCCACGGGCCATCGAAGTGTTTCGCTGCCATCTTAAATCCTGGCTGTGGCCTCAATCCTGCAGCGAAGCTGCCCAGATCATTTTGTGTTTGGGCGGCGGCTGAGTTCCCAAACGCGCGCGGAGACCCTGGGAAGGAGGAAGTAAGCGCGAAAGTGCTTCCCTTAAGCTTCTGAA…
chr20	10415950	10415953	0	0	0	chr20	union.pl_Kaiso_rep1_GM_signifpeaks.gff_Kaiso_rep2_GM_signifpeaks.gff	10415580	10415999	70	+	.	Kaiso_rep2_GM_signifpeaks.gff_10415580_height:75	AGTCATTTTCCAATGTTAAGAAAACACACCACAGAAAAGCGTTTTTTTTTCTCTCGGTCAGTTCAACTGCCTAGCACCGTGAGTTACCATGATACGTTATTTGCTAATGAGAGTCATTGGGGTCCCAGCCTTTAAAAATAGCCTGCGTCCGGCGCCATTTTTGTTTTGGGCCCACTTTGAAAGCCGCGATATTCTGAACAGAGGCCATTTTTCTTTTGGGCAGATTCCACGGGCCATCGAAGTGTTTCGCTGCCATCTTAAATCCTGGCTGTGGCCTCAATCCTGCAGCGAAGCTGCCCAGATCATTTTGTGTTTGGGCGGCGGCTGAGTTCCCAAACGCGCGCGGAGACCCTGGGAAGGAGGAAGTAAGCGCGAAAGTGCTTCCCTTAAGCTTCTGAA…
chr20	17949382	17949385	.	.	#DIV/0!	chr20	union.pl_Kaiso_rep1_GM_signifpeaks.gff_Kaiso_rep2_GM_signifpeaks.gff	17949180	17949809	152	+	.	Kaiso_rep2_GM_signifpeaks.gff_17949180_height:115	ccggccTCCCTGCCCGACGGCGGCAGGAGGCCTCCGGACTCCGCCACCATCCCAGCTGCCCCGGGAGCAGGCGAGCAGGGCGCCACGTGCTCCCCCAGAGCAGCCTCCCAGTCCCCGCTGCCGTCCATCTTGGAGCCGGGCAAAGACGCCACGTGGGGCCTACCCTTGCTCCGCTCCACGAGGAGGCCGCCAACCGCAGGGCCGCGACACGGACGGGAAGCAACGGACACTCTCCCAGCAAGACGCGTCTAGAGAAAGACCGCGTTTCGGTGCGGGGGGAATTTATTACTCAGCCCGAGTCCAAGATGGCAGCGAGCGCTGACGTCACCAGATCTCGTGAGAGCAGAAGGGCGCGATTTGGAGGCTCCCGCGCTTCGGAGACGCCGGCCCTTCCGCTCG…
chr20	17949423	17949426	0	0	0	chr20	union.pl_Kaiso_rep1_GM_signifpeaks.gff_Kaiso_rep2_GM_signifpeaks.gff	17949180	17949809	152	+	.	Kaiso_rep2_GM_signifpeaks.gff_17949180_height:115	ccggccTCCCTGCCCGACGGCGGCAGGAGGCCTCCGGACTCCGCCACCATCCCAGCTGCCCCGGGAGCAGGCGAGCAGGGCGCCACGTGCTCCCCCAGAGCAGCCTCCCAGTCCCCGCTGCCGTCCATCTTGGAGCCGGGCAAAGACGCCACGTGGGGCCTACCCTTGCTCCGCTCCACGAGGAGGCCGCCAACCGCAGGGCCGCGACACGGACGGGAAGCAACGGACACTCTCCCAGCAAGACGCGTCTAGAGAAAGACCGCGTTTCGGTGCGGGGGGAATTTATTACTCAGCCCGAGTCCAAGATGGCAGCGAGCGCTGACGTCACCAGATCTCGTGAGAGCAGAAGGGCGCGATTTGGAGGCTCCCGCGCTTCGGAGACGCCGGCCCTTCCGCTCG…
chr20	17949440	17949443	0	0	0	chr20	union.pl_Kaiso_rep1_GM_signifpeaks.gff_Kaiso_rep2_GM_signifpeaks.gff	17949180	17949809	152	+	.	Kaiso_rep2_GM_signifpeaks.gff_17949180_height:115	ccggccTCCCTGCCCGACGGCGGCAGGAGGCCTCCGGACTCCGCCACCATCCCAGCTGCCCCGGGAGCAGGCGAGCAGGGCGCCACGTGCTCCCCCAGAGCAGCCTCCCAGTCCCCGCTGCCGTCCATCTTGGAGCCGGGCAAAGACGCCACGTGGGGCCTACCCTTGCTCCGCTCCACGAGGAGGCCGCCAACCGCAGGGCCGCGACACGGACGGGAAGCAACGGACACTCTCCCAGCAAGACGCGTCTAGAGAAAGACCGCGTTTCGGTGCGGGGGGAATTTATTACTCAGCCCGAGTCCAAGATGGCAGCGAGCGCTGACGTCACCAGATCTCGTGAGAGCAGAAGGGCGCGATTTGGAGGCTCCCGCGCTTCGGAGACGCCGGCCCTTCCGCTCG…
chr20	17949531	17949534	0	0	0	chr20	union.pl_Kaiso_rep1_GM_signifpeaks.gff_Kaiso_rep2_GM_signifpeaks.gff	17949180	17949809	152	+	.	Kaiso_rep2_GM_signifpeaks.gff_17949180_height:115	ccggccTCCCTGCCCGACGGCGGCAGGAGGCCTCCGGACTCCGCCACCATCCCAGCTGCCCCGGGAGCAGGCGAGCAGGGCGCCACGTGCTCCCCCAGAGCAGCCTCCCAGTCCCCGCTGCCGTCCATCTTGGAGCCGGGCAAAGACGCCACGTGGGGCCTACCCTTGCTCCGCTCCACGAGGAGGCCGCCAACCGCAGGGCCGCGACACGGACGGGAAGCAACGGACACTCTCCCAGCAAGACGCGTCTAGAGAAAGACCGCGTTTCGGTGCGGGGGGAATTTATTACTCAGCCCGAGTCCAAGATGGCAGCGAGCGCTGACGTCACCAGATCTCGTGAGAGCAGAAGGGCGCGATTTGGAGGCTCCCGCGCTTCGGAGACGCCGGCCCTTCCGCTCG…
chr20	17949548	17949551	0	0	0	chr20	union.pl_Kaiso_rep1_GM_signifpeaks.gff_Kaiso_rep2_GM_signifpeaks.gff	17949180	17949809	152	+	.	Kaiso_rep2_GM_signifpeaks.gff_17949180_height:115	ccggccTCCCTGCCCGACGGCGGCAGGAGGCCTCCGGACTCCGCCACCATCCCAGCTGCCCCGGGAGCAGGCGAGCAGGGCGCCACGTGCTCCCCCAGAGCAGCCTCCCAGTCCCCGCTGCCGTCCATCTTGGAGCCGGGCAAAGACGCCACGTGGGGCCTACCCTTGCTCCGCTCCACGAGGAGGCCGCCAACCGCAGGGCCGCGACACGGACGGGAAGCAACGGACACTCTCCCAGCAAGACGCGTCTAGAGAAAGACCGCGTTTCGGTGCGGGGGGAATTTATTACTCAGCCCGAGTCCAAGATGGCAGCGAGCGCTGACGTCACCAGATCTCGTGAGAGCAGAAGGGCGCGATTTGGAGGCTCCCGCGCTTCGGAGACGCCGGCCCTTCCGCTCG…
chr20	17949608	17949611	0	0	0	chr20	union.pl_Kaiso_rep1_GM_signifpeaks.gff_Kaiso_rep2_GM_signifpeaks.gff	17949180	17949809	152	+	.	Kaiso_rep2_GM_signifpeaks.gff_17949180_height:115	ccggccTCCCTGCCCGACGGCGGCAGGAGGCCTCCGGACTCCGCCACCATCCCAGCTGCCCCGGGAGCAGGCGAGCAGGGCGCCACGTGCTCCCCCAGAGCAGCCTCCCAGTCCCCGCTGCCGTCCATCTTGGAGCCGGGCAAAGACGCCACGTGGGGCCTACCCTTGCTCCGCTCCACGAGGAGGCCGCCAACCGCAGGGCCGCGACACGGACGGGAAGCAACGGACACTCTCCCAGCAAGACGCGTCTAGAGAAAGACCGCGTTTCGGTGCGGGGGGAATTTATTACTCAGCCCGAGTCCAAGATGGCAGCGAGCGCTGACGTCACCAGATCTCGTGAGAGCAGAAGGGCGCGATTTGGAGGCTCCCGCGCTTCGGAGACGCCGGCCCTTCCGCTCG…
chr20	17949653	17949656	0	0	0	chr20	union.pl_Kaiso_rep1_GM_signifpeaks.gff_Kaiso_rep2_GM_signifpeaks.gff	17949180	17949809	152	+	.	Kaiso_rep2_GM_signifpeaks.gff_17949180_height:115	ccggccTCCCTGCCCGACGGCGGCAGGAGGCCTCCGGACTCCGCCACCATCCCAGCTGCCCCGGGAGCAGGCGAGCAGGGCGCCACGTGCTCCCCCAGAGCAGCCTCCCAGTCCCCGCTGCCGTCCATCTTGGAGCCGGGCAAAGACGCCACGTGGGGCCTACCCTTGCTCCGCTCCACGAGGAGGCCGCCAACCGCAGGGCCGCGACACGGACGGGAAGCAACGGACACTCTCCCAGCAAGACGCGTCTAGAGAAAGACCGCGTTTCGGTGCGGGGGGAATTTATTACTCAGCCCGAGTCCAAGATGGCAGCGAGCGCTGACGTCACCAGATCTCGTGAGAGCAGAAGGGCGCGATTTGGAGGCTCCCGCGCTTCGGAGACGCCGGCCCTTCCGCTCG…
chr20	17949708	17949711	0	0	0	chr20	union.pl_Kaiso_rep1_GM_signifpeaks.gff_Kaiso_rep2_GM_signifpeaks.gff	17949180	17949809	152	+	.	Kaiso_rep2_GM_signifpeaks.gff_17949180_height:115	ccggccTCCCTGCCCGACGGCGGCAGGAGGCCTCCGGACTCCGCCACCATCCCAGCTGCCCCGGGAGCAGGCGAGCAGGGCGCCACGTGCTCCCCCAGAGCAGCCTCCCAGTCCCCGCTGCCGTCCATCTTGGAGCCGGGCAAAGACGCCACGTGGGGCCTACCCTTGCTCCGCTCCACGAGGAGGCCGCCAACCGCAGGGCCGCGACACGGACGGGAAGCAACGGACACTCTCCCAGCAAGACGCGTCTAGAGAAAGACCGCGTTTCGGTGCGGGGGGAATTTATTACTCAGCCCGAGTCCAAGATGGCAGCGAGCGCTGACGTCACCAGATCTCGTGAGAGCAGAAGGGCGCGATTTGGAGGCTCCCGCGCTTCGGAGACGCCGGCCCTTCCGCTCG…
chr20	17949732	17949735	0	0	0	chr20	union.pl_Kaiso_rep1_GM_signifpeaks.gff_Kaiso_rep2_GM_signifpeaks.gff	17949180	17949809	152	+	.	Kaiso_rep2_GM_signifpeaks.gff_17949180_height:115	ccggccTCCCTGCCCGACGGCGGCAGGAGGCCTCCGGACTCCGCCACCATCCCAGCTGCCCCGGGAGCAGGCGAGCAGGGCGCCACGTGCTCCCCCAGAGCAGCCTCCCAGTCCCCGCTGCCGTCCATCTTGGAGCCGGGCAAAGACGCCACGTGGGGCCTACCCTTGCTCCGCTCCACGAGGAGGCCGCCAACCGCAGGGCCGCGACACGGACGGGAAGCAACGGACACTCTCCCAGCAAGACGCGTCTAGAGAAAGACCGCGTTTCGGTGCGGGGGGAATTTATTACTCAGCCCGAGTCCAAGATGGCAGCGAGCGCTGACGTCACCAGATCTCGTGAGAGCAGAAGGGCGCGATTTGGAGGCTCCCGCGCTTCGGAGACGCCGGCCCTTCCGCTCG…
chr20	17949746	17949749	0	0	0	chr20	union.pl_Kaiso_rep1_GM_signifpeaks.gff_Kaiso_rep2_GM_signifpeaks.gff	17949180	17949809	152	+	.	Kaiso_rep2_GM_signifpeaks.gff_17949180_height:115	ccggccTCCCTGCCCGACGGCGGCAGGAGGCCTCCGGACTCCGCCACCATCCCAGCTGCCCCGGGAGCAGGCGAGCAGGGCGCCACGTGCTCCCCCAGAGCAGCCTCCCAGTCCCCGCTGCCGTCCATCTTGGAGCCGGGCAAAGACGCCACGTGGGGCCTACCCTTGCTCCGCTCCACGAGGAGGCCGCCAACCGCAGGGCCGCGACACGGACGGGAAGCAACGGACACTCTCCCAGCAAGACGCGTCTAGAGAAAGACCGCGTTTCGGTGCGGGGGGAATTTATTACTCAGCCCGAGTCCAAGATGGCAGCGAGCGCTGACGTCACCAGATCTCGTGAGAGCAGAAGGGCGCGATTTGGAGGCTCCCGCGCTTCGGAGACGCCGGCCCTTCCGCTCG…
chr20	18488516	18488519	0	0	0	chr20	union.pl_Kaiso_rep1_GM_signifpeaks.gff_Kaiso_rep2_GM_signifpeaks.gff	18488190	18488579	65	+	.	Kaiso_rep2_GM_signifpeaks.gff_18488160_height:57	GCATACGTCATCGTTCTCGCTTTCCGGTAGCTAAGGCGATCAGCGGGACTTCCCACTGAGACGAGCGGATGTCATATTGTATCAGGGCGAACCTCTGAGGAGCGCTGGCTGCGCTTAGGCAACGGTGCGGCAGGCGCCGGGGTTTTCTGAAACAGAAACGTTTAGGGGTGGGGAAACGTGTTCCGAGGAACTCTCGTTTTGAAGTGCGACATACACCTGTCTTGCCCTGTTCCAAGATGGTGGCAGAGCTTCTCTGAGTCTCTCGCTTCCTCCAGTCCGTCGGAGAAGCGCTCTTTGATTGGCCAGTGGACAGCGCCGTGGCATGACGCGCTGGGGCGCTGGCCAATCGGTTGAGAGCTGAGCTGGACTTGGCGGTGGGAGCCGGAGCCT
chr20	21284169	21284172	0	0.336683	0.168342	chr20	union.pl_Kaiso_rep1_GM_signifpeaks.gff_Kaiso_rep2_GM_signifpeaks.gff	21284070	21284339	23	+	.	Kaiso_rep2_GM_signifpeaks.gff_21284070_height:28	CGCAAGTACCCGTCCATCATAGTCAACTGCGTGGAAGAGAAGGTGAGGAGGCGCCAGGCGGCCGCCACACTCGAGCCCGGGCCCCCGGCACGTCTAGGCCGCGGCCCATGGGCTCCGCCGCCTGCCCCCGGGGAGCCTTGCCGGAGCTCGCGCCCTGCTGCCAGCCTCGCGAGCAGTCGCAGCCCCACACGCGATGGGACGCGGGCTGTGGGATTCAGCACCCCGGGGGCGAGGAATTCAGGACCCTCGGCGGGGCAAGGGCCTATAGGG
chr20	21284218	21284221	0.56391	0	0.281955	chr20	union.pl_Kaiso_rep1_GM_signifpeaks.gff_Kaiso_rep2_GM_signifpeaks.gff	21284070	21284339	23	+	.	Kaiso_rep2_GM_signifpeaks.gff_21284070_height:28	CGCAAGTACCCGTCCATCATAGTCAACTGCGTGGAAGAGAAGGTGAGGAGGCGCCAGGCGGCCGCCACACTCGAGCCCGGGCCCCCGGCACGTCTAGGCCGCGGCCCATGGGCTCCGCCGCCTGCCCCCGGGGAGCCTTGCCGGAGCTCGCGCCCTGCTGCCAGCCTCGCGAGCAGTCGCAGCCCCACACGCGATGGGACGCGGGCTGTGGGATTCAGCACCCCGGGGGCGAGGAATTCAGGACCCTCGGCGGGGCAAGGGCCTATAGGG
chr20	21284237	21284240	0.869565	0.0144928	0.442029	chr20	union.pl_Kaiso_rep1_GM_signifpeaks.gff_Kaiso_rep2_GM_signifpeaks.gff	21284070	21284339	23	+	.	Kaiso_rep2_GM_signifpeaks.gff_21284070_height:28	CGCAAGTACCCGTCCATCATAGTCAACTGCGTGGAAGAGAAGGTGAGGAGGCGCCAGGCGGCCGCCACACTCGAGCCCGGGCCCCCGGCACGTCTAGGCCGCGGCCCATGGGCTCCGCCGCCTGCCCCCGGGGAGCCTTGCCGGAGCTCGCGCCCTGCTGCCAGCCTCGCGAGCAGTCGCAGCCCCACACGCGATGGGACGCGGGCTGTGGGATTCAGCACCCCGGGGGCGAGGAATTCAGGACCCTCGGCGGGGCAAGGGCCTATAGGG
chr20	21284259	21284262	0.00657895	0.00657895	0.00657895	chr20	union.pl_Kaiso_rep1_GM_signifpeaks.gff_Kaiso_rep2_GM_signifpeaks.gff	21284070	21284339	23	+	.	Kaiso_rep2_GM_signifpeaks.gff_21284070_height:28	CGCAAGTACCCGTCCATCATAGTCAACTGCGTGGAAGAGAAGGTGAGGAGGCGCCAGGCGGCCGCCACACTCGAGCCCGGGCCCCCGGCACGTCTAGGCCGCGGCCCATGGGCTCCGCCGCCTGCCCCCGGGGAGCCTTGCCGGAGCTCGCGCCCTGCTGCCAGCCTCGCGAGCAGTCGCAGCCCCACACGCGATGGGACGCGGGCTGTGGGATTCAGCACCCCGGGGGCGAGGAATTCAGGACCCTCGGCGGGGCAAGGGCCTATAGGG
chr20	21284269	21284272	0	0.289474	0.144737	chr20	union.pl_Kaiso_rep1_GM_signifpeaks.gff_Kaiso_rep2_GM_signifpeaks.gff	21284070	21284339	23	+	.	Kaiso_rep2_GM_signifpeaks.gff_21284070_height:28	CGCAAGTACCCGTCCATCATAGTCAACTGCGTGGAAGAGAAGGTGAGGAGGCGCCAGGCGGCCGCCACACTCGAGCCCGGGCCCCCGGCACGTCTAGGCCGCGGCCCATGGGCTCCGCCGCCTGCCCCCGGGGAGCCTTGCCGGAGCTCGCGCCCTGCTGCCAGCCTCGCGAGCAGTCGCAGCCCCACACGCGATGGGACGCGGGCTGTGGGATTCAGCACCCCGGGGGCGAGGAATTCAGGACCCTCGGCGGGGCAAGGGCCTATAGGG
chr20	25604569	25604572	0.720779	0.0194805	0.37013	chr20	union.pl_Kaiso_rep1_GM_signifpeaks.gff_Kaiso_rep2_GM_signifpeaks.gff	25604520	25604969	173	+	.	Kaiso_rep2_GM_signifpeaks.gff_25604520_height:128	CCGGCCGTGTCGATGAGAGTGTTGTCCAAGTCAAAGAAAACCGCCCGCACGCGGCTCAGCCCCATAGCGCCGGCCGCTGGCGCGAACCGTAGCCTTGCCACCGCCGCCTGCGCATGCGCAAGGCGGACTGCCCAGAGAGACGTGGGAGGAGCCGCGAAGTCACCAGACCATCTCCCGGCGCGGGTGGAATTCCCGCGATCTGTCTCATTCCCTGCGCCGCCGAGAAAAGTGAGATCCCGCGAGACTCCCAGGGTATGGTCTCTCAAGAGCCCTGGAAACGTGTGTCGGCGCCGCCGGATGCGGCGACTTCTCAGTGGCTGTGGCTGGCGTTGGTCCGAAGCGTGGTGTTCTTCCCTGGTGTCTTTCTGCTTATCTCTTTCCTCCCTGGGCCCTCCGGCG…
chr20	25604600	25604603	0	0	0	chr20	union.pl_Kaiso_rep1_GM_signifpeaks.gff_Kaiso_rep2_GM_signifpeaks.gff	25604520	25604969	173	+	.	Kaiso_rep2_GM_signifpeaks.gff_25604520_height:128	CCGGCCGTGTCGATGAGAGTGTTGTCCAAGTCAAAGAAAACCGCCCGCACGCGGCTCAGCCCCATAGCGCCGGCCGCTGGCGCGAACCGTAGCCTTGCCACCGCCGCCTGCGCATGCGCAAGGCGGACTGCCCAGAGAGACGTGGGAGGAGCCGCGAAGTCACCAGACCATCTCCCGGCGCGGGTGGAATTCCCGCGATCTGTCTCATTCCCTGCGCCGCCGAGAAAAGTGAGATCCCGCGAGACTCCCAGGGTATGGTCTCTCAAGAGCCCTGGAAACGTGTGTCGGCGCCGCCGGATGCGGCGACTTCTCAGTGGCTGTGGCTGGCGTTGGTCCGAAGCGTGGTGTTCTTCCCTGGTGTCTTTCTGCTTATCTCTTTCCTCCCTGGGCCCTCCGGCG…
chr20	25604672	25604675	.	.	#DIV/0!	chr20	union.pl_Kaiso_rep1_GM_signifpeaks.gff_Kaiso_rep2_GM_signifpeaks.gff	25604520	25604969	173	+	.	Kaiso_rep2_GM_signifpeaks.gff_25604520_height:128	CCGGCCGTGTCGATGAGAGTGTTGTCCAAGTCAAAGAAAACCGCCCGCACGCGGCTCAGCCCCATAGCGCCGGCCGCTGGCGCGAACCGTAGCCTTGCCACCGCCGCCTGCGCATGCGCAAGGCGGACTGCCCAGAGAGACGTGGGAGGAGCCGCGAAGTCACCAGACCATCTCCCGGCGCGGGTGGAATTCCCGCGATCTGTCTCATTCCCTGCGCCGCCGAGAAAAGTGAGATCCCGCGAGACTCCCAGGGTATGGTCTCTCAAGAGCCCTGGAAACGTGTGTCGGCGCCGCCGGATGCGGCGACTTCTCAGTGGCTGTGGCTGGCGTTGGTCCGAAGCGTGGTGTTCTTCCCTGGTGTCTTTCTGCTTATCTCTTTCCTCCCTGGGCCCTCCGGCG…
chr20	25604698	25604701	0	0	0	chr20	union.pl_Kaiso_rep1_GM_signifpeaks.gff_Kaiso_rep2_GM_signifpeaks.gff	25604520	25604969	173	+	.	Kaiso_rep2_GM_signifpeaks.gff_25604520_height:128	CCGGCCGTGTCGATGAGAGTGTTGTCCAAGTCAAAGAAAACCGCCCGCACGCGGCTCAGCCCCATAGCGCCGGCCGCTGGCGCGAACCGTAGCCTTGCCACCGCCGCCTGCGCATGCGCAAGGCGGACTGCCCAGAGAGACGTGGGAGGAGCCGCGAAGTCACCAGACCATCTCCCGGCGCGGGTGGAATTCCCGCGATCTGTCTCATTCCCTGCGCCGCCGAGAAAAGTGAGATCCCGCGAGACTCCCAGGGTATGGTCTCTCAAGAGCCCTGGAAACGTGTGTCGGCGCCGCCGGATGCGGCGACTTCTCAGTGGCTGTGGCTGGCGTTGGTCCGAAGCGTGGTGTTCTTCCCTGGTGTCTTTCTGCTTATCTCTTTCCTCCCTGGGCCCTCCGGCG…
chr20	25604713	25604716	0	0	0	chr20	union.pl_Kaiso_rep1_GM_signifpeaks.gff_Kaiso_rep2_GM_signifpeaks.gff	25604520	25604969	173	+	.	Kaiso_rep2_GM_signifpeaks.gff_25604520_height:128	CCGGCCGTGTCGATGAGAGTGTTGTCCAAGTCAAAGAAAACCGCCCGCACGCGGCTCAGCCCCATAGCGCCGGCCGCTGGCGCGAACCGTAGCCTTGCCACCGCCGCCTGCGCATGCGCAAGGCGGACTGCCCAGAGAGACGTGGGAGGAGCCGCGAAGTCACCAGACCATCTCCCGGCGCGGGTGGAATTCCCGCGATCTGTCTCATTCCCTGCGCCGCCGAGAAAAGTGAGATCCCGCGAGACTCCCAGGGTATGGTCTCTCAAGAGCCCTGGAAACGTGTGTCGGCGCCGCCGGATGCGGCGACTTCTCAGTGGCTGTGGCTGGCGTTGGTCCGAAGCGTGGTGTTCTTCCCTGGTGTCTTTCTGCTTATCTCTTTCCTCCCTGGGCCCTCCGGCG…
chr20	25604757	25604760	0	0	0	chr20	union.pl_Kaiso_rep1_GM_signifpeaks.gff_Kaiso_rep2_GM_signifpeaks.gff	25604520	25604969	173	+	.	Kaiso_rep2_GM_signifpeaks.gff_25604520_height:128	CCGGCCGTGTCGATGAGAGTGTTGTCCAAGTCAAAGAAAACCGCCCGCACGCGGCTCAGCCCCATAGCGCCGGCCGCTGGCGCGAACCGTAGCCTTGCCACCGCCGCCTGCGCATGCGCAAGGCGGACTGCCCAGAGAGACGTGGGAGGAGCCGCGAAGTCACCAGACCATCTCCCGGCGCGGGTGGAATTCCCGCGATCTGTCTCATTCCCTGCGCCGCCGAGAAAAGTGAGATCCCGCGAGACTCCCAGGGTATGGTCTCTCAAGAGCCCTGGAAACGTGTGTCGGCGCCGCCGGATGCGGCGACTTCTCAGTGGCTGTGGCTGGCGTTGGTCCGAAGCGTGGTGTTCTTCCCTGGTGTCTTTCTGCTTATCTCTTTCCTCCCTGGGCCCTCCGGCG…
chr20	25604917	25604920	0	0	0	chr20	union.pl_Kaiso_rep1_GM_signifpeaks.gff_Kaiso_rep2_GM_signifpeaks.gff	25604520	25604969	173	+	.	Kaiso_rep2_GM_signifpeaks.gff_25604520_height:128	CCGGCCGTGTCGATGAGAGTGTTGTCCAAGTCAAAGAAAACCGCCCGCACGCGGCTCAGCCCCATAGCGCCGGCCGCTGGCGCGAACCGTAGCCTTGCCACCGCCGCCTGCGCATGCGCAAGGCGGACTGCCCAGAGAGACGTGGGAGGAGCCGCGAAGTCACCAGACCATCTCCCGGCGCGGGTGGAATTCCCGCGATCTGTCTCATTCCCTGCGCCGCCGAGAAAAGTGAGATCCCGCGAGACTCCCAGGGTATGGTCTCTCAAGAGCCCTGGAAACGTGTGTCGGCGCCGCCGGATGCGGCGACTTCTCAGTGGCTGTGGCTGGCGTTGGTCCGAAGCGTGGTGTTCTTCCCTGGTGTCTTTCTGCTTATCTCTTTCCTCCCTGGGCCCTCCGGCG…
chr20	25604955	25604958	0	0	0	chr20	union.pl_Kaiso_rep1_GM_signifpeaks.gff_Kaiso_rep2_GM_signifpeaks.gff	25604520	25604969	173	+	.	Kaiso_rep2_GM_signifpeaks.gff_25604520_height:128	CCGGCCGTGTCGATGAGAGTGTTGTCCAAGTCAAAGAAAACCGCCCGCACGCGGCTCAGCCCCATAGCGCCGGCCGCTGGCGCGAACCGTAGCCTTGCCACCGCCGCCTGCGCATGCGCAAGGCGGACTGCCCAGAGAGACGTGGGAGGAGCCGCGAAGTCACCAGACCATCTCCCGGCGCGGGTGGAATTCCCGCGATCTGTCTCATTCCCTGCGCCGCCGAGAAAAGTGAGATCCCGCGAGACTCCCAGGGTATGGTCTCTCAAGAGCCCTGGAAACGTGTGTCGGCGCCGCCGGATGCGGCGACTTCTCAGTGGCTGTGGCTGGCGTTGGTCCGAAGCGTGGTGTTCTTCCCTGGTGTCTTTCTGCTTATCTCTTTCCTCCCTGGGCCCTCCGGCG…
chr20	25990397	25990400	0	0	0	chr20	union.pl_Kaiso_rep1_GM_signifpeaks.gff_Kaiso_rep2_GM_signifpeaks.gff	25990230	25990469	55	+	.	Kaiso_rep2_GM_signifpeaks.gff_25990230_height:52	ctgcaacctctacctcccgggttcaagcgattctgctgtcccagccttccaagaagctgagattacaggcgcccaccaggcccggctaatttttgtatttttagtagggGAGCAGTCGGGCTCTGGACTACATTTCCCGGAGGATTCTGCAGGCCAATACCACGTCTCGCGAGATTTCGGCTTCCTCTTAGCCAGGTGGCAGATTCTTTCGCTGTGCCCAATTAGCTGCTGCCGCGCCTT
chr20	25990462	25990465	.	.	#DIV/0!	chr20	union.pl_Kaiso_rep1_GM_signifpeaks.gff_Kaiso_rep2_GM_signifpeaks.gff	25990230	25990469	55	+	.	Kaiso_rep2_GM_signifpeaks.gff_25990230_height:52	ctgcaacctctacctcccgggttcaagcgattctgctgtcccagccttccaagaagctgagattacaggcgcccaccaggcccggctaatttttgtatttttagtagggGAGCAGTCGGGCTCTGGACTACATTTCCCGGAGGATTCTGCAGGCCAATACCACGTCTCGCGAGATTTCGGCTTCCTCTTAGCCAGGTGGCAGATTCTTTCGCTGTGCCCAATTAGCTGCTGCCGCGCCTT
chr20	30467796	30467799	.	.	#DIV/0!	chr20	union.pl_Kaiso_rep1_GM_signifpeaks.gff_Kaiso_rep2_GM_signifpeaks.gff	30467730	30468149	136	+	.	Kaiso_rep2_GM_signifpeaks.gff_30467730_height:106	ATCGTCCCTAGAAAAAGGGAGGAAAGCAGCAGAGGGATTCAAAATCGGTTGGGGATGGGTGTTCCTCGCGGAATGGGTAGGGGTGGGGCGGGGGGGCGGGGTGGGTTGTTCTCGCGGAGGAATTCCGAAAACAGGAAGAAAAAAAGCCGAGGAACTCAGAGGAAAGACTACAAGTCCCGGCATGCACCGCGCCGCCCAAGCTGCTGCGCAAGTCCCGCGAGCCCGGCCAGCTGGCGGGAAGTTTACACAACAGTGGGACTCTAAGCTCCGTGACCCCAGGGGAAGTTGAACCTCAGAATTTCAGATTTCCTGACTTGGCGAAACCCGCCTGCccgtccatccgtccatccatccatccatccatccgtTTattcatccattcaaaacaacgctaattag…
chr20	30467842	30467845	.	.	#DIV/0!	chr20	union.pl_Kaiso_rep1_GM_signifpeaks.gff_Kaiso_rep2_GM_signifpeaks.gff	30467730	30468149	136	+	.	Kaiso_rep2_GM_signifpeaks.gff_30467730_height:106	ATCGTCCCTAGAAAAAGGGAGGAAAGCAGCAGAGGGATTCAAAATCGGTTGGGGATGGGTGTTCCTCGCGGAATGGGTAGGGGTGGGGCGGGGGGGCGGGGTGGGTTGTTCTCGCGGAGGAATTCCGAAAACAGGAAGAAAAAAAGCCGAGGAACTCAGAGGAAAGACTACAAGTCCCGGCATGCACCGCGCCGCCCAAGCTGCTGCGCAAGTCCCGCGAGCCCGGCCAGCTGGCGGGAAGTTTACACAACAGTGGGACTCTAAGCTCCGTGACCCCAGGGGAAGTTGAACCTCAGAATTTCAGATTTCCTGACTTGGCGAAACCCGCCTGCccgtccatccgtccatccatccatccatccatccgtTTattcatccattcaaaacaacgctaattag…
chr20	30467917	30467920	0	0.662879	0.331439	chr20	union.pl_Kaiso_rep1_GM_signifpeaks.gff_Kaiso_rep2_GM_signifpeaks.gff	30467730	30468149	136	+	.	Kaiso_rep2_GM_signifpeaks.gff_30467730_height:106	ATCGTCCCTAGAAAAAGGGAGGAAAGCAGCAGAGGGATTCAAAATCGGTTGGGGATGGGTGTTCCTCGCGGAATGGGTAGGGGTGGGGCGGGGGGGCGGGGTGGGTTGTTCTCGCGGAGGAATTCCGAAAACAGGAAGAAAAAAAGCCGAGGAACTCAGAGGAAAGACTACAAGTCCCGGCATGCACCGCGCCGCCCAAGCTGCTGCGCAAGTCCCGCGAGCCCGGCCAGCTGGCGGGAAGTTTACACAACAGTGGGACTCTAAGCTCCGTGACCCCAGGGGAAGTTGAACCTCAGAATTTCAGATTTCCTGACTTGGCGAAACCCGCCTGCccgtccatccgtccatccatccatccatccatccgtTTattcatccattcaaaacaacgctaattag…
chr20	30467945	30467948	0.0078125	0.371094	0.189453	chr20	union.pl_Kaiso_rep1_GM_signifpeaks.gff_Kaiso_rep2_GM_signifpeaks.gff	30467730	30468149	136	+	.	Kaiso_rep2_GM_signifpeaks.gff_30467730_height:106	ATCGTCCCTAGAAAAAGGGAGGAAAGCAGCAGAGGGATTCAAAATCGGTTGGGGATGGGTGTTCCTCGCGGAATGGGTAGGGGTGGGGCGGGGGGGCGGGGTGGGTTGTTCTCGCGGAGGAATTCCGAAAACAGGAAGAAAAAAAGCCGAGGAACTCAGAGGAAAGACTACAAGTCCCGGCATGCACCGCGCCGCCCAAGCTGCTGCGCAAGTCCCGCGAGCCCGGCCAGCTGGCGGGAAGTTTACACAACAGTGGGACTCTAAGCTCCGTGACCCCAGGGGAAGTTGAACCTCAGAATTTCAGATTTCCTGACTTGGCGAAACCCGCCTGCccgtccatccgtccatccatccatccatccatccgtTTattcatccattcaaaacaacgctaattag…
chr20	30539620	30539623	.	.	#DIV/0!	chr20	union.pl_Kaiso_rep1_GM_signifpeaks.gff_Kaiso_rep2_GM_signifpeaks.gff	30539580	30539999	111	+	.	Kaiso_rep2_GM_signifpeaks.gff_30539580_height:113	GAGCCGTTAACCGCCTGTCCAGGTCAACTCACTGCGACCCCGCGCGCTTTCCCACGGCGCCGGCCGCCAGGCCCCAGCGCCGCGGAGGGGCCTCTCACCTGCCGCTTGTCCGCCAGCACCTCCTCGGCGAGCTCCTCCACTTCTACAAGGTACCGCAGCACTCGCTCTGCCTCGGGTGATAGCATAGCGCCCACCAACTCCGCTTGCGGCTCTCGCGCGACCCCGGGATCTCCGCTTCGACTCCCGCTGCGCACGCGCCGCTCTCTAGGTGCTTCCGGCGCGCCTGCGCAGTTAAAAGAACGGTGGTGCGCAGGCTCTAACACTAGTGCGCCAGCCGGCTGCGAGAGGCGGGGCCTAGCTTTGGGGGCGGGGCTGGAGCGCCCTCTGCAGGCTCAGAGA…
chr20	30539622	30539625	.	.	#DIV/0!	chr20	union.pl_Kaiso_rep1_GM_signifpeaks.gff_Kaiso_rep2_GM_signifpeaks.gff	30539580	30539999	111	+	.	Kaiso_rep2_GM_signifpeaks.gff_30539580_height:113	GAGCCGTTAACCGCCTGTCCAGGTCAACTCACTGCGACCCCGCGCGCTTTCCCACGGCGCCGGCCGCCAGGCCCCAGCGCCGCGGAGGGGCCTCTCACCTGCCGCTTGTCCGCCAGCACCTCCTCGGCGAGCTCCTCCACTTCTACAAGGTACCGCAGCACTCGCTCTGCCTCGGGTGATAGCATAGCGCCCACCAACTCCGCTTGCGGCTCTCGCGCGACCCCGGGATCTCCGCTTCGACTCCCGCTGCGCACGCGCCGCTCTCTAGGTGCTTCCGGCGCGCCTGCGCAGTTAAAAGAACGGTGGTGCGCAGGCTCTAACACTAGTGCGCCAGCCGGCTGCGAGAGGCGGGGCCTAGCTTTGGGGGCGGGGCTGGAGCGCCCTCTGCAGGCTCAGAGA…
chr20	30539660	30539663	0	0	0	chr20	union.pl_Kaiso_rep1_GM_signifpeaks.gff_Kaiso_rep2_GM_signifpeaks.gff	30539580	30539999	111	+	.	Kaiso_rep2_GM_signifpeaks.gff_30539580_height:113	GAGCCGTTAACCGCCTGTCCAGGTCAACTCACTGCGACCCCGCGCGCTTTCCCACGGCGCCGGCCGCCAGGCCCCAGCGCCGCGGAGGGGCCTCTCACCTGCCGCTTGTCCGCCAGCACCTCCTCGGCGAGCTCCTCCACTTCTACAAGGTACCGCAGCACTCGCTCTGCCTCGGGTGATAGCATAGCGCCCACCAACTCCGCTTGCGGCTCTCGCGCGACCCCGGGATCTCCGCTTCGACTCCCGCTGCGCACGCGCCGCTCTCTAGGTGCTTCCGGCGCGCCTGCGCAGTTAAAAGAACGGTGGTGCGCAGGCTCTAACACTAGTGCGCCAGCCGGCTGCGAGAGGCGGGGCCTAGCTTTGGGGGCGGGGCTGGAGCGCCCTCTGCAGGCTCAGAGA…
chr20	30539793	30539796	0	0	0	chr20	union.pl_Kaiso_rep1_GM_signifpeaks.gff_Kaiso_rep2_GM_signifpeaks.gff	30539580	30539999	111	+	.	Kaiso_rep2_GM_signifpeaks.gff_30539580_height:113	GAGCCGTTAACCGCCTGTCCAGGTCAACTCACTGCGACCCCGCGCGCTTTCCCACGGCGCCGGCCGCCAGGCCCCAGCGCCGCGGAGGGGCCTCTCACCTGCCGCTTGTCCGCCAGCACCTCCTCGGCGAGCTCCTCCACTTCTACAAGGTACCGCAGCACTCGCTCTGCCTCGGGTGATAGCATAGCGCCCACCAACTCCGCTTGCGGCTCTCGCGCGACCCCGGGATCTCCGCTTCGACTCCCGCTGCGCACGCGCCGCTCTCTAGGTGCTTCCGGCGCGCCTGCGCAGTTAAAAGAACGGTGGTGCGCAGGCTCTAACACTAGTGCGCCAGCCGGCTGCGAGAGGCGGGGCCTAGCTTTGGGGGCGGGGCTGGAGCGCCCTCTGCAGGCTCAGAGA…
chr20	30539795	30539798	0	0	0	chr20	union.pl_Kaiso_rep1_GM_signifpeaks.gff_Kaiso_rep2_GM_signifpeaks.gff	30539580	30539999	111	+	.	Kaiso_rep2_GM_signifpeaks.gff_30539580_height:113	GAGCCGTTAACCGCCTGTCCAGGTCAACTCACTGCGACCCCGCGCGCTTTCCCACGGCGCCGGCCGCCAGGCCCCAGCGCCGCGGAGGGGCCTCTCACCTGCCGCTTGTCCGCCAGCACCTCCTCGGCGAGCTCCTCCACTTCTACAAGGTACCGCAGCACTCGCTCTGCCTCGGGTGATAGCATAGCGCCCACCAACTCCGCTTGCGGCTCTCGCGCGACCCCGGGATCTCCGCTTCGACTCCCGCTGCGCACGCGCCGCTCTCTAGGTGCTTCCGGCGCGCCTGCGCAGTTAAAAGAACGGTGGTGCGCAGGCTCTAACACTAGTGCGCCAGCCGGCTGCGAGAGGCGGGGCCTAGCTTTGGGGGCGGGGCTGGAGCGCCCTCTGCAGGCTCAGAGA…
chr20	30539833	30539836	0.212821	0.965782	0.589301	chr20	union.pl_Kaiso_rep1_GM_signifpeaks.gff_Kaiso_rep2_GM_signifpeaks.gff	30539580	30539999	111	+	.	Kaiso_rep2_GM_signifpeaks.gff_30539580_height:113	GAGCCGTTAACCGCCTGTCCAGGTCAACTCACTGCGACCCCGCGCGCTTTCCCACGGCGCCGGCCGCCAGGCCCCAGCGCCGCGGAGGGGCCTCTCACCTGCCGCTTGTCCGCCAGCACCTCCTCGGCGAGCTCCTCCACTTCTACAAGGTACCGCAGCACTCGCTCTGCCTCGGGTGATAGCATAGCGCCCACCAACTCCGCTTGCGGCTCTCGCGCGACCCCGGGATCTCCGCTTCGACTCCCGCTGCGCACGCGCCGCTCTCTAGGTGCTTCCGGCGCGCCTGCGCAGTTAAAAGAACGGTGGTGCGCAGGCTCTAACACTAGTGCGCCAGCCGGCTGCGAGAGGCGGGGCCTAGCTTTGGGGGCGGGGCTGGAGCGCCCTCTGCAGGCTCAGAGA…
chr20	30539858	30539861	0.359756	0.00598802	0.182872	chr20	union.pl_Kaiso_rep1_GM_signifpeaks.gff_Kaiso_rep2_GM_signifpeaks.gff	30539580	30539999	111	+	.	Kaiso_rep2_GM_signifpeaks.gff_30539580_height:113	GAGCCGTTAACCGCCTGTCCAGGTCAACTCACTGCGACCCCGCGCGCTTTCCCACGGCGCCGGCCGCCAGGCCCCAGCGCCGCGGAGGGGCCTCTCACCTGCCGCTTGTCCGCCAGCACCTCCTCGGCGAGCTCCTCCACTTCTACAAGGTACCGCAGCACTCGCTCTGCCTCGGGTGATAGCATAGCGCCCACCAACTCCGCTTGCGGCTCTCGCGCGACCCCGGGATCTCCGCTTCGACTCCCGCTGCGCACGCGCCGCTCTCTAGGTGCTTCCGGCGCGCCTGCGCAGTTAAAAGAACGGTGGTGCGCAGGCTCTAACACTAGTGCGCCAGCCGGCTGCGAGAGGCGGGGCCTAGCTTTGGGGGCGGGGCTGGAGCGCCCTCTGCAGGCTCAGAGA…
chr20	30945871	30945874	0	0	0	chr20	union.pl_Kaiso_rep1_GM_signifpeaks.gff_Kaiso_rep2_GM_signifpeaks.gff	30945480	30946139	174	+	.	Kaiso_rep2_GM_signifpeaks.gff_30945480_height:167	TGCAGGCTCTGCAAATACACAGCGGCCTGAAAGCACAGGAAGAAATGAAGAACCGTCTAAGTCCATCAGCCGTGGAATAACCGTTTTACTGGTATGAGGGTCTTTTTGTCTCATTATTATGTGGCAGTGAGTCATTTAGAGGTGACCAAAAGGGAAAGTCCTGCCTCTCGTCCCCTACGAGAAGTGTAGGTAAGAACCGTTTAGGCGAGGAGAAGCACGAAGTGGGAACTGCGAGTCGAGCTCCCCATCCTCACTCCCCACCCGCACCCGCCAGGAGGTCCTGAAGCAAAAAGCACCGAAGGGGTTAAGGGTGGCCGGGGGAGCCCAGCCACCGCCCCTTCCCAGCATCGCCTCCCAGAATCCCGCAGGCCCCCAGCCAGTTCTCGCACCTCGCGAGAC…
chr20	30945948	30945951	.	.	#DIV/0!	chr20	union.pl_Kaiso_rep1_GM_signifpeaks.gff_Kaiso_rep2_GM_signifpeaks.gff	30945480	30946139	174	+	.	Kaiso_rep2_GM_signifpeaks.gff_30945480_height:167	TGCAGGCTCTGCAAATACACAGCGGCCTGAAAGCACAGGAAGAAATGAAGAACCGTCTAAGTCCATCAGCCGTGGAATAACCGTTTTACTGGTATGAGGGTCTTTTTGTCTCATTATTATGTGGCAGTGAGTCATTTAGAGGTGACCAAAAGGGAAAGTCCTGCCTCTCGTCCCCTACGAGAAGTGTAGGTAAGAACCGTTTAGGCGAGGAGAAGCACGAAGTGGGAACTGCGAGTCGAGCTCCCCATCCTCACTCCCCACCCGCACCCGCCAGGAGGTCCTGAAGCAAAAAGCACCGAAGGGGTTAAGGGTGGCCGGGGGAGCCCAGCCACCGCCCCTTCCCAGCATCGCCTCCCAGAATCCCGCAGGCCCCCAGCCAGTTCTCGCACCTCGCGAGAC…
chr20	30946001	30946004	0	0	0	chr20	union.pl_Kaiso_rep1_GM_signifpeaks.gff_Kaiso_rep2_GM_signifpeaks.gff	30945480	30946139	174	+	.	Kaiso_rep2_GM_signifpeaks.gff_30945480_height:167	TGCAGGCTCTGCAAATACACAGCGGCCTGAAAGCACAGGAAGAAATGAAGAACCGTCTAAGTCCATCAGCCGTGGAATAACCGTTTTACTGGTATGAGGGTCTTTTTGTCTCATTATTATGTGGCAGTGAGTCATTTAGAGGTGACCAAAAGGGAAAGTCCTGCCTCTCGTCCCCTACGAGAAGTGTAGGTAAGAACCGTTTAGGCGAGGAGAAGCACGAAGTGGGAACTGCGAGTCGAGCTCCCCATCCTCACTCCCCACCCGCACCCGCCAGGAGGTCCTGAAGCAAAAAGCACCGAAGGGGTTAAGGGTGGCCGGGGGAGCCCAGCCACCGCCCCTTCCCAGCATCGCCTCCCAGAATCCCGCAGGCCCCCAGCCAGTTCTCGCACCTCGCGAGAC…
chr20	30946010	30946013	.	.	#DIV/0!	chr20	union.pl_Kaiso_rep1_GM_signifpeaks.gff_Kaiso_rep2_GM_signifpeaks.gff	30945480	30946139	174	+	.	Kaiso_rep2_GM_signifpeaks.gff_30945480_height:167	TGCAGGCTCTGCAAATACACAGCGGCCTGAAAGCACAGGAAGAAATGAAGAACCGTCTAAGTCCATCAGCCGTGGAATAACCGTTTTACTGGTATGAGGGTCTTTTTGTCTCATTATTATGTGGCAGTGAGTCATTTAGAGGTGACCAAAAGGGAAAGTCCTGCCTCTCGTCCCCTACGAGAAGTGTAGGTAAGAACCGTTTAGGCGAGGAGAAGCACGAAGTGGGAACTGCGAGTCGAGCTCCCCATCCTCACTCCCCACCCGCACCCGCCAGGAGGTCCTGAAGCAAAAAGCACCGAAGGGGTTAAGGGTGGCCGGGGGAGCCCAGCCACCGCCCCTTCCCAGCATCGCCTCCCAGAATCCCGCAGGCCCCCAGCCAGTTCTCGCACCTCGCGAGAC…
chr20	32319779	32319782	0	0	0	chr20	union.pl_Kaiso_rep1_GM_signifpeaks.gff_Kaiso_rep2_GM_signifpeaks.gff	32319750	32320319	96	+	.	Kaiso_rep2_GM_signifpeaks.gff_32319690_height:126	GACTCAACCGCCACGGCTCCCACAATGCTCGCGTAGCCGGGCTTCGGTTCCTGTGGCGGCGACGGCGGCGGCTCCAAGATGGCGCAGGCGATCTTTGAGGCCCTGGAGGGTGAGCGGCGGCGGGGCCGGCGGAGGCGGCTGTTCCGCGCTGCGCCCCCTCCCGCCGCGCCCTCGCAGCGCCCGGCCTAGGGCGCGCAGCGGCCgcggggcggagggcgccggggctggaacagccgcggggcgggaggggcgcgggcgggaacagcgcgggagccgaggcccggcgggggagctccggggccggaacagccggggagagccaggccggcggggagggggctcgggtccggaacagcgccagcctgggcggccttgggcgggcgcgggaggggCTCCCTG…
chr20	32319894	32319897	0	0	0	chr20	union.pl_Kaiso_rep1_GM_signifpeaks.gff_Kaiso_rep2_GM_signifpeaks.gff	32319750	32320319	96	+	.	Kaiso_rep2_GM_signifpeaks.gff_32319690_height:126	GACTCAACCGCCACGGCTCCCACAATGCTCGCGTAGCCGGGCTTCGGTTCCTGTGGCGGCGACGGCGGCGGCTCCAAGATGGCGCAGGCGATCTTTGAGGCCCTGGAGGGTGAGCGGCGGCGGGGCCGGCGGAGGCGGCTGTTCCGCGCTGCGCCCCCTCCCGCCGCGCCCTCGCAGCGCCCGGCCTAGGGCGCGCAGCGGCCgcggggcggagggcgccggggctggaacagccgcggggcgggaggggcgcgggcgggaacagcgcgggagccgaggcccggcgggggagctccggggccggaacagccggggagagccaggccggcggggagggggctcgggtccggaacagcgccagcctgggcggccttgggcgggcgcgggaggggCTCCCTG…
chr20	32319914	32319917	0	0.0779221	0.038961	chr20	union.pl_Kaiso_rep1_GM_signifpeaks.gff_Kaiso_rep2_GM_signifpeaks.gff	32319750	32320319	96	+	.	Kaiso_rep2_GM_signifpeaks.gff_32319690_height:126	GACTCAACCGCCACGGCTCCCACAATGCTCGCGTAGCCGGGCTTCGGTTCCTGTGGCGGCGACGGCGGCGGCTCCAAGATGGCGCAGGCGATCTTTGAGGCCCTGGAGGGTGAGCGGCGGCGGGGCCGGCGGAGGCGGCTGTTCCGCGCTGCGCCCCCTCCCGCCGCGCCCTCGCAGCGCCCGGCCTAGGGCGCGCAGCGGCCgcggggcggagggcgccggggctggaacagccgcggggcgggaggggcgcgggcgggaacagcgcgggagccgaggcccggcgggggagctccggggccggaacagccggggagagccaggccggcggggagggggctcgggtccggaacagcgccagcctgggcggccttgggcgggcgcgggaggggCTCCCTG…
chr20	32319941	32319944	0	0	0	chr20	union.pl_Kaiso_rep1_GM_signifpeaks.gff_Kaiso_rep2_GM_signifpeaks.gff	32319750	32320319	96	+	.	Kaiso_rep2_GM_signifpeaks.gff_32319690_height:126	GACTCAACCGCCACGGCTCCCACAATGCTCGCGTAGCCGGGCTTCGGTTCCTGTGGCGGCGACGGCGGCGGCTCCAAGATGGCGCAGGCGATCTTTGAGGCCCTGGAGGGTGAGCGGCGGCGGGGCCGGCGGAGGCGGCTGTTCCGCGCTGCGCCCCCTCCCGCCGCGCCCTCGCAGCGCCCGGCCTAGGGCGCGCAGCGGCCgcggggcggagggcgccggggctggaacagccgcggggcgggaggggcgcgggcgggaacagcgcgggagccgaggcccggcgggggagctccggggccggaacagccggggagagccaggccggcggggagggggctcgggtccggaacagcgccagcctgggcggccttgggcgggcgcgggaggggCTCCCTG…
chr20	32319952	32319955	5.22764	0.0365854	2.63211	chr20	union.pl_Kaiso_rep1_GM_signifpeaks.gff_Kaiso_rep2_GM_signifpeaks.gff	32319750	32320319	96	+	.	Kaiso_rep2_GM_signifpeaks.gff_32319690_height:126	GACTCAACCGCCACGGCTCCCACAATGCTCGCGTAGCCGGGCTTCGGTTCCTGTGGCGGCGACGGCGGCGGCTCCAAGATGGCGCAGGCGATCTTTGAGGCCCTGGAGGGTGAGCGGCGGCGGGGCCGGCGGAGGCGGCTGTTCCGCGCTGCGCCCCCTCCCGCCGCGCCCTCGCAGCGCCCGGCCTAGGGCGCGCAGCGGCCgcggggcggagggcgccggggctggaacagccgcggggcgggaggggcgcgggcgggaacagcgcgggagccgaggcccggcgggggagctccggggccggaacagccggggagagccaggccggcggggagggggctcgggtccggaacagcgccagcctgggcggccttgggcgggcgcgggaggggCTCCCTG…
chr20	32319984	32319987	0.767442	3.16279	1.96512	chr20	union.pl_Kaiso_rep1_GM_signifpeaks.gff_Kaiso_rep2_GM_signifpeaks.gff	32319750	32320319	96	+	.	Kaiso_rep2_GM_signifpeaks.gff_32319690_height:126	GACTCAACCGCCACGGCTCCCACAATGCTCGCGTAGCCGGGCTTCGGTTCCTGTGGCGGCGACGGCGGCGGCTCCAAGATGGCGCAGGCGATCTTTGAGGCCCTGGAGGGTGAGCGGCGGCGGGGCCGGCGGAGGCGGCTGTTCCGCGCTGCGCCCCCTCCCGCCGCGCCCTCGCAGCGCCCGGCCTAGGGCGCGCAGCGGCCgcggggcggagggcgccggggctggaacagccgcggggcgggaggggcgcgggcgggaacagcgcgggagccgaggcccggcgggggagctccggggccggaacagccggggagagccaggccggcggggagggggctcgggtccggaacagcgccagcctgggcggccttgggcgggcgcgggaggggCTCCCTG…
chr20	32320000	32320003	2.03294	3.45481	2.74388	chr20	union.pl_Kaiso_rep1_GM_signifpeaks.gff_Kaiso_rep2_GM_signifpeaks.gff	32319750	32320319	96	+	.	Kaiso_rep2_GM_signifpeaks.gff_32319690_height:126	GACTCAACCGCCACGGCTCCCACAATGCTCGCGTAGCCGGGCTTCGGTTCCTGTGGCGGCGACGGCGGCGGCTCCAAGATGGCGCAGGCGATCTTTGAGGCCCTGGAGGGTGAGCGGCGGCGGGGCCGGCGGAGGCGGCTGTTCCGCGCTGCGCCCCCTCCCGCCGCGCCCTCGCAGCGCCCGGCCTAGGGCGCGCAGCGGCCgcggggcggagggcgccggggctggaacagccgcggggcgggaggggcgcgggcgggaacagcgcgggagccgaggcccggcgggggagctccggggccggaacagccggggagagccaggccggcggggagggggctcgggtccggaacagcgccagcctgggcggccttgggcgggcgcgggaggggCTCCCTG…
chr20	32320015	32320018	0.04	6.24	3.14	chr20	union.pl_Kaiso_rep1_GM_signifpeaks.gff_Kaiso_rep2_GM_signifpeaks.gff	32319750	32320319	96	+	.	Kaiso_rep2_GM_signifpeaks.gff_32319690_height:126	GACTCAACCGCCACGGCTCCCACAATGCTCGCGTAGCCGGGCTTCGGTTCCTGTGGCGGCGACGGCGGCGGCTCCAAGATGGCGCAGGCGATCTTTGAGGCCCTGGAGGGTGAGCGGCGGCGGGGCCGGCGGAGGCGGCTGTTCCGCGCTGCGCCCCCTCCCGCCGCGCCCTCGCAGCGCCCGGCCTAGGGCGCGCAGCGGCCgcggggcggagggcgccggggctggaacagccgcggggcgggaggggcgcgggcgggaacagcgcgggagccgaggcccggcgggggagctccggggccggaacagccggggagagccaggccggcggggagggggctcgggtccggaacagcgccagcctgggcggccttgggcgggcgcgggaggggCTCCCTG…
chr20	32320131	32320134	3.17241	0.173913	1.67316	chr20	union.pl_Kaiso_rep1_GM_signifpeaks.gff_Kaiso_rep2_GM_signifpeaks.gff	32319750	32320319	96	+	.	Kaiso_rep2_GM_signifpeaks.gff_32319690_height:126	GACTCAACCGCCACGGCTCCCACAATGCTCGCGTAGCCGGGCTTCGGTTCCTGTGGCGGCGACGGCGGCGGCTCCAAGATGGCGCAGGCGATCTTTGAGGCCCTGGAGGGTGAGCGGCGGCGGGGCCGGCGGAGGCGGCTGTTCCGCGCTGCGCCCCCTCCCGCCGCGCCCTCGCAGCGCCCGGCCTAGGGCGCGCAGCGGCCgcggggcggagggcgccggggctggaacagccgcggggcgggaggggcgcgggcgggaacagcgcgggagccgaggcccggcgggggagctccggggccggaacagccggggagagccaggccggcggggagggggctcgggtccggaacagcgccagcctgggcggccttgggcgggcgcgggaggggCTCCCTG…
chr20	32320159	32320162	0	0	0	chr20	union.pl_Kaiso_rep1_GM_signifpeaks.gff_Kaiso_rep2_GM_signifpeaks.gff	32319750	32320319	96	+	.	Kaiso_rep2_GM_signifpeaks.gff_32319690_height:126	GACTCAACCGCCACGGCTCCCACAATGCTCGCGTAGCCGGGCTTCGGTTCCTGTGGCGGCGACGGCGGCGGCTCCAAGATGGCGCAGGCGATCTTTGAGGCCCTGGAGGGTGAGCGGCGGCGGGGCCGGCGGAGGCGGCTGTTCCGCGCTGCGCCCCCTCCCGCCGCGCCCTCGCAGCGCCCGGCCTAGGGCGCGCAGCGGCCgcggggcggagggcgccggggctggaacagccgcggggcgggaggggcgcgggcgggaacagcgcgggagccgaggcccggcgggggagctccggggccggaacagccggggagagccaggccggcggggagggggctcgggtccggaacagcgccagcctgggcggccttgggcgggcgcgggaggggCTCCCTG…
chr20	32320193	32320196	0	0	0	chr20	union.pl_Kaiso_rep1_GM_signifpeaks.gff_Kaiso_rep2_GM_signifpeaks.gff	32319750	32320319	96	+	.	Kaiso_rep2_GM_signifpeaks.gff_32319690_height:126	GACTCAACCGCCACGGCTCCCACAATGCTCGCGTAGCCGGGCTTCGGTTCCTGTGGCGGCGACGGCGGCGGCTCCAAGATGGCGCAGGCGATCTTTGAGGCCCTGGAGGGTGAGCGGCGGCGGGGCCGGCGGAGGCGGCTGTTCCGCGCTGCGCCCCCTCCCGCCGCGCCCTCGCAGCGCCCGGCCTAGGGCGCGCAGCGGCCgcggggcggagggcgccggggctggaacagccgcggggcgggaggggcgcgggcgggaacagcgcgggagccgaggcccggcgggggagctccggggccggaacagccggggagagccaggccggcggggagggggctcgggtccggaacagcgccagcctgggcggccttgggcgggcgcgggaggggCTCCCTG…
chr20	32320218	32320221	0	.	0	chr20	union.pl_Kaiso_rep1_GM_signifpeaks.gff_Kaiso_rep2_GM_signifpeaks.gff	32319750	32320319	96	+	.	Kaiso_rep2_GM_signifpeaks.gff_32319690_height:126	GACTCAACCGCCACGGCTCCCACAATGCTCGCGTAGCCGGGCTTCGGTTCCTGTGGCGGCGACGGCGGCGGCTCCAAGATGGCGCAGGCGATCTTTGAGGCCCTGGAGGGTGAGCGGCGGCGGGGCCGGCGGAGGCGGCTGTTCCGCGCTGCGCCCCCTCCCGCCGCGCCCTCGCAGCGCCCGGCCTAGGGCGCGCAGCGGCCgcggggcggagggcgccggggctggaacagccgcggggcgggaggggcgcgggcgggaacagcgcgggagccgaggcccggcgggggagctccggggccggaacagccggggagagccaggccggcggggagggggctcgggtccggaacagcgccagcctgggcggccttgggcgggcgcgggaggggCTCCCTG…
chr20	32320220	32320223	.	.	#DIV/0!	chr20	union.pl_Kaiso_rep1_GM_signifpeaks.gff_Kaiso_rep2_GM_signifpeaks.gff	32319750	32320319	96	+	.	Kaiso_rep2_GM_signifpeaks.gff_32319690_height:126	GACTCAACCGCCACGGCTCCCACAATGCTCGCGTAGCCGGGCTTCGGTTCCTGTGGCGGCGACGGCGGCGGCTCCAAGATGGCGCAGGCGATCTTTGAGGCCCTGGAGGGTGAGCGGCGGCGGGGCCGGCGGAGGCGGCTGTTCCGCGCTGCGCCCCCTCCCGCCGCGCCCTCGCAGCGCCCGGCCTAGGGCGCGCAGCGGCCgcggggcggagggcgccggggctggaacagccgcggggcgggaggggcgcgggcgggaacagcgcgggagccgaggcccggcgggggagctccggggccggaacagccggggagagccaggccggcggggagggggctcgggtccggaacagcgccagcctgggcggccttgggcgggcgcgggaggggCTCCCTG…
chr20	32890774	32890777	0	0	0	chr20	union.pl_Kaiso_rep1_GM_signifpeaks.gff_Kaiso_rep2_GM_signifpeaks.gff	32890680	32890949	21	+	.	Kaiso_rep2_GM_signifpeaks.gff_32890680_height:23	GGGTCCGGTCCAGGCCTAGGAGGCCGGGCGCAGGCCCCCCGAGCAGGGTCCGGCAGGTGCCAGCCGTCCCAGGCCGTGGCCAGGTGTGCTCTCCCGCGGAGCACGCCGCCAGTTTGCGGCTCGCAGAccgcgcggcggccccggcgtcgcggggcATGCTGGGACTTGTAGTCCACGGCCACCCGGAACGGCCCGCTCATGGCCGCGCGAGAACTCCAACTTCCAGCTGGCTTCGCGCGGCCAGAAACGCGCCGAGGCTGCGATTCCAGG
chr20	32890808	32890811	0	0	0	chr20	union.pl_Kaiso_rep1_GM_signifpeaks.gff_Kaiso_rep2_GM_signifpeaks.gff	32890680	32890949	21	+	.	Kaiso_rep2_GM_signifpeaks.gff_32890680_height:23	GGGTCCGGTCCAGGCCTAGGAGGCCGGGCGCAGGCCCCCCGAGCAGGGTCCGGCAGGTGCCAGCCGTCCCAGGCCGTGGCCAGGTGTGCTCTCCCGCGGAGCACGCCGCCAGTTTGCGGCTCGCAGAccgcgcggcggccccggcgtcgcggggcATGCTGGGACTTGTAGTCCACGGCCACCCGGAACGGCCCGCTCATGGCCGCGCGAGAACTCCAACTTCCAGCTGGCTTCGCGCGGCCAGAAACGCGCCGAGGCTGCGATTCCAGG
chr20	32890810	32890813	0	3.5	1.75	chr20	union.pl_Kaiso_rep1_GM_signifpeaks.gff_Kaiso_rep2_GM_signifpeaks.gff	32890680	32890949	21	+	.	Kaiso_rep2_GM_signifpeaks.gff_32890680_height:23	GGGTCCGGTCCAGGCCTAGGAGGCCGGGCGCAGGCCCCCCGAGCAGGGTCCGGCAGGTGCCAGCCGTCCCAGGCCGTGGCCAGGTGTGCTCTCCCGCGGAGCACGCCGCCAGTTTGCGGCTCGCAGAccgcgcggcggccccggcgtcgcggggcATGCTGGGACTTGTAGTCCACGGCCACCCGGAACGGCCCGCTCATGGCCGCGCGAGAACTCCAACTTCCAGCTGGCTTCGCGCGGCCAGAAACGCGCCGAGGCTGCGATTCCAGG
chr20	32890827	32890830	0.0714286	0	0.0357143	chr20	union.pl_Kaiso_rep1_GM_signifpeaks.gff_Kaiso_rep2_GM_signifpeaks.gff	32890680	32890949	21	+	.	Kaiso_rep2_GM_signifpeaks.gff_32890680_height:23	GGGTCCGGTCCAGGCCTAGGAGGCCGGGCGCAGGCCCCCCGAGCAGGGTCCGGCAGGTGCCAGCCGTCCCAGGCCGTGGCCAGGTGTGCTCTCCCGCGGAGCACGCCGCCAGTTTGCGGCTCGCAGAccgcgcggcggccccggcgtcgcggggcATGCTGGGACTTGTAGTCCACGGCCACCCGGAACGGCCCGCTCATGGCCGCGCGAGAACTCCAACTTCCAGCTGGCTTCGCGCGGCCAGAAACGCGCCGAGGCTGCGATTCCAGG
chr20	32890883	32890886	0	0	0	chr20	union.pl_Kaiso_rep1_GM_signifpeaks.gff_Kaiso_rep2_GM_signifpeaks.gff	32890680	32890949	21	+	.	Kaiso_rep2_GM_signifpeaks.gff_32890680_height:23	GGGTCCGGTCCAGGCCTAGGAGGCCGGGCGCAGGCCCCCCGAGCAGGGTCCGGCAGGTGCCAGCCGTCCCAGGCCGTGGCCAGGTGTGCTCTCCCGCGGAGCACGCCGCCAGTTTGCGGCTCGCAGAccgcgcggcggccccggcgtcgcggggcATGCTGGGACTTGTAGTCCACGGCCACCCGGAACGGCCCGCTCATGGCCGCGCGAGAACTCCAACTTCCAGCTGGCTTCGCGCGGCCAGAAACGCGCCGAGGCTGCGATTCCAGG
chr20	32890885	32890888	0	0	0	chr20	union.pl_Kaiso_rep1_GM_signifpeaks.gff_Kaiso_rep2_GM_signifpeaks.gff	32890680	32890949	21	+	.	Kaiso_rep2_GM_signifpeaks.gff_32890680_height:23	GGGTCCGGTCCAGGCCTAGGAGGCCGGGCGCAGGCCCCCCGAGCAGGGTCCGGCAGGTGCCAGCCGTCCCAGGCCGTGGCCAGGTGTGCTCTCCCGCGGAGCACGCCGCCAGTTTGCGGCTCGCAGAccgcgcggcggccccggcgtcgcggggcATGCTGGGACTTGTAGTCCACGGCCACCCGGAACGGCCCGCTCATGGCCGCGCGAGAACTCCAACTTCCAGCTGGCTTCGCGCGGCCAGAAACGCGCCGAGGCTGCGATTCCAGG
chr20	32890913	32890916	0	0	0	chr20	union.pl_Kaiso_rep1_GM_signifpeaks.gff_Kaiso_rep2_GM_signifpeaks.gff	32890680	32890949	21	+	.	Kaiso_rep2_GM_signifpeaks.gff_32890680_height:23	GGGTCCGGTCCAGGCCTAGGAGGCCGGGCGCAGGCCCCCCGAGCAGGGTCCGGCAGGTGCCAGCCGTCCCAGGCCGTGGCCAGGTGTGCTCTCCCGCGGAGCACGCCGCCAGTTTGCGGCTCGCAGAccgcgcggcggccccggcgtcgcggggcATGCTGGGACTTGTAGTCCACGGCCACCCGGAACGGCCCGCTCATGGCCGCGCGAGAACTCCAACTTCCAGCTGGCTTCGCGCGGCCAGAAACGCGCCGAGGCTGCGATTCCAGG
chr20	32890915	32890918	0	0	0	chr20	union.pl_Kaiso_rep1_GM_signifpeaks.gff_Kaiso_rep2_GM_signifpeaks.gff	32890680	32890949	21	+	.	Kaiso_rep2_GM_signifpeaks.gff_32890680_height:23	GGGTCCGGTCCAGGCCTAGGAGGCCGGGCGCAGGCCCCCCGAGCAGGGTCCGGCAGGTGCCAGCCGTCCCAGGCCGTGGCCAGGTGTGCTCTCCCGCGGAGCACGCCGCCAGTTTGCGGCTCGCAGAccgcgcggcggccccggcgtcgcggggcATGCTGGGACTTGTAGTCCACGGCCACCCGGAACGGCCCGCTCATGGCCGCGCGAGAACTCCAACTTCCAGCTGGCTTCGCGCGGCCAGAAACGCGCCGAGGCTGCGATTCCAGG
chr20	32890927	32890930	0	0	0	chr20	union.pl_Kaiso_rep1_GM_signifpeaks.gff_Kaiso_rep2_GM_signifpeaks.gff	32890680	32890949	21	+	.	Kaiso_rep2_GM_signifpeaks.gff_32890680_height:23	GGGTCCGGTCCAGGCCTAGGAGGCCGGGCGCAGGCCCCCCGAGCAGGGTCCGGCAGGTGCCAGCCGTCCCAGGCCGTGGCCAGGTGTGCTCTCCCGCGGAGCACGCCGCCAGTTTGCGGCTCGCAGAccgcgcggcggccccggcgtcgcggggcATGCTGGGACTTGTAGTCCACGGCCACCCGGAACGGCCCGCTCATGGCCGCGCGAGAACTCCAACTTCCAGCTGGCTTCGCGCGGCCAGAAACGCGCCGAGGCTGCGATTCCAGG
chr20	34330067	34330070	0	0	0	chr20	union.pl_Kaiso_rep1_GM_signifpeaks.gff_Kaiso_rep2_GM_signifpeaks.gff	34329990	34330649	156	+	.	Kaiso_rep2_GM_signifpeaks.gff_34329930_height:142	CCCAGCCCGAATATCGGGTTCCAAGGACGGCTAGGCCCGAGAGAATCTAAAAAAAACAATGGAATTAGAGAAGCCCACGCGGGAGAGCAGGACGGCGGCTTCGGCAGCTCAGGATCCACCCCTGCGACAGCGTCGACAAGCTCCCTGAAATGGCGGCCGCTGCTTCCCTGTACTCACATTCACCAGCACACATACACACACACAAACACACGGGGCCTCACAGAGCCCTCAGCACGGGCTCTCGCGAGAAGCTGCCCCAAGCTCCAAATTTGAGCGGCCGAAGTATCGCGAGACCTAAGTATGGCTCCGGCGACCGTAGCCCAATCTCGCGCAATGATTGCGCCACAGATATTCCCATCCCCCATTCAGTGAGGCGCCTTTCACTCCCCCTCCGCGTAA…
chr20	34330232	34330235	0	0	0	chr20	union.pl_Kaiso_rep1_GM_signifpeaks.gff_Kaiso_rep2_GM_signifpeaks.gff	34329990	34330649	156	+	.	Kaiso_rep2_GM_signifpeaks.gff_34329930_height:142	CCCAGCCCGAATATCGGGTTCCAAGGACGGCTAGGCCCGAGAGAATCTAAAAAAAACAATGGAATTAGAGAAGCCCACGCGGGAGAGCAGGACGGCGGCTTCGGCAGCTCAGGATCCACCCCTGCGACAGCGTCGACAAGCTCCCTGAAATGGCGGCCGCTGCTTCCCTGTACTCACATTCACCAGCACACATACACACACACAAACACACGGGGCCTCACAGAGCCCTCAGCACGGGCTCTCGCGAGAAGCTGCCCCAAGCTCCAAATTTGAGCGGCCGAAGTATCGCGAGACCTAAGTATGGCTCCGGCGACCGTAGCCCAATCTCGCGCAATGATTGCGCCACAGATATTCCCATCCCCCATTCAGTGAGGCGCCTTTCACTCCCCCTCCGCGTAA…
chr20	34330276	34330279	0	0	0	chr20	union.pl_Kaiso_rep1_GM_signifpeaks.gff_Kaiso_rep2_GM_signifpeaks.gff	34329990	34330649	156	+	.	Kaiso_rep2_GM_signifpeaks.gff_34329930_height:142	CCCAGCCCGAATATCGGGTTCCAAGGACGGCTAGGCCCGAGAGAATCTAAAAAAAACAATGGAATTAGAGAAGCCCACGCGGGAGAGCAGGACGGCGGCTTCGGCAGCTCAGGATCCACCCCTGCGACAGCGTCGACAAGCTCCCTGAAATGGCGGCCGCTGCTTCCCTGTACTCACATTCACCAGCACACATACACACACACAAACACACGGGGCCTCACAGAGCCCTCAGCACGGGCTCTCGCGAGAAGCTGCCCCAAGCTCCAAATTTGAGCGGCCGAAGTATCGCGAGACCTAAGTATGGCTCCGGCGACCGTAGCCCAATCTCGCGCAATGATTGCGCCACAGATATTCCCATCCCCCATTCAGTGAGGCGCCTTTCACTCCCCCTCCGCGTAA…
chr20	34330317	34330320	0	0	0	chr20	union.pl_Kaiso_rep1_GM_signifpeaks.gff_Kaiso_rep2_GM_signifpeaks.gff	34329990	34330649	156	+	.	Kaiso_rep2_GM_signifpeaks.gff_34329930_height:142	CCCAGCCCGAATATCGGGTTCCAAGGACGGCTAGGCCCGAGAGAATCTAAAAAAAACAATGGAATTAGAGAAGCCCACGCGGGAGAGCAGGACGGCGGCTTCGGCAGCTCAGGATCCACCCCTGCGACAGCGTCGACAAGCTCCCTGAAATGGCGGCCGCTGCTTCCCTGTACTCACATTCACCAGCACACATACACACACACAAACACACGGGGCCTCACAGAGCCCTCAGCACGGGCTCTCGCGAGAAGCTGCCCCAAGCTCCAAATTTGAGCGGCCGAAGTATCGCGAGACCTAAGTATGGCTCCGGCGACCGTAGCCCAATCTCGCGCAATGATTGCGCCACAGATATTCCCATCCCCCATTCAGTGAGGCGCCTTTCACTCCCCCTCCGCGTAA…
chr20	34330382	34330385	0	0	0	chr20	union.pl_Kaiso_rep1_GM_signifpeaks.gff_Kaiso_rep2_GM_signifpeaks.gff	34329990	34330649	156	+	.	Kaiso_rep2_GM_signifpeaks.gff_34329930_height:142	CCCAGCCCGAATATCGGGTTCCAAGGACGGCTAGGCCCGAGAGAATCTAAAAAAAACAATGGAATTAGAGAAGCCCACGCGGGAGAGCAGGACGGCGGCTTCGGCAGCTCAGGATCCACCCCTGCGACAGCGTCGACAAGCTCCCTGAAATGGCGGCCGCTGCTTCCCTGTACTCACATTCACCAGCACACATACACACACACAAACACACGGGGCCTCACAGAGCCCTCAGCACGGGCTCTCGCGAGAAGCTGCCCCAAGCTCCAAATTTGAGCGGCCGAAGTATCGCGAGACCTAAGTATGGCTCCGGCGACCGTAGCCCAATCTCGCGCAATGATTGCGCCACAGATATTCCCATCCCCCATTCAGTGAGGCGCCTTTCACTCCCCCTCCGCGTAA…
chr20	34330401	34330404	0	0	0	chr20	union.pl_Kaiso_rep1_GM_signifpeaks.gff_Kaiso_rep2_GM_signifpeaks.gff	34329990	34330649	156	+	.	Kaiso_rep2_GM_signifpeaks.gff_34329930_height:142	CCCAGCCCGAATATCGGGTTCCAAGGACGGCTAGGCCCGAGAGAATCTAAAAAAAACAATGGAATTAGAGAAGCCCACGCGGGAGAGCAGGACGGCGGCTTCGGCAGCTCAGGATCCACCCCTGCGACAGCGTCGACAAGCTCCCTGAAATGGCGGCCGCTGCTTCCCTGTACTCACATTCACCAGCACACATACACACACACAAACACACGGGGCCTCACAGAGCCCTCAGCACGGGCTCTCGCGAGAAGCTGCCCCAAGCTCCAAATTTGAGCGGCCGAAGTATCGCGAGACCTAAGTATGGCTCCGGCGACCGTAGCCCAATCTCGCGCAATGATTGCGCCACAGATATTCCCATCCCCCATTCAGTGAGGCGCCTTTCACTCCCCCTCCGCGTAA…
chr20	35234012	35234015	0	0	0	chr20	union.pl_Kaiso_rep1_GM_signifpeaks.gff_Kaiso_rep2_GM_signifpeaks.gff	35233890	35234039	18	+	.	Kaiso_rep2_GM_signifpeaks.gff_35233770_height:23	TGTGGCCGACTGGGCGACGCTGACGTCCAGCCTCGGTTTTCCCCTACCTCCTCGGTCTCCACAGCGCCTCCTGGCGCCCATGTCACCGTTCTACCAAGATTGTCCCTCCCCTCACACCTTACCGCGAGCCCGGCGGATGCTGACGTCATT
chr20	37064004	37064007	0	0	0	chr20	union.pl_Kaiso_rep1_GM_signifpeaks.gff_Kaiso_rep2_GM_signifpeaks.gff	37063860	37064039	23	+	.	Kaiso_rep2_GM_signifpeaks.gff_37063800_height:19	GGCGGCGGAGACCTGACAGACAGCGTGGGAAAAATCAAGATGTCTGCAGATTTCGAGAGATGGGGTGCGGTGGCGTGCGATggcgaaggacggcgagggacggcgaaggacTGAGGCCACACGACAAGGAAGCTACGCTCGTTTCGCGCCGGCGGAAATACAGACGAGAGCGCGAGCTGC
chr20	37064030	37064033	0	0	0	chr20	union.pl_Kaiso_rep1_GM_signifpeaks.gff_Kaiso_rep2_GM_signifpeaks.gff	37063860	37064039	23	+	.	Kaiso_rep2_GM_signifpeaks.gff_37063800_height:19	GGCGGCGGAGACCTGACAGACAGCGTGGGAAAAATCAAGATGTCTGCAGATTTCGAGAGATGGGGTGCGGTGGCGTGCGATggcgaaggacggcgagggacggcgaaggacTGAGGCCACACGACAAGGAAGCTACGCTCGTTTCGCGCCGGCGGAAATACAGACGAGAGCGCGAGCTGC
chr20	37707456	37707459	5.75	0.333333	3.04167	chr20	union.pl_Kaiso_rep1_GM_signifpeaks.gff_Kaiso_rep2_GM_signifpeaks.gff	37707300	37707599	56	+	.	Kaiso_rep2_GM_signifpeaks.gff_37707300_height:56	agtgccccttttattggttatcccagttgatatggtctggctgtgtccctacccaaaatctcatcttgaattataatccccacaatcctcacgtgtcaagggcgggaccaggtggaggtaattgaatcactggggcagtttcccgcatactgttctcgcgatagtgagtgagtctcacgagatctgttggttttataaatgtccgacatttcccctgttgcactcgcttcagtttgctgccttgtgaggaaggtgtctgcttcttctttgccttctgtcattattgtaagtttcctgagg
chr20	42286095	42286098	0	0	0	chr20	union.pl_Kaiso_rep1_GM_signifpeaks.gff_Kaiso_rep2_GM_signifpeaks.gff	42286080	42286319	22	+	.	Kaiso_rep2_GM_signifpeaks.gff_42286080_height:25	AAGAAGCCTCTGGGGCGCGGGGCTGGTTAGAGCCCCAGAGCCGTCGCAGCCCGGCTCCAGGTGTACCTGCGCACAGGCGCCCCACGGTGACGTCAGGGACGCGACTCCCGCGATGCCCCGCGGGCCGCCTGATCCCAGGCGCGGGCTCAGACTGGGATCTCGGAGTTCCCCTGCGCCCTCCTGACGGTGCAGTCTGGCGGCCCGTGGCGCGGGCGCTGCCATGGAGCATCCTGGAGCCTT
chr20	42286179	42286182	0	0	0	chr20	union.pl_Kaiso_rep1_GM_signifpeaks.gff_Kaiso_rep2_GM_signifpeaks.gff	42286080	42286319	22	+	.	Kaiso_rep2_GM_signifpeaks.gff_42286080_height:25	AAGAAGCCTCTGGGGCGCGGGGCTGGTTAGAGCCCCAGAGCCGTCGCAGCCCGGCTCCAGGTGTACCTGCGCACAGGCGCCCCACGGTGACGTCAGGGACGCGACTCCCGCGATGCCCCGCGGGCCGCCTGATCCCAGGCGCGGGCTCAGACTGGGATCTCGGAGTTCCCCTGCGCCCTCCTGACGGTGCAGTCTGGCGGCCCGTGGCGCGGGCGCTGCCATGGAGCATCCTGGAGCCTT
chr20	42286188	42286191	0	0	0	chr20	union.pl_Kaiso_rep1_GM_signifpeaks.gff_Kaiso_rep2_GM_signifpeaks.gff	42286080	42286319	22	+	.	Kaiso_rep2_GM_signifpeaks.gff_42286080_height:25	AAGAAGCCTCTGGGGCGCGGGGCTGGTTAGAGCCCCAGAGCCGTCGCAGCCCGGCTCCAGGTGTACCTGCGCACAGGCGCCCCACGGTGACGTCAGGGACGCGACTCCCGCGATGCCCCGCGGGCCGCCTGATCCCAGGCGCGGGCTCAGACTGGGATCTCGGAGTTCCCCTGCGCCCTCCTGACGGTGCAGTCTGGCGGCCCGTGGCGCGGGCGCTGCCATGGAGCATCCTGGAGCCTT
chr20	42286198	42286201	0	0	0	chr20	union.pl_Kaiso_rep1_GM_signifpeaks.gff_Kaiso_rep2_GM_signifpeaks.gff	42286080	42286319	22	+	.	Kaiso_rep2_GM_signifpeaks.gff_42286080_height:25	AAGAAGCCTCTGGGGCGCGGGGCTGGTTAGAGCCCCAGAGCCGTCGCAGCCCGGCTCCAGGTGTACCTGCGCACAGGCGCCCCACGGTGACGTCAGGGACGCGACTCCCGCGATGCCCCGCGGGCCGCCTGATCCCAGGCGCGGGCTCAGACTGGGATCTCGGAGTTCCCCTGCGCCCTCCTGACGGTGCAGTCTGGCGGCCCGTGGCGCGGGCGCTGCCATGGAGCATCCTGGAGCCTT
chr20	42286219	42286222	0	0	0	chr20	union.pl_Kaiso_rep1_GM_signifpeaks.gff_Kaiso_rep2_GM_signifpeaks.gff	42286080	42286319	22	+	.	Kaiso_rep2_GM_signifpeaks.gff_42286080_height:25	AAGAAGCCTCTGGGGCGCGGGGCTGGTTAGAGCCCCAGAGCCGTCGCAGCCCGGCTCCAGGTGTACCTGCGCACAGGCGCCCCACGGTGACGTCAGGGACGCGACTCCCGCGATGCCCCGCGGGCCGCCTGATCCCAGGCGCGGGCTCAGACTGGGATCTCGGAGTTCCCCTGCGCCCTCCTGACGGTGCAGTCTGGCGGCCCGTGGCGCGGGCGCTGCCATGGAGCATCCTGGAGCCTT
chr20	42286287	42286290	0	0	0	chr20	union.pl_Kaiso_rep1_GM_signifpeaks.gff_Kaiso_rep2_GM_signifpeaks.gff	42286080	42286319	22	+	.	Kaiso_rep2_GM_signifpeaks.gff_42286080_height:25	AAGAAGCCTCTGGGGCGCGGGGCTGGTTAGAGCCCCAGAGCCGTCGCAGCCCGGCTCCAGGTGTACCTGCGCACAGGCGCCCCACGGTGACGTCAGGGACGCGACTCCCGCGATGCCCCGCGGGCCGCCTGATCCCAGGCGCGGGCTCAGACTGGGATCTCGGAGTTCCCCTGCGCCCTCCTGACGGTGCAGTCTGGCGGCCCGTGGCGCGGGCGCTGCCATGGAGCATCCTGGAGCCTT
chr20	42939896	42939899	0.225543	0	0.112772	chr20	union.pl_Kaiso_rep1_GM_signifpeaks.gff_Kaiso_rep2_GM_signifpeaks.gff	42939720	42939929	26	+	.	Kaiso_rep2_GM_signifpeaks.gff_42939630_height:26	GTAGCGCCGCACGGCCGCCCGCACCAGCGTTCCCCGCAACAACCACTCGCAGCGCTCCAGATGCTCCATGCCGGATCTCGTCAGCCACCGTCCTCCTCTCCGTGCCCTCTCGGCCACCGTATCGCCCTTCGCCCGGACCTGCGCCTCCACCTCCCTTCGAGCGCATGCGCACTGCCCGCGAGTCCCACAGCTTGAGGCGTGCTTGGGCTC
chr20	43160427	43160430	0	0	0	chr20	union.pl_Kaiso_rep1_GM_signifpeaks.gff_Kaiso_rep2_GM_signifpeaks.gff	43160310	43160669	73	+	.	Kaiso_rep2_GM_signifpeaks.gff_43160310_height:65	ACCTCCCCTTGGCCTCACTGTCCCCCTTTCCGTATCTTCCCCGGGCCAAGTTCCAACCCGGATCCCTCCTTCGCAGCTCAGCCCTCGACTCCCACTTCGTCCCTCCTCTGCCCCCTCCGCGGCTGCGGAAGGGGACGCGAACCGTCCTGGTCCCATCCGAGCCGCCGTAGCGCGAGTGCCGCGGGAGTTCGGCAGCCCAGGTCGCCAAGGCAACGGGCTCCGCTGCGGGTTGCGGGCTGCGGGCGCTAGGCTGCCCCGGGGAGGCGCTGCGGACCGGCGGCCCAGGCACGGAGAGGCGGCGAGACCGCAGGTGAGCAGGAGCCGGGCGGCCGGTTGCGGCCCCAACGCTCCGGGCCTGGC
chr20	43160445	43160448	0	0	0	chr20	union.pl_Kaiso_rep1_GM_signifpeaks.gff_Kaiso_rep2_GM_signifpeaks.gff	43160310	43160669	73	+	.	Kaiso_rep2_GM_signifpeaks.gff_43160310_height:65	ACCTCCCCTTGGCCTCACTGTCCCCCTTTCCGTATCTTCCCCGGGCCAAGTTCCAACCCGGATCCCTCCTTCGCAGCTCAGCCCTCGACTCCCACTTCGTCCCTCCTCTGCCCCCTCCGCGGCTGCGGAAGGGGACGCGAACCGTCCTGGTCCCATCCGAGCCGCCGTAGCGCGAGTGCCGCGGGAGTTCGGCAGCCCAGGTCGCCAAGGCAACGGGCTCCGCTGCGGGTTGCGGGCTGCGGGCGCTAGGCTGCCCCGGGGAGGCGCTGCGGACCGGCGGCCCAGGCACGGAGAGGCGGCGAGACCGCAGGTGAGCAGGAGCCGGGCGGCCGGTTGCGGCCCCAACGCTCCGGGCCTGGC
chr20	43160480	43160483	0	0	0	chr20	union.pl_Kaiso_rep1_GM_signifpeaks.gff_Kaiso_rep2_GM_signifpeaks.gff	43160310	43160669	73	+	.	Kaiso_rep2_GM_signifpeaks.gff_43160310_height:65	ACCTCCCCTTGGCCTCACTGTCCCCCTTTCCGTATCTTCCCCGGGCCAAGTTCCAACCCGGATCCCTCCTTCGCAGCTCAGCCCTCGACTCCCACTTCGTCCCTCCTCTGCCCCCTCCGCGGCTGCGGAAGGGGACGCGAACCGTCCTGGTCCCATCCGAGCCGCCGTAGCGCGAGTGCCGCGGGAGTTCGGCAGCCCAGGTCGCCAAGGCAACGGGCTCCGCTGCGGGTTGCGGGCTGCGGGCGCTAGGCTGCCCCGGGGAGGCGCTGCGGACCGGCGGCCCAGGCACGGAGAGGCGGCGAGACCGCAGGTGAGCAGGAGCCGGGCGGCCGGTTGCGGCCCCAACGCTCCGGGCCTGGC
chr20	43160489	43160492	0	0	0	chr20	union.pl_Kaiso_rep1_GM_signifpeaks.gff_Kaiso_rep2_GM_signifpeaks.gff	43160310	43160669	73	+	.	Kaiso_rep2_GM_signifpeaks.gff_43160310_height:65	ACCTCCCCTTGGCCTCACTGTCCCCCTTTCCGTATCTTCCCCGGGCCAAGTTCCAACCCGGATCCCTCCTTCGCAGCTCAGCCCTCGACTCCCACTTCGTCCCTCCTCTGCCCCCTCCGCGGCTGCGGAAGGGGACGCGAACCGTCCTGGTCCCATCCGAGCCGCCGTAGCGCGAGTGCCGCGGGAGTTCGGCAGCCCAGGTCGCCAAGGCAACGGGCTCCGCTGCGGGTTGCGGGCTGCGGGCGCTAGGCTGCCCCGGGGAGGCGCTGCGGACCGGCGGCCCAGGCACGGAGAGGCGGCGAGACCGCAGGTGAGCAGGAGCCGGGCGGCCGGTTGCGGCCCCAACGCTCCGGGCCTGGC
chr20	45318103	45318106	0	0	0	chr20	union.pl_Kaiso_rep1_GM_signifpeaks.gff_Kaiso_rep2_GM_signifpeaks.gff	45317970	45318179	24	+	.	Kaiso_rep2_GM_signifpeaks.gff_45317910_height:20	CCGCTCCCGGGCTGCGGCCAGAGCCTCAGCCTCCGGGGCGGGCTCCTCGCCATCGGCCGGCGTAGTAGCTCTGGCCGCCGCCATGACTGCTCGGCGCAACAGCTCCAACCGATCAGCTGTCTCTGAAAACTGTCGCGATGCTTCGGCTCGCTTCGGAAATCCTGGGACTTCTTCGGCAATCCTGGGACTTCTTCGGCTACCCGAATGCGT
chr20	48532557	48532560	0	0	0	chr20	union.pl_Kaiso_rep1_GM_signifpeaks.gff_Kaiso_rep2_GM_signifpeaks.gff	48532380	48532679	28	+	.	Kaiso_rep2_GM_signifpeaks.gff_48532380_height:26	ATGAGTGCTGACTGCGTGAACTCGGCCTCCACTTCCCGGACCTGCCACTTATCATGATCCACGAGCTGTACTCATGACTCCGCACAAGCAAGCAGGGGCTGACGGTCGGATCCCTCGCccccattttacggacagaagtaccgaggctcaaagagagccagtgagatgctgaaatcacgcGTGATTGGAATCCAGCCTTGCTAGGGCTGCGGGTGTTACGGGCCGTGGGCGGCGGTTaagagcgtgggttctatttttagttttgccacttactagctgtgtgaccttggacaagttacc
chr20	49126669	49126672	0.733463	0.733463	0.733463	chr20	union.pl_Kaiso_rep1_GM_signifpeaks.gff_Kaiso_rep2_GM_signifpeaks.gff	49126560	49127009	75	+	.	Kaiso_rep2_GM_signifpeaks.gff_49126530_height:78	AGGCCCTGCAGGAAAGGAGGTGCATGACTACTTTAAGGCCACTCACTCTGTGACTCAACGGGCCGGGTCGGGGCTGGAACTCAATGCCCTCCCGGGCCTGGAGAGCCCACGCGCCGTGGGCGGGGCTCCCGGGGTCGCCTAGGCAACAGGCGCGCGCCGCGCCCGAGCCCAGAGCCCCAAAGCGGAGGAGGGAACGCGCGCTATTAGATATCTCGCGGTGCTGGGGCCACTTCCCCTAGCACCGCCCCCGGCTCCTCCCCGCGGAAGTGCTTGTCGAAATTCTCGATCGCTGATTGGTCCTTCTGCTTCAGGGGCGGAGCCCCTGGCAGGCGTGATGCGTAGTTCCGGCTGCCGGTTGACATGAAGAAGCAGCAGCGGCTAGGGCGGCGGTAGCTGCAG…
chr20	49126710	49126713	0.908805	0.90566	0.907233	chr20	union.pl_Kaiso_rep1_GM_signifpeaks.gff_Kaiso_rep2_GM_signifpeaks.gff	49126560	49127009	75	+	.	Kaiso_rep2_GM_signifpeaks.gff_49126530_height:78	AGGCCCTGCAGGAAAGGAGGTGCATGACTACTTTAAGGCCACTCACTCTGTGACTCAACGGGCCGGGTCGGGGCTGGAACTCAATGCCCTCCCGGGCCTGGAGAGCCCACGCGCCGTGGGCGGGGCTCCCGGGGTCGCCTAGGCAACAGGCGCGCGCCGCGCCCGAGCCCAGAGCCCCAAAGCGGAGGAGGGAACGCGCGCTATTAGATATCTCGCGGTGCTGGGGCCACTTCCCCTAGCACCGCCCCCGGCTCCTCCCCGCGGAAGTGCTTGTCGAAATTCTCGATCGCTGATTGGTCCTTCTGCTTCAGGGGCGGAGCCCCTGGCAGGCGTGATGCGTAGTTCCGGCTGCCGGTTGACATGAAGAAGCAGCAGCGGCTAGGGCGGCGGTAGCTGCAG…
chr20	49126712	49126715	0.90566	0.314465	0.610063	chr20	union.pl_Kaiso_rep1_GM_signifpeaks.gff_Kaiso_rep2_GM_signifpeaks.gff	49126560	49127009	75	+	.	Kaiso_rep2_GM_signifpeaks.gff_49126530_height:78	AGGCCCTGCAGGAAAGGAGGTGCATGACTACTTTAAGGCCACTCACTCTGTGACTCAACGGGCCGGGTCGGGGCTGGAACTCAATGCCCTCCCGGGCCTGGAGAGCCCACGCGCCGTGGGCGGGGCTCCCGGGGTCGCCTAGGCAACAGGCGCGCGCCGCGCCCGAGCCCAGAGCCCCAAAGCGGAGGAGGGAACGCGCGCTATTAGATATCTCGCGGTGCTGGGGCCACTTCCCCTAGCACCGCCCCCGGCTCCTCCCCGCGGAAGTGCTTGTCGAAATTCTCGATCGCTGATTGGTCCTTCTGCTTCAGGGGCGGAGCCCCTGGCAGGCGTGATGCGTAGTTCCGGCTGCCGGTTGACATGAAGAAGCAGCAGCGGCTAGGGCGGCGGTAGCTGCAG…
chr20	49126717	49126720	0.314465	0.311321	0.312893	chr20	union.pl_Kaiso_rep1_GM_signifpeaks.gff_Kaiso_rep2_GM_signifpeaks.gff	49126560	49127009	75	+	.	Kaiso_rep2_GM_signifpeaks.gff_49126530_height:78	AGGCCCTGCAGGAAAGGAGGTGCATGACTACTTTAAGGCCACTCACTCTGTGACTCAACGGGCCGGGTCGGGGCTGGAACTCAATGCCCTCCCGGGCCTGGAGAGCCCACGCGCCGTGGGCGGGGCTCCCGGGGTCGCCTAGGCAACAGGCGCGCGCCGCGCCCGAGCCCAGAGCCCCAAAGCGGAGGAGGGAACGCGCGCTATTAGATATCTCGCGGTGCTGGGGCCACTTCCCCTAGCACCGCCCCCGGCTCCTCCCCGCGGAAGTGCTTGTCGAAATTCTCGATCGCTGATTGGTCCTTCTGCTTCAGGGGCGGAGCCCCTGGCAGGCGTGATGCGTAGTTCCGGCTGCCGGTTGACATGAAGAAGCAGCAGCGGCTAGGGCGGCGGTAGCTGCAG…
chr20	49126754	49126757	6.25	6.25	6.25	chr20	union.pl_Kaiso_rep1_GM_signifpeaks.gff_Kaiso_rep2_GM_signifpeaks.gff	49126560	49127009	75	+	.	Kaiso_rep2_GM_signifpeaks.gff_49126530_height:78	AGGCCCTGCAGGAAAGGAGGTGCATGACTACTTTAAGGCCACTCACTCTGTGACTCAACGGGCCGGGTCGGGGCTGGAACTCAATGCCCTCCCGGGCCTGGAGAGCCCACGCGCCGTGGGCGGGGCTCCCGGGGTCGCCTAGGCAACAGGCGCGCGCCGCGCCCGAGCCCAGAGCCCCAAAGCGGAGGAGGGAACGCGCGCTATTAGATATCTCGCGGTGCTGGGGCCACTTCCCCTAGCACCGCCCCCGGCTCCTCCCCGCGGAAGTGCTTGTCGAAATTCTCGATCGCTGATTGGTCCTTCTGCTTCAGGGGCGGAGCCCCTGGCAGGCGTGATGCGTAGTTCCGGCTGCCGGTTGACATGAAGAAGCAGCAGCGGCTAGGGCGGCGGTAGCTGCAG…
chr20	49126756	49126759	6.25	4	5.125	chr20	union.pl_Kaiso_rep1_GM_signifpeaks.gff_Kaiso_rep2_GM_signifpeaks.gff	49126560	49127009	75	+	.	Kaiso_rep2_GM_signifpeaks.gff_49126530_height:78	AGGCCCTGCAGGAAAGGAGGTGCATGACTACTTTAAGGCCACTCACTCTGTGACTCAACGGGCCGGGTCGGGGCTGGAACTCAATGCCCTCCCGGGCCTGGAGAGCCCACGCGCCGTGGGCGGGGCTCCCGGGGTCGCCTAGGCAACAGGCGCGCGCCGCGCCCGAGCCCAGAGCCCCAAAGCGGAGGAGGGAACGCGCGCTATTAGATATCTCGCGGTGCTGGGGCCACTTCCCCTAGCACCGCCCCCGGCTCCTCCCCGCGGAAGTGCTTGTCGAAATTCTCGATCGCTGATTGGTCCTTCTGCTTCAGGGGCGGAGCCCCTGGCAGGCGTGATGCGTAGTTCCGGCTGCCGGTTGACATGAAGAAGCAGCAGCGGCTAGGGCGGCGGTAGCTGCAG…
chr20	49126773	49126776	0	0	0	chr20	union.pl_Kaiso_rep1_GM_signifpeaks.gff_Kaiso_rep2_GM_signifpeaks.gff	49126560	49127009	75	+	.	Kaiso_rep2_GM_signifpeaks.gff_49126530_height:78	AGGCCCTGCAGGAAAGGAGGTGCATGACTACTTTAAGGCCACTCACTCTGTGACTCAACGGGCCGGGTCGGGGCTGGAACTCAATGCCCTCCCGGGCCTGGAGAGCCCACGCGCCGTGGGCGGGGCTCCCGGGGTCGCCTAGGCAACAGGCGCGCGCCGCGCCCGAGCCCAGAGCCCCAAAGCGGAGGAGGGAACGCGCGCTATTAGATATCTCGCGGTGCTGGGGCCACTTCCCCTAGCACCGCCCCCGGCTCCTCCCCGCGGAAGTGCTTGTCGAAATTCTCGATCGCTGATTGGTCCTTCTGCTTCAGGGGCGGAGCCCCTGGCAGGCGTGATGCGTAGTTCCGGCTGCCGGTTGACATGAAGAAGCAGCAGCGGCTAGGGCGGCGGTAGCTGCAG…
chr20	49126819	49126822	0	0	0	chr20	union.pl_Kaiso_rep1_GM_signifpeaks.gff_Kaiso_rep2_GM_signifpeaks.gff	49126560	49127009	75	+	.	Kaiso_rep2_GM_signifpeaks.gff_49126530_height:78	AGGCCCTGCAGGAAAGGAGGTGCATGACTACTTTAAGGCCACTCACTCTGTGACTCAACGGGCCGGGTCGGGGCTGGAACTCAATGCCCTCCCGGGCCTGGAGAGCCCACGCGCCGTGGGCGGGGCTCCCGGGGTCGCCTAGGCAACAGGCGCGCGCCGCGCCCGAGCCCAGAGCCCCAAAGCGGAGGAGGGAACGCGCGCTATTAGATATCTCGCGGTGCTGGGGCCACTTCCCCTAGCACCGCCCCCGGCTCCTCCCCGCGGAAGTGCTTGTCGAAATTCTCGATCGCTGATTGGTCCTTCTGCTTCAGGGGCGGAGCCCCTGGCAGGCGTGATGCGTAGTTCCGGCTGCCGGTTGACATGAAGAAGCAGCAGCGGCTAGGGCGGCGGTAGCTGCAG…
chr20	49126994	49126997	.	.	#DIV/0!	chr20	union.pl_Kaiso_rep1_GM_signifpeaks.gff_Kaiso_rep2_GM_signifpeaks.gff	49126560	49127009	75	+	.	Kaiso_rep2_GM_signifpeaks.gff_49126530_height:78	AGGCCCTGCAGGAAAGGAGGTGCATGACTACTTTAAGGCCACTCACTCTGTGACTCAACGGGCCGGGTCGGGGCTGGAACTCAATGCCCTCCCGGGCCTGGAGAGCCCACGCGCCGTGGGCGGGGCTCCCGGGGTCGCCTAGGCAACAGGCGCGCGCCGCGCCCGAGCCCAGAGCCCCAAAGCGGAGGAGGGAACGCGCGCTATTAGATATCTCGCGGTGCTGGGGCCACTTCCCCTAGCACCGCCCCCGGCTCCTCCCCGCGGAAGTGCTTGTCGAAATTCTCGATCGCTGATTGGTCCTTCTGCTTCAGGGGCGGAGCCCCTGGCAGGCGTGATGCGTAGTTCCGGCTGCCGGTTGACATGAAGAAGCAGCAGCGGCTAGGGCGGCGGTAGCTGCAG…
chr20	49126999	49127002	0	0	0	chr20	union.pl_Kaiso_rep1_GM_signifpeaks.gff_Kaiso_rep2_GM_signifpeaks.gff	49126560	49127009	75	+	.	Kaiso_rep2_GM_signifpeaks.gff_49126530_height:78	AGGCCCTGCAGGAAAGGAGGTGCATGACTACTTTAAGGCCACTCACTCTGTGACTCAACGGGCCGGGTCGGGGCTGGAACTCAATGCCCTCCCGGGCCTGGAGAGCCCACGCGCCGTGGGCGGGGCTCCCGGGGTCGCCTAGGCAACAGGCGCGCGCCGCGCCCGAGCCCAGAGCCCCAAAGCGGAGGAGGGAACGCGCGCTATTAGATATCTCGCGGTGCTGGGGCCACTTCCCCTAGCACCGCCCCCGGCTCCTCCCCGCGGAAGTGCTTGTCGAAATTCTCGATCGCTGATTGGTCCTTCTGCTTCAGGGGCGGAGCCCCTGGCAGGCGTGATGCGTAGTTCCGGCTGCCGGTTGACATGAAGAAGCAGCAGCGGCTAGGGCGGCGGTAGCTGCAG…
chr20	49548195	49548198	0	0	0	chr20	union.pl_Kaiso_rep1_GM_signifpeaks.gff_Kaiso_rep2_GM_signifpeaks.gff	49548000	49548419	103	+	.	Kaiso_rep2_GM_signifpeaks.gff_49547940_height:91	TAGCATAAGAGGACTCATTGTCCAGCTAAATAGGGGGGGGCAGTGGGGACAGCACCCCTAACCCCCTTTTCCCCAGGGGGGGTTCCTCTTACTCCCACCCCTGCTTGCACCTAACTTTTCCTGAGGGAGGGTGCTCTCAGCACCCCCACCCCCGCTTGAGGGAAATTATATAATCCCCACTGAGGGGGGAGCTCTCGCGAGAACCAGGCGGATTTGCCATTGACCCACTAGGAGGCGCCGCGGATAATGGCCGCAGTGCGCTCCCGGGGCCCGTGTGCTCGGCGGGCGCCTTCCTCTGGCCGCAGCGCCGGCGGCGGAGGCAGAAGCAGCGGGCCGCAGCACGCCCAGCACTCAGTCAGGTGGCCGTGCTGGGGATCCCTGCGCGGGCCCAGCTGGGCC…
chr20	49548238	49548241	0	0	0	chr20	union.pl_Kaiso_rep1_GM_signifpeaks.gff_Kaiso_rep2_GM_signifpeaks.gff	49548000	49548419	103	+	.	Kaiso_rep2_GM_signifpeaks.gff_49547940_height:91	TAGCATAAGAGGACTCATTGTCCAGCTAAATAGGGGGGGGCAGTGGGGACAGCACCCCTAACCCCCTTTTCCCCAGGGGGGGTTCCTCTTACTCCCACCCCTGCTTGCACCTAACTTTTCCTGAGGGAGGGTGCTCTCAGCACCCCCACCCCCGCTTGAGGGAAATTATATAATCCCCACTGAGGGGGGAGCTCTCGCGAGAACCAGGCGGATTTGCCATTGACCCACTAGGAGGCGCCGCGGATAATGGCCGCAGTGCGCTCCCGGGGCCCGTGTGCTCGGCGGGCGCCTTCCTCTGGCCGCAGCGCCGGCGGCGGAGGCAGAAGCAGCGGGCCGCAGCACGCCCAGCACTCAGTCAGGTGGCCGTGCTGGGGATCCCTGCGCGGGCCCAGCTGGGCC…
chr20	49548381	49548384	0	0	0	chr20	union.pl_Kaiso_rep1_GM_signifpeaks.gff_Kaiso_rep2_GM_signifpeaks.gff	49548000	49548419	103	+	.	Kaiso_rep2_GM_signifpeaks.gff_49547940_height:91	TAGCATAAGAGGACTCATTGTCCAGCTAAATAGGGGGGGGCAGTGGGGACAGCACCCCTAACCCCCTTTTCCCCAGGGGGGGTTCCTCTTACTCCCACCCCTGCTTGCACCTAACTTTTCCTGAGGGAGGGTGCTCTCAGCACCCCCACCCCCGCTTGAGGGAAATTATATAATCCCCACTGAGGGGGGAGCTCTCGCGAGAACCAGGCGGATTTGCCATTGACCCACTAGGAGGCGCCGCGGATAATGGCCGCAGTGCGCTCCCGGGGCCCGTGTGCTCGGCGGGCGCCTTCCTCTGGCCGCAGCGCCGGCGGCGGAGGCAGAAGCAGCGGGCCGCAGCACGCCCAGCACTCAGTCAGGTGGCCGTGCTGGGGATCCCTGCGCGGGCCCAGCTGGGCC…
chr20	52675603	52675606	4.4	6.58333	5.49167	chr20	union.pl_Kaiso_rep1_GM_signifpeaks.gff_Kaiso_rep2_GM_signifpeaks.gff	52675440	52675769	46	+	.	Kaiso_rep2_GM_signifpeaks.gff_52675440_height:54	tgggtaatttataaagaaaagaggttgaattgactcatggttccgcatggctggggagaccgcaggaaacttacaatcgtggcagaagacacctctccacaggacaccagaagaatgagtgcgagctggggaaatgccagatgcttataaaaccatcagatctcgcgagactcactcagtatcacgagaacagcgtggaggaacccgcccccatgatccaattacctccacctggtcccatccttgacgtggggattatgaggattacaattcaaggtaagattttacgtagagacacaaccaaactatatcaTTGCTTATATTTATTTT
chr20	55043603	55043606	0	0	0	chr20	union.pl_Kaiso_rep1_GM_signifpeaks.gff_Kaiso_rep2_GM_signifpeaks.gff	55043340	55043639	30	+	.	Kaiso_rep2_GM_signifpeaks.gff_55043340_height:26	CTTTTCCTCAAGGCGCTCTCAGTCCAGGGATGTGCCCGCTCCGCAGCCACACAAGCTGGCGTGGGATAGGGTCAAAGAGCGGTGGATGCGCACGGGCCGCCCACGCCCTCGCTGCCCTCCCGGAGCGTGGGCGAGTGATTCCGATTGTGCAGCAGAAACCCAGGGTCTCACGGGAACGAGGAAACCCGCCCACGCCCAGCCTCCAAGCGACGCTCTCCATGACAACCGGCACTTGGTAACGgcctcgccctgccccgctacgccgcgcctagcgtgccgccccgccccgccccgcTACGC
chr20	57226202	57226205	0	0	0	chr20	union.pl_Kaiso_rep1_GM_signifpeaks.gff_Kaiso_rep2_GM_signifpeaks.gff	57226170	57226379	17	+	.	Kaiso_rep2_GM_signifpeaks.gff_57226080_height:20	CCGTGCCCCGGGGCAGGAGTGCAGGGAGCTCCCGCGCCCGGAACGTTGCGAGCAAGGCTTGCGAGCGTCGCAGGGGGGCACTCGCGAGGGACGGACAGGAAGAGGGCCAGGGGGGAACGCCAGAACCCGGGACCACAGCACGGAAACGGTCCGGGGCTGAGCTGCAGTCAGATCCGGGGATGGAGGGAGCCGGAGAAGAGGAGTGAGAAG
chr20	57226252	57226255	0	0	0	chr20	union.pl_Kaiso_rep1_GM_signifpeaks.gff_Kaiso_rep2_GM_signifpeaks.gff	57226170	57226379	17	+	.	Kaiso_rep2_GM_signifpeaks.gff_57226080_height:20	CCGTGCCCCGGGGCAGGAGTGCAGGGAGCTCCCGCGCCCGGAACGTTGCGAGCAAGGCTTGCGAGCGTCGCAGGGGGGCACTCGCGAGGGACGGACAGGAAGAGGGCCAGGGGGGAACGCCAGAACCCGGGACCACAGCACGGAAACGGTCCGGGGCTGAGCTGCAGTCAGATCCGGGGATGGAGGGAGCCGGAGAAGAGGAGTGAGAAG
chr20	61569196	61569199	0	0	0	chr20	union.pl_Kaiso_rep1_GM_signifpeaks.gff_Kaiso_rep2_GM_signifpeaks.gff	61569120	61569509	96	+	.	Kaiso_rep2_GM_signifpeaks.gff_61569120_height:68	ACGCAAACGACAGGAAAAAAGCTGGGACCTTCGCCTCCGACTCAGTGTAGACGTCGCCATCCCGGTTCCAGATTTCCGCGCTCCAACGCCTCCGCAGCAGCCATCTTGCCAGAGGGCCGACGCCTTTTGACTCTGGCGCCAACCCGTAGTGCGTGGTCGCCGCGAGGGGAGTTCTGCGCAAGTACGGAAGCTGAGGTTCCGCGCTTCCGGGAGGCCGTCCGCCCCGCCCCCTCGCGGGGGCGCTTCATTGGTCATCGGCTCGCGCTCTCGCGCTCTCTTGCTGTCGCGAGAGGTGCTGAGGGGCGGCCTCCGGTGCGCCTGCCCTcccgctccccgcccccgcccccgcccccgcctccgccgcggcccccacctctgcctccTTCTACT
chr20	61569280	61569283	0	0	0	chr20	union.pl_Kaiso_rep1_GM_signifpeaks.gff_Kaiso_rep2_GM_signifpeaks.gff	61569120	61569509	96	+	.	Kaiso_rep2_GM_signifpeaks.gff_61569120_height:68	ACGCAAACGACAGGAAAAAAGCTGGGACCTTCGCCTCCGACTCAGTGTAGACGTCGCCATCCCGGTTCCAGATTTCCGCGCTCCAACGCCTCCGCAGCAGCCATCTTGCCAGAGGGCCGACGCCTTTTGACTCTGGCGCCAACCCGTAGTGCGTGGTCGCCGCGAGGGGAGTTCTGCGCAAGTACGGAAGCTGAGGTTCCGCGCTTCCGGGAGGCCGTCCGCCCCGCCCCCTCGCGGGGGCGCTTCATTGGTCATCGGCTCGCGCTCTCGCGCTCTCTTGCTGTCGCGAGAGGTGCTGAGGGGCGGCCTCCGGTGCGCCTGCCCTcccgctccccgcccccgcccccgcccccgcctccgccgcggcccccacctctgcctccTTCTACT
chr20	61569319	61569322	0	0	0	chr20	union.pl_Kaiso_rep1_GM_signifpeaks.gff_Kaiso_rep2_GM_signifpeaks.gff	61569120	61569509	96	+	.	Kaiso_rep2_GM_signifpeaks.gff_61569120_height:68	ACGCAAACGACAGGAAAAAAGCTGGGACCTTCGCCTCCGACTCAGTGTAGACGTCGCCATCCCGGTTCCAGATTTCCGCGCTCCAACGCCTCCGCAGCAGCCATCTTGCCAGAGGGCCGACGCCTTTTGACTCTGGCGCCAACCCGTAGTGCGTGGTCGCCGCGAGGGGAGTTCTGCGCAAGTACGGAAGCTGAGGTTCCGCGCTTCCGGGAGGCCGTCCGCCCCGCCCCCTCGCGGGGGCGCTTCATTGGTCATCGGCTCGCGCTCTCGCGCTCTCTTGCTGTCGCGAGAGGTGCTGAGGGGCGGCCTCCGGTGCGCCTGCCCTcccgctccccgcccccgcccccgcccccgcctccgccgcggcccccacctctgcctccTTCTACT
chr20	61569352	61569355	0	0	0	chr20	union.pl_Kaiso_rep1_GM_signifpeaks.gff_Kaiso_rep2_GM_signifpeaks.gff	61569120	61569509	96	+	.	Kaiso_rep2_GM_signifpeaks.gff_61569120_height:68	ACGCAAACGACAGGAAAAAAGCTGGGACCTTCGCCTCCGACTCAGTGTAGACGTCGCCATCCCGGTTCCAGATTTCCGCGCTCCAACGCCTCCGCAGCAGCCATCTTGCCAGAGGGCCGACGCCTTTTGACTCTGGCGCCAACCCGTAGTGCGTGGTCGCCGCGAGGGGAGTTCTGCGCAAGTACGGAAGCTGAGGTTCCGCGCTTCCGGGAGGCCGTCCGCCCCGCCCCCTCGCGGGGGCGCTTCATTGGTCATCGGCTCGCGCTCTCGCGCTCTCTTGCTGTCGCGAGAGGTGCTGAGGGGCGGCCTCCGGTGCGCCTGCCCTcccgctccccgcccccgcccccgcccccgcctccgccgcggcccccacctctgcctccTTCTACT
chr20	61569380	61569383	0	0	0	chr20	union.pl_Kaiso_rep1_GM_signifpeaks.gff_Kaiso_rep2_GM_signifpeaks.gff	61569120	61569509	96	+	.	Kaiso_rep2_GM_signifpeaks.gff_61569120_height:68	ACGCAAACGACAGGAAAAAAGCTGGGACCTTCGCCTCCGACTCAGTGTAGACGTCGCCATCCCGGTTCCAGATTTCCGCGCTCCAACGCCTCCGCAGCAGCCATCTTGCCAGAGGGCCGACGCCTTTTGACTCTGGCGCCAACCCGTAGTGCGTGGTCGCCGCGAGGGGAGTTCTGCGCAAGTACGGAAGCTGAGGTTCCGCGCTTCCGGGAGGCCGTCCGCCCCGCCCCCTCGCGGGGGCGCTTCATTGGTCATCGGCTCGCGCTCTCGCGCTCTCTTGCTGTCGCGAGAGGTGCTGAGGGGCGGCCTCCGGTGCGCCTGCCCTcccgctccccgcccccgcccccgcccccgcctccgccgcggcccccacctctgcctccTTCTACT
chr20	61569388	61569391	0	0	0	chr20	union.pl_Kaiso_rep1_GM_signifpeaks.gff_Kaiso_rep2_GM_signifpeaks.gff	61569120	61569509	96	+	.	Kaiso_rep2_GM_signifpeaks.gff_61569120_height:68	ACGCAAACGACAGGAAAAAAGCTGGGACCTTCGCCTCCGACTCAGTGTAGACGTCGCCATCCCGGTTCCAGATTTCCGCGCTCCAACGCCTCCGCAGCAGCCATCTTGCCAGAGGGCCGACGCCTTTTGACTCTGGCGCCAACCCGTAGTGCGTGGTCGCCGCGAGGGGAGTTCTGCGCAAGTACGGAAGCTGAGGTTCCGCGCTTCCGGGAGGCCGTCCGCCCCGCCCCCTCGCGGGGGCGCTTCATTGGTCATCGGCTCGCGCTCTCGCGCTCTCTTGCTGTCGCGAGAGGTGCTGAGGGGCGGCCTCCGGTGCGCCTGCCCTcccgctccccgcccccgcccccgcccccgcctccgccgcggcccccacctctgcctccTTCTACT
chr20	61569404	61569407	0	0	0	chr20	union.pl_Kaiso_rep1_GM_signifpeaks.gff_Kaiso_rep2_GM_signifpeaks.gff	61569120	61569509	96	+	.	Kaiso_rep2_GM_signifpeaks.gff_61569120_height:68	ACGCAAACGACAGGAAAAAAGCTGGGACCTTCGCCTCCGACTCAGTGTAGACGTCGCCATCCCGGTTCCAGATTTCCGCGCTCCAACGCCTCCGCAGCAGCCATCTTGCCAGAGGGCCGACGCCTTTTGACTCTGGCGCCAACCCGTAGTGCGTGGTCGCCGCGAGGGGAGTTCTGCGCAAGTACGGAAGCTGAGGTTCCGCGCTTCCGGGAGGCCGTCCGCCCCGCCCCCTCGCGGGGGCGCTTCATTGGTCATCGGCTCGCGCTCTCGCGCTCTCTTGCTGTCGCGAGAGGTGCTGAGGGGCGGCCTCCGGTGCGCCTGCCCTcccgctccccgcccccgcccccgcccccgcctccgccgcggcccccacctctgcctccTTCTACT
chr20	61569481	61569484	.	.	#DIV/0!	chr20	union.pl_Kaiso_rep1_GM_signifpeaks.gff_Kaiso_rep2_GM_signifpeaks.gff	61569120	61569509	96	+	.	Kaiso_rep2_GM_signifpeaks.gff_61569120_height:68	ACGCAAACGACAGGAAAAAAGCTGGGACCTTCGCCTCCGACTCAGTGTAGACGTCGCCATCCCGGTTCCAGATTTCCGCGCTCCAACGCCTCCGCAGCAGCCATCTTGCCAGAGGGCCGACGCCTTTTGACTCTGGCGCCAACCCGTAGTGCGTGGTCGCCGCGAGGGGAGTTCTGCGCAAGTACGGAAGCTGAGGTTCCGCGCTTCCGGGAGGCCGTCCGCCCCGCCCCCTCGCGGGGGCGCTTCATTGGTCATCGGCTCGCGCTCTCGCGCTCTCTTGCTGTCGCGAGAGGTGCTGAGGGGCGGCCTCCGGTGCGCCTGCCCTcccgctccccgcccccgcccccgcccccgcctccgccgcggcccccacctctgcctccTTCTACT
chr20	61904085	61904088	0	0	0	chr20	union.pl_Kaiso_rep1_GM_signifpeaks.gff_Kaiso_rep2_GM_signifpeaks.gff	61904070	61904249	17	+	.	Kaiso_rep2_GM_signifpeaks.gff_61904040_height:24	GCGACCGGGCGGGTGCGCGCGTCAGGGGCTGGGGCCTGAGGCGGAAGTCCCGCCCTTGCCGGCTCCCGTGAGACCTTGCAAAGCGCAACGTAGCCGGAAGCTGGTGGCGGCTGGTGGGCGACCGGGCGCATCCTCATTGCAGTGCGGCGGCCCTACCTCGGCCCTGGCCTGACCCCGGCG
chr20	61904087	61904090	0	0	0	chr20	union.pl_Kaiso_rep1_GM_signifpeaks.gff_Kaiso_rep2_GM_signifpeaks.gff	61904070	61904249	17	+	.	Kaiso_rep2_GM_signifpeaks.gff_61904040_height:24	GCGACCGGGCGGGTGCGCGCGTCAGGGGCTGGGGCCTGAGGCGGAAGTCCCGCCCTTGCCGGCTCCCGTGAGACCTTGCAAAGCGCAACGTAGCCGGAAGCTGGTGGCGGCTGGTGGGCGACCGGGCGCATCCTCATTGCAGTGCGGCGGCCCTACCTCGGCCCTGGCCTGACCCCGGCG
chr20	62601219	62601222	0	13.5238	6.7619	chr20	union.pl_Kaiso_rep1_GM_signifpeaks.gff_Kaiso_rep2_GM_signifpeaks.gff	62601210	62601449	49	+	.	Kaiso_rep2_GM_signifpeaks.gff_62601210_height:27	ggcggggggcgcggggcgcggggcgctgggtccgggcggcgcaggctgcgcgccgcgcTGCGCACATGCGCGCTCCCGCCCCTCCCACCTTTGACAGTTTTACTGCGGGGGGGAGGGGGCGAACTCTCGCGTTATTCCCGCGGCCGCTCCGCGAcggggagggggcggggagggggcgggggcgggggcgggggcCCGGCGCTGGCCTGTGGTTCCCCCGCTCCGCGGTTCCGCCCCCGT
chr20	62601226	62601229	0	9.71429	4.85714	chr20	union.pl_Kaiso_rep1_GM_signifpeaks.gff_Kaiso_rep2_GM_signifpeaks.gff	62601210	62601449	49	+	.	Kaiso_rep2_GM_signifpeaks.gff_62601210_height:27	ggcggggggcgcggggcgcggggcgctgggtccgggcggcgcaggctgcgcgccgcgcTGCGCACATGCGCGCTCCCGCCCCTCCCACCTTTGACAGTTTTACTGCGGGGGGGAGGGGGCGAACTCTCGCGTTATTCCCGCGGCCGCTCCGCGAcggggagggggcggggagggggcgggggcgggggcgggggcCCGGCGCTGGCCTGTGGTTCCCCCGCTCCGCGGTTCCGCCCCCGT
chr20	62601258	62601261	.	.	#DIV/0!	chr20	union.pl_Kaiso_rep1_GM_signifpeaks.gff_Kaiso_rep2_GM_signifpeaks.gff	62601210	62601449	49	+	.	Kaiso_rep2_GM_signifpeaks.gff_62601210_height:27	ggcggggggcgcggggcgcggggcgctgggtccgggcggcgcaggctgcgcgccgcgcTGCGCACATGCGCGCTCCCGCCCCTCCCACCTTTGACAGTTTTACTGCGGGGGGGAGGGGGCGAACTCTCGCGTTATTCCCGCGGCCGCTCCGCGAcggggagggggcggggagggggcgggggcgggggcgggggcCCGGCGCTGGCCTGTGGTTCCCCCGCTCCGCGGTTCCGCCCCCGT
chr20	62601263	62601266	.	.	#DIV/0!	chr20	union.pl_Kaiso_rep1_GM_signifpeaks.gff_Kaiso_rep2_GM_signifpeaks.gff	62601210	62601449	49	+	.	Kaiso_rep2_GM_signifpeaks.gff_62601210_height:27	ggcggggggcgcggggcgcggggcgctgggtccgggcggcgcaggctgcgcgccgcgcTGCGCACATGCGCGCTCCCGCCCCTCCCACCTTTGACAGTTTTACTGCGGGGGGGAGGGGGCGAACTCTCGCGTTATTCCCGCGGCCGCTCCGCGAcggggagggggcggggagggggcgggggcgggggcgggggcCCGGCGCTGGCCTGTGGTTCCCCCGCTCCGCGGTTCCGCCCCCGT
chr20	62601278	62601281	.	.	#DIV/0!	chr20	union.pl_Kaiso_rep1_GM_signifpeaks.gff_Kaiso_rep2_GM_signifpeaks.gff	62601210	62601449	49	+	.	Kaiso_rep2_GM_signifpeaks.gff_62601210_height:27	ggcggggggcgcggggcgcggggcgctgggtccgggcggcgcaggctgcgcgccgcgcTGCGCACATGCGCGCTCCCGCCCCTCCCACCTTTGACAGTTTTACTGCGGGGGGGAGGGGGCGAACTCTCGCGTTATTCCCGCGGCCGCTCCGCGAcggggagggggcggggagggggcgggggcgggggcgggggcCCGGCGCTGGCCTGTGGTTCCCCCGCTCCGCGGTTCCGCCCCCGT
chr20	62601337	62601340	0	0	0	chr20	union.pl_Kaiso_rep1_GM_signifpeaks.gff_Kaiso_rep2_GM_signifpeaks.gff	62601210	62601449	49	+	.	Kaiso_rep2_GM_signifpeaks.gff_62601210_height:27	ggcggggggcgcggggcgcggggcgctgggtccgggcggcgcaggctgcgcgccgcgcTGCGCACATGCGCGCTCCCGCCCCTCCCACCTTTGACAGTTTTACTGCGGGGGGGAGGGGGCGAACTCTCGCGTTATTCCCGCGGCCGCTCCGCGAcggggagggggcggggagggggcgggggcgggggcgggggcCCGGCGCTGGCCTGTGGTTCCCCCGCTCCGCGGTTCCGCCCCCGT
chr20	62601348	62601351	0	0	0	chr20	union.pl_Kaiso_rep1_GM_signifpeaks.gff_Kaiso_rep2_GM_signifpeaks.gff	62601210	62601449	49	+	.	Kaiso_rep2_GM_signifpeaks.gff_62601210_height:27	ggcggggggcgcggggcgcggggcgctgggtccgggcggcgcaggctgcgcgccgcgcTGCGCACATGCGCGCTCCCGCCCCTCCCACCTTTGACAGTTTTACTGCGGGGGGGAGGGGGCGAACTCTCGCGTTATTCCCGCGGCCGCTCCGCGAcggggagggggcggggagggggcgggggcgggggcgggggcCCGGCGCTGGCCTGTGGTTCCCCCGCTCCGCGGTTCCGCCCCCGT
chr20	62601359	62601362	.	.	#DIV/0!	chr20	union.pl_Kaiso_rep1_GM_signifpeaks.gff_Kaiso_rep2_GM_signifpeaks.gff	62601210	62601449	49	+	.	Kaiso_rep2_GM_signifpeaks.gff_62601210_height:27	ggcggggggcgcggggcgcggggcgctgggtccgggcggcgcaggctgcgcgccgcgcTGCGCACATGCGCGCTCCCGCCCCTCCCACCTTTGACAGTTTTACTGCGGGGGGGAGGGGGCGAACTCTCGCGTTATTCCCGCGGCCGCTCCGCGAcggggagggggcggggagggggcgggggcgggggcgggggcCCGGCGCTGGCCTGTGGTTCCCCCGCTCCGCGGTTCCGCCCCCGT
chr20	62601433	62601436	0.865741	0.0138889	0.439815	chr20	union.pl_Kaiso_rep1_GM_signifpeaks.gff_Kaiso_rep2_GM_signifpeaks.gff	62601210	62601449	49	+	.	Kaiso_rep2_GM_signifpeaks.gff_62601210_height:27	ggcggggggcgcggggcgcggggcgctgggtccgggcggcgcaggctgcgcgccgcgcTGCGCACATGCGCGCTCCCGCCCCTCCCACCTTTGACAGTTTTACTGCGGGGGGGAGGGGGCGAACTCTCGCGTTATTCCCGCGGCCGCTCCGCGAcggggagggggcggggagggggcgggggcgggggcgggggcCCGGCGCTGGCCTGTGGTTCCCCCGCTCCGCGGTTCCGCCCCCGT
chr20	62781333	62781336	7.14286	7.69231	7.41758	chr20	union.pl_Kaiso_rep1_GM_signifpeaks.gff_Kaiso_rep2_GM_signifpeaks.gff	62781300	62781539	17	+	.	Kaiso_rep2_GM_signifpeaks.gff_62781000_height:28	gcacatgcacacagatgtgtacacagagaggcacgcgcacacgtacacacagatgtgtacacagatgcacgcacacacgtacacacagatgtgtacacagaggcacgcacacgcacacacagatgtgtacacagagaggtacgcacacgtacacacagatgtgtacacagagaggcacgcacacatgcacacacagatgtgtacacagagaggcacgcacacacacacacagatgtgtac
chr22	18560641	18560644	0	0	0	chr22	union.pl_Kaiso_rep1_GM_signifpeaks.gff_Kaiso_rep2_GM_signifpeaks.gff	18560580	18560789	26	+	.	Kaiso_rep2_GM_signifpeaks.gff_18560580_height:24	TCCGCACCCCGAAGCTGTAGCACCAGTTTGTTTTCTCACGGCACAGGGGCGGCTTCCGGGGCGCGGCGTGCTGGGGGTTGTAGTCCGCGCTCTGCCTCCTACTTCCATTACAGAAGGCGATGGGCCGAGAGCTGAGGAACTACAACTCCTAGAGTACTCCGCGCCGCCGGGACGCCGCGCGGCTGCGGGGCTGGGCGAGCGCAAAGATGT
chr22	18560665	18560668	0	0	0	chr22	union.pl_Kaiso_rep1_GM_signifpeaks.gff_Kaiso_rep2_GM_signifpeaks.gff	18560580	18560789	26	+	.	Kaiso_rep2_GM_signifpeaks.gff_18560580_height:24	TCCGCACCCCGAAGCTGTAGCACCAGTTTGTTTTCTCACGGCACAGGGGCGGCTTCCGGGGCGCGGCGTGCTGGGGGTTGTAGTCCGCGCTCTGCCTCCTACTTCCATTACAGAAGGCGATGGGCCGAGAGCTGAGGAACTACAACTCCTAGAGTACTCCGCGCCGCCGGGACGCCGCGCGGCTGCGGGGCTGGGCGAGCGCAAAGATGT
chr22	18560739	18560742	0	0	0	chr22	union.pl_Kaiso_rep1_GM_signifpeaks.gff_Kaiso_rep2_GM_signifpeaks.gff	18560580	18560789	26	+	.	Kaiso_rep2_GM_signifpeaks.gff_18560580_height:24	TCCGCACCCCGAAGCTGTAGCACCAGTTTGTTTTCTCACGGCACAGGGGCGGCTTCCGGGGCGCGGCGTGCTGGGGGTTGTAGTCCGCGCTCTGCCTCCTACTTCCATTACAGAAGGCGATGGGCCGAGAGCTGAGGAACTACAACTCCTAGAGTACTCCGCGCCGCCGGGACGCCGCGCGGCTGCGGGGCTGGGCGAGCGCAAAGATGT
chr22	18560755	18560758	0	0	0	chr22	union.pl_Kaiso_rep1_GM_signifpeaks.gff_Kaiso_rep2_GM_signifpeaks.gff	18560580	18560789	26	+	.	Kaiso_rep2_GM_signifpeaks.gff_18560580_height:24	TCCGCACCCCGAAGCTGTAGCACCAGTTTGTTTTCTCACGGCACAGGGGCGGCTTCCGGGGCGCGGCGTGCTGGGGGTTGTAGTCCGCGCTCTGCCTCCTACTTCCATTACAGAAGGCGATGGGCCGAGAGCTGAGGAACTACAACTCCTAGAGTACTCCGCGCCGCCGGGACGCCGCGCGGCTGCGGGGCTGGGCGAGCGCAAAGATGT
chr22	18560757	18560760	0	0.294964	0.147482	chr22	union.pl_Kaiso_rep1_GM_signifpeaks.gff_Kaiso_rep2_GM_signifpeaks.gff	18560580	18560789	26	+	.	Kaiso_rep2_GM_signifpeaks.gff_18560580_height:24	TCCGCACCCCGAAGCTGTAGCACCAGTTTGTTTTCTCACGGCACAGGGGCGGCTTCCGGGGCGCGGCGTGCTGGGGGTTGTAGTCCGCGCTCTGCCTCCTACTTCCATTACAGAAGGCGATGGGCCGAGAGCTGAGGAACTACAACTCCTAGAGTACTCCGCGCCGCCGGGACGCCGCGCGGCTGCGGGGCTGGGCGAGCGCAAAGATGT
chr22	21356258	21356261	0	0	0	chr22	union.pl_Kaiso_rep1_GM_signifpeaks.gff_Kaiso_rep2_GM_signifpeaks.gff	21356220	21356609	56	+	.	Kaiso_rep2_GM_signifpeaks.gff_21356220_height:50	TAAGTCGCAAGCGGCTCTCCGGGCATCCGGAGGAGCCTCGCGCCTCCAGCCGCCGCTCCTCCCCAAGGGGCTCTGGCCTGTCGGGTCCCCCCCGGCCCGTTGTCGCCCCAACCCCGTCCCAGCCGATTCTCTTGACTTCTGTCAGCGGCACTCACGCTCTGGCCATTGCTGCGCCGCCGAAGTCTCGCGAGGGGTAGCGCGCGCCGGAAGTTGGTACCATAGAGACTGGAGAGCCGGAGGTgcccccgccaccggggcggggcggggcgAGGTCCTAGCTAGCTGGGTTAGTAAGCGGCGCGAGCGTGCGAGTTTCTGACGCGCCCGCGTCGTCCCAGCTCCCTGGACTACCAGTATTGTCGCCCACGTGGGCTTCTCTTTCGTCCGCTC
chr22	21356405	21356408	0	0	0	chr22	union.pl_Kaiso_rep1_GM_signifpeaks.gff_Kaiso_rep2_GM_signifpeaks.gff	21356220	21356609	56	+	.	Kaiso_rep2_GM_signifpeaks.gff_21356220_height:50	TAAGTCGCAAGCGGCTCTCCGGGCATCCGGAGGAGCCTCGCGCCTCCAGCCGCCGCTCCTCCCCAAGGGGCTCTGGCCTGTCGGGTCCCCCCCGGCCCGTTGTCGCCCCAACCCCGTCCCAGCCGATTCTCTTGACTTCTGTCAGCGGCACTCACGCTCTGGCCATTGCTGCGCCGCCGAAGTCTCGCGAGGGGTAGCGCGCGCCGGAAGTTGGTACCATAGAGACTGGAGAGCCGGAGGTgcccccgccaccggggcggggcggggcgAGGTCCTAGCTAGCTGGGTTAGTAAGCGGCGCGAGCGTGCGAGTTTCTGACGCGCCCGCGTCGTCCCAGCTCCCTGGACTACCAGTATTGTCGCCCACGTGGGCTTCTCTTTCGTCCGCTC
chr22	21356417	21356420	0	0	0	chr22	union.pl_Kaiso_rep1_GM_signifpeaks.gff_Kaiso_rep2_GM_signifpeaks.gff	21356220	21356609	56	+	.	Kaiso_rep2_GM_signifpeaks.gff_21356220_height:50	TAAGTCGCAAGCGGCTCTCCGGGCATCCGGAGGAGCCTCGCGCCTCCAGCCGCCGCTCCTCCCCAAGGGGCTCTGGCCTGTCGGGTCCCCCCCGGCCCGTTGTCGCCCCAACCCCGTCCCAGCCGATTCTCTTGACTTCTGTCAGCGGCACTCACGCTCTGGCCATTGCTGCGCCGCCGAAGTCTCGCGAGGGGTAGCGCGCGCCGGAAGTTGGTACCATAGAGACTGGAGAGCCGGAGGTgcccccgccaccggggcggggcggggcgAGGTCCTAGCTAGCTGGGTTAGTAAGCGGCGCGAGCGTGCGAGTTTCTGACGCGCCCGCGTCGTCCCAGCTCCCTGGACTACCAGTATTGTCGCCCACGTGGGCTTCTCTTTCGTCCGCTC
chr22	21356419	21356422	0	0	0	chr22	union.pl_Kaiso_rep1_GM_signifpeaks.gff_Kaiso_rep2_GM_signifpeaks.gff	21356220	21356609	56	+	.	Kaiso_rep2_GM_signifpeaks.gff_21356220_height:50	TAAGTCGCAAGCGGCTCTCCGGGCATCCGGAGGAGCCTCGCGCCTCCAGCCGCCGCTCCTCCCCAAGGGGCTCTGGCCTGTCGGGTCCCCCCCGGCCCGTTGTCGCCCCAACCCCGTCCCAGCCGATTCTCTTGACTTCTGTCAGCGGCACTCACGCTCTGGCCATTGCTGCGCCGCCGAAGTCTCGCGAGGGGTAGCGCGCGCCGGAAGTTGGTACCATAGAGACTGGAGAGCCGGAGGTgcccccgccaccggggcggggcggggcgAGGTCCTAGCTAGCTGGGTTAGTAAGCGGCGCGAGCGTGCGAGTTTCTGACGCGCCCGCGTCGTCCCAGCTCCCTGGACTACCAGTATTGTCGCCCACGTGGGCTTCTCTTTCGTCCGCTC
chr22	21356518	21356521	0	0	0	chr22	union.pl_Kaiso_rep1_GM_signifpeaks.gff_Kaiso_rep2_GM_signifpeaks.gff	21356220	21356609	56	+	.	Kaiso_rep2_GM_signifpeaks.gff_21356220_height:50	TAAGTCGCAAGCGGCTCTCCGGGCATCCGGAGGAGCCTCGCGCCTCCAGCCGCCGCTCCTCCCCAAGGGGCTCTGGCCTGTCGGGTCCCCCCCGGCCCGTTGTCGCCCCAACCCCGTCCCAGCCGATTCTCTTGACTTCTGTCAGCGGCACTCACGCTCTGGCCATTGCTGCGCCGCCGAAGTCTCGCGAGGGGTAGCGCGCGCCGGAAGTTGGTACCATAGAGACTGGAGAGCCGGAGGTgcccccgccaccggggcggggcggggcgAGGTCCTAGCTAGCTGGGTTAGTAAGCGGCGCGAGCGTGCGAGTTTCTGACGCGCCCGCGTCGTCCCAGCTCCCTGGACTACCAGTATTGTCGCCCACGTGGGCTTCTCTTTCGTCCGCTC
chr22	21356539	21356542	0	0	0	chr22	union.pl_Kaiso_rep1_GM_signifpeaks.gff_Kaiso_rep2_GM_signifpeaks.gff	21356220	21356609	56	+	.	Kaiso_rep2_GM_signifpeaks.gff_21356220_height:50	TAAGTCGCAAGCGGCTCTCCGGGCATCCGGAGGAGCCTCGCGCCTCCAGCCGCCGCTCCTCCCCAAGGGGCTCTGGCCTGTCGGGTCCCCCCCGGCCCGTTGTCGCCCCAACCCCGTCCCAGCCGATTCTCTTGACTTCTGTCAGCGGCACTCACGCTCTGGCCATTGCTGCGCCGCCGAAGTCTCGCGAGGGGTAGCGCGCGCCGGAAGTTGGTACCATAGAGACTGGAGAGCCGGAGGTgcccccgccaccggggcggggcggggcgAGGTCCTAGCTAGCTGGGTTAGTAAGCGGCGCGAGCGTGCGAGTTTCTGACGCGCCCGCGTCGTCCCAGCTCCCTGGACTACCAGTATTGTCGCCCACGTGGGCTTCTCTTTCGTCCGCTC
chr22	21356545	21356548	0	0	0	chr22	union.pl_Kaiso_rep1_GM_signifpeaks.gff_Kaiso_rep2_GM_signifpeaks.gff	21356220	21356609	56	+	.	Kaiso_rep2_GM_signifpeaks.gff_21356220_height:50	TAAGTCGCAAGCGGCTCTCCGGGCATCCGGAGGAGCCTCGCGCCTCCAGCCGCCGCTCCTCCCCAAGGGGCTCTGGCCTGTCGGGTCCCCCCCGGCCCGTTGTCGCCCCAACCCCGTCCCAGCCGATTCTCTTGACTTCTGTCAGCGGCACTCACGCTCTGGCCATTGCTGCGCCGCCGAAGTCTCGCGAGGGGTAGCGCGCGCCGGAAGTTGGTACCATAGAGACTGGAGAGCCGGAGGTgcccccgccaccggggcggggcggggcgAGGTCCTAGCTAGCTGGGTTAGTAAGCGGCGCGAGCGTGCGAGTTTCTGACGCGCCCGCGTCGTCCCAGCTCCCTGGACTACCAGTATTGTCGCCCACGTGGGCTTCTCTTTCGTCCGCTC
chr22	24059529	24059532	0	0	0	chr22	union.pl_Kaiso_rep1_GM_signifpeaks.gff_Kaiso_rep2_GM_signifpeaks.gff	24059430	24059699	20	+	.	Kaiso_rep2_GM_signifpeaks.gff_24059400_height:23	CCATACAACAGCAGCCGGAGAGCCGCCCAGGCCACTGCCGCCCCCCAGGCGAGGCTTCCCCCTCCCCGTCTCGGCCGCAGTCTACGGGGATAAGAGCTGCGCGGGAGGAGCATTGCGGCAAGGTCGCGTGACGCGCCGGTAGCGTGACGCGACTTAGGTCGTCCGCGCCATCTTTGTTGAGGGCGATTGCCAGGCCTGGAGGGGCGGGGCGGCGCCTGTGGCTGGAACCCTGGGCTAGGCCTTTAGGGAAGCGGGACCCCCACCCTCAGC
chr22	24059554	24059557	0	5.55556	2.77778	chr22	union.pl_Kaiso_rep1_GM_signifpeaks.gff_Kaiso_rep2_GM_signifpeaks.gff	24059430	24059699	20	+	.	Kaiso_rep2_GM_signifpeaks.gff_24059400_height:23	CCATACAACAGCAGCCGGAGAGCCGCCCAGGCCACTGCCGCCCCCCAGGCGAGGCTTCCCCCTCCCCGTCTCGGCCGCAGTCTACGGGGATAAGAGCTGCGCGGGAGGAGCATTGCGGCAAGGTCGCGTGACGCGCCGGTAGCGTGACGCGACTTAGGTCGTCCGCGCCATCTTTGTTGAGGGCGATTGCCAGGCCTGGAGGGGCGGGGCGGCGCCTGTGGCTGGAACCCTGGGCTAGGCCTTTAGGGAAGCGGGACCCCCACCCTCAGC
chr22	24059561	24059564	0	0	0	chr22	union.pl_Kaiso_rep1_GM_signifpeaks.gff_Kaiso_rep2_GM_signifpeaks.gff	24059430	24059699	20	+	.	Kaiso_rep2_GM_signifpeaks.gff_24059400_height:23	CCATACAACAGCAGCCGGAGAGCCGCCCAGGCCACTGCCGCCCCCCAGGCGAGGCTTCCCCCTCCCCGTCTCGGCCGCAGTCTACGGGGATAAGAGCTGCGCGGGAGGAGCATTGCGGCAAGGTCGCGTGACGCGCCGGTAGCGTGACGCGACTTAGGTCGTCCGCGCCATCTTTGTTGAGGGCGATTGCCAGGCCTGGAGGGGCGGGGCGGCGCCTGTGGCTGGAACCCTGGGCTAGGCCTTTAGGGAAGCGGGACCCCCACCCTCAGC
chr22	24059577	24059580	0	0	0	chr22	union.pl_Kaiso_rep1_GM_signifpeaks.gff_Kaiso_rep2_GM_signifpeaks.gff	24059430	24059699	20	+	.	Kaiso_rep2_GM_signifpeaks.gff_24059400_height:23	CCATACAACAGCAGCCGGAGAGCCGCCCAGGCCACTGCCGCCCCCCAGGCGAGGCTTCCCCCTCCCCGTCTCGGCCGCAGTCTACGGGGATAAGAGCTGCGCGGGAGGAGCATTGCGGCAAGGTCGCGTGACGCGCCGGTAGCGTGACGCGACTTAGGTCGTCCGCGCCATCTTTGTTGAGGGCGATTGCCAGGCCTGGAGGGGCGGGGCGGCGCCTGTGGCTGGAACCCTGGGCTAGGCCTTTAGGGAAGCGGGACCCCCACCCTCAGC
chr22	24059593	24059596	0	0	0	chr22	union.pl_Kaiso_rep1_GM_signifpeaks.gff_Kaiso_rep2_GM_signifpeaks.gff	24059430	24059699	20	+	.	Kaiso_rep2_GM_signifpeaks.gff_24059400_height:23	CCATACAACAGCAGCCGGAGAGCCGCCCAGGCCACTGCCGCCCCCCAGGCGAGGCTTCCCCCTCCCCGTCTCGGCCGCAGTCTACGGGGATAAGAGCTGCGCGGGAGGAGCATTGCGGCAAGGTCGCGTGACGCGCCGGTAGCGTGACGCGACTTAGGTCGTCCGCGCCATCTTTGTTGAGGGCGATTGCCAGGCCTGGAGGGGCGGGGCGGCGCCTGTGGCTGGAACCCTGGGCTAGGCCTTTAGGGAAGCGGGACCCCCACCCTCAGC
chr22	26908400	26908403	0	0	0	chr22	union.pl_Kaiso_rep1_GM_signifpeaks.gff_Kaiso_rep2_GM_signifpeaks.gff	26908230	26908589	40	+	.	Kaiso_rep2_GM_signifpeaks.gff_26908230_height:29	CTCGGCAGAGCTGTCTACGAAATGGATTCCCCTCCCCACACCCCAACGGCTTGGACCGAAGCTCGCCTTCCCTGAGCCTTCGTCCCTACTCTCACTGGCGCTGAGTCCCCTTGTGGCCAGCCGTGCTCACCTGTCCGAGGGTCCAGCGTACCAAATTCAGCTTCACCATCCGCGCGAGAAGACGCCGCTCCTACACCAGAACCCGGAAGCACCGTGGCCGGCGCGCCGGAAATGACGTTAGTCGACAGCGGATGTCCTGCTGGCTGCCAGGGCAGCGTGGGACGCTACGGCGGATATGGCTGCAGAGCGGCCGGCTGGGATCTTAGATAGGAGGGGTGGATTTGCAAGGCCTAGAATAGC
chr22	26908402	26908405	0	0	0	chr22	union.pl_Kaiso_rep1_GM_signifpeaks.gff_Kaiso_rep2_GM_signifpeaks.gff	26908230	26908589	40	+	.	Kaiso_rep2_GM_signifpeaks.gff_26908230_height:29	CTCGGCAGAGCTGTCTACGAAATGGATTCCCCTCCCCACACCCCAACGGCTTGGACCGAAGCTCGCCTTCCCTGAGCCTTCGTCCCTACTCTCACTGGCGCTGAGTCCCCTTGTGGCCAGCCGTGCTCACCTGTCCGAGGGTCCAGCGTACCAAATTCAGCTTCACCATCCGCGCGAGAAGACGCCGCTCCTACACCAGAACCCGGAAGCACCGTGGCCGGCGCGCCGGAAATGACGTTAGTCGACAGCGGATGTCCTGCTGGCTGCCAGGGCAGCGTGGGACGCTACGGCGGATATGGCTGCAGAGCGGCCGGCTGGGATCTTAGATAGGAGGGGTGGATTTGCAAGGCCTAGAATAGC
chr22	26908451	26908454	0	0	0	chr22	union.pl_Kaiso_rep1_GM_signifpeaks.gff_Kaiso_rep2_GM_signifpeaks.gff	26908230	26908589	40	+	.	Kaiso_rep2_GM_signifpeaks.gff_26908230_height:29	CTCGGCAGAGCTGTCTACGAAATGGATTCCCCTCCCCACACCCCAACGGCTTGGACCGAAGCTCGCCTTCCCTGAGCCTTCGTCCCTACTCTCACTGGCGCTGAGTCCCCTTGTGGCCAGCCGTGCTCACCTGTCCGAGGGTCCAGCGTACCAAATTCAGCTTCACCATCCGCGCGAGAAGACGCCGCTCCTACACCAGAACCCGGAAGCACCGTGGCCGGCGCGCCGGAAATGACGTTAGTCGACAGCGGATGTCCTGCTGGCTGCCAGGGCAGCGTGGGACGCTACGGCGGATATGGCTGCAGAGCGGCCGGCTGGGATCTTAGATAGGAGGGGTGGATTTGCAAGGCCTAGAATAGC
chr22	30162926	30162929	0	0	0	chr22	union.pl_Kaiso_rep1_GM_signifpeaks.gff_Kaiso_rep2_GM_signifpeaks.gff	30162810	30163109	30	+	.	Kaiso_rep2_GM_signifpeaks.gff_30162810_height:26	ATCCACACCCTATCCCAAGAAATGGTGCGTCCCGCCGCAGGGCGTACGCACAGAGAAGGAAGTGTTCAAGTCTTCCAGTGCGGAGAAAAGAGACTAGGACTCGCCCCTCGACGTCTCGCGGAAGGTACCTGGCTCCCCGGTGGCTGCAGCTCCGGGCTCCTCCTCCTGCGTCCTCGCGTCGCGTACTGCTTGCTGGGATTCGTAGTCTCGCCTTGGCCATCAGTTCGCCCTTCCCAGAGAGCTTTGGGAATCTAAGCCGGGACTGGGCGGAGGGCGGGGAGAAGGTGATGGCGCGCGAGG
chr22	30162984	30162987	.	.	#DIV/0!	chr22	union.pl_Kaiso_rep1_GM_signifpeaks.gff_Kaiso_rep2_GM_signifpeaks.gff	30162810	30163109	30	+	.	Kaiso_rep2_GM_signifpeaks.gff_30162810_height:26	ATCCACACCCTATCCCAAGAAATGGTGCGTCCCGCCGCAGGGCGTACGCACAGAGAAGGAAGTGTTCAAGTCTTCCAGTGCGGAGAAAAGAGACTAGGACTCGCCCCTCGACGTCTCGCGGAAGGTACCTGGCTCCCCGGTGGCTGCAGCTCCGGGCTCCTCCTCCTGCGTCCTCGCGTCGCGTACTGCTTGCTGGGATTCGTAGTCTCGCCTTGGCCATCAGTTCGCCCTTCCCAGAGAGCTTTGGGAATCTAAGCCGGGACTGGGCGGAGGGCGGGGAGAAGGTGATGGCGCGCGAGG
chr22	30162989	30162992	.	.	#DIV/0!	chr22	union.pl_Kaiso_rep1_GM_signifpeaks.gff_Kaiso_rep2_GM_signifpeaks.gff	30162810	30163109	30	+	.	Kaiso_rep2_GM_signifpeaks.gff_30162810_height:26	ATCCACACCCTATCCCAAGAAATGGTGCGTCCCGCCGCAGGGCGTACGCACAGAGAAGGAAGTGTTCAAGTCTTCCAGTGCGGAGAAAAGAGACTAGGACTCGCCCCTCGACGTCTCGCGGAAGGTACCTGGCTCCCCGGTGGCTGCAGCTCCGGGCTCCTCCTCCTGCGTCCTCGCGTCGCGTACTGCTTGCTGGGATTCGTAGTCTCGCCTTGGCCATCAGTTCGCCCTTCCCAGAGAGCTTTGGGAATCTAAGCCGGGACTGGGCGGAGGGCGGGGAGAAGGTGATGGCGCGCGAGG
chr22	30163101	30163104	0	0	0	chr22	union.pl_Kaiso_rep1_GM_signifpeaks.gff_Kaiso_rep2_GM_signifpeaks.gff	30162810	30163109	30	+	.	Kaiso_rep2_GM_signifpeaks.gff_30162810_height:26	ATCCACACCCTATCCCAAGAAATGGTGCGTCCCGCCGCAGGGCGTACGCACAGAGAAGGAAGTGTTCAAGTCTTCCAGTGCGGAGAAAAGAGACTAGGACTCGCCCCTCGACGTCTCGCGGAAGGTACCTGGCTCCCCGGTGGCTGCAGCTCCGGGCTCCTCCTCCTGCGTCCTCGCGTCGCGTACTGCTTGCTGGGATTCGTAGTCTCGCCTTGGCCATCAGTTCGCCCTTCCCAGAGAGCTTTGGGAATCTAAGCCGGGACTGGGCGGAGGGCGGGGAGAAGGTGATGGCGCGCGAGG
chr22	30163103	30163106	0	0	0	chr22	union.pl_Kaiso_rep1_GM_signifpeaks.gff_Kaiso_rep2_GM_signifpeaks.gff	30162810	30163109	30	+	.	Kaiso_rep2_GM_signifpeaks.gff_30162810_height:26	ATCCACACCCTATCCCAAGAAATGGTGCGTCCCGCCGCAGGGCGTACGCACAGAGAAGGAAGTGTTCAAGTCTTCCAGTGCGGAGAAAAGAGACTAGGACTCGCCCCTCGACGTCTCGCGGAAGGTACCTGGCTCCCCGGTGGCTGCAGCTCCGGGCTCCTCCTCCTGCGTCCTCGCGTCGCGTACTGCTTGCTGGGATTCGTAGTCTCGCCTTGGCCATCAGTTCGCCCTTCCCAGAGAGCTTTGGGAATCTAAGCCGGGACTGGGCGGAGGGCGGGGAGAAGGTGATGGCGCGCGAGG
chr22	30752522	30752525	0	0	0	chr22	union.pl_Kaiso_rep1_GM_signifpeaks.gff_Kaiso_rep2_GM_signifpeaks.gff	30752400	30752759	47	+	.	Kaiso_rep2_GM_signifpeaks.gff_30752400_height:38	ctctcgcacttataaatcaatcaccttaggattttgttcaaatgtagattcctatttaaaagatctacggcggagactccacatttctaagaagctcccggctcgtgccgacggggctgctccgcggaccacttagagaatcCCGTTCAGGGTGGCTCATTTCGCTACCAGAACACCACCATAGCGCGGGAAGCGCGCAGCCTCTTGGGACTTGCAGTCCCTCCAAGCCCTTCATAGCGGCCGGCCGCTTATTCCTGTGCGAGTAAGGAGCGCCCAGGCCAACCCTCCGGCTGCAGGCTGAGGGGCGGGGGAGAGGTACCTGTTTGGGCTCCGTGGGCACGGGCGGCGGCGGGGGCACCG
chr22	30752584	30752587	0	0	0	chr22	union.pl_Kaiso_rep1_GM_signifpeaks.gff_Kaiso_rep2_GM_signifpeaks.gff	30752400	30752759	47	+	.	Kaiso_rep2_GM_signifpeaks.gff_30752400_height:38	ctctcgcacttataaatcaatcaccttaggattttgttcaaatgtagattcctatttaaaagatctacggcggagactccacatttctaagaagctcccggctcgtgccgacggggctgctccgcggaccacttagagaatcCCGTTCAGGGTGGCTCATTTCGCTACCAGAACACCACCATAGCGCGGGAAGCGCGCAGCCTCTTGGGACTTGCAGTCCCTCCAAGCCCTTCATAGCGGCCGGCCGCTTATTCCTGTGCGAGTAAGGAGCGCCCAGGCCAACCCTCCGGCTGCAGGCTGAGGGGCGGGGGAGAGGTACCTGTTTGGGCTCCGTGGGCACGGGCGGCGGCGGGGGCACCG
chr22	30752593	30752596	0	0	0	chr22	union.pl_Kaiso_rep1_GM_signifpeaks.gff_Kaiso_rep2_GM_signifpeaks.gff	30752400	30752759	47	+	.	Kaiso_rep2_GM_signifpeaks.gff_30752400_height:38	ctctcgcacttataaatcaatcaccttaggattttgttcaaatgtagattcctatttaaaagatctacggcggagactccacatttctaagaagctcccggctcgtgccgacggggctgctccgcggaccacttagagaatcCCGTTCAGGGTGGCTCATTTCGCTACCAGAACACCACCATAGCGCGGGAAGCGCGCAGCCTCTTGGGACTTGCAGTCCCTCCAAGCCCTTCATAGCGGCCGGCCGCTTATTCCTGTGCGAGTAAGGAGCGCCCAGGCCAACCCTCCGGCTGCAGGCTGAGGGGCGGGGGAGAGGTACCTGTTTGGGCTCCGTGGGCACGGGCGGCGGCGGGGGCACCG
chr22	31318179	31318182	5.4375	5.4375	5.4375	chr22	union.pl_Kaiso_rep1_GM_signifpeaks.gff_Kaiso_rep2_GM_signifpeaks.gff	31318110	31318379	37	+	.	Kaiso_rep2_GM_signifpeaks.gff_31318110_height:27	CCCAGAAACCTGCAGTTACTGGAGTAGGAAGAGGCCTCGGAGAATCCCTGGAAGCATCTACCTAAAAGACGCGAGGAAACCCCCAAAGGCCACAGGCACCTGCACCAAACCCTGAGTGCCGCAGGAAGCTCGCGAGGCTTCCAAAGCGCATGCGCAGGTCACGGTACGGGCACGTGCGGCGCGCCAGCAAAACCACGCAGGCGTCTTGTCGCTTCCGCCTCGAGCGTGTGGCGGGATTGCGGAAGCCCTCCACAGTTCATAACCGTTGGC
chr22	31318240	31318243	3.89286	4.83077	4.36181	chr22	union.pl_Kaiso_rep1_GM_signifpeaks.gff_Kaiso_rep2_GM_signifpeaks.gff	31318110	31318379	37	+	.	Kaiso_rep2_GM_signifpeaks.gff_31318110_height:27	CCCAGAAACCTGCAGTTACTGGAGTAGGAAGAGGCCTCGGAGAATCCCTGGAAGCATCTACCTAAAAGACGCGAGGAAACCCCCAAAGGCCACAGGCACCTGCACCAAACCCTGAGTGCCGCAGGAAGCTCGCGAGGCTTCCAAAGCGCATGCGCAGGTCACGGTACGGGCACGTGCGGCGCGCCAGCAAAACCACGCAGGCGTCTTGTCGCTTCCGCCTCGAGCGTGTGGCGGGATTGCGGAAGCCCTCCACAGTTCATAACCGTTGGC
chr22	31318289	31318292	5.125	3.05882	4.09191	chr22	union.pl_Kaiso_rep1_GM_signifpeaks.gff_Kaiso_rep2_GM_signifpeaks.gff	31318110	31318379	37	+	.	Kaiso_rep2_GM_signifpeaks.gff_31318110_height:27	CCCAGAAACCTGCAGTTACTGGAGTAGGAAGAGGCCTCGGAGAATCCCTGGAAGCATCTACCTAAAAGACGCGAGGAAACCCCCAAAGGCCACAGGCACCTGCACCAAACCCTGAGTGCCGCAGGAAGCTCGCGAGGCTTCCAAAGCGCATGCGCAGGTCACGGTACGGGCACGTGCGGCGCGCCAGCAAAACCACGCAGGCGTCTTGTCGCTTCCGCCTCGAGCGTGTGGCGGGATTGCGGAAGCCCTCCACAGTTCATAACCGTTGGC
chr22	31795384	31795387	0	0	0	chr22	union.pl_Kaiso_rep1_GM_signifpeaks.gff_Kaiso_rep2_GM_signifpeaks.gff	31795320	31795769	91	+	.	Kaiso_rep2_GM_signifpeaks.gff_31795320_height:74	CACTGAAGCGTTCAGTACCATGCAGAGCAGCTGGGAGCGGGTCCCGCTGGGCGGGGCCGAGCTGCGCGCGACCCTCGGCGCGCTCGGGGAGGCCCAGACAGGGGTGGCCTCTCTGGCCTCCGCTCCCGCGGGCTCTATGACACCGCACTGGCTCGCGGGACGGGGCGGGGTCGGGTGAGGGGGAGGAGACAGCCCCACGCTTTGCGACTCGCGGTGACCCCTACGCGGAACTCTCTCGCGGTAATTCGAAGTACCGCGCCTGCGTGCTGCAGTAGCGCCTGGTGGCGGTGGCAGTTTGCCCGCGGGTGTGTGAAGGGAGACAGTGTGGAGGCCACAGGGTACTCGCCACGATGAGCAGCACCTTAGCTAAGATCGCGGAGATAGAAGCAGAGGTAATGG…
chr22	31795386	31795389	0	0	0	chr22	union.pl_Kaiso_rep1_GM_signifpeaks.gff_Kaiso_rep2_GM_signifpeaks.gff	31795320	31795769	91	+	.	Kaiso_rep2_GM_signifpeaks.gff_31795320_height:74	CACTGAAGCGTTCAGTACCATGCAGAGCAGCTGGGAGCGGGTCCCGCTGGGCGGGGCCGAGCTGCGCGCGACCCTCGGCGCGCTCGGGGAGGCCCAGACAGGGGTGGCCTCTCTGGCCTCCGCTCCCGCGGGCTCTATGACACCGCACTGGCTCGCGGGACGGGGCGGGGTCGGGTGAGGGGGAGGAGACAGCCCCACGCTTTGCGACTCGCGGTGACCCCTACGCGGAACTCTCTCGCGGTAATTCGAAGTACCGCGCCTGCGTGCTGCAGTAGCGCCTGGTGGCGGTGGCAGTTTGCCCGCGGGTGTGTGAAGGGAGACAGTGTGGAGGCCACAGGGTACTCGCCACGATGAGCAGCACCTTAGCTAAGATCGCGGAGATAGAAGCAGAGGTAATGG…
chr22	31795398	31795401	.	.	#DIV/0!	chr22	union.pl_Kaiso_rep1_GM_signifpeaks.gff_Kaiso_rep2_GM_signifpeaks.gff	31795320	31795769	91	+	.	Kaiso_rep2_GM_signifpeaks.gff_31795320_height:74	CACTGAAGCGTTCAGTACCATGCAGAGCAGCTGGGAGCGGGTCCCGCTGGGCGGGGCCGAGCTGCGCGCGACCCTCGGCGCGCTCGGGGAGGCCCAGACAGGGGTGGCCTCTCTGGCCTCCGCTCCCGCGGGCTCTATGACACCGCACTGGCTCGCGGGACGGGGCGGGGTCGGGTGAGGGGGAGGAGACAGCCCCACGCTTTGCGACTCGCGGTGACCCCTACGCGGAACTCTCTCGCGGTAATTCGAAGTACCGCGCCTGCGTGCTGCAGTAGCGCCTGGTGGCGGTGGCAGTTTGCCCGCGGGTGTGTGAAGGGAGACAGTGTGGAGGCCACAGGGTACTCGCCACGATGAGCAGCACCTTAGCTAAGATCGCGGAGATAGAAGCAGAGGTAATGG…
chr22	31795446	31795449	0	0	0	chr22	union.pl_Kaiso_rep1_GM_signifpeaks.gff_Kaiso_rep2_GM_signifpeaks.gff	31795320	31795769	91	+	.	Kaiso_rep2_GM_signifpeaks.gff_31795320_height:74	CACTGAAGCGTTCAGTACCATGCAGAGCAGCTGGGAGCGGGTCCCGCTGGGCGGGGCCGAGCTGCGCGCGACCCTCGGCGCGCTCGGGGAGGCCCAGACAGGGGTGGCCTCTCTGGCCTCCGCTCCCGCGGGCTCTATGACACCGCACTGGCTCGCGGGACGGGGCGGGGTCGGGTGAGGGGGAGGAGACAGCCCCACGCTTTGCGACTCGCGGTGACCCCTACGCGGAACTCTCTCGCGGTAATTCGAAGTACCGCGCCTGCGTGCTGCAGTAGCGCCTGGTGGCGGTGGCAGTTTGCCCGCGGGTGTGTGAAGGGAGACAGTGTGGAGGCCACAGGGTACTCGCCACGATGAGCAGCACCTTAGCTAAGATCGCGGAGATAGAAGCAGAGGTAATGG…
chr22	31795473	31795476	0	0	0	chr22	union.pl_Kaiso_rep1_GM_signifpeaks.gff_Kaiso_rep2_GM_signifpeaks.gff	31795320	31795769	91	+	.	Kaiso_rep2_GM_signifpeaks.gff_31795320_height:74	CACTGAAGCGTTCAGTACCATGCAGAGCAGCTGGGAGCGGGTCCCGCTGGGCGGGGCCGAGCTGCGCGCGACCCTCGGCGCGCTCGGGGAGGCCCAGACAGGGGTGGCCTCTCTGGCCTCCGCTCCCGCGGGCTCTATGACACCGCACTGGCTCGCGGGACGGGGCGGGGTCGGGTGAGGGGGAGGAGACAGCCCCACGCTTTGCGACTCGCGGTGACCCCTACGCGGAACTCTCTCGCGGTAATTCGAAGTACCGCGCCTGCGTGCTGCAGTAGCGCCTGGTGGCGGTGGCAGTTTGCCCGCGGGTGTGTGAAGGGAGACAGTGTGGAGGCCACAGGGTACTCGCCACGATGAGCAGCACCTTAGCTAAGATCGCGGAGATAGAAGCAGAGGTAATGG…
chr22	31795529	31795532	0	0	0	chr22	union.pl_Kaiso_rep1_GM_signifpeaks.gff_Kaiso_rep2_GM_signifpeaks.gff	31795320	31795769	91	+	.	Kaiso_rep2_GM_signifpeaks.gff_31795320_height:74	CACTGAAGCGTTCAGTACCATGCAGAGCAGCTGGGAGCGGGTCCCGCTGGGCGGGGCCGAGCTGCGCGCGACCCTCGGCGCGCTCGGGGAGGCCCAGACAGGGGTGGCCTCTCTGGCCTCCGCTCCCGCGGGCTCTATGACACCGCACTGGCTCGCGGGACGGGGCGGGGTCGGGTGAGGGGGAGGAGACAGCCCCACGCTTTGCGACTCGCGGTGACCCCTACGCGGAACTCTCTCGCGGTAATTCGAAGTACCGCGCCTGCGTGCTGCAGTAGCGCCTGGTGGCGGTGGCAGTTTGCCCGCGGGTGTGTGAAGGGAGACAGTGTGGAGGCCACAGGGTACTCGCCACGATGAGCAGCACCTTAGCTAAGATCGCGGAGATAGAAGCAGAGGTAATGG…
chr22	31795543	31795546	0	0	0	chr22	union.pl_Kaiso_rep1_GM_signifpeaks.gff_Kaiso_rep2_GM_signifpeaks.gff	31795320	31795769	91	+	.	Kaiso_rep2_GM_signifpeaks.gff_31795320_height:74	CACTGAAGCGTTCAGTACCATGCAGAGCAGCTGGGAGCGGGTCCCGCTGGGCGGGGCCGAGCTGCGCGCGACCCTCGGCGCGCTCGGGGAGGCCCAGACAGGGGTGGCCTCTCTGGCCTCCGCTCCCGCGGGCTCTATGACACCGCACTGGCTCGCGGGACGGGGCGGGGTCGGGTGAGGGGGAGGAGACAGCCCCACGCTTTGCGACTCGCGGTGACCCCTACGCGGAACTCTCTCGCGGTAATTCGAAGTACCGCGCCTGCGTGCTGCAGTAGCGCCTGGTGGCGGTGGCAGTTTGCCCGCGGGTGTGTGAAGGGAGACAGTGTGGAGGCCACAGGGTACTCGCCACGATGAGCAGCACCTTAGCTAAGATCGCGGAGATAGAAGCAGAGGTAATGG…
chr22	31795556	31795559	3.05556	0.611111	1.83333	chr22	union.pl_Kaiso_rep1_GM_signifpeaks.gff_Kaiso_rep2_GM_signifpeaks.gff	31795320	31795769	91	+	.	Kaiso_rep2_GM_signifpeaks.gff_31795320_height:74	CACTGAAGCGTTCAGTACCATGCAGAGCAGCTGGGAGCGGGTCCCGCTGGGCGGGGCCGAGCTGCGCGCGACCCTCGGCGCGCTCGGGGAGGCCCAGACAGGGGTGGCCTCTCTGGCCTCCGCTCCCGCGGGCTCTATGACACCGCACTGGCTCGCGGGACGGGGCGGGGTCGGGTGAGGGGGAGGAGACAGCCCCACGCTTTGCGACTCGCGGTGACCCCTACGCGGAACTCTCTCGCGGTAATTCGAAGTACCGCGCCTGCGTGCTGCAGTAGCGCCTGGTGGCGGTGGCAGTTTGCCCGCGGGTGTGTGAAGGGAGACAGTGTGGAGGCCACAGGGTACTCGCCACGATGAGCAGCACCTTAGCTAAGATCGCGGAGATAGAAGCAGAGGTAATGG…
chr22	31795574	31795577	0	0.611111	0.305556	chr22	union.pl_Kaiso_rep1_GM_signifpeaks.gff_Kaiso_rep2_GM_signifpeaks.gff	31795320	31795769	91	+	.	Kaiso_rep2_GM_signifpeaks.gff_31795320_height:74	CACTGAAGCGTTCAGTACCATGCAGAGCAGCTGGGAGCGGGTCCCGCTGGGCGGGGCCGAGCTGCGCGCGACCCTCGGCGCGCTCGGGGAGGCCCAGACAGGGGTGGCCTCTCTGGCCTCCGCTCCCGCGGGCTCTATGACACCGCACTGGCTCGCGGGACGGGGCGGGGTCGGGTGAGGGGGAGGAGACAGCCCCACGCTTTGCGACTCGCGGTGACCCCTACGCGGAACTCTCTCGCGGTAATTCGAAGTACCGCGCCTGCGTGCTGCAGTAGCGCCTGGTGGCGGTGGCAGTTTGCCCGCGGGTGTGTGAAGGGAGACAGTGTGGAGGCCACAGGGTACTCGCCACGATGAGCAGCACCTTAGCTAAGATCGCGGAGATAGAAGCAGAGGTAATGG…
chr22	31795620	31795623	.	.	#DIV/0!	chr22	union.pl_Kaiso_rep1_GM_signifpeaks.gff_Kaiso_rep2_GM_signifpeaks.gff	31795320	31795769	91	+	.	Kaiso_rep2_GM_signifpeaks.gff_31795320_height:74	CACTGAAGCGTTCAGTACCATGCAGAGCAGCTGGGAGCGGGTCCCGCTGGGCGGGGCCGAGCTGCGCGCGACCCTCGGCGCGCTCGGGGAGGCCCAGACAGGGGTGGCCTCTCTGGCCTCCGCTCCCGCGGGCTCTATGACACCGCACTGGCTCGCGGGACGGGGCGGGGTCGGGTGAGGGGGAGGAGACAGCCCCACGCTTTGCGACTCGCGGTGACCCCTACGCGGAACTCTCTCGCGGTAATTCGAAGTACCGCGCCTGCGTGCTGCAGTAGCGCCTGGTGGCGGTGGCAGTTTGCCCGCGGGTGTGTGAAGGGAGACAGTGTGGAGGCCACAGGGTACTCGCCACGATGAGCAGCACCTTAGCTAAGATCGCGGAGATAGAAGCAGAGGTAATGG…
chr22	31795693	31795696	0	0	0	chr22	union.pl_Kaiso_rep1_GM_signifpeaks.gff_Kaiso_rep2_GM_signifpeaks.gff	31795320	31795769	91	+	.	Kaiso_rep2_GM_signifpeaks.gff_31795320_height:74	CACTGAAGCGTTCAGTACCATGCAGAGCAGCTGGGAGCGGGTCCCGCTGGGCGGGGCCGAGCTGCGCGCGACCCTCGGCGCGCTCGGGGAGGCCCAGACAGGGGTGGCCTCTCTGGCCTCCGCTCCCGCGGGCTCTATGACACCGCACTGGCTCGCGGGACGGGGCGGGGTCGGGTGAGGGGGAGGAGACAGCCCCACGCTTTGCGACTCGCGGTGACCCCTACGCGGAACTCTCTCGCGGTAATTCGAAGTACCGCGCCTGCGTGCTGCAGTAGCGCCTGGTGGCGGTGGCAGTTTGCCCGCGGGTGTGTGAAGGGAGACAGTGTGGAGGCCACAGGGTACTCGCCACGATGAGCAGCACCTTAGCTAAGATCGCGGAGATAGAAGCAGAGGTAATGG…
chr22	31892453	31892456	0	0	0	chr22	union.pl_Kaiso_rep1_GM_signifpeaks.gff_Kaiso_rep2_GM_signifpeaks.gff	31892340	31892669	34	+	.	Kaiso_rep2_GM_signifpeaks.gff_31892280_height:32	CCACGCCCCTCGAAACCGATTCTCATTGCTGCTGCTGCAAAGCAACCCGAAGTGCGCCACCTACCCGACTGAGGCTGCGCAAGCCCCGGGGTCTGGGCGGGGTGGTCCTCGTGCGCGCCGCGTCGCCGTGGAGACGAGGGCGGGCCCGCGCGAGACTGGCGTCTAGAGGCGCGCGAAGCGCTGAGGCGGGCGTGGACCGCGCGGGAGTTAAGAAGCAGGTCCCGGATCGCCGTATACCGCCGGGTTTTCTCCCAACGTCAGGCCCGATGGCTCGGCTTCCCCAGGTACGAGGCCCGGCCCTAACGTCCCCACCCTCTTCTGGGCTCGGCC
chr22	31892458	31892461	0	0	0	chr22	union.pl_Kaiso_rep1_GM_signifpeaks.gff_Kaiso_rep2_GM_signifpeaks.gff	31892340	31892669	34	+	.	Kaiso_rep2_GM_signifpeaks.gff_31892280_height:32	CCACGCCCCTCGAAACCGATTCTCATTGCTGCTGCTGCAAAGCAACCCGAAGTGCGCCACCTACCCGACTGAGGCTGCGCAAGCCCCGGGGTCTGGGCGGGGTGGTCCTCGTGCGCGCCGCGTCGCCGTGGAGACGAGGGCGGGCCCGCGCGAGACTGGCGTCTAGAGGCGCGCGAAGCGCTGAGGCGGGCGTGGACCGCGCGGGAGTTAAGAAGCAGGTCCCGGATCGCCGTATACCGCCGGGTTTTCTCCCAACGTCAGGCCCGATGGCTCGGCTTCCCCAGGTACGAGGCCCGGCCCTAACGTCCCCACCCTCTTCTGGGCTCGGCC
chr22	31892486	31892489	0	0	0	chr22	union.pl_Kaiso_rep1_GM_signifpeaks.gff_Kaiso_rep2_GM_signifpeaks.gff	31892340	31892669	34	+	.	Kaiso_rep2_GM_signifpeaks.gff_31892280_height:32	CCACGCCCCTCGAAACCGATTCTCATTGCTGCTGCTGCAAAGCAACCCGAAGTGCGCCACCTACCCGACTGAGGCTGCGCAAGCCCCGGGGTCTGGGCGGGGTGGTCCTCGTGCGCGCCGCGTCGCCGTGGAGACGAGGGCGGGCCCGCGCGAGACTGGCGTCTAGAGGCGCGCGAAGCGCTGAGGCGGGCGTGGACCGCGCGGGAGTTAAGAAGCAGGTCCCGGATCGCCGTATACCGCCGGGTTTTCTCCCAACGTCAGGCCCGATGGCTCGGCTTCCCCAGGTACGAGGCCCGGCCCTAACGTCCCCACCCTCTTCTGGGCTCGGCC
chr22	31892488	31892491	0	0	0	chr22	union.pl_Kaiso_rep1_GM_signifpeaks.gff_Kaiso_rep2_GM_signifpeaks.gff	31892340	31892669	34	+	.	Kaiso_rep2_GM_signifpeaks.gff_31892280_height:32	CCACGCCCCTCGAAACCGATTCTCATTGCTGCTGCTGCAAAGCAACCCGAAGTGCGCCACCTACCCGACTGAGGCTGCGCAAGCCCCGGGGTCTGGGCGGGGTGGTCCTCGTGCGCGCCGCGTCGCCGTGGAGACGAGGGCGGGCCCGCGCGAGACTGGCGTCTAGAGGCGCGCGAAGCGCTGAGGCGGGCGTGGACCGCGCGGGAGTTAAGAAGCAGGTCCCGGATCGCCGTATACCGCCGGGTTTTCTCCCAACGTCAGGCCCGATGGCTCGGCTTCCCCAGGTACGAGGCCCGGCCCTAACGTCCCCACCCTCTTCTGGGCTCGGCC
chr22	31892509	31892512	0	0	0	chr22	union.pl_Kaiso_rep1_GM_signifpeaks.gff_Kaiso_rep2_GM_signifpeaks.gff	31892340	31892669	34	+	.	Kaiso_rep2_GM_signifpeaks.gff_31892280_height:32	CCACGCCCCTCGAAACCGATTCTCATTGCTGCTGCTGCAAAGCAACCCGAAGTGCGCCACCTACCCGACTGAGGCTGCGCAAGCCCCGGGGTCTGGGCGGGGTGGTCCTCGTGCGCGCCGCGTCGCCGTGGAGACGAGGGCGGGCCCGCGCGAGACTGGCGTCTAGAGGCGCGCGAAGCGCTGAGGCGGGCGTGGACCGCGCGGGAGTTAAGAAGCAGGTCCCGGATCGCCGTATACCGCCGGGTTTTCTCCCAACGTCAGGCCCGATGGCTCGGCTTCCCCAGGTACGAGGCCCGGCCCTAACGTCCCCACCCTCTTCTGGGCTCGGCC
chr22	31892511	31892514	0	0	0	chr22	union.pl_Kaiso_rep1_GM_signifpeaks.gff_Kaiso_rep2_GM_signifpeaks.gff	31892340	31892669	34	+	.	Kaiso_rep2_GM_signifpeaks.gff_31892280_height:32	CCACGCCCCTCGAAACCGATTCTCATTGCTGCTGCTGCAAAGCAACCCGAAGTGCGCCACCTACCCGACTGAGGCTGCGCAAGCCCCGGGGTCTGGGCGGGGTGGTCCTCGTGCGCGCCGCGTCGCCGTGGAGACGAGGGCGGGCCCGCGCGAGACTGGCGTCTAGAGGCGCGCGAAGCGCTGAGGCGGGCGTGGACCGCGCGGGAGTTAAGAAGCAGGTCCCGGATCGCCGTATACCGCCGGGTTTTCTCCCAACGTCAGGCCCGATGGCTCGGCTTCCCCAGGTACGAGGCCCGGCCCTAACGTCCCCACCCTCTTCTGGGCTCGGCC
chr22	31892537	31892540	0	0	0	chr22	union.pl_Kaiso_rep1_GM_signifpeaks.gff_Kaiso_rep2_GM_signifpeaks.gff	31892340	31892669	34	+	.	Kaiso_rep2_GM_signifpeaks.gff_31892280_height:32	CCACGCCCCTCGAAACCGATTCTCATTGCTGCTGCTGCAAAGCAACCCGAAGTGCGCCACCTACCCGACTGAGGCTGCGCAAGCCCCGGGGTCTGGGCGGGGTGGTCCTCGTGCGCGCCGCGTCGCCGTGGAGACGAGGGCGGGCCCGCGCGAGACTGGCGTCTAGAGGCGCGCGAAGCGCTGAGGCGGGCGTGGACCGCGCGGGAGTTAAGAAGCAGGTCCCGGATCGCCGTATACCGCCGGGTTTTCTCCCAACGTCAGGCCCGATGGCTCGGCTTCCCCAGGTACGAGGCCCGGCCCTAACGTCCCCACCCTCTTCTGGGCTCGGCC
chr22	31892539	31892542	0	0	0	chr22	union.pl_Kaiso_rep1_GM_signifpeaks.gff_Kaiso_rep2_GM_signifpeaks.gff	31892340	31892669	34	+	.	Kaiso_rep2_GM_signifpeaks.gff_31892280_height:32	CCACGCCCCTCGAAACCGATTCTCATTGCTGCTGCTGCAAAGCAACCCGAAGTGCGCCACCTACCCGACTGAGGCTGCGCAAGCCCCGGGGTCTGGGCGGGGTGGTCCTCGTGCGCGCCGCGTCGCCGTGGAGACGAGGGCGGGCCCGCGCGAGACTGGCGTCTAGAGGCGCGCGAAGCGCTGAGGCGGGCGTGGACCGCGCGGGAGTTAAGAAGCAGGTCCCGGATCGCCGTATACCGCCGGGTTTTCTCCCAACGTCAGGCCCGATGGCTCGGCTTCCCCAGGTACGAGGCCCGGCCCTAACGTCCCCACCCTCTTCTGGGCTCGGCC
chr22	32149541	32149544	0	0	0	chr22	union.pl_Kaiso_rep1_GM_signifpeaks.gff_Kaiso_rep2_GM_signifpeaks.gff	32149530	32149709	22	+	.	Kaiso_rep2_GM_signifpeaks.gff_32149530_height:15	ACCCTAACTCTCGCGTGCTCAGCCCCTTGCATTTTACAGAAGTCCTCCCAGAAACTCTCGTTGGCGCCTCTTAGCTGCCCAATGAGGCCACATGAGTCATTAACCTCGTTCATATAACAGAAAACGGAGCTCTGACGGATCTCGTTTCCCCTGTGGGGAGATCACTGAGTCGGAAACGAA
chr22	38004688	38004691	0	0	0	chr22	union.pl_Kaiso_rep1_GM_signifpeaks.gff_Kaiso_rep2_GM_signifpeaks.gff	38004450	38004959	67	+	.	Kaiso_rep2_GM_signifpeaks.gff_38004450_height:56	ACTCTAAGCGGAAGTACCCGCTCAGGGCTCCGGAAGTGGCCTCAGAGCCCCTCAGCAACATGCCCGCAGAGAATTCTTCCGGAGGCGGTCACAGACATCTCCGTGACGCAGAACGAGTTAGAGCGTCCCTTGGGGTTTCCATGGTGCTGCCCTTAGCCTGCAGTATCTCCACTTCCTCTCCCGCCTGAGCGCCGGGAACGGAAAAGCAGGCGGCCGGTCCCAGCTGCGACGTAGACGCCGCGTGGGGGTGGGGTTGGGCGAGTAGGTGACGCTCTAGGCGAGCTCGTTGGCCTCTCTATGGTGCCGAGCGCGCCCGTTCGGACGTTGCCCCTTTAATCGGCAGAGGGCGGTGCCCAGGAGGTCCCGCGAGAGCTGCGGGGGGCGGGGGGGCGGTGCCGA…
chr22	38004758	38004761	6.25	0	3.125	chr22	union.pl_Kaiso_rep1_GM_signifpeaks.gff_Kaiso_rep2_GM_signifpeaks.gff	38004450	38004959	67	+	.	Kaiso_rep2_GM_signifpeaks.gff_38004450_height:56	ACTCTAAGCGGAAGTACCCGCTCAGGGCTCCGGAAGTGGCCTCAGAGCCCCTCAGCAACATGCCCGCAGAGAATTCTTCCGGAGGCGGTCACAGACATCTCCGTGACGCAGAACGAGTTAGAGCGTCCCTTGGGGTTTCCATGGTGCTGCCCTTAGCCTGCAGTATCTCCACTTCCTCTCCCGCCTGAGCGCCGGGAACGGAAAAGCAGGCGGCCGGTCCCAGCTGCGACGTAGACGCCGCGTGGGGGTGGGGTTGGGCGAGTAGGTGACGCTCTAGGCGAGCTCGTTGGCCTCTCTATGGTGCCGAGCGCGCCCGTTCGGACGTTGCCCCTTTAATCGGCAGAGGGCGGTGCCCAGGAGGTCCCGCGAGAGCTGCGGGGGGCGGGGGGGCGGTGCCGA…
chr22	38004814	38004817	0	0	0	chr22	union.pl_Kaiso_rep1_GM_signifpeaks.gff_Kaiso_rep2_GM_signifpeaks.gff	38004450	38004959	67	+	.	Kaiso_rep2_GM_signifpeaks.gff_38004450_height:56	ACTCTAAGCGGAAGTACCCGCTCAGGGCTCCGGAAGTGGCCTCAGAGCCCCTCAGCAACATGCCCGCAGAGAATTCTTCCGGAGGCGGTCACAGACATCTCCGTGACGCAGAACGAGTTAGAGCGTCCCTTGGGGTTTCCATGGTGCTGCCCTTAGCCTGCAGTATCTCCACTTCCTCTCCCGCCTGAGCGCCGGGAACGGAAAAGCAGGCGGCCGGTCCCAGCTGCGACGTAGACGCCGCGTGGGGGTGGGGTTGGGCGAGTAGGTGACGCTCTAGGCGAGCTCGTTGGCCTCTCTATGGTGCCGAGCGCGCCCGTTCGGACGTTGCCCCTTTAATCGGCAGAGGGCGGTGCCCAGGAGGTCCCGCGAGAGCTGCGGGGGGCGGGGGGGCGGTGCCGA…
chr22	38004876	38004879	.	.	#DIV/0!	chr22	union.pl_Kaiso_rep1_GM_signifpeaks.gff_Kaiso_rep2_GM_signifpeaks.gff	38004450	38004959	67	+	.	Kaiso_rep2_GM_signifpeaks.gff_38004450_height:56	ACTCTAAGCGGAAGTACCCGCTCAGGGCTCCGGAAGTGGCCTCAGAGCCCCTCAGCAACATGCCCGCAGAGAATTCTTCCGGAGGCGGTCACAGACATCTCCGTGACGCAGAACGAGTTAGAGCGTCCCTTGGGGTTTCCATGGTGCTGCCCTTAGCCTGCAGTATCTCCACTTCCTCTCCCGCCTGAGCGCCGGGAACGGAAAAGCAGGCGGCCGGTCCCAGCTGCGACGTAGACGCCGCGTGGGGGTGGGGTTGGGCGAGTAGGTGACGCTCTAGGCGAGCTCGTTGGCCTCTCTATGGTGCCGAGCGCGCCCGTTCGGACGTTGCCCCTTTAATCGGCAGAGGGCGGTGCCCAGGAGGTCCCGCGAGAGCTGCGGGGGGCGGGGGGGCGGTGCCGA…
chr22	38004902	38004905	.	.	#DIV/0!	chr22	union.pl_Kaiso_rep1_GM_signifpeaks.gff_Kaiso_rep2_GM_signifpeaks.gff	38004450	38004959	67	+	.	Kaiso_rep2_GM_signifpeaks.gff_38004450_height:56	ACTCTAAGCGGAAGTACCCGCTCAGGGCTCCGGAAGTGGCCTCAGAGCCCCTCAGCAACATGCCCGCAGAGAATTCTTCCGGAGGCGGTCACAGACATCTCCGTGACGCAGAACGAGTTAGAGCGTCCCTTGGGGTTTCCATGGTGCTGCCCTTAGCCTGCAGTATCTCCACTTCCTCTCCCGCCTGAGCGCCGGGAACGGAAAAGCAGGCGGCCGGTCCCAGCTGCGACGTAGACGCCGCGTGGGGGTGGGGTTGGGCGAGTAGGTGACGCTCTAGGCGAGCTCGTTGGCCTCTCTATGGTGCCGAGCGCGCCCGTTCGGACGTTGCCCCTTTAATCGGCAGAGGGCGGTGCCCAGGAGGTCCCGCGAGAGCTGCGGGGGGCGGGGGGGCGGTGCCGA…
chr22	38004929	38004932	.	.	#DIV/0!	chr22	union.pl_Kaiso_rep1_GM_signifpeaks.gff_Kaiso_rep2_GM_signifpeaks.gff	38004450	38004959	67	+	.	Kaiso_rep2_GM_signifpeaks.gff_38004450_height:56	ACTCTAAGCGGAAGTACCCGCTCAGGGCTCCGGAAGTGGCCTCAGAGCCCCTCAGCAACATGCCCGCAGAGAATTCTTCCGGAGGCGGTCACAGACATCTCCGTGACGCAGAACGAGTTAGAGCGTCCCTTGGGGTTTCCATGGTGCTGCCCTTAGCCTGCAGTATCTCCACTTCCTCTCCCGCCTGAGCGCCGGGAACGGAAAAGCAGGCGGCCGGTCCCAGCTGCGACGTAGACGCCGCGTGGGGGTGGGGTTGGGCGAGTAGGTGACGCTCTAGGCGAGCTCGTTGGCCTCTCTATGGTGCCGAGCGCGCCCGTTCGGACGTTGCCCCTTTAATCGGCAGAGGGCGGTGCCCAGGAGGTCCCGCGAGAGCTGCGGGGGGCGGGGGGGCGGTGCCGA…
chr22	38198401	38198404	0	0	0	chr22	union.pl_Kaiso_rep1_GM_signifpeaks.gff_Kaiso_rep2_GM_signifpeaks.gff	38198400	38198579	27	+	.	Kaiso_rep2_GM_signifpeaks.gff_38198400_height:15	gcgcggcgccggggACTACATTTCCCAGGAGCAGTTGCCGCGGTTCCGCCGTTCCTGGGGTTTCAAGAGCCTCGCGTTAAAGGGGGCGGGGGAGGTTGCGCAGTCCGCCAGCTGGAAGATGGCTCTGCGCCCGGTGGGGACCCGAGAGCCGCCTGCCTGGGTGCCCAGGCGGGGTCCGGC
chr22	38198438	38198441	0	0	0	chr22	union.pl_Kaiso_rep1_GM_signifpeaks.gff_Kaiso_rep2_GM_signifpeaks.gff	38198400	38198579	27	+	.	Kaiso_rep2_GM_signifpeaks.gff_38198400_height:15	gcgcggcgccggggACTACATTTCCCAGGAGCAGTTGCCGCGGTTCCGCCGTTCCTGGGGTTTCAAGAGCCTCGCGTTAAAGGGGGCGGGGGAGGTTGCGCAGTCCGCCAGCTGGAAGATGGCTCTGCGCCCGGTGGGGACCCGAGAGCCGCCTGCCTGGGTGCCCAGGCGGGGTCCGGC
chr22	38198472	38198475	0	0	0	chr22	union.pl_Kaiso_rep1_GM_signifpeaks.gff_Kaiso_rep2_GM_signifpeaks.gff	38198400	38198579	27	+	.	Kaiso_rep2_GM_signifpeaks.gff_38198400_height:15	gcgcggcgccggggACTACATTTCCCAGGAGCAGTTGCCGCGGTTCCGCCGTTCCTGGGGTTTCAAGAGCCTCGCGTTAAAGGGGGCGGGGGAGGTTGCGCAGTCCGCCAGCTGGAAGATGGCTCTGCGCCCGGTGGGGACCCGAGAGCCGCCTGCCTGGGTGCCCAGGCGGGGTCCGGC
chr22	38240641	38240644	0	0	0	chr22	union.pl_Kaiso_rep1_GM_signifpeaks.gff_Kaiso_rep2_GM_signifpeaks.gff	38240400	38240789	83	+	.	Kaiso_rep2_GM_signifpeaks.gff_38240400_height:60	CAGAGCGGCGAACCAATGACTACCCTTCCAGCTTAAACCGGTCCCAAAACCAATCGGAAAGGGAGGGCACAGTACAAGCAGGATAATTGGACAGGGTTTCCGGCAACGTGACTGACAGACATTGTAACCAATTACAAACTTGAAGTGACCTTGGCTTTCGCTGTACGTCGCTACCGGAGCCAGTAAAACAGCATTTCAGACGCtttttttttgcgacggagtctcgctctgccgccaggctcgcgatctcggctcactgcaacctccgcctccttgaagcaattctcctgcctcagcctcccgagtagctgggactacaggcgcgcgccaccacgcccagctaatttttgtatttttagtagagacggggtttcaccatgttggccagga
chr22	38240721	38240724	1.33333	0	0.666667	chr22	union.pl_Kaiso_rep1_GM_signifpeaks.gff_Kaiso_rep2_GM_signifpeaks.gff	38240400	38240789	83	+	.	Kaiso_rep2_GM_signifpeaks.gff_38240400_height:60	CAGAGCGGCGAACCAATGACTACCCTTCCAGCTTAAACCGGTCCCAAAACCAATCGGAAAGGGAGGGCACAGTACAAGCAGGATAATTGGACAGGGTTTCCGGCAACGTGACTGACAGACATTGTAACCAATTACAAACTTGAAGTGACCTTGGCTTTCGCTGTACGTCGCTACCGGAGCCAGTAAAACAGCATTTCAGACGCtttttttttgcgacggagtctcgctctgccgccaggctcgcgatctcggctcactgcaacctccgcctccttgaagcaattctcctgcctcagcctcccgagtagctgggactacaggcgcgcgccaccacgcccagctaatttttgtatttttagtagagacggggtttcaccatgttggccagga
chr22	38240723	38240726	0	3.125	1.5625	chr22	union.pl_Kaiso_rep1_GM_signifpeaks.gff_Kaiso_rep2_GM_signifpeaks.gff	38240400	38240789	83	+	.	Kaiso_rep2_GM_signifpeaks.gff_38240400_height:60	CAGAGCGGCGAACCAATGACTACCCTTCCAGCTTAAACCGGTCCCAAAACCAATCGGAAAGGGAGGGCACAGTACAAGCAGGATAATTGGACAGGGTTTCCGGCAACGTGACTGACAGACATTGTAACCAATTACAAACTTGAAGTGACCTTGGCTTTCGCTGTACGTCGCTACCGGAGCCAGTAAAACAGCATTTCAGACGCtttttttttgcgacggagtctcgctctgccgccaggctcgcgatctcggctcactgcaacctccgcctccttgaagcaattctcctgcctcagcctcccgagtagctgggactacaggcgcgcgccaccacgcccagctaatttttgtatttttagtagagacggggtttcaccatgttggccagga
chr22	38244828	38244831	7.45833	7.8631	7.66071	chr22	union.pl_Kaiso_rep1_GM_signifpeaks.gff_Kaiso_rep2_GM_signifpeaks.gff	38244720	38244959	33	+	.	Kaiso_rep2_GM_signifpeaks.gff_38244720_height:29	CCCAGTAAGTTTAGTCTTGTGAAGTCCGAACGTTTGAATAATTTACTCGCTGCAGGCAAACCGCCTACAACTAAATCCATCAGGCCCCCGTATCCGAATCTTCCTTCACGCGAGAAGCCGGCCATCTTTTGTGTAGCATTCTTTCTGGTTCCTCTAACTTTGCCTCTCCTTTACGCCAAATACGTGTCCTTATATCTGAATCTACACCACTATTATAGATTCACCTTCTTTGAGAAGTCC
chr22	38597795	38597798	0	0	0	chr22	union.pl_Kaiso_rep1_GM_signifpeaks.gff_Kaiso_rep2_GM_signifpeaks.gff	38597640	38597939	67	+	.	Kaiso_rep2_GM_signifpeaks.gff_38597640_height:46	ccggaaatacaaacctggggctcatagccatataaatgtcatttaaagccacgggactggatgagatcattaaggcagaaggtctaggtcgaaagaagagggccaggacCACTACCTGTAAAATGAGCCAATGACACCTACACCCACGGGGCTCTCGCGAGGTGTCACGTGAACGCACCCAGCGAGCCCTGGAACCAGGCAGAGAATCGCGGCAGCCCCGGGGGCGGGGCTTCCAGGGGGCGGGGTCATACGGGGGCGGGGCCGAGGGACCAAGCGGCCGCTCCTGGCCGGAGGGCGGCC
chr22	38597847	38597850	0	0	0	chr22	union.pl_Kaiso_rep1_GM_signifpeaks.gff_Kaiso_rep2_GM_signifpeaks.gff	38597640	38597939	67	+	.	Kaiso_rep2_GM_signifpeaks.gff_38597640_height:46	ccggaaatacaaacctggggctcatagccatataaatgtcatttaaagccacgggactggatgagatcattaaggcagaaggtctaggtcgaaagaagagggccaggacCACTACCTGTAAAATGAGCCAATGACACCTACACCCACGGGGCTCTCGCGAGGTGTCACGTGAACGCACCCAGCGAGCCCTGGAACCAGGCAGAGAATCGCGGCAGCCCCGGGGGCGGGGCTTCCAGGGGGCGGGGTCATACGGGGGCGGGGCCGAGGGACCAAGCGGCCGCTCCTGGCCGGAGGGCGGCC
chr22	39715853	39715856	0	0	0	chr22	union.pl_Kaiso_rep1_GM_signifpeaks.gff_Kaiso_rep2_GM_signifpeaks.gff	39715710	39716039	28	+	.	Kaiso_rep2_GM_signifpeaks.gff_39715470_height:34	ACGACAGGTCGGGGGCACGTACCGAGCGCCATTTCCACGCACGCTCTTCCGCTCCTAGCTTTCGTTCAGAAGTTGACGTCAGCTTCGGAGACAGAAATTACACACTCTACGGCGAGGGGTCGGGTTCAAACTTAGTGAAAAGCCGCGGAGAGGTGGGCTAAGGGTGGGTGAGCCACAAATCTACGGCGTCCGGCAGCAGCCAAATTTGATAATAACGAAGAAAAATGGCTGCGTCGCTTCTCCTCCTGTGATATGCAGCTATCTCTGGAATTAGCGAAGAAAGACTGAAACTCTCGTTTCCTGGCTCCCACGCTGGTTTTGCGGCGACAC
chr22	39915857	39915860	.	0	0	chr22	union.pl_Kaiso_rep1_GM_signifpeaks.gff_Kaiso_rep2_GM_signifpeaks.gff	39915840	39916739	123	+	.	Kaiso_rep2_GM_signifpeaks.gff_39915810_height:80	CACCCGCAACCGAAGGACGCGCAGGCTGGGAGCGGCGGCGGGGCCACCAGTGCGGACCTCCACTGAGGGCGGCGGGATCCGACCGCAAGGGCTGGTCCCTGAGGCCACTAAGGGGTGCGCTGGGCTAAGGCCGCCTGGGGGCAGGAGCCAGCGCGATCGTGGCGGGCCAGCAGGCGGGGCTGGCTGAGGACTAGCAGCGACCCGAGACCCCAACCCTTCCCACGCGGACCCCGGGATCCCTCTCCCAGCAGCCGCCCATCTAGGGCCCTGAGCCAATAAGAGCTCGAGATATATATGATTCACCGGGCCTGGGCCAATCACCTTGACGCGCGCTCTTCGCCAGCACCTCGCGCGATAACCTGGCGTCCTCGGCCTTCACAATAAAAACTCTTCGCCGGA…
chr22	39915991	39915994	0	0	0	chr22	union.pl_Kaiso_rep1_GM_signifpeaks.gff_Kaiso_rep2_GM_signifpeaks.gff	39915840	39916739	123	+	.	Kaiso_rep2_GM_signifpeaks.gff_39915810_height:80	CACCCGCAACCGAAGGACGCGCAGGCTGGGAGCGGCGGCGGGGCCACCAGTGCGGACCTCCACTGAGGGCGGCGGGATCCGACCGCAAGGGCTGGTCCCTGAGGCCACTAAGGGGTGCGCTGGGCTAAGGCCGCCTGGGGGCAGGAGCCAGCGCGATCGTGGCGGGCCAGCAGGCGGGGCTGGCTGAGGACTAGCAGCGACCCGAGACCCCAACCCTTCCCACGCGGACCCCGGGATCCCTCTCCCAGCAGCCGCCCATCTAGGGCCCTGAGCCAATAAGAGCTCGAGATATATATGATTCACCGGGCCTGGGCCAATCACCTTGACGCGCGCTCTTCGCCAGCACCTCGCGCGATAACCTGGCGTCCTCGGCCTTCACAATAAAAACTCTTCGCCGGA…
chr22	39916062	39916065	.	.	#DIV/0!	chr22	union.pl_Kaiso_rep1_GM_signifpeaks.gff_Kaiso_rep2_GM_signifpeaks.gff	39915840	39916739	123	+	.	Kaiso_rep2_GM_signifpeaks.gff_39915810_height:80	CACCCGCAACCGAAGGACGCGCAGGCTGGGAGCGGCGGCGGGGCCACCAGTGCGGACCTCCACTGAGGGCGGCGGGATCCGACCGCAAGGGCTGGTCCCTGAGGCCACTAAGGGGTGCGCTGGGCTAAGGCCGCCTGGGGGCAGGAGCCAGCGCGATCGTGGCGGGCCAGCAGGCGGGGCTGGCTGAGGACTAGCAGCGACCCGAGACCCCAACCCTTCCCACGCGGACCCCGGGATCCCTCTCCCAGCAGCCGCCCATCTAGGGCCCTGAGCCAATAAGAGCTCGAGATATATATGATTCACCGGGCCTGGGCCAATCACCTTGACGCGCGCTCTTCGCCAGCACCTCGCGCGATAACCTGGCGTCCTCGGCCTTCACAATAAAAACTCTTCGCCGGA…
chr22	39916166	39916169	0	0	0	chr22	union.pl_Kaiso_rep1_GM_signifpeaks.gff_Kaiso_rep2_GM_signifpeaks.gff	39915840	39916739	123	+	.	Kaiso_rep2_GM_signifpeaks.gff_39915810_height:80	CACCCGCAACCGAAGGACGCGCAGGCTGGGAGCGGCGGCGGGGCCACCAGTGCGGACCTCCACTGAGGGCGGCGGGATCCGACCGCAAGGGCTGGTCCCTGAGGCCACTAAGGGGTGCGCTGGGCTAAGGCCGCCTGGGGGCAGGAGCCAGCGCGATCGTGGCGGGCCAGCAGGCGGGGCTGGCTGAGGACTAGCAGCGACCCGAGACCCCAACCCTTCCCACGCGGACCCCGGGATCCCTCTCCCAGCAGCCGCCCATCTAGGGCCCTGAGCCAATAAGAGCTCGAGATATATATGATTCACCGGGCCTGGGCCAATCACCTTGACGCGCGCTCTTCGCCAGCACCTCGCGCGATAACCTGGCGTCCTCGGCCTTCACAATAAAAACTCTTCGCCGGA…
chr22	39916168	39916171	0	0	0	chr22	union.pl_Kaiso_rep1_GM_signifpeaks.gff_Kaiso_rep2_GM_signifpeaks.gff	39915840	39916739	123	+	.	Kaiso_rep2_GM_signifpeaks.gff_39915810_height:80	CACCCGCAACCGAAGGACGCGCAGGCTGGGAGCGGCGGCGGGGCCACCAGTGCGGACCTCCACTGAGGGCGGCGGGATCCGACCGCAAGGGCTGGTCCCTGAGGCCACTAAGGGGTGCGCTGGGCTAAGGCCGCCTGGGGGCAGGAGCCAGCGCGATCGTGGCGGGCCAGCAGGCGGGGCTGGCTGAGGACTAGCAGCGACCCGAGACCCCAACCCTTCCCACGCGGACCCCGGGATCCCTCTCCCAGCAGCCGCCCATCTAGGGCCCTGAGCCAATAAGAGCTCGAGATATATATGATTCACCGGGCCTGGGCCAATCACCTTGACGCGCGCTCTTCGCCAGCACCTCGCGCGATAACCTGGCGTCCTCGGCCTTCACAATAAAAACTCTTCGCCGGA…
chr22	39916188	39916191	0	0	0	chr22	union.pl_Kaiso_rep1_GM_signifpeaks.gff_Kaiso_rep2_GM_signifpeaks.gff	39915840	39916739	123	+	.	Kaiso_rep2_GM_signifpeaks.gff_39915810_height:80	CACCCGCAACCGAAGGACGCGCAGGCTGGGAGCGGCGGCGGGGCCACCAGTGCGGACCTCCACTGAGGGCGGCGGGATCCGACCGCAAGGGCTGGTCCCTGAGGCCACTAAGGGGTGCGCTGGGCTAAGGCCGCCTGGGGGCAGGAGCCAGCGCGATCGTGGCGGGCCAGCAGGCGGGGCTGGCTGAGGACTAGCAGCGACCCGAGACCCCAACCCTTCCCACGCGGACCCCGGGATCCCTCTCCCAGCAGCCGCCCATCTAGGGCCCTGAGCCAATAAGAGCTCGAGATATATATGATTCACCGGGCCTGGGCCAATCACCTTGACGCGCGCTCTTCGCCAGCACCTCGCGCGATAACCTGGCGTCCTCGGCCTTCACAATAAAAACTCTTCGCCGGA…
chr22	39916190	39916193	0	0	0	chr22	union.pl_Kaiso_rep1_GM_signifpeaks.gff_Kaiso_rep2_GM_signifpeaks.gff	39915840	39916739	123	+	.	Kaiso_rep2_GM_signifpeaks.gff_39915810_height:80	CACCCGCAACCGAAGGACGCGCAGGCTGGGAGCGGCGGCGGGGCCACCAGTGCGGACCTCCACTGAGGGCGGCGGGATCCGACCGCAAGGGCTGGTCCCTGAGGCCACTAAGGGGTGCGCTGGGCTAAGGCCGCCTGGGGGCAGGAGCCAGCGCGATCGTGGCGGGCCAGCAGGCGGGGCTGGCTGAGGACTAGCAGCGACCCGAGACCCCAACCCTTCCCACGCGGACCCCGGGATCCCTCTCCCAGCAGCCGCCCATCTAGGGCCCTGAGCCAATAAGAGCTCGAGATATATATGATTCACCGGGCCTGGGCCAATCACCTTGACGCGCGCTCTTCGCCAGCACCTCGCGCGATAACCTGGCGTCCTCGGCCTTCACAATAAAAACTCTTCGCCGGA…
chr22	39916301	39916304	0	0	0	chr22	union.pl_Kaiso_rep1_GM_signifpeaks.gff_Kaiso_rep2_GM_signifpeaks.gff	39915840	39916739	123	+	.	Kaiso_rep2_GM_signifpeaks.gff_39915810_height:80	CACCCGCAACCGAAGGACGCGCAGGCTGGGAGCGGCGGCGGGGCCACCAGTGCGGACCTCCACTGAGGGCGGCGGGATCCGACCGCAAGGGCTGGTCCCTGAGGCCACTAAGGGGTGCGCTGGGCTAAGGCCGCCTGGGGGCAGGAGCCAGCGCGATCGTGGCGGGCCAGCAGGCGGGGCTGGCTGAGGACTAGCAGCGACCCGAGACCCCAACCCTTCCCACGCGGACCCCGGGATCCCTCTCCCAGCAGCCGCCCATCTAGGGCCCTGAGCCAATAAGAGCTCGAGATATATATGATTCACCGGGCCTGGGCCAATCACCTTGACGCGCGCTCTTCGCCAGCACCTCGCGCGATAACCTGGCGTCCTCGGCCTTCACAATAAAAACTCTTCGCCGGA…
chr22	39916490	39916493	0	0	0	chr22	union.pl_Kaiso_rep1_GM_signifpeaks.gff_Kaiso_rep2_GM_signifpeaks.gff	39915840	39916739	123	+	.	Kaiso_rep2_GM_signifpeaks.gff_39915810_height:80	CACCCGCAACCGAAGGACGCGCAGGCTGGGAGCGGCGGCGGGGCCACCAGTGCGGACCTCCACTGAGGGCGGCGGGATCCGACCGCAAGGGCTGGTCCCTGAGGCCACTAAGGGGTGCGCTGGGCTAAGGCCGCCTGGGGGCAGGAGCCAGCGCGATCGTGGCGGGCCAGCAGGCGGGGCTGGCTGAGGACTAGCAGCGACCCGAGACCCCAACCCTTCCCACGCGGACCCCGGGATCCCTCTCCCAGCAGCCGCCCATCTAGGGCCCTGAGCCAATAAGAGCTCGAGATATATATGATTCACCGGGCCTGGGCCAATCACCTTGACGCGCGCTCTTCGCCAGCACCTCGCGCGATAACCTGGCGTCCTCGGCCTTCACAATAAAAACTCTTCGCCGGA…
chr22	39916606	39916609	0	0	0	chr22	union.pl_Kaiso_rep1_GM_signifpeaks.gff_Kaiso_rep2_GM_signifpeaks.gff	39915840	39916739	123	+	.	Kaiso_rep2_GM_signifpeaks.gff_39915810_height:80	CACCCGCAACCGAAGGACGCGCAGGCTGGGAGCGGCGGCGGGGCCACCAGTGCGGACCTCCACTGAGGGCGGCGGGATCCGACCGCAAGGGCTGGTCCCTGAGGCCACTAAGGGGTGCGCTGGGCTAAGGCCGCCTGGGGGCAGGAGCCAGCGCGATCGTGGCGGGCCAGCAGGCGGGGCTGGCTGAGGACTAGCAGCGACCCGAGACCCCAACCCTTCCCACGCGGACCCCGGGATCCCTCTCCCAGCAGCCGCCCATCTAGGGCCCTGAGCCAATAAGAGCTCGAGATATATATGATTCACCGGGCCTGGGCCAATCACCTTGACGCGCGCTCTTCGCCAGCACCTCGCGCGATAACCTGGCGTCCTCGGCCTTCACAATAAAAACTCTTCGCCGGA…
chr22	41842784	41842787	0	0.748092	0.374046	chr22	union.pl_Kaiso_rep1_GM_signifpeaks.gff_Kaiso_rep2_GM_signifpeaks.gff	41842770	41842979	15	+	.	Kaiso_rep2_GM_signifpeaks.gff_41842710_height:19	AACCCGCACCTTCCCGCGCCCCGGCCCGAAGTGAGCAAAGTCAATGAAAAGTTTCACCCTTAGCAACCCTGCGCACGGATCCGGCTTCCCCACCCCTGCGTGATGCGTCCCTCCGCCCTGCAGGGGCGGGGCCAGGGCCCGGCCGGGACTACTTCCCAGCCAGCCCCGCGCCTCAGCTCGCTGGTATCTCGCGGAGCAGCTCCTGTGCCC
chr22	41842936	41842939	0	0	0	chr22	union.pl_Kaiso_rep1_GM_signifpeaks.gff_Kaiso_rep2_GM_signifpeaks.gff	41842770	41842979	15	+	.	Kaiso_rep2_GM_signifpeaks.gff_41842710_height:19	AACCCGCACCTTCCCGCGCCCCGGCCCGAAGTGAGCAAAGTCAATGAAAAGTTTCACCCTTAGCAACCCTGCGCACGGATCCGGCTTCCCCACCCCTGCGTGATGCGTCCCTCCGCCCTGCAGGGGCGGGGCCAGGGCCCGGCCGGGACTACTTCCCAGCCAGCCCCGCGCCTCAGCTCGCTGGTATCTCGCGGAGCAGCTCCTGTGCCC
chr22	41842959	41842962	0	0	0	chr22	union.pl_Kaiso_rep1_GM_signifpeaks.gff_Kaiso_rep2_GM_signifpeaks.gff	41842770	41842979	15	+	.	Kaiso_rep2_GM_signifpeaks.gff_41842710_height:19	AACCCGCACCTTCCCGCGCCCCGGCCCGAAGTGAGCAAAGTCAATGAAAAGTTTCACCCTTAGCAACCCTGCGCACGGATCCGGCTTCCCCACCCCTGCGTGATGCGTCCCTCCGCCCTGCAGGGGCGGGGCCAGGGCCCGGCCGGGACTACTTCCCAGCCAGCCCCGCGCCTCAGCTCGCTGGTATCTCGCGGAGCAGCTCCTGTGCCC
chr22	41864801	41864804	0	0	0	chr22	union.pl_Kaiso_rep1_GM_signifpeaks.gff_Kaiso_rep2_GM_signifpeaks.gff	41864580	41865029	98	+	.	Kaiso_rep2_GM_signifpeaks.gff_41864550_height:60	CAGCCAGGGGTAGGGCGCAGTCTCACCAACACCAGCCTGCTTGCGGCAAAAGATCAAATCAGGATGATGTTTAGCCATAGCTCCTAACTAAGCCGGCCACCGGAAGCTTCGGGAACTTCCGTCCGACCTTTAACCCCCATTGTTCCTGCCTCCACGTCGCTGTGATTGGTTCTCTAAGCTTCCGTCAGTTTACAATCCTTGCACCAGGCCCGTCTTGCTCTCGCGCGAGTTTTTGTCGCTGCTGGGCGGCCAGGTCCTGGCAGGTGCATGAAACTCTTAAAAACTCTCCCAGATTTGGATGGCGGAGATAACTAAAATTTGTTCTTGGGTAAAACATCTTTGTGCTTGGTATCTATTTCTGCAAGTGTCTTTGGGCAGTCCGATTTCCTCTTGCGTGTC…
chr22	41864803	41864806	0	0	0	chr22	union.pl_Kaiso_rep1_GM_signifpeaks.gff_Kaiso_rep2_GM_signifpeaks.gff	41864580	41865029	98	+	.	Kaiso_rep2_GM_signifpeaks.gff_41864550_height:60	CAGCCAGGGGTAGGGCGCAGTCTCACCAACACCAGCCTGCTTGCGGCAAAAGATCAAATCAGGATGATGTTTAGCCATAGCTCCTAACTAAGCCGGCCACCGGAAGCTTCGGGAACTTCCGTCCGACCTTTAACCCCCATTGTTCCTGCCTCCACGTCGCTGTGATTGGTTCTCTAAGCTTCCGTCAGTTTACAATCCTTGCACCAGGCCCGTCTTGCTCTCGCGCGAGTTTTTGTCGCTGCTGGGCGGCCAGGTCCTGGCAGGTGCATGAAACTCTTAAAAACTCTCCCAGATTTGGATGGCGGAGATAACTAAAATTTGTTCTTGGGTAAAACATCTTTGTGCTTGGTATCTATTTCTGCAAGTGTCTTTGGGCAGTCCGATTTCCTCTTGCGTGTC…
chr22	42475517	42475520	0	0	0	chr22	union.pl_Kaiso_rep1_GM_signifpeaks.gff_Kaiso_rep2_GM_signifpeaks.gff	42475500	42475979	73	+	.	Kaiso_rep2_GM_signifpeaks.gff_42475500_height:72	CCGGGCGGACCCAAGACCGCGGCCACGCCCAGCAGGACGCGGACTGAGGGAGCCGGGGCTGCGCCGCCACTCTCGTGACGCCACCATGCCGGCCAGTGACAAACACCTCCCTCCCGCCGCCCCAGGAGCCGCCGGCACTGCGCGAGTGGGAGGGCTGGGCTTCTCGTGTACTCCTCAAACTCTCGCGAGGCTTCGGGCGGCTTTCTTCCCGAGGGCGGCACGAGGGCTGGGCGGTGGGGTGCGGGTGCCCGGGTGAGGGGCGGAGCTGGGGGCATGGCGTCCGGAGCGGCTCGCTGGCTAGTATTGGCACCCGTCAGGTCCGGGGCTCTCCGGAGCGGGCCTAGCTTGAGGAAAGATGGCGATGTCTCCGCCGCATGGAGCGGCTCAGGCCGGAGCCTG…
chr22	42475537	42475540	0	0	0	chr22	union.pl_Kaiso_rep1_GM_signifpeaks.gff_Kaiso_rep2_GM_signifpeaks.gff	42475500	42475979	73	+	.	Kaiso_rep2_GM_signifpeaks.gff_42475500_height:72	CCGGGCGGACCCAAGACCGCGGCCACGCCCAGCAGGACGCGGACTGAGGGAGCCGGGGCTGCGCCGCCACTCTCGTGACGCCACCATGCCGGCCAGTGACAAACACCTCCCTCCCGCCGCCCCAGGAGCCGCCGGCACTGCGCGAGTGGGAGGGCTGGGCTTCTCGTGTACTCCTCAAACTCTCGCGAGGCTTCGGGCGGCTTTCTTCCCGAGGGCGGCACGAGGGCTGGGCGGTGGGGTGCGGGTGCCCGGGTGAGGGGCGGAGCTGGGGGCATGGCGTCCGGAGCGGCTCGCTGGCTAGTATTGGCACCCGTCAGGTCCGGGGCTCTCCGGAGCGGGCCTAGCTTGAGGAAAGATGGCGATGTCTCCGCCGCATGGAGCGGCTCAGGCCGGAGCCTG…
chr22	42475640	42475643	0	0	0	chr22	union.pl_Kaiso_rep1_GM_signifpeaks.gff_Kaiso_rep2_GM_signifpeaks.gff	42475500	42475979	73	+	.	Kaiso_rep2_GM_signifpeaks.gff_42475500_height:72	CCGGGCGGACCCAAGACCGCGGCCACGCCCAGCAGGACGCGGACTGAGGGAGCCGGGGCTGCGCCGCCACTCTCGTGACGCCACCATGCCGGCCAGTGACAAACACCTCCCTCCCGCCGCCCCAGGAGCCGCCGGCACTGCGCGAGTGGGAGGGCTGGGCTTCTCGTGTACTCCTCAAACTCTCGCGAGGCTTCGGGCGGCTTTCTTCCCGAGGGCGGCACGAGGGCTGGGCGGTGGGGTGCGGGTGCCCGGGTGAGGGGCGGAGCTGGGGGCATGGCGTCCGGAGCGGCTCGCTGGCTAGTATTGGCACCCGTCAGGTCCGGGGCTCTCCGGAGCGGGCCTAGCTTGAGGAAAGATGGCGATGTCTCCGCCGCATGGAGCGGCTCAGGCCGGAGCCTG…
chr22	42475683	42475686	0	0	0	chr22	union.pl_Kaiso_rep1_GM_signifpeaks.gff_Kaiso_rep2_GM_signifpeaks.gff	42475500	42475979	73	+	.	Kaiso_rep2_GM_signifpeaks.gff_42475500_height:72	CCGGGCGGACCCAAGACCGCGGCCACGCCCAGCAGGACGCGGACTGAGGGAGCCGGGGCTGCGCCGCCACTCTCGTGACGCCACCATGCCGGCCAGTGACAAACACCTCCCTCCCGCCGCCCCAGGAGCCGCCGGCACTGCGCGAGTGGGAGGGCTGGGCTTCTCGTGTACTCCTCAAACTCTCGCGAGGCTTCGGGCGGCTTTCTTCCCGAGGGCGGCACGAGGGCTGGGCGGTGGGGTGCGGGTGCCCGGGTGAGGGGCGGAGCTGGGGGCATGGCGTCCGGAGCGGCTCGCTGGCTAGTATTGGCACCCGTCAGGTCCGGGGCTCTCCGGAGCGGGCCTAGCTTGAGGAAAGATGGCGATGTCTCCGCCGCATGGAGCGGCTCAGGCCGGAGCCTG…
chr22	43010824	43010827	0	0	0	chr22	union.pl_Kaiso_rep1_GM_signifpeaks.gff_Kaiso_rep2_GM_signifpeaks.gff	43010760	43011119	132	+	.	Kaiso_rep2_GM_signifpeaks.gff_43010670_height:117	CTAGGCCGAGGACCCTAAACCCCGAAGAAAGGAAAGGCCTCTCACCGTCCTTTCGCCGCCGCCCCGCGCTTCCTGATGAGTTCGTCCAGGGAGATGTCCGCCATCTTGCTCCGCCGAGCAAGCCGAAAGCAGTCGAGACCCCGCGAGCCCGCCCCTTCGGCCGCTAGGGAGCGACGAACTACTTCCGGCGTCCGCGGACCAACTCTCGCGACAGCCAGCTCAAAGCAGGCAAGAACCGGAAGGGGCGGGGACGTTCCCCGTGAGCCTTCGCGGTGCTGGCTGCTCATCTGCATACGGAAGTTCGGCACATTATGAATTATTTATTTTCCTCGAGGGAAAAAATTAAATGAAAAGCAACAA
chr22	43010901	43010904	0	0	0	chr22	union.pl_Kaiso_rep1_GM_signifpeaks.gff_Kaiso_rep2_GM_signifpeaks.gff	43010760	43011119	132	+	.	Kaiso_rep2_GM_signifpeaks.gff_43010670_height:117	CTAGGCCGAGGACCCTAAACCCCGAAGAAAGGAAAGGCCTCTCACCGTCCTTTCGCCGCCGCCCCGCGCTTCCTGATGAGTTCGTCCAGGGAGATGTCCGCCATCTTGCTCCGCCGAGCAAGCCGAAAGCAGTCGAGACCCCGCGAGCCCGCCCCTTCGGCCGCTAGGGAGCGACGAACTACTTCCGGCGTCCGCGGACCAACTCTCGCGACAGCCAGCTCAAAGCAGGCAAGAACCGGAAGGGGCGGGGACGTTCCCCGTGAGCCTTCGCGGTGCTGGCTGCTCATCTGCATACGGAAGTTCGGCACATTATGAATTATTTATTTTCCTCGAGGGAAAAAATTAAATGAAAAGCAACAA
chr22	43010952	43010955	0	0.501961	0.25098	chr22	union.pl_Kaiso_rep1_GM_signifpeaks.gff_Kaiso_rep2_GM_signifpeaks.gff	43010760	43011119	132	+	.	Kaiso_rep2_GM_signifpeaks.gff_43010670_height:117	CTAGGCCGAGGACCCTAAACCCCGAAGAAAGGAAAGGCCTCTCACCGTCCTTTCGCCGCCGCCCCGCGCTTCCTGATGAGTTCGTCCAGGGAGATGTCCGCCATCTTGCTCCGCCGAGCAAGCCGAAAGCAGTCGAGACCCCGCGAGCCCGCCCCTTCGGCCGCTAGGGAGCGACGAACTACTTCCGGCGTCCGCGGACCAACTCTCGCGACAGCCAGCTCAAAGCAGGCAAGAACCGGAAGGGGCGGGGACGTTCCCCGTGAGCCTTCGCGGTGCTGGCTGCTCATCTGCATACGGAAGTTCGGCACATTATGAATTATTTATTTTCCTCGAGGGAAAAAATTAAATGAAAAGCAACAA
chr22	43010966	43010969	0.25098	0.552754	0.401867	chr22	union.pl_Kaiso_rep1_GM_signifpeaks.gff_Kaiso_rep2_GM_signifpeaks.gff	43010760	43011119	132	+	.	Kaiso_rep2_GM_signifpeaks.gff_43010670_height:117	CTAGGCCGAGGACCCTAAACCCCGAAGAAAGGAAAGGCCTCTCACCGTCCTTTCGCCGCCGCCCCGCGCTTCCTGATGAGTTCGTCCAGGGAGATGTCCGCCATCTTGCTCCGCCGAGCAAGCCGAAAGCAGTCGAGACCCCGCGAGCCCGCCCCTTCGGCCGCTAGGGAGCGACGAACTACTTCCGGCGTCCGCGGACCAACTCTCGCGACAGCCAGCTCAAAGCAGGCAAGAACCGGAAGGGGCGGGGACGTTCCCCGTGAGCCTTCGCGGTGCTGGCTGCTCATCTGCATACGGAAGTTCGGCACATTATGAATTATTTATTTTCCTCGAGGGAAAAAATTAAATGAAAAGCAACAA
chr22	43011028	43011031	0	0	0	chr22	union.pl_Kaiso_rep1_GM_signifpeaks.gff_Kaiso_rep2_GM_signifpeaks.gff	43010760	43011119	132	+	.	Kaiso_rep2_GM_signifpeaks.gff_43010670_height:117	CTAGGCCGAGGACCCTAAACCCCGAAGAAAGGAAAGGCCTCTCACCGTCCTTTCGCCGCCGCCCCGCGCTTCCTGATGAGTTCGTCCAGGGAGATGTCCGCCATCTTGCTCCGCCGAGCAAGCCGAAAGCAGTCGAGACCCCGCGAGCCCGCCCCTTCGGCCGCTAGGGAGCGACGAACTACTTCCGGCGTCCGCGGACCAACTCTCGCGACAGCCAGCTCAAAGCAGGCAAGAACCGGAAGGGGCGGGGACGTTCCCCGTGAGCCTTCGCGGTGCTGGCTGCTCATCTGCATACGGAAGTTCGGCACATTATGAATTATTTATTTTCCTCGAGGGAAAAAATTAAATGAAAAGCAACAA
chr22	45809472	45809475	0	0	0	chr22	union.pl_Kaiso_rep1_GM_signifpeaks.gff_Kaiso_rep2_GM_signifpeaks.gff	45809340	45809699	55	+	.	Kaiso_rep2_GM_signifpeaks.gff_45809340_height:49	CAGAGCCGTTGGGGCCGATGATGCAGGTGAACCTCCGGAAGGGGCCAATGACCTGGCGGCCCCGCCACGACTTGAAATTTTCCACAAGCAGCAGCTCCAGGTGGGCCATGGCGCCGCCCTCCACGCCTCACCCGCGTTATCAAGCGCCCGCGGAAAAAGCGCGGGAAGGGATTCGCCAAGTGTCGCGAGAAGAGAGCGAGACGCGGCAAGCGCGGAGCCGTTCCTTAGCAACGAGTTGTTGACATTTCCGAGAGAGCGGGAGCGTCTGTACCTCTGCGGCGTCACTGGGAGCCCGACGGAAAACTGCGCTAAAGGCTTGTCTTTCCCCTGCCCGACCGAAGGAGCCGACCTTGCCTGCGC
chr22	45809488	45809491	.	.	#DIV/0!	chr22	union.pl_Kaiso_rep1_GM_signifpeaks.gff_Kaiso_rep2_GM_signifpeaks.gff	45809340	45809699	55	+	.	Kaiso_rep2_GM_signifpeaks.gff_45809340_height:49	CAGAGCCGTTGGGGCCGATGATGCAGGTGAACCTCCGGAAGGGGCCAATGACCTGGCGGCCCCGCCACGACTTGAAATTTTCCACAAGCAGCAGCTCCAGGTGGGCCATGGCGCCGCCCTCCACGCCTCACCCGCGTTATCAAGCGCCCGCGGAAAAAGCGCGGGAAGGGATTCGCCAAGTGTCGCGAGAAGAGAGCGAGACGCGGCAAGCGCGGAGCCGTTCCTTAGCAACGAGTTGTTGACATTTCCGAGAGAGCGGGAGCGTCTGTACCTCTGCGGCGTCACTGGGAGCCCGACGGAAAACTGCGCTAAAGGCTTGTCTTTCCCCTGCCCGACCGAAGGAGCCGACCTTGCCTGCGC
chr22	45809499	45809502	.	.	#DIV/0!	chr22	union.pl_Kaiso_rep1_GM_signifpeaks.gff_Kaiso_rep2_GM_signifpeaks.gff	45809340	45809699	55	+	.	Kaiso_rep2_GM_signifpeaks.gff_45809340_height:49	CAGAGCCGTTGGGGCCGATGATGCAGGTGAACCTCCGGAAGGGGCCAATGACCTGGCGGCCCCGCCACGACTTGAAATTTTCCACAAGCAGCAGCTCCAGGTGGGCCATGGCGCCGCCCTCCACGCCTCACCCGCGTTATCAAGCGCCCGCGGAAAAAGCGCGGGAAGGGATTCGCCAAGTGTCGCGAGAAGAGAGCGAGACGCGGCAAGCGCGGAGCCGTTCCTTAGCAACGAGTTGTTGACATTTCCGAGAGAGCGGGAGCGTCTGTACCTCTGCGGCGTCACTGGGAGCCCGACGGAAAACTGCGCTAAAGGCTTGTCTTTCCCCTGCCCGACCGAAGGAGCCGACCTTGCCTGCGC
chr22	45809523	45809526	7.5	0	3.75	chr22	union.pl_Kaiso_rep1_GM_signifpeaks.gff_Kaiso_rep2_GM_signifpeaks.gff	45809340	45809699	55	+	.	Kaiso_rep2_GM_signifpeaks.gff_45809340_height:49	CAGAGCCGTTGGGGCCGATGATGCAGGTGAACCTCCGGAAGGGGCCAATGACCTGGCGGCCCCGCCACGACTTGAAATTTTCCACAAGCAGCAGCTCCAGGTGGGCCATGGCGCCGCCCTCCACGCCTCACCCGCGTTATCAAGCGCCCGCGGAAAAAGCGCGGGAAGGGATTCGCCAAGTGTCGCGAGAAGAGAGCGAGACGCGGCAAGCGCGGAGCCGTTCCTTAGCAACGAGTTGTTGACATTTCCGAGAGAGCGGGAGCGTCTGTACCTCTGCGGCGTCACTGGGAGCCCGACGGAAAACTGCGCTAAAGGCTTGTCTTTCCCCTGCCCGACCGAAGGAGCCGACCTTGCCTGCGC
chr22	45809541	45809544	0	0	0	chr22	union.pl_Kaiso_rep1_GM_signifpeaks.gff_Kaiso_rep2_GM_signifpeaks.gff	45809340	45809699	55	+	.	Kaiso_rep2_GM_signifpeaks.gff_45809340_height:49	CAGAGCCGTTGGGGCCGATGATGCAGGTGAACCTCCGGAAGGGGCCAATGACCTGGCGGCCCCGCCACGACTTGAAATTTTCCACAAGCAGCAGCTCCAGGTGGGCCATGGCGCCGCCCTCCACGCCTCACCCGCGTTATCAAGCGCCCGCGGAAAAAGCGCGGGAAGGGATTCGCCAAGTGTCGCGAGAAGAGAGCGAGACGCGGCAAGCGCGGAGCCGTTCCTTAGCAACGAGTTGTTGACATTTCCGAGAGAGCGGGAGCGTCTGTACCTCTGCGGCGTCACTGGGAGCCCGACGGAAAACTGCGCTAAAGGCTTGTCTTTCCCCTGCCCGACCGAAGGAGCCGACCTTGCCTGCGC
chr22	45809550	45809553	8	8	8	chr22	union.pl_Kaiso_rep1_GM_signifpeaks.gff_Kaiso_rep2_GM_signifpeaks.gff	45809340	45809699	55	+	.	Kaiso_rep2_GM_signifpeaks.gff_45809340_height:49	CAGAGCCGTTGGGGCCGATGATGCAGGTGAACCTCCGGAAGGGGCCAATGACCTGGCGGCCCCGCCACGACTTGAAATTTTCCACAAGCAGCAGCTCCAGGTGGGCCATGGCGCCGCCCTCCACGCCTCACCCGCGTTATCAAGCGCCCGCGGAAAAAGCGCGGGAAGGGATTCGCCAAGTGTCGCGAGAAGAGAGCGAGACGCGGCAAGCGCGGAGCCGTTCCTTAGCAACGAGTTGTTGACATTTCCGAGAGAGCGGGAGCGTCTGTACCTCTGCGGCGTCACTGGGAGCCCGACGGAAAACTGCGCTAAAGGCTTGTCTTTCCCCTGCCCGACCGAAGGAGCCGACCTTGCCTGCGC
chr22	47194692	47194695	14.8125	15.625	15.2188	chr22	union.pl_Kaiso_rep1_GM_signifpeaks.gff_Kaiso_rep2_GM_signifpeaks.gff	47194560	47194769	18	+	.	Kaiso_rep2_GM_signifpeaks.gff_47194500_height:44	tgtggccttggtcatgagattgcttcattgaggggacaaacctgtatcacacagttatgactggtgtcactgtggcactctaagagccagaggtgcaacgcctggcttggccaggaggTGGCGAGTGGCGCACGCGGATGGGCCGCCAGGAGCCACGCAGGAGCCATGCAGGGGCCATATAGGAGCTTGCAGCAGCCGGGCCTTCACGCT
chr22	50683431	50683434	0	0.4	0.2	chr22	union.pl_Kaiso_rep1_GM_signifpeaks.gff_Kaiso_rep2_GM_signifpeaks.gff	50683410	50683619	30	+	.	Kaiso_rep2_GM_signifpeaks.gff_50683410_height:14	TGCCGCTCTCGCCGCCTCCGTCGCGTCACAGCCGCGCCAGTGTGAAGAGCACTAGGGCGGGCGCGCCGGAAATACGTCACGGGAACGCCGGCAGCGCGTGAAGTTGGTGAGGCCTGGGCCGCGGCATACTTCCGGCCTGAGTCCGGCACCGCGGGTGAGAGACCGAGGCCGAGCGTGCTCAGTAAAGGAGGCAGAGCCAGCGTTTCGTTT
chr22	50683442	50683445	0	0	0	chr22	union.pl_Kaiso_rep1_GM_signifpeaks.gff_Kaiso_rep2_GM_signifpeaks.gff	50683410	50683619	30	+	.	Kaiso_rep2_GM_signifpeaks.gff_50683410_height:14	TGCCGCTCTCGCCGCCTCCGTCGCGTCACAGCCGCGCCAGTGTGAAGAGCACTAGGGCGGGCGCGCCGGAAATACGTCACGGGAACGCCGGCAGCGCGTGAAGTTGGTGAGGCCTGGGCCGCGGCATACTTCCGGCCTGAGTCCGGCACCGCGGGTGAGAGACCGAGGCCGAGCGTGCTCAGTAAAGGAGGCAGAGCCAGCGTTTCGTTT
chr22	50683471	50683474	3.125	0	1.5625	chr22	union.pl_Kaiso_rep1_GM_signifpeaks.gff_Kaiso_rep2_GM_signifpeaks.gff	50683410	50683619	30	+	.	Kaiso_rep2_GM_signifpeaks.gff_50683410_height:14	TGCCGCTCTCGCCGCCTCCGTCGCGTCACAGCCGCGCCAGTGTGAAGAGCACTAGGGCGGGCGCGCCGGAAATACGTCACGGGAACGCCGGCAGCGCGTGAAGTTGGTGAGGCCTGGGCCGCGGCATACTTCCGGCCTGAGTCCGGCACCGCGGGTGAGAGACCGAGGCCGAGCGTGCTCAGTAAAGGAGGCAGAGCCAGCGTTTCGTTT
chr22	50683504	50683507	0	0.332143	0.166071	chr22	union.pl_Kaiso_rep1_GM_signifpeaks.gff_Kaiso_rep2_GM_signifpeaks.gff	50683410	50683619	30	+	.	Kaiso_rep2_GM_signifpeaks.gff_50683410_height:14	TGCCGCTCTCGCCGCCTCCGTCGCGTCACAGCCGCGCCAGTGTGAAGAGCACTAGGGCGGGCGCGCCGGAAATACGTCACGGGAACGCCGGCAGCGCGTGAAGTTGGTGAGGCCTGGGCCGCGGCATACTTCCGGCCTGAGTCCGGCACCGCGGGTGAGAGACCGAGGCCGAGCGTGCTCAGTAAAGGAGGCAGAGCCAGCGTTTCGTTT
chr22	50683529	50683532	0.411348	0.659574	0.535461	chr22	union.pl_Kaiso_rep1_GM_signifpeaks.gff_Kaiso_rep2_GM_signifpeaks.gff	50683410	50683619	30	+	.	Kaiso_rep2_GM_signifpeaks.gff_50683410_height:14	TGCCGCTCTCGCCGCCTCCGTCGCGTCACAGCCGCGCCAGTGTGAAGAGCACTAGGGCGGGCGCGCCGGAAATACGTCACGGGAACGCCGGCAGCGCGTGAAGTTGGTGAGGCCTGGGCCGCGGCATACTTCCGGCCTGAGTCCGGCACCGCGGGTGAGAGACCGAGGCCGAGCGTGCTCAGTAAAGGAGGCAGAGCCAGCGTTTCGTTT
chr22	50683559	50683562	0	0	0	chr22	union.pl_Kaiso_rep1_GM_signifpeaks.gff_Kaiso_rep2_GM_signifpeaks.gff	50683410	50683619	30	+	.	Kaiso_rep2_GM_signifpeaks.gff_50683410_height:14	TGCCGCTCTCGCCGCCTCCGTCGCGTCACAGCCGCGCCAGTGTGAAGAGCACTAGGGCGGGCGCGCCGGAAATACGTCACGGGAACGCCGGCAGCGCGTGAAGTTGGTGAGGCCTGGGCCGCGGCATACTTCCGGCCTGAGTCCGGCACCGCGGGTGAGAGACCGAGGCCGAGCGTGCTCAGTAAAGGAGGCAGAGCCAGCGTTTCGTTT
chr22	50689641	50689644	0.406417	1.74866	1.07754	chr22	union.pl_Kaiso_rep1_GM_signifpeaks.gff_Kaiso_rep2_GM_signifpeaks.gff	50689560	50689889	60	+	.	Kaiso_rep2_GM_signifpeaks.gff_50689530_height:58	ACCTGCCTGGGGCGCAGGCGGGCGGCGGGCACCGGCCTGGGCGGGAGCGCACAGAACCTAGGCAGGCTCCGGGATCCCAGGCGCGCAGAAGGCACGGAGCGAGGCTGCAGTCGAAGGGGGAGGCTCCCCGCGCCTGGCTTCCGGCTTCCTCGCCTCGGACCTGGGTCCCGCCCCGCGCCCTGCTCCCGGTCGCTATCGCGAGCTCCGCCCCGGAGCGAGGAACCAGCGGGCGCGGAAGCCTCGGCGCCCCGAGCCGCCAGCCCTCGGAGCTGCGCTGCGGCTCCGCCTCCCCATTGGCCCCGCCCCGATCCCCTCCAAGAGGGGCGGGGT
chr22	50689688	50689691	0	0.526316	0.263158	chr22	union.pl_Kaiso_rep1_GM_signifpeaks.gff_Kaiso_rep2_GM_signifpeaks.gff	50689560	50689889	60	+	.	Kaiso_rep2_GM_signifpeaks.gff_50689530_height:58	ACCTGCCTGGGGCGCAGGCGGGCGGCGGGCACCGGCCTGGGCGGGAGCGCACAGAACCTAGGCAGGCTCCGGGATCCCAGGCGCGCAGAAGGCACGGAGCGAGGCTGCAGTCGAAGGGGGAGGCTCCCCGCGCCTGGCTTCCGGCTTCCTCGCCTCGGACCTGGGTCCCGCCCCGCGCCCTGCTCCCGGTCGCTATCGCGAGCTCCGCCCCGGAGCGAGGAACCAGCGGGCGCGGAAGCCTCGGCGCCCCGAGCCGCCAGCCCTCGGAGCTGCGCTGCGGCTCCGCCTCCCCATTGGCCCCGCCCCGATCCCCTCCAAGAGGGGCGGGGT
chr22	50689733	50689736	1.44282	1.05882	1.25082	chr22	union.pl_Kaiso_rep1_GM_signifpeaks.gff_Kaiso_rep2_GM_signifpeaks.gff	50689560	50689889	60	+	.	Kaiso_rep2_GM_signifpeaks.gff_50689530_height:58	ACCTGCCTGGGGCGCAGGCGGGCGGCGGGCACCGGCCTGGGCGGGAGCGCACAGAACCTAGGCAGGCTCCGGGATCCCAGGCGCGCAGAAGGCACGGAGCGAGGCTGCAGTCGAAGGGGGAGGCTCCCCGCGCCTGGCTTCCGGCTTCCTCGCCTCGGACCTGGGTCCCGCCCCGCGCCCTGCTCCCGGTCGCTATCGCGAGCTCCGCCCCGGAGCGAGGAACCAGCGGGCGCGGAAGCCTCGGCGCCCCGAGCCGCCAGCCCTCGGAGCTGCGCTGCGGCTCCGCCTCCCCATTGGCCCCGCCCCGATCCCCTCCAAGAGGGGCGGGGT
chr22	50689756	50689759	.	.	#DIV/0!	chr22	union.pl_Kaiso_rep1_GM_signifpeaks.gff_Kaiso_rep2_GM_signifpeaks.gff	50689560	50689889	60	+	.	Kaiso_rep2_GM_signifpeaks.gff_50689530_height:58	ACCTGCCTGGGGCGCAGGCGGGCGGCGGGCACCGGCCTGGGCGGGAGCGCACAGAACCTAGGCAGGCTCCGGGATCCCAGGCGCGCAGAAGGCACGGAGCGAGGCTGCAGTCGAAGGGGGAGGCTCCCCGCGCCTGGCTTCCGGCTTCCTCGCCTCGGACCTGGGTCCCGCCCCGCGCCCTGCTCCCGGTCGCTATCGCGAGCTCCGCCCCGGAGCGAGGAACCAGCGGGCGCGGAAGCCTCGGCGCCCCGAGCCGCCAGCCCTCGGAGCTGCGCTGCGGCTCCGCCTCCCCATTGGCCCCGCCCCGATCCCCTCCAAGAGGGGCGGGGT
chr22	50689790	50689793	0	0	0	chr22	union.pl_Kaiso_rep1_GM_signifpeaks.gff_Kaiso_rep2_GM_signifpeaks.gff	50689560	50689889	60	+	.	Kaiso_rep2_GM_signifpeaks.gff_50689530_height:58	ACCTGCCTGGGGCGCAGGCGGGCGGCGGGCACCGGCCTGGGCGGGAGCGCACAGAACCTAGGCAGGCTCCGGGATCCCAGGCGCGCAGAAGGCACGGAGCGAGGCTGCAGTCGAAGGGGGAGGCTCCCCGCGCCTGGCTTCCGGCTTCCTCGCCTCGGACCTGGGTCCCGCCCCGCGCCCTGCTCCCGGTCGCTATCGCGAGCTCCGCCCCGGAGCGAGGAACCAGCGGGCGCGGAAGCCTCGGCGCCCCGAGCCGCCAGCCCTCGGAGCTGCGCTGCGGCTCCGCCTCCCCATTGGCCCCGCCCCGATCCCCTCCAAGAGGGGCGGGGT
chr22	50963693	50963696	0	0	0	chr22	union.pl_Kaiso_rep1_GM_signifpeaks.gff_Kaiso_rep2_GM_signifpeaks.gff	50963550	50963879	25	+	.	Kaiso_rep2_GM_signifpeaks.gff_50963370_height:30	GACTCCCGGTCACTGCCCCCTCCTGCTGAGGGCACCCTCCCGAGGACTCACTGCACCCCCGCCCGGGCGGTTCTGGGTTTGTGCCCTCCCCAGCAAGGCCAGCGCCCTCGTGGCCAGAAAGGTTCCAGGACCACTCGAAGCGCCGCGCGAGCGCGTTATAACTGTGCTTGGCCGCGAGAACACCGGTGCCTGCTGGGAGCCTCCCACGGGCGCCCCAGCCTCGCTCCGGCCTCCAGCGCGCCCTGGGGTGTGCCCCGCCAGCCCCGCGCAGTAGCCGGAGCTGGGAAACTACCCCGGAGTCCAGCGAGTCCTCAGGGCTACCTCCTCCCC
chr22	50963695	50963698	0	0	0	chr22	union.pl_Kaiso_rep1_GM_signifpeaks.gff_Kaiso_rep2_GM_signifpeaks.gff	50963550	50963879	25	+	.	Kaiso_rep2_GM_signifpeaks.gff_50963370_height:30	GACTCCCGGTCACTGCCCCCTCCTGCTGAGGGCACCCTCCCGAGGACTCACTGCACCCCCGCCCGGGCGGTTCTGGGTTTGTGCCCTCCCCAGCAAGGCCAGCGCCCTCGTGGCCAGAAAGGTTCCAGGACCACTCGAAGCGCCGCGCGAGCGCGTTATAACTGTGCTTGGCCGCGAGAACACCGGTGCCTGCTGGGAGCCTCCCACGGGCGCCCCAGCCTCGCTCCGGCCTCCAGCGCGCCCTGGGGTGTGCCCCGCCAGCCCCGCGCAGTAGCCGGAGCTGGGAAACTACCCCGGAGTCCAGCGAGTCCTCAGGGCTACCTCCTCCCC
chr22	50963701	50963704	0	0	0	chr22	union.pl_Kaiso_rep1_GM_signifpeaks.gff_Kaiso_rep2_GM_signifpeaks.gff	50963550	50963879	25	+	.	Kaiso_rep2_GM_signifpeaks.gff_50963370_height:30	GACTCCCGGTCACTGCCCCCTCCTGCTGAGGGCACCCTCCCGAGGACTCACTGCACCCCCGCCCGGGCGGTTCTGGGTTTGTGCCCTCCCCAGCAAGGCCAGCGCCCTCGTGGCCAGAAAGGTTCCAGGACCACTCGAAGCGCCGCGCGAGCGCGTTATAACTGTGCTTGGCCGCGAGAACACCGGTGCCTGCTGGGAGCCTCCCACGGGCGCCCCAGCCTCGCTCCGGCCTCCAGCGCGCCCTGGGGTGTGCCCCGCCAGCCCCGCGCAGTAGCCGGAGCTGGGAAACTACCCCGGAGTCCAGCGAGTCCTCAGGGCTACCTCCTCCCC
chr22	50963722	50963725	0	0	0	chr22	union.pl_Kaiso_rep1_GM_signifpeaks.gff_Kaiso_rep2_GM_signifpeaks.gff	50963550	50963879	25	+	.	Kaiso_rep2_GM_signifpeaks.gff_50963370_height:30	GACTCCCGGTCACTGCCCCCTCCTGCTGAGGGCACCCTCCCGAGGACTCACTGCACCCCCGCCCGGGCGGTTCTGGGTTTGTGCCCTCCCCAGCAAGGCCAGCGCCCTCGTGGCCAGAAAGGTTCCAGGACCACTCGAAGCGCCGCGCGAGCGCGTTATAACTGTGCTTGGCCGCGAGAACACCGGTGCCTGCTGGGAGCCTCCCACGGGCGCCCCAGCCTCGCTCCGGCCTCCAGCGCGCCCTGGGGTGTGCCCCGCCAGCCCCGCGCAGTAGCCGGAGCTGGGAAACTACCCCGGAGTCCAGCGAGTCCTCAGGGCTACCTCCTCCCC
chr22	50963786	50963789	0	0.942308	0.471154	chr22	union.pl_Kaiso_rep1_GM_signifpeaks.gff_Kaiso_rep2_GM_signifpeaks.gff	50963550	50963879	25	+	.	Kaiso_rep2_GM_signifpeaks.gff_50963370_height:30	GACTCCCGGTCACTGCCCCCTCCTGCTGAGGGCACCCTCCCGAGGACTCACTGCACCCCCGCCCGGGCGGTTCTGGGTTTGTGCCCTCCCCAGCAAGGCCAGCGCCCTCGTGGCCAGAAAGGTTCCAGGACCACTCGAAGCGCCGCGCGAGCGCGTTATAACTGTGCTTGGCCGCGAGAACACCGGTGCCTGCTGGGAGCCTCCCACGGGCGCCCCAGCCTCGCTCCGGCCTCCAGCGCGCCCTGGGGTGTGCCCCGCCAGCCCCGCGCAGTAGCCGGAGCTGGGAAACTACCCCGGAGTCCAGCGAGTCCTCAGGGCTACCTCCTCCCC
chr22	50963814	50963817	1	1	1	chr22	union.pl_Kaiso_rep1_GM_signifpeaks.gff_Kaiso_rep2_GM_signifpeaks.gff	50963550	50963879	25	+	.	Kaiso_rep2_GM_signifpeaks.gff_50963370_height:30	GACTCCCGGTCACTGCCCCCTCCTGCTGAGGGCACCCTCCCGAGGACTCACTGCACCCCCGCCCGGGCGGTTCTGGGTTTGTGCCCTCCCCAGCAAGGCCAGCGCCCTCGTGGCCAGAAAGGTTCCAGGACCACTCGAAGCGCCGCGCGAGCGCGTTATAACTGTGCTTGGCCGCGAGAACACCGGTGCCTGCTGGGAGCCTCCCACGGGCGCCCCAGCCTCGCTCCGGCCTCCAGCGCGCCCTGGGGTGTGCCCCGCCAGCCCCGCGCAGTAGCCGGAGCTGGGAAACTACCCCGGAGTCCAGCGAGTCCTCAGGGCTACCTCCTCCCC
chr14	20811407	20811410	0	0	0	chr14	union.pl_Kaiso_rep1_GM_signifpeaks.gff_Kaiso_rep2_GM_signifpeaks.gff	20811300	20811659	29	+	.	Kaiso_rep2_GM_signifpeaks.gff_20811300_height:28	ACTCACTTCGCTGGCCGTGAGTCTGTTCCAAGCTCCGGCAAAGGAGGCATCCGCCGGGCCCCTCCCCGAAGGGCGGGGTCCACGGCATCTCCTGCCCAGTCTGACCTCGCGCGGAGCCCCGTTCTCTGGGAACTCACCTCCCCGAAGCTCAGGGAGAGCCCTGTTAGGGCCGCCTCTGGCCCTAGTCTCAGACCTTCCCAAGGGACATGGGAGTGGAGTGACAGGACGCACTCAGCTCGTGGCCCCACTGATGAGCTTCCCTCCGCCCTATGGGAAAAAGTGGTCTCATACAGAACTTATAAGATTCCCAAATCCAAAGACATTTCACGTTTATGGTGATTTCCCAGAACACATAGCGAC
chr14	20811409	20811412	0	0	0	chr14	union.pl_Kaiso_rep1_GM_signifpeaks.gff_Kaiso_rep2_GM_signifpeaks.gff	20811300	20811659	29	+	.	Kaiso_rep2_GM_signifpeaks.gff_20811300_height:28	ACTCACTTCGCTGGCCGTGAGTCTGTTCCAAGCTCCGGCAAAGGAGGCATCCGCCGGGCCCCTCCCCGAAGGGCGGGGTCCACGGCATCTCCTGCCCAGTCTGACCTCGCGCGGAGCCCCGTTCTCTGGGAACTCACCTCCCCGAAGCTCAGGGAGAGCCCTGTTAGGGCCGCCTCTGGCCCTAGTCTCAGACCTTCCCAAGGGACATGGGAGTGGAGTGACAGGACGCACTCAGCTCGTGGCCCCACTGATGAGCTTCCCTCCGCCCTATGGGAAAAAGTGGTCTCATACAGAACTTATAAGATTCCCAAATCCAAAGACATTTCACGTTTATGGTGATTTCCCAGAACACATAGCGAC
chr14	20811721	20811724	0	0	0	chr14	union.pl_Kaiso_rep1_GM_signifpeaks.gff_Kaiso_rep2_GM_signifpeaks.gff	20811690	20811899	29	+	.	Kaiso_rep2_GM_signifpeaks.gff_20811690_height:32	TCCCTCACAGCCATCTTCCTGCCAGGGCGCACGCGCGCTGGGTGTTCCCGCCTAGTGACACTGGGCCCGCGATTCCTTGGAGCGGGTTGATGACGTCAGCGTTCGAATTCCATGGCGGCGCGGCGGCGACGGAGCACCGGCGGCGGCAGGGCGAGAGGTTCGGAGCTCAATATCGCGGGACGGCATGCGGGGGGCGGGCAGTCAGAAAGG
chr14	20811723	20811726	0	0	0	chr14	union.pl_Kaiso_rep1_GM_signifpeaks.gff_Kaiso_rep2_GM_signifpeaks.gff	20811690	20811899	29	+	.	Kaiso_rep2_GM_signifpeaks.gff_20811690_height:32	TCCCTCACAGCCATCTTCCTGCCAGGGCGCACGCGCGCTGGGTGTTCCCGCCTAGTGACACTGGGCCCGCGATTCCTTGGAGCGGGTTGATGACGTCAGCGTTCGAATTCCATGGCGGCGCGGCGGCGACGGAGCACCGGCGGCGGCAGGGCGAGAGGTTCGGAGCTCAATATCGCGGGACGGCATGCGGGGGGCGGGCAGTCAGAAAGG
chr14	20811757	20811760	0	0	0	chr14	union.pl_Kaiso_rep1_GM_signifpeaks.gff_Kaiso_rep2_GM_signifpeaks.gff	20811690	20811899	29	+	.	Kaiso_rep2_GM_signifpeaks.gff_20811690_height:32	TCCCTCACAGCCATCTTCCTGCCAGGGCGCACGCGCGCTGGGTGTTCCCGCCTAGTGACACTGGGCCCGCGATTCCTTGGAGCGGGTTGATGACGTCAGCGTTCGAATTCCATGGCGGCGCGGCGGCGACGGAGCACCGGCGGCGGCAGGGCGAGAGGTTCGGAGCTCAATATCGCGGGACGGCATGCGGGGGGCGGGCAGTCAGAAAGG
chr14	20811808	20811811	0	0	0	chr14	union.pl_Kaiso_rep1_GM_signifpeaks.gff_Kaiso_rep2_GM_signifpeaks.gff	20811690	20811899	29	+	.	Kaiso_rep2_GM_signifpeaks.gff_20811690_height:32	TCCCTCACAGCCATCTTCCTGCCAGGGCGCACGCGCGCTGGGTGTTCCCGCCTAGTGACACTGGGCCCGCGATTCCTTGGAGCGGGTTGATGACGTCAGCGTTCGAATTCCATGGCGGCGCGGCGGCGACGGAGCACCGGCGGCGGCAGGGCGAGAGGTTCGGAGCTCAATATCGCGGGACGGCATGCGGGGGGCGGGCAGTCAGAAAGG
chr14	20811863	20811866	0	0	0	chr14	union.pl_Kaiso_rep1_GM_signifpeaks.gff_Kaiso_rep2_GM_signifpeaks.gff	20811690	20811899	29	+	.	Kaiso_rep2_GM_signifpeaks.gff_20811690_height:32	TCCCTCACAGCCATCTTCCTGCCAGGGCGCACGCGCGCTGGGTGTTCCCGCCTAGTGACACTGGGCCCGCGATTCCTTGGAGCGGGTTGATGACGTCAGCGTTCGAATTCCATGGCGGCGCGGCGGCGACGGAGCACCGGCGGCGGCAGGGCGAGAGGTTCGGAGCTCAATATCGCGGGACGGCATGCGGGGGGCGGGCAGTCAGAAAGG
chr14	20922913	20922916	0	0	0	chr14	union.pl_Kaiso_rep1_GM_signifpeaks.gff_Kaiso_rep2_GM_signifpeaks.gff	20922870	20923079	46	+	.	Kaiso_rep2_GM_signifpeaks.gff_20922870_height:29	GGACTCCTGGCAATGTCAGGAGCTGTGGAGGTCCTCACTAGTCCGCGCTGGGCCGCAGCTTTCCGGAGCGCAGAGGAAGCTGGCCAGCCTGCAGATAGCACTGGGAAAGACACCGCGGAACTCCCGCGAGCGGAGACCCGCCAAGGCCCCTCCAGGGACCTGTCTTCCTAACTGCCAGGGACGCCGAGCCAACTCTGTGCCTTACATTCG
chr14	20922983	20922986	0	0	0	chr14	union.pl_Kaiso_rep1_GM_signifpeaks.gff_Kaiso_rep2_GM_signifpeaks.gff	20922870	20923079	46	+	.	Kaiso_rep2_GM_signifpeaks.gff_20922870_height:29	GGACTCCTGGCAATGTCAGGAGCTGTGGAGGTCCTCACTAGTCCGCGCTGGGCCGCAGCTTTCCGGAGCGCAGAGGAAGCTGGCCAGCCTGCAGATAGCACTGGGAAAGACACCGCGGAACTCCCGCGAGCGGAGACCCGCCAAGGCCCCTCCAGGGACCTGTCTTCCTAACTGCCAGGGACGCCGAGCCAACTCTGTGCCTTACATTCG
chr14	20922994	20922997	0	0	0	chr14	union.pl_Kaiso_rep1_GM_signifpeaks.gff_Kaiso_rep2_GM_signifpeaks.gff	20922870	20923079	46	+	.	Kaiso_rep2_GM_signifpeaks.gff_20922870_height:29	GGACTCCTGGCAATGTCAGGAGCTGTGGAGGTCCTCACTAGTCCGCGCTGGGCCGCAGCTTTCCGGAGCGCAGAGGAAGCTGGCCAGCCTGCAGATAGCACTGGGAAAGACACCGCGGAACTCCCGCGAGCGGAGACCCGCCAAGGCCCCTCCAGGGACCTGTCTTCCTAACTGCCAGGGACGCCGAGCCAACTCTGTGCCTTACATTCG
chr14	21571877	21571880	0	0	0	chr14	union.pl_Kaiso_rep1_GM_signifpeaks.gff_Kaiso_rep2_GM_signifpeaks.gff	21571710	21572429	107	+	.	Kaiso_rep2_GM_signifpeaks.gff_21571710_height:81	CCCATCCACTCCAAATCCCGGACCCTGCACACGCCAACTCCCTGAATCCAATTCAGGAGTGCCCCAGTTCCCCTTTCGATCCATCTCCTTTCTACTGTAGCGGAGACTACAAGTCCCAGGATGCCCCGCTAGCCCGTGACCGGCTAGGAAATAAAGAGCCTTCTCTCCGCGGTAGGGGCGCTGTTGGATGTGCTGAGTGACGCGAGGCGGGGAAGTCGGGGCCTAGCCTGGCGCTTTCTCGGACGCGACCACTGGCCCCGCGTTCGGGGAGGAGCCGGGCGGGCGGTCCTGCACTGGCGTGCCGCTCCCCCAGCCACTGCAATAGAGAGCTGGATCTGGGTCCCCAGCCCTGCGCTGGCAGCTTCAGAGACTGGCGAGGGCTCGGAGCTGACGCTTGGC…
chr14	21571910	21571913	0	0	0	chr14	union.pl_Kaiso_rep1_GM_signifpeaks.gff_Kaiso_rep2_GM_signifpeaks.gff	21571710	21572429	107	+	.	Kaiso_rep2_GM_signifpeaks.gff_21571710_height:81	CCCATCCACTCCAAATCCCGGACCCTGCACACGCCAACTCCCTGAATCCAATTCAGGAGTGCCCCAGTTCCCCTTTCGATCCATCTCCTTTCTACTGTAGCGGAGACTACAAGTCCCAGGATGCCCCGCTAGCCCGTGACCGGCTAGGAAATAAAGAGCCTTCTCTCCGCGGTAGGGGCGCTGTTGGATGTGCTGAGTGACGCGAGGCGGGGAAGTCGGGGCCTAGCCTGGCGCTTTCTCGGACGCGACCACTGGCCCCGCGTTCGGGGAGGAGCCGGGCGGGCGGTCCTGCACTGGCGTGCCGCTCCCCCAGCCACTGCAATAGAGAGCTGGATCTGGGTCCCCAGCCCTGCGCTGGCAGCTTCAGAGACTGGCGAGGGCTCGGAGCTGACGCTTGGC…
chr14	21571953	21571956	0	0	0	chr14	union.pl_Kaiso_rep1_GM_signifpeaks.gff_Kaiso_rep2_GM_signifpeaks.gff	21571710	21572429	107	+	.	Kaiso_rep2_GM_signifpeaks.gff_21571710_height:81	CCCATCCACTCCAAATCCCGGACCCTGCACACGCCAACTCCCTGAATCCAATTCAGGAGTGCCCCAGTTCCCCTTTCGATCCATCTCCTTTCTACTGTAGCGGAGACTACAAGTCCCAGGATGCCCCGCTAGCCCGTGACCGGCTAGGAAATAAAGAGCCTTCTCTCCGCGGTAGGGGCGCTGTTGGATGTGCTGAGTGACGCGAGGCGGGGAAGTCGGGGCCTAGCCTGGCGCTTTCTCGGACGCGACCACTGGCCCCGCGTTCGGGGAGGAGCCGGGCGGGCGGTCCTGCACTGGCGTGCCGCTCCCCCAGCCACTGCAATAGAGAGCTGGATCTGGGTCCCCAGCCCTGCGCTGGCAGCTTCAGAGACTGGCGAGGGCTCGGAGCTGACGCTTGGC…
chr14	21571968	21571971	0	0	0	chr14	union.pl_Kaiso_rep1_GM_signifpeaks.gff_Kaiso_rep2_GM_signifpeaks.gff	21571710	21572429	107	+	.	Kaiso_rep2_GM_signifpeaks.gff_21571710_height:81	CCCATCCACTCCAAATCCCGGACCCTGCACACGCCAACTCCCTGAATCCAATTCAGGAGTGCCCCAGTTCCCCTTTCGATCCATCTCCTTTCTACTGTAGCGGAGACTACAAGTCCCAGGATGCCCCGCTAGCCCGTGACCGGCTAGGAAATAAAGAGCCTTCTCTCCGCGGTAGGGGCGCTGTTGGATGTGCTGAGTGACGCGAGGCGGGGAAGTCGGGGCCTAGCCTGGCGCTTTCTCGGACGCGACCACTGGCCCCGCGTTCGGGGAGGAGCCGGGCGGGCGGTCCTGCACTGGCGTGCCGCTCCCCCAGCCACTGCAATAGAGAGCTGGATCTGGGTCCCCAGCCCTGCGCTGGCAGCTTCAGAGACTGGCGAGGGCTCGGAGCTGACGCTTGGC…
chr14	21572185	21572188	0	0	0	chr14	union.pl_Kaiso_rep1_GM_signifpeaks.gff_Kaiso_rep2_GM_signifpeaks.gff	21571710	21572429	107	+	.	Kaiso_rep2_GM_signifpeaks.gff_21571710_height:81	CCCATCCACTCCAAATCCCGGACCCTGCACACGCCAACTCCCTGAATCCAATTCAGGAGTGCCCCAGTTCCCCTTTCGATCCATCTCCTTTCTACTGTAGCGGAGACTACAAGTCCCAGGATGCCCCGCTAGCCCGTGACCGGCTAGGAAATAAAGAGCCTTCTCTCCGCGGTAGGGGCGCTGTTGGATGTGCTGAGTGACGCGAGGCGGGGAAGTCGGGGCCTAGCCTGGCGCTTTCTCGGACGCGACCACTGGCCCCGCGTTCGGGGAGGAGCCGGGCGGGCGGTCCTGCACTGGCGTGCCGCTCCCCCAGCCACTGCAATAGAGAGCTGGATCTGGGTCCCCAGCCCTGCGCTGGCAGCTTCAGAGACTGGCGAGGGCTCGGAGCTGACGCTTGGC…
chr14	21572187	21572190	0	0	0	chr14	union.pl_Kaiso_rep1_GM_signifpeaks.gff_Kaiso_rep2_GM_signifpeaks.gff	21571710	21572429	107	+	.	Kaiso_rep2_GM_signifpeaks.gff_21571710_height:81	CCCATCCACTCCAAATCCCGGACCCTGCACACGCCAACTCCCTGAATCCAATTCAGGAGTGCCCCAGTTCCCCTTTCGATCCATCTCCTTTCTACTGTAGCGGAGACTACAAGTCCCAGGATGCCCCGCTAGCCCGTGACCGGCTAGGAAATAAAGAGCCTTCTCTCCGCGGTAGGGGCGCTGTTGGATGTGCTGAGTGACGCGAGGCGGGGAAGTCGGGGCCTAGCCTGGCGCTTTCTCGGACGCGACCACTGGCCCCGCGTTCGGGGAGGAGCCGGGCGGGCGGTCCTGCACTGGCGTGCCGCTCCCCCAGCCACTGCAATAGAGAGCTGGATCTGGGTCCCCAGCCCTGCGCTGGCAGCTTCAGAGACTGGCGAGGGCTCGGAGCTGACGCTTGGC…
chr14	21572189	21572192	0	0	0	chr14	union.pl_Kaiso_rep1_GM_signifpeaks.gff_Kaiso_rep2_GM_signifpeaks.gff	21571710	21572429	107	+	.	Kaiso_rep2_GM_signifpeaks.gff_21571710_height:81	CCCATCCACTCCAAATCCCGGACCCTGCACACGCCAACTCCCTGAATCCAATTCAGGAGTGCCCCAGTTCCCCTTTCGATCCATCTCCTTTCTACTGTAGCGGAGACTACAAGTCCCAGGATGCCCCGCTAGCCCGTGACCGGCTAGGAAATAAAGAGCCTTCTCTCCGCGGTAGGGGCGCTGTTGGATGTGCTGAGTGACGCGAGGCGGGGAAGTCGGGGCCTAGCCTGGCGCTTTCTCGGACGCGACCACTGGCCCCGCGTTCGGGGAGGAGCCGGGCGGGCGGTCCTGCACTGGCGTGCCGCTCCCCCAGCCACTGCAATAGAGAGCTGGATCTGGGTCCCCAGCCCTGCGCTGGCAGCTTCAGAGACTGGCGAGGGCTCGGAGCTGACGCTTGGC…
chr14	21572223	21572226	0	0	0	chr14	union.pl_Kaiso_rep1_GM_signifpeaks.gff_Kaiso_rep2_GM_signifpeaks.gff	21571710	21572429	107	+	.	Kaiso_rep2_GM_signifpeaks.gff_21571710_height:81	CCCATCCACTCCAAATCCCGGACCCTGCACACGCCAACTCCCTGAATCCAATTCAGGAGTGCCCCAGTTCCCCTTTCGATCCATCTCCTTTCTACTGTAGCGGAGACTACAAGTCCCAGGATGCCCCGCTAGCCCGTGACCGGCTAGGAAATAAAGAGCCTTCTCTCCGCGGTAGGGGCGCTGTTGGATGTGCTGAGTGACGCGAGGCGGGGAAGTCGGGGCCTAGCCTGGCGCTTTCTCGGACGCGACCACTGGCCCCGCGTTCGGGGAGGAGCCGGGCGGGCGGTCCTGCACTGGCGTGCCGCTCCCCCAGCCACTGCAATAGAGAGCTGGATCTGGGTCCCCAGCCCTGCGCTGGCAGCTTCAGAGACTGGCGAGGGCTCGGAGCTGACGCTTGGC…
chr14	21572329	21572332	0	0	0	chr14	union.pl_Kaiso_rep1_GM_signifpeaks.gff_Kaiso_rep2_GM_signifpeaks.gff	21571710	21572429	107	+	.	Kaiso_rep2_GM_signifpeaks.gff_21571710_height:81	CCCATCCACTCCAAATCCCGGACCCTGCACACGCCAACTCCCTGAATCCAATTCAGGAGTGCCCCAGTTCCCCTTTCGATCCATCTCCTTTCTACTGTAGCGGAGACTACAAGTCCCAGGATGCCCCGCTAGCCCGTGACCGGCTAGGAAATAAAGAGCCTTCTCTCCGCGGTAGGGGCGCTGTTGGATGTGCTGAGTGACGCGAGGCGGGGAAGTCGGGGCCTAGCCTGGCGCTTTCTCGGACGCGACCACTGGCCCCGCGTTCGGGGAGGAGCCGGGCGGGCGGTCCTGCACTGGCGTGCCGCTCCCCCAGCCACTGCAATAGAGAGCTGGATCTGGGTCCCCAGCCCTGCGCTGGCAGCTTCAGAGACTGGCGAGGGCTCGGAGCTGACGCTTGGC…
chr14	21572411	21572414	0	0	0	chr14	union.pl_Kaiso_rep1_GM_signifpeaks.gff_Kaiso_rep2_GM_signifpeaks.gff	21571710	21572429	107	+	.	Kaiso_rep2_GM_signifpeaks.gff_21571710_height:81	CCCATCCACTCCAAATCCCGGACCCTGCACACGCCAACTCCCTGAATCCAATTCAGGAGTGCCCCAGTTCCCCTTTCGATCCATCTCCTTTCTACTGTAGCGGAGACTACAAGTCCCAGGATGCCCCGCTAGCCCGTGACCGGCTAGGAAATAAAGAGCCTTCTCTCCGCGGTAGGGGCGCTGTTGGATGTGCTGAGTGACGCGAGGCGGGGAAGTCGGGGCCTAGCCTGGCGCTTTCTCGGACGCGACCACTGGCCCCGCGTTCGGGGAGGAGCCGGGCGGGCGGTCCTGCACTGGCGTGCCGCTCCCCCAGCCACTGCAATAGAGAGCTGGATCTGGGTCCCCAGCCCTGCGCTGGCAGCTTCAGAGACTGGCGAGGGCTCGGAGCTGACGCTTGGC…
chr14	21852125	21852128	0	0	0	chr14	union.pl_Kaiso_rep1_GM_signifpeaks.gff_Kaiso_rep2_GM_signifpeaks.gff	21852060	21852299	43	+	.	Kaiso_rep2_GM_signifpeaks.gff_21852060_height:18	AGCGTCTTTGTCCAGAGTCACAGCCATAGCCCCGGACGCCGCTTCTCCTCGGGTTCCGAGAATCACGCGAGGTCCCGGCTCAGCCACCCGCTCTCGGCCCAGGAATCCCGCACTCTCCCAATGACCCGGAAGTATCGACCTCAAAGATGCCCTTTCCGCTTCCGGGTCCCAACAGCgttaggttttttttttgtttgtttgtttgttttgtttttttCCAACCCTCTTTCGGATGGACGG
chr14	23299064	23299067	0	0	0	chr14	union.pl_Kaiso_rep1_GM_signifpeaks.gff_Kaiso_rep2_GM_signifpeaks.gff	23298960	23299229	53	+	.	Kaiso_rep2_GM_signifpeaks.gff_23298960_height:23	TGTACTGCAGTTTTGTCTCTCCTTCCGTACGATGACCCAAGATGGCGGAGCCGTGATTGAAAACCCAGATTCAAGATGGCGACTTCCTGCTTCCCCGATAGCGTCGCGCGTGGCCACCGAGGCCACGCCTACTTCCGGCTACCCCGGCTACTCCTGCTCAGCATGGCTGCTTTAGGGACTGTTCTCTTCAGTGAGTGGGTATAGATAGGGACCGTGGACTCGGGGGCCCTTTGGGGACGGGCACAGGACCCCTGATCCGGCTGCGCGGCC
chr14	23299066	23299069	0	0	0	chr14	union.pl_Kaiso_rep1_GM_signifpeaks.gff_Kaiso_rep2_GM_signifpeaks.gff	23298960	23299229	53	+	.	Kaiso_rep2_GM_signifpeaks.gff_23298960_height:23	TGTACTGCAGTTTTGTCTCTCCTTCCGTACGATGACCCAAGATGGCGGAGCCGTGATTGAAAACCCAGATTCAAGATGGCGACTTCCTGCTTCCCCGATAGCGTCGCGCGTGGCCACCGAGGCCACGCCTACTTCCGGCTACCCCGGCTACTCCTGCTCAGCATGGCTGCTTTAGGGACTGTTCTCTTCAGTGAGTGGGTATAGATAGGGACCGTGGACTCGGGGGCCCTTTGGGGACGGGCACAGGACCCCTGATCCGGCTGCGCGGCC
chr14	23299223	23299226	0	0	0	chr14	union.pl_Kaiso_rep1_GM_signifpeaks.gff_Kaiso_rep2_GM_signifpeaks.gff	23298960	23299229	53	+	.	Kaiso_rep2_GM_signifpeaks.gff_23298960_height:23	TGTACTGCAGTTTTGTCTCTCCTTCCGTACGATGACCCAAGATGGCGGAGCCGTGATTGAAAACCCAGATTCAAGATGGCGACTTCCTGCTTCCCCGATAGCGTCGCGCGTGGCCACCGAGGCCACGCCTACTTCCGGCTACCCCGGCTACTCCTGCTCAGCATGGCTGCTTTAGGGACTGTTCTCTTCAGTGAGTGGGTATAGATAGGGACCGTGGACTCGGGGGCCCTTTGGGGACGGGCACAGGACCCCTGATCCGGCTGCGCGGCC
chr14	23476220	23476223	0	0	0	chr14	union.pl_Kaiso_rep1_GM_signifpeaks.gff_Kaiso_rep2_GM_signifpeaks.gff	23476170	23476469	20	+	.	Kaiso_rep2_GM_signifpeaks.gff_23476170_height:26	CGAGAGCTTTGAGAACTTGGGCTGAAGGCGGCGCTCGCCGTGAGAACTGACGCGGAGGTGCAGCTTTGCAGCCCTACAGATGTTCTACCGCGTGTGCCTGGCGCTACCGCACGGGCTGACTCAGCTAGGCAGAGGCGGAGGCGGGCGCGCGGGAGACAGAACTATCCGCGGCGCCTGCCCGTGTACCCGGCTACCGCGCGCACGCGGGGAGACACCGCCCCGTTTGCCTTCTGGCTCCCGGTGATTGGCGGTTAGACGATGGCTGGGGAGCAGGGTCACGGACACTATTGGCTGCAAACA
chr14	23476258	23476261	0	0	0	chr14	union.pl_Kaiso_rep1_GM_signifpeaks.gff_Kaiso_rep2_GM_signifpeaks.gff	23476170	23476469	20	+	.	Kaiso_rep2_GM_signifpeaks.gff_23476170_height:26	CGAGAGCTTTGAGAACTTGGGCTGAAGGCGGCGCTCGCCGTGAGAACTGACGCGGAGGTGCAGCTTTGCAGCCCTACAGATGTTCTACCGCGTGTGCCTGGCGCTACCGCACGGGCTGACTCAGCTAGGCAGAGGCGGAGGCGGGCGCGCGGGAGACAGAACTATCCGCGGCGCCTGCCCGTGTACCCGGCTACCGCGCGCACGCGGGGAGACACCGCCCCGTTTGCCTTCTGGCTCCCGGTGATTGGCGGTTAGACGATGGCTGGGGAGCAGGGTCACGGACACTATTGGCTGCAAACA
chr14	23476315	23476318	0	0	0	chr14	union.pl_Kaiso_rep1_GM_signifpeaks.gff_Kaiso_rep2_GM_signifpeaks.gff	23476170	23476469	20	+	.	Kaiso_rep2_GM_signifpeaks.gff_23476170_height:26	CGAGAGCTTTGAGAACTTGGGCTGAAGGCGGCGCTCGCCGTGAGAACTGACGCGGAGGTGCAGCTTTGCAGCCCTACAGATGTTCTACCGCGTGTGCCTGGCGCTACCGCACGGGCTGACTCAGCTAGGCAGAGGCGGAGGCGGGCGCGCGGGAGACAGAACTATCCGCGGCGCCTGCCCGTGTACCCGGCTACCGCGCGCACGCGGGGAGACACCGCCCCGTTTGCCTTCTGGCTCCCGGTGATTGGCGGTTAGACGATGGCTGGGGAGCAGGGTCACGGACACTATTGGCTGCAAACA
chr14	23476317	23476320	0	0	0	chr14	union.pl_Kaiso_rep1_GM_signifpeaks.gff_Kaiso_rep2_GM_signifpeaks.gff	23476170	23476469	20	+	.	Kaiso_rep2_GM_signifpeaks.gff_23476170_height:26	CGAGAGCTTTGAGAACTTGGGCTGAAGGCGGCGCTCGCCGTGAGAACTGACGCGGAGGTGCAGCTTTGCAGCCCTACAGATGTTCTACCGCGTGTGCCTGGCGCTACCGCACGGGCTGACTCAGCTAGGCAGAGGCGGAGGCGGGCGCGCGGGAGACAGAACTATCCGCGGCGCCTGCCCGTGTACCCGGCTACCGCGCGCACGCGGGGAGACACCGCCCCGTTTGCCTTCTGGCTCCCGGTGATTGGCGGTTAGACGATGGCTGGGGAGCAGGGTCACGGACACTATTGGCTGCAAACA
chr14	23476336	23476339	0	0	0	chr14	union.pl_Kaiso_rep1_GM_signifpeaks.gff_Kaiso_rep2_GM_signifpeaks.gff	23476170	23476469	20	+	.	Kaiso_rep2_GM_signifpeaks.gff_23476170_height:26	CGAGAGCTTTGAGAACTTGGGCTGAAGGCGGCGCTCGCCGTGAGAACTGACGCGGAGGTGCAGCTTTGCAGCCCTACAGATGTTCTACCGCGTGTGCCTGGCGCTACCGCACGGGCTGACTCAGCTAGGCAGAGGCGGAGGCGGGCGCGCGGGAGACAGAACTATCCGCGGCGCCTGCCCGTGTACCCGGCTACCGCGCGCACGCGGGGAGACACCGCCCCGTTTGCCTTCTGGCTCCCGGTGATTGGCGGTTAGACGATGGCTGGGGAGCAGGGTCACGGACACTATTGGCTGCAAACA
chr14	23476364	23476367	0	0	0	chr14	union.pl_Kaiso_rep1_GM_signifpeaks.gff_Kaiso_rep2_GM_signifpeaks.gff	23476170	23476469	20	+	.	Kaiso_rep2_GM_signifpeaks.gff_23476170_height:26	CGAGAGCTTTGAGAACTTGGGCTGAAGGCGGCGCTCGCCGTGAGAACTGACGCGGAGGTGCAGCTTTGCAGCCCTACAGATGTTCTACCGCGTGTGCCTGGCGCTACCGCACGGGCTGACTCAGCTAGGCAGAGGCGGAGGCGGGCGCGCGGGAGACAGAACTATCCGCGGCGCCTGCCCGTGTACCCGGCTACCGCGCGCACGCGGGGAGACACCGCCCCGTTTGCCTTCTGGCTCCCGGTGATTGGCGGTTAGACGATGGCTGGGGAGCAGGGTCACGGACACTATTGGCTGCAAACA
chr14	23476366	23476369	0	0	0	chr14	union.pl_Kaiso_rep1_GM_signifpeaks.gff_Kaiso_rep2_GM_signifpeaks.gff	23476170	23476469	20	+	.	Kaiso_rep2_GM_signifpeaks.gff_23476170_height:26	CGAGAGCTTTGAGAACTTGGGCTGAAGGCGGCGCTCGCCGTGAGAACTGACGCGGAGGTGCAGCTTTGCAGCCCTACAGATGTTCTACCGCGTGTGCCTGGCGCTACCGCACGGGCTGACTCAGCTAGGCAGAGGCGGAGGCGGGCGCGCGGGAGACAGAACTATCCGCGGCGCCTGCCCGTGTACCCGGCTACCGCGCGCACGCGGGGAGACACCGCCCCGTTTGCCTTCTGGCTCCCGGTGATTGGCGGTTAGACGATGGCTGGGGAGCAGGGTCACGGACACTATTGGCTGCAAACA
chr14	23476372	23476375	0.270073	0.556218	0.413145	chr14	union.pl_Kaiso_rep1_GM_signifpeaks.gff_Kaiso_rep2_GM_signifpeaks.gff	23476170	23476469	20	+	.	Kaiso_rep2_GM_signifpeaks.gff_23476170_height:26	CGAGAGCTTTGAGAACTTGGGCTGAAGGCGGCGCTCGCCGTGAGAACTGACGCGGAGGTGCAGCTTTGCAGCCCTACAGATGTTCTACCGCGTGTGCCTGGCGCTACCGCACGGGCTGACTCAGCTAGGCAGAGGCGGAGGCGGGCGCGCGGGAGACAGAACTATCCGCGGCGCCTGCCCGTGTACCCGGCTACCGCGCGCACGCGGGGAGACACCGCCCCGTTTGCCTTCTGGCTCCCGGTGATTGGCGGTTAGACGATGGCTGGGGAGCAGGGTCACGGACACTATTGGCTGCAAACA
chr14	24021032	24021035	0	0	0	chr14	union.pl_Kaiso_rep1_GM_signifpeaks.gff_Kaiso_rep2_GM_signifpeaks.gff	24020940	24021209	25	+	.	Kaiso_rep2_GM_signifpeaks.gff_24020910_height:21	ACTGGCTGGAGTCTAGGCGTCCCACACAATGGAATAATCAATACCCAGGCGCCCGGGGCTGCCCCACTGAGCAGGTGCAGCGACCCGCCCGCCGCGGCGCATGCCGGGAGTTGTAGTCTGTTCGCGCCCGCCCGCCTGCCTCGCGGGACCCAGGGCCGGGGGCAGGCCGGCCAGCCCACCAGGTCGCCTCCAGGTTCAAGCCGGTGCCTGCAAAGAGGGCAGGCCCCTTTAAACTCTTTTCCGTCTCCTCTCCTCTTCATCCTGTGGCCT
chr14	24021062	24021065	0	0.620879	0.31044	chr14	union.pl_Kaiso_rep1_GM_signifpeaks.gff_Kaiso_rep2_GM_signifpeaks.gff	24020940	24021209	25	+	.	Kaiso_rep2_GM_signifpeaks.gff_24020910_height:21	ACTGGCTGGAGTCTAGGCGTCCCACACAATGGAATAATCAATACCCAGGCGCCCGGGGCTGCCCCACTGAGCAGGTGCAGCGACCCGCCCGCCGCGGCGCATGCCGGGAGTTGTAGTCTGTTCGCGCCCGCCCGCCTGCCTCGCGGGACCCAGGGCCGGGGGCAGGCCGGCCAGCCCACCAGGTCGCCTCCAGGTTCAAGCCGGTGCCTGCAAAGAGGGCAGGCCCCTTTAAACTCTTTTCCGTCTCCTCTCCTCTTCATCCTGTGGCCT
chr14	24021081	24021084	0.694915	0	0.347458	chr14	union.pl_Kaiso_rep1_GM_signifpeaks.gff_Kaiso_rep2_GM_signifpeaks.gff	24020940	24021209	25	+	.	Kaiso_rep2_GM_signifpeaks.gff_24020910_height:21	ACTGGCTGGAGTCTAGGCGTCCCACACAATGGAATAATCAATACCCAGGCGCCCGGGGCTGCCCCACTGAGCAGGTGCAGCGACCCGCCCGCCGCGGCGCATGCCGGGAGTTGTAGTCTGTTCGCGCCCGCCCGCCTGCCTCGCGGGACCCAGGGCCGGGGGCAGGCCGGCCAGCCCACCAGGTCGCCTCCAGGTTCAAGCCGGTGCCTGCAAAGAGGGCAGGCCCCTTTAAACTCTTTTCCGTCTCCTCTCCTCTTCATCCTGTGGCCT
chr14	24025325	24025328	0	0	0	chr14	union.pl_Kaiso_rep1_GM_signifpeaks.gff_Kaiso_rep2_GM_signifpeaks.gff	24025290	24025679	112	+	.	Kaiso_rep2_GM_signifpeaks.gff_24025290_height:78	CAGAATGCAAGGGGCGGCCTCGCTCCCCTGGCCACCGCGGGGGTCGCGGCCTCCCATTACATAGCGCGTGTCTCGAGCCCTGGCCTGCTCTCGGCACCGCCACAACGGGCGTAATATGGCCGCTGGTGCCGGGACCTGCCGGGCGCGCGGAGGGTCGGGCCGAGGTCCGGGATCCGGAACTGCTCCCGGCATTCCTCGCGAGTGTATGGCGTGGGCTCCCTTCCCCCTCTGTGGGTCCCGCGAGGAGACTCTCGGGCTTTGAGGTGAGACCTGAAGTTCCGCTGGCCGGTAGTGTAGCAGGAAAGGGCAGGTCCTCCCGGGTCGTGAGCCAGTAGCCTCCTGGGGTGGCAAGGTGTAGAGAGGGGGGCGTTGAAAGGACACCCGCTACCC
chr14	24025334	24025337	0	0	0	chr14	union.pl_Kaiso_rep1_GM_signifpeaks.gff_Kaiso_rep2_GM_signifpeaks.gff	24025290	24025679	112	+	.	Kaiso_rep2_GM_signifpeaks.gff_24025290_height:78	CAGAATGCAAGGGGCGGCCTCGCTCCCCTGGCCACCGCGGGGGTCGCGGCCTCCCATTACATAGCGCGTGTCTCGAGCCCTGGCCTGCTCTCGGCACCGCCACAACGGGCGTAATATGGCCGCTGGTGCCGGGACCTGCCGGGCGCGCGGAGGGTCGGGCCGAGGTCCGGGATCCGGAACTGCTCCCGGCATTCCTCGCGAGTGTATGGCGTGGGCTCCCTTCCCCCTCTGTGGGTCCCGCGAGGAGACTCTCGGGCTTTGAGGTGAGACCTGAAGTTCCGCTGGCCGGTAGTGTAGCAGGAAAGGGCAGGTCCTCCCGGGTCGTGAGCCAGTAGCCTCCTGGGGTGGCAAGGTGTAGAGAGGGGGGCGTTGAAAGGACACCCGCTACCC
chr14	24025354	24025357	.	.	#DIV/0!	chr14	union.pl_Kaiso_rep1_GM_signifpeaks.gff_Kaiso_rep2_GM_signifpeaks.gff	24025290	24025679	112	+	.	Kaiso_rep2_GM_signifpeaks.gff_24025290_height:78	CAGAATGCAAGGGGCGGCCTCGCTCCCCTGGCCACCGCGGGGGTCGCGGCCTCCCATTACATAGCGCGTGTCTCGAGCCCTGGCCTGCTCTCGGCACCGCCACAACGGGCGTAATATGGCCGCTGGTGCCGGGACCTGCCGGGCGCGCGGAGGGTCGGGCCGAGGTCCGGGATCCGGAACTGCTCCCGGCATTCCTCGCGAGTGTATGGCGTGGGCTCCCTTCCCCCTCTGTGGGTCCCGCGAGGAGACTCTCGGGCTTTGAGGTGAGACCTGAAGTTCCGCTGGCCGGTAGTGTAGCAGGAAAGGGCAGGTCCTCCCGGGTCGTGAGCCAGTAGCCTCCTGGGGTGGCAAGGTGTAGAGAGGGGGGCGTTGAAAGGACACCCGCTACCC
chr14	24025433	24025436	0	0	0	chr14	union.pl_Kaiso_rep1_GM_signifpeaks.gff_Kaiso_rep2_GM_signifpeaks.gff	24025290	24025679	112	+	.	Kaiso_rep2_GM_signifpeaks.gff_24025290_height:78	CAGAATGCAAGGGGCGGCCTCGCTCCCCTGGCCACCGCGGGGGTCGCGGCCTCCCATTACATAGCGCGTGTCTCGAGCCCTGGCCTGCTCTCGGCACCGCCACAACGGGCGTAATATGGCCGCTGGTGCCGGGACCTGCCGGGCGCGCGGAGGGTCGGGCCGAGGTCCGGGATCCGGAACTGCTCCCGGCATTCCTCGCGAGTGTATGGCGTGGGCTCCCTTCCCCCTCTGTGGGTCCCGCGAGGAGACTCTCGGGCTTTGAGGTGAGACCTGAAGTTCCGCTGGCCGGTAGTGTAGCAGGAAAGGGCAGGTCCTCCCGGGTCGTGAGCCAGTAGCCTCCTGGGGTGGCAAGGTGTAGAGAGGGGGGCGTTGAAAGGACACCCGCTACCC
chr14	24025435	24025438	0	0	0	chr14	union.pl_Kaiso_rep1_GM_signifpeaks.gff_Kaiso_rep2_GM_signifpeaks.gff	24025290	24025679	112	+	.	Kaiso_rep2_GM_signifpeaks.gff_24025290_height:78	CAGAATGCAAGGGGCGGCCTCGCTCCCCTGGCCACCGCGGGGGTCGCGGCCTCCCATTACATAGCGCGTGTCTCGAGCCCTGGCCTGCTCTCGGCACCGCCACAACGGGCGTAATATGGCCGCTGGTGCCGGGACCTGCCGGGCGCGCGGAGGGTCGGGCCGAGGTCCGGGATCCGGAACTGCTCCCGGCATTCCTCGCGAGTGTATGGCGTGGGCTCCCTTCCCCCTCTGTGGGTCCCGCGAGGAGACTCTCGGGCTTTGAGGTGAGACCTGAAGTTCCGCTGGCCGGTAGTGTAGCAGGAAAGGGCAGGTCCTCCCGGGTCGTGAGCCAGTAGCCTCCTGGGGTGGCAAGGTGTAGAGAGGGGGGCGTTGAAAGGACACCCGCTACCC
chr14	24025486	24025489	0	0	0	chr14	union.pl_Kaiso_rep1_GM_signifpeaks.gff_Kaiso_rep2_GM_signifpeaks.gff	24025290	24025679	112	+	.	Kaiso_rep2_GM_signifpeaks.gff_24025290_height:78	CAGAATGCAAGGGGCGGCCTCGCTCCCCTGGCCACCGCGGGGGTCGCGGCCTCCCATTACATAGCGCGTGTCTCGAGCCCTGGCCTGCTCTCGGCACCGCCACAACGGGCGTAATATGGCCGCTGGTGCCGGGACCTGCCGGGCGCGCGGAGGGTCGGGCCGAGGTCCGGGATCCGGAACTGCTCCCGGCATTCCTCGCGAGTGTATGGCGTGGGCTCCCTTCCCCCTCTGTGGGTCCCGCGAGGAGACTCTCGGGCTTTGAGGTGAGACCTGAAGTTCCGCTGGCCGGTAGTGTAGCAGGAAAGGGCAGGTCCTCCCGGGTCGTGAGCCAGTAGCCTCCTGGGGTGGCAAGGTGTAGAGAGGGGGGCGTTGAAAGGACACCCGCTACCC
chr14	24025528	24025531	0	0	0	chr14	union.pl_Kaiso_rep1_GM_signifpeaks.gff_Kaiso_rep2_GM_signifpeaks.gff	24025290	24025679	112	+	.	Kaiso_rep2_GM_signifpeaks.gff_24025290_height:78	CAGAATGCAAGGGGCGGCCTCGCTCCCCTGGCCACCGCGGGGGTCGCGGCCTCCCATTACATAGCGCGTGTCTCGAGCCCTGGCCTGCTCTCGGCACCGCCACAACGGGCGTAATATGGCCGCTGGTGCCGGGACCTGCCGGGCGCGCGGAGGGTCGGGCCGAGGTCCGGGATCCGGAACTGCTCCCGGCATTCCTCGCGAGTGTATGGCGTGGGCTCCCTTCCCCCTCTGTGGGTCCCGCGAGGAGACTCTCGGGCTTTGAGGTGAGACCTGAAGTTCCGCTGGCCGGTAGTGTAGCAGGAAAGGGCAGGTCCTCCCGGGTCGTGAGCCAGTAGCCTCCTGGGGTGGCAAGGTGTAGAGAGGGGGGCGTTGAAAGGACACCCGCTACCC
chr14	24583912	24583915	0	0	0	chr14	union.pl_Kaiso_rep1_GM_signifpeaks.gff_Kaiso_rep2_GM_signifpeaks.gff	24583860	24584189	37	+	.	Kaiso_rep2_GM_signifpeaks.gff_24583860_height:39	AAGAGCTAACAGCCCTCCTTGGGTGTGCACTTTCTCCTCCCCTCAGGCACCTCGCGCATTCTCCCGCCTACCTATCAATCATCGTGCTCCGCTGTCCAGTTGGCTGGCCAAGGGGGCGGGGCCGTCGTGTGACGTTTGCAGCCCGCCGGCCAGGAAGCCGCGAGATGCGTGACGAGCGAAGCGCGTGACGGAGGAGCGGTTGGCCAACGCAGTGGCGGCAGTCGGTGTAAACAAGGCCTCGCGCCGCTGCGGGTCCTGCGACCGCTCCTGGCTGGTGGGTGGTCTCGCGTGGGGCGGTTACCGCCGGCTTCAGTGGGAGGTGCTTCTCGG
chr14	24584018	24584021	0	0	0	chr14	union.pl_Kaiso_rep1_GM_signifpeaks.gff_Kaiso_rep2_GM_signifpeaks.gff	24583860	24584189	37	+	.	Kaiso_rep2_GM_signifpeaks.gff_24583860_height:39	AAGAGCTAACAGCCCTCCTTGGGTGTGCACTTTCTCCTCCCCTCAGGCACCTCGCGCATTCTCCCGCCTACCTATCAATCATCGTGCTCCGCTGTCCAGTTGGCTGGCCAAGGGGGCGGGGCCGTCGTGTGACGTTTGCAGCCCGCCGGCCAGGAAGCCGCGAGATGCGTGACGAGCGAAGCGCGTGACGGAGGAGCGGTTGGCCAACGCAGTGGCGGCAGTCGGTGTAAACAAGGCCTCGCGCCGCTGCGGGTCCTGCGACCGCTCCTGGCTGGTGGGTGGTCTCGCGTGGGGCGGTTACCGCCGGCTTCAGTGGGAGGTGCTTCTCGG
chr14	24584041	24584044	0	0	0	chr14	union.pl_Kaiso_rep1_GM_signifpeaks.gff_Kaiso_rep2_GM_signifpeaks.gff	24583860	24584189	37	+	.	Kaiso_rep2_GM_signifpeaks.gff_24583860_height:39	AAGAGCTAACAGCCCTCCTTGGGTGTGCACTTTCTCCTCCCCTCAGGCACCTCGCGCATTCTCCCGCCTACCTATCAATCATCGTGCTCCGCTGTCCAGTTGGCTGGCCAAGGGGGCGGGGCCGTCGTGTGACGTTTGCAGCCCGCCGGCCAGGAAGCCGCGAGATGCGTGACGAGCGAAGCGCGTGACGGAGGAGCGGTTGGCCAACGCAGTGGCGGCAGTCGGTGTAAACAAGGCCTCGCGCCGCTGCGGGTCCTGCGACCGCTCCTGGCTGGTGGGTGGTCTCGCGTGGGGCGGTTACCGCCGGCTTCAGTGGGAGGTGCTTCTCGG
chr14	24584099	24584102	0	0	0	chr14	union.pl_Kaiso_rep1_GM_signifpeaks.gff_Kaiso_rep2_GM_signifpeaks.gff	24583860	24584189	37	+	.	Kaiso_rep2_GM_signifpeaks.gff_24583860_height:39	AAGAGCTAACAGCCCTCCTTGGGTGTGCACTTTCTCCTCCCCTCAGGCACCTCGCGCATTCTCCCGCCTACCTATCAATCATCGTGCTCCGCTGTCCAGTTGGCTGGCCAAGGGGGCGGGGCCGTCGTGTGACGTTTGCAGCCCGCCGGCCAGGAAGCCGCGAGATGCGTGACGAGCGAAGCGCGTGACGGAGGAGCGGTTGGCCAACGCAGTGGCGGCAGTCGGTGTAAACAAGGCCTCGCGCCGCTGCGGGTCCTGCGACCGCTCCTGGCTGGTGGGTGGTCTCGCGTGGGGCGGTTACCGCCGGCTTCAGTGGGAGGTGCTTCTCGG
chr14	24584145	24584148	0	0	0	chr14	union.pl_Kaiso_rep1_GM_signifpeaks.gff_Kaiso_rep2_GM_signifpeaks.gff	24583860	24584189	37	+	.	Kaiso_rep2_GM_signifpeaks.gff_24583860_height:39	AAGAGCTAACAGCCCTCCTTGGGTGTGCACTTTCTCCTCCCCTCAGGCACCTCGCGCATTCTCCCGCCTACCTATCAATCATCGTGCTCCGCTGTCCAGTTGGCTGGCCAAGGGGGCGGGGCCGTCGTGTGACGTTTGCAGCCCGCCGGCCAGGAAGCCGCGAGATGCGTGACGAGCGAAGCGCGTGACGGAGGAGCGGTTGGCCAACGCAGTGGCGGCAGTCGGTGTAAACAAGGCCTCGCGCCGCTGCGGGTCCTGCGACCGCTCCTGGCTGGTGGGTGGTCTCGCGTGGGGCGGTTACCGCCGGCTTCAGTGGGAGGTGCTTCTCGG
chr14	24682646	24682649	0	0	0	chr14	union.pl_Kaiso_rep1_GM_signifpeaks.gff_Kaiso_rep2_GM_signifpeaks.gff	24682470	24682829	37	+	.	Kaiso_rep2_GM_signifpeaks.gff_24682440_height:42	CATCGGCCGCCGGGGTTTTCCAGTCAGCCTGTCTCCTGATTCTCTTCCCCTGCCCGGCGCAGCGGTCCGGCCGAATCTCGCCGGGGTCTCCTCTTCCCCTGCACCAGCCAGCGCCTCCTGGCTGGCCAGTCCCACCCTGGCTCACCCTTCCCGAAGAGCCTGCCGAGACCACTCATCGCGAGCTCGCCTCTCCCGCCTCCGCCCCTCAGCGTCCTCCAGACTTCCGCCTTGCTCCTGGGAGGGTGATGTCTCATCACACAGGGACCAGCCTTGCCCAATCCGTCCTCAGGGCGCCGCCGCGACATCAAGAGGCGCAAACGAGACCACCGGTGTCACGTGACCCAAGCCACCAGCCCCAGA
chr14	24682767	24682770	0	0	0	chr14	union.pl_Kaiso_rep1_GM_signifpeaks.gff_Kaiso_rep2_GM_signifpeaks.gff	24682470	24682829	37	+	.	Kaiso_rep2_GM_signifpeaks.gff_24682440_height:42	CATCGGCCGCCGGGGTTTTCCAGTCAGCCTGTCTCCTGATTCTCTTCCCCTGCCCGGCGCAGCGGTCCGGCCGAATCTCGCCGGGGTCTCCTCTTCCCCTGCACCAGCCAGCGCCTCCTGGCTGGCCAGTCCCACCCTGGCTCACCCTTCCCGAAGAGCCTGCCGAGACCACTCATCGCGAGCTCGCCTCTCCCGCCTCCGCCCCTCAGCGTCCTCCAGACTTCCGCCTTGCTCCTGGGAGGGTGATGTCTCATCACACAGGGACCAGCCTTGCCCAATCCGTCCTCAGGGCGCCGCCGCGACATCAAGAGGCGCAAACGAGACCACCGGTGTCACGTGACCCAAGCCACCAGCCCCAGA
chr14	31889802	31889805	1	0	0.5	chr14	union.pl_Kaiso_rep1_GM_signifpeaks.gff_Kaiso_rep2_GM_signifpeaks.gff	31889790	31889969	23	+	.	Kaiso_rep2_GM_signifpeaks.gff_31889760_height:14	AGGTGGGCGGGGCGCGCGTGGGGCGTGGCCGGAAAGCTCTCAGCGGCGAGCACCGCGGGAGCTAGCGATTGGGAGCGCGCCCTGCGCCGGGCCGCTGGTCCAAGGCCCCGCCAGCTGGCCGCCGAGCCATCGAGCGCCCACTCTGGCAGGCGTGACTGCTTCACCGTCGAAAGAGCGATG
chr14	31889804	31889807	0	0	0	chr14	union.pl_Kaiso_rep1_GM_signifpeaks.gff_Kaiso_rep2_GM_signifpeaks.gff	31889790	31889969	23	+	.	Kaiso_rep2_GM_signifpeaks.gff_31889760_height:14	AGGTGGGCGGGGCGCGCGTGGGGCGTGGCCGGAAAGCTCTCAGCGGCGAGCACCGCGGGAGCTAGCGATTGGGAGCGCGCCCTGCGCCGGGCCGCTGGTCCAAGGCCCCGCCAGCTGGCCGCCGAGCCATCGAGCGCCCACTCTGGCAGGCGTGACTGCTTCACCGTCGAAAGAGCGATG
chr14	31889843	31889846	0	0.19898	0.0994898	chr14	union.pl_Kaiso_rep1_GM_signifpeaks.gff_Kaiso_rep2_GM_signifpeaks.gff	31889790	31889969	23	+	.	Kaiso_rep2_GM_signifpeaks.gff_31889760_height:14	AGGTGGGCGGGGCGCGCGTGGGGCGTGGCCGGAAAGCTCTCAGCGGCGAGCACCGCGGGAGCTAGCGATTGGGAGCGCGCCCTGCGCCGGGCCGCTGGTCCAAGGCCCCGCCAGCTGGCCGCCGAGCCATCGAGCGCCCACTCTGGCAGGCGTGACTGCTTCACCGTCGAAAGAGCGATG
chr14	31889865	31889868	0	0.584615	0.292308	chr14	union.pl_Kaiso_rep1_GM_signifpeaks.gff_Kaiso_rep2_GM_signifpeaks.gff	31889790	31889969	23	+	.	Kaiso_rep2_GM_signifpeaks.gff_31889760_height:14	AGGTGGGCGGGGCGCGCGTGGGGCGTGGCCGGAAAGCTCTCAGCGGCGAGCACCGCGGGAGCTAGCGATTGGGAGCGCGCCCTGCGCCGGGCCGCTGGTCCAAGGCCCCGCCAGCTGGCCGCCGAGCCATCGAGCGCCCACTCTGGCAGGCGTGACTGCTTCACCGTCGAAAGAGCGATG
chr14	34931602	34931605	0	0	0	chr14	union.pl_Kaiso_rep1_GM_signifpeaks.gff_Kaiso_rep2_GM_signifpeaks.gff	34931580	34931849	34	+	.	Kaiso_rep2_GM_signifpeaks.gff_34931580_height:22	cggcccccagccccgcccgacccgcgctcattggccaggccgctacctcgcgtcgcgtcgtcccctcccgtttccccgcccGGGCATCGCCCACGCTAGCCGGAGAACGGTCCCCGCGAGAGCGCCCAgccgcgccccaccccgcccgggccggccggtggtgggcggggcgtcagtgccggccggggtcccggggcccccgcAGCCCAGCGGGCGCTCGGTCCGTCCAGACTGGCCCAGAGCGCTTGCGGAAGAAATATTTCTGGAACA
chr14	34931628	34931631	0	0	0	chr14	union.pl_Kaiso_rep1_GM_signifpeaks.gff_Kaiso_rep2_GM_signifpeaks.gff	34931580	34931849	34	+	.	Kaiso_rep2_GM_signifpeaks.gff_34931580_height:22	cggcccccagccccgcccgacccgcgctcattggccaggccgctacctcgcgtcgcgtcgtcccctcccgtttccccgcccGGGCATCGCCCACGCTAGCCGGAGAACGGTCCCCGCGAGAGCGCCCAgccgcgccccaccccgcccgggccggccggtggtgggcggggcgtcagtgccggccggggtcccggggcccccgcAGCCCAGCGGGCGCTCGGTCCGTCCAGACTGGCCCAGAGCGCTTGCGGAAGAAATATTTCTGGAACA
chr14	34931633	34931636	0	1.54839	0.774194	chr14	union.pl_Kaiso_rep1_GM_signifpeaks.gff_Kaiso_rep2_GM_signifpeaks.gff	34931580	34931849	34	+	.	Kaiso_rep2_GM_signifpeaks.gff_34931580_height:22	cggcccccagccccgcccgacccgcgctcattggccaggccgctacctcgcgtcgcgtcgtcccctcccgtttccccgcccGGGCATCGCCCACGCTAGCCGGAGAACGGTCCCCGCGAGAGCGCCCAgccgcgccccaccccgcccgggccggccggtggtgggcggggcgtcagtgccggccggggtcccggggcccccgcAGCCCAGCGGGCGCTCGGTCCGTCCAGACTGGCCCAGAGCGCTTGCGGAAGAAATATTTCTGGAACA
chr14	34931694	34931697	0	0.180095	0.0900474	chr14	union.pl_Kaiso_rep1_GM_signifpeaks.gff_Kaiso_rep2_GM_signifpeaks.gff	34931580	34931849	34	+	.	Kaiso_rep2_GM_signifpeaks.gff_34931580_height:22	cggcccccagccccgcccgacccgcgctcattggccaggccgctacctcgcgtcgcgtcgtcccctcccgtttccccgcccGGGCATCGCCCACGCTAGCCGGAGAACGGTCCCCGCGAGAGCGCCCAgccgcgccccaccccgcccgggccggccggtggtgggcggggcgtcagtgccggccggggtcccggggcccccgcAGCCCAGCGGGCGCTCGGTCCGTCCAGACTGGCCCAGAGCGCTTGCGGAAGAAATATTTCTGGAACA
chr14	34931710	34931713	0.43658	0.43658	0.43658	chr14	union.pl_Kaiso_rep1_GM_signifpeaks.gff_Kaiso_rep2_GM_signifpeaks.gff	34931580	34931849	34	+	.	Kaiso_rep2_GM_signifpeaks.gff_34931580_height:22	cggcccccagccccgcccgacccgcgctcattggccaggccgctacctcgcgtcgcgtcgtcccctcccgtttccccgcccGGGCATCGCCCACGCTAGCCGGAGAACGGTCCCCGCGAGAGCGCCCAgccgcgccccaccccgcccgggccggccggtggtgggcggggcgtcagtgccggccggggtcccggggcccccgcAGCCCAGCGGGCGCTCGGTCCGTCCAGACTGGCCCAGAGCGCTTGCGGAAGAAATATTTCTGGAACA
chr14	39644017	39644020	0	0	0	chr14	union.pl_Kaiso_rep1_GM_signifpeaks.gff_Kaiso_rep2_GM_signifpeaks.gff	39644010	39644579	111	+	.	Kaiso_rep2_GM_signifpeaks.gff_39644010_height:84	GAATAGCCGCGCCCTTTCCTAATTAAATCATTAACCAAGGTGAGGGTAAGGAAGAAAAGGAGGCTTGGCTAAGTCCCACTCTGATGTGATCACGTTAAAACGGTGTAAGGCACATTACATCATAGGTTAAAAGGCCTAGAAAACTCCGCGCTCCCCTTGCCAGAACTGCAGACTCGCGAGCCTAAGTCTCCGAGAACTCAGGGATTGTGAAACCCGCCCCGACTCTGCGCTAGCAGCGGGATCCAGGCACCCGCAGCTAACTGGGGAGGGAGATGACTGCCTGGCTGACTTTTCATTGGCTCAGAGTCACAAAGGCTGCAGGTTCTTCCCCCTTCCGGTCGCTGAGTGGTTGAGGCCGGAAGACAACGCTCATCGTCATTGGCTGAGCCCGGCTGTCAG…
chr14	39644156	39644159	0	0	0	chr14	union.pl_Kaiso_rep1_GM_signifpeaks.gff_Kaiso_rep2_GM_signifpeaks.gff	39644010	39644579	111	+	.	Kaiso_rep2_GM_signifpeaks.gff_39644010_height:84	GAATAGCCGCGCCCTTTCCTAATTAAATCATTAACCAAGGTGAGGGTAAGGAAGAAAAGGAGGCTTGGCTAAGTCCCACTCTGATGTGATCACGTTAAAACGGTGTAAGGCACATTACATCATAGGTTAAAAGGCCTAGAAAACTCCGCGCTCCCCTTGCCAGAACTGCAGACTCGCGAGCCTAAGTCTCCGAGAACTCAGGGATTGTGAAACCCGCCCCGACTCTGCGCTAGCAGCGGGATCCAGGCACCCGCAGCTAACTGGGGAGGGAGATGACTGCCTGGCTGACTTTTCATTGGCTCAGAGTCACAAAGGCTGCAGGTTCTTCCCCCTTCCGGTCGCTGAGTGGTTGAGGCCGGAAGACAACGCTCATCGTCATTGGCTGAGCCCGGCTGTCAG…
chr14	39644184	39644187	0	0	0	chr14	union.pl_Kaiso_rep1_GM_signifpeaks.gff_Kaiso_rep2_GM_signifpeaks.gff	39644010	39644579	111	+	.	Kaiso_rep2_GM_signifpeaks.gff_39644010_height:84	GAATAGCCGCGCCCTTTCCTAATTAAATCATTAACCAAGGTGAGGGTAAGGAAGAAAAGGAGGCTTGGCTAAGTCCCACTCTGATGTGATCACGTTAAAACGGTGTAAGGCACATTACATCATAGGTTAAAAGGCCTAGAAAACTCCGCGCTCCCCTTGCCAGAACTGCAGACTCGCGAGCCTAAGTCTCCGAGAACTCAGGGATTGTGAAACCCGCCCCGACTCTGCGCTAGCAGCGGGATCCAGGCACCCGCAGCTAACTGGGGAGGGAGATGACTGCCTGGCTGACTTTTCATTGGCTCAGAGTCACAAAGGCTGCAGGTTCTTCCCCCTTCCGGTCGCTGAGTGGTTGAGGCCGGAAGACAACGCTCATCGTCATTGGCTGAGCCCGGCTGTCAG…
chr14	39644415	39644418	0.356589	0	0.178295	chr14	union.pl_Kaiso_rep1_GM_signifpeaks.gff_Kaiso_rep2_GM_signifpeaks.gff	39644010	39644579	111	+	.	Kaiso_rep2_GM_signifpeaks.gff_39644010_height:84	GAATAGCCGCGCCCTTTCCTAATTAAATCATTAACCAAGGTGAGGGTAAGGAAGAAAAGGAGGCTTGGCTAAGTCCCACTCTGATGTGATCACGTTAAAACGGTGTAAGGCACATTACATCATAGGTTAAAAGGCCTAGAAAACTCCGCGCTCCCCTTGCCAGAACTGCAGACTCGCGAGCCTAAGTCTCCGAGAACTCAGGGATTGTGAAACCCGCCCCGACTCTGCGCTAGCAGCGGGATCCAGGCACCCGCAGCTAACTGGGGAGGGAGATGACTGCCTGGCTGACTTTTCATTGGCTCAGAGTCACAAAGGCTGCAGGTTCTTCCCCCTTCCGGTCGCTGAGTGGTTGAGGCCGGAAGACAACGCTCATCGTCATTGGCTGAGCCCGGCTGTCAG…
chr14	39644428	39644431	0	0	0	chr14	union.pl_Kaiso_rep1_GM_signifpeaks.gff_Kaiso_rep2_GM_signifpeaks.gff	39644010	39644579	111	+	.	Kaiso_rep2_GM_signifpeaks.gff_39644010_height:84	GAATAGCCGCGCCCTTTCCTAATTAAATCATTAACCAAGGTGAGGGTAAGGAAGAAAAGGAGGCTTGGCTAAGTCCCACTCTGATGTGATCACGTTAAAACGGTGTAAGGCACATTACATCATAGGTTAAAAGGCCTAGAAAACTCCGCGCTCCCCTTGCCAGAACTGCAGACTCGCGAGCCTAAGTCTCCGAGAACTCAGGGATTGTGAAACCCGCCCCGACTCTGCGCTAGCAGCGGGATCCAGGCACCCGCAGCTAACTGGGGAGGGAGATGACTGCCTGGCTGACTTTTCATTGGCTCAGAGTCACAAAGGCTGCAGGTTCTTCCCCCTTCCGGTCGCTGAGTGGTTGAGGCCGGAAGACAACGCTCATCGTCATTGGCTGAGCCCGGCTGTCAG…
chr14	50065904	50065907	0	0	0	chr14	union.pl_Kaiso_rep1_GM_signifpeaks.gff_Kaiso_rep2_GM_signifpeaks.gff	50065740	50066069	52	+	.	Kaiso_rep2_GM_signifpeaks.gff_50065620_height:39	TGAAGCTACACTGTGAGGTGGAGGTGATCAGCCGGCACTTGCCCGCCTTGGGGCTTAGGAACCGGGGCAAGGGCGTCCGAGCCGTGTTGAGCCTCTGTCAGCAGACTTCCAGGAGTCAGCCGCCGGTCCGAGCCTTCCTGCTCATCTCCACCCTGAAGGACAAGCGCGGGACCCGCTATGAGGTGCGTGAAGTGGGCAGGCCCTGTCAGTCTCGCGTTCTTCTTGGAAGCCGAGACGCGGGCCACCCTCGGTCCTCATGCTCCCGGCTGCTCCCTAGGCGAAAGCCCGCCTTGGGGGTTCCTGAACTCCCAGCCTTGAGACCTACCATCA
chr14	50065952	50065955	0	0	0	chr14	union.pl_Kaiso_rep1_GM_signifpeaks.gff_Kaiso_rep2_GM_signifpeaks.gff	50065740	50066069	52	+	.	Kaiso_rep2_GM_signifpeaks.gff_50065620_height:39	TGAAGCTACACTGTGAGGTGGAGGTGATCAGCCGGCACTTGCCCGCCTTGGGGCTTAGGAACCGGGGCAAGGGCGTCCGAGCCGTGTTGAGCCTCTGTCAGCAGACTTCCAGGAGTCAGCCGCCGGTCCGAGCCTTCCTGCTCATCTCCACCCTGAAGGACAAGCGCGGGACCCGCTATGAGGTGCGTGAAGTGGGCAGGCCCTGTCAGTCTCGCGTTCTTCTTGGAAGCCGAGACGCGGGCCACCCTCGGTCCTCATGCTCCCGGCTGCTCCCTAGGCGAAAGCCCGCCTTGGGGGTTCCTGAACTCCCAGCCTTGAGACCTACCATCA
chr14	50065975	50065978	0	0	0	chr14	union.pl_Kaiso_rep1_GM_signifpeaks.gff_Kaiso_rep2_GM_signifpeaks.gff	50065740	50066069	52	+	.	Kaiso_rep2_GM_signifpeaks.gff_50065620_height:39	TGAAGCTACACTGTGAGGTGGAGGTGATCAGCCGGCACTTGCCCGCCTTGGGGCTTAGGAACCGGGGCAAGGGCGTCCGAGCCGTGTTGAGCCTCTGTCAGCAGACTTCCAGGAGTCAGCCGCCGGTCCGAGCCTTCCTGCTCATCTCCACCCTGAAGGACAAGCGCGGGACCCGCTATGAGGTGCGTGAAGTGGGCAGGCCCTGTCAGTCTCGCGTTCTTCTTGGAAGCCGAGACGCGGGCCACCCTCGGTCCTCATGCTCCCGGCTGCTCCCTAGGCGAAAGCCCGCCTTGGGGGTTCCTGAACTCCCAGCCTTGAGACCTACCATCA
chr14	54976505	54976508	2	0	1	chr14	union.pl_Kaiso_rep1_GM_signifpeaks.gff_Kaiso_rep2_GM_signifpeaks.gff	54976380	54976649	26	+	.	Kaiso_rep2_GM_signifpeaks.gff_54976350_height:37	GGGGGCGGTGCGAGTCGGGCCCCCCCCATCCCAGGTCTGCGTAGCCAATAGCTCGGGACGGGAGCGGGAGGGGCGTGGCGTGTCCGGCAGGGGGCGCCGTGATTGGCACGCCAGCTCCCGCTGTCCGCGAGGCTGCCCTAAAGTCTAGCTCATGAGAACCCCAGGCAAGTGCGGACCTACAAAGTTTGTCCGCTCCGGGGCACTGTAGTGGCTTTTACCCTggccgggcgggcggggctcagccgggctgggctgggctccgcggctgga
chr14	54976640	54976643	.	.	#DIV/0!	chr14	union.pl_Kaiso_rep1_GM_signifpeaks.gff_Kaiso_rep2_GM_signifpeaks.gff	54976380	54976649	26	+	.	Kaiso_rep2_GM_signifpeaks.gff_54976350_height:37	GGGGGCGGTGCGAGTCGGGCCCCCCCCATCCCAGGTCTGCGTAGCCAATAGCTCGGGACGGGAGCGGGAGGGGCGTGGCGTGTCCGGCAGGGGGCGCCGTGATTGGCACGCCAGCTCCCGCTGTCCGCGAGGCTGCCCTAAAGTCTAGCTCATGAGAACCCCAGGCAAGTGCGGACCTACAAAGTTTGTCCGCTCCGGGGCACTGTAGTGGCTTTTACCCTggccgggcgggcggggctcagccgggctgggctgggctccgcggctgga
chr14	56046635	56046638	0	0	0	chr14	union.pl_Kaiso_rep1_GM_signifpeaks.gff_Kaiso_rep2_GM_signifpeaks.gff	56046540	56046749	23	+	.	Kaiso_rep2_GM_signifpeaks.gff_56046540_height:14	TCTGGGGGAAATCTGGGATAGTCAGGGGGTAAATCTAGTGCCGTTTGCTGAAGTTAAAAGGCGTGGGGAGCCAGGTGGTGCCCTGGAGGGAGGGCCGCGCGAGACGAGACCAACCTTCGGGACAGGGGAGAGCGGGGCTACTGAACGCAGGGGATTCCGCTGAGCCTCCAGCCCCTGAGCGTCCACCTTCGGCCCAGCTGGGGGACGCGG
chr14	56046637	56046640	0	0	0	chr14	union.pl_Kaiso_rep1_GM_signifpeaks.gff_Kaiso_rep2_GM_signifpeaks.gff	56046540	56046749	23	+	.	Kaiso_rep2_GM_signifpeaks.gff_56046540_height:14	TCTGGGGGAAATCTGGGATAGTCAGGGGGTAAATCTAGTGCCGTTTGCTGAAGTTAAAAGGCGTGGGGAGCCAGGTGGTGCCCTGGAGGGAGGGCCGCGCGAGACGAGACCAACCTTCGGGACAGGGGAGAGCGGGGCTACTGAACGCAGGGGATTCCGCTGAGCCTCCAGCCCCTGAGCGTCCACCTTCGGCCCAGCTGGGGGACGCGG
chr14	56046745	56046748	.	.	#DIV/0!	chr14	union.pl_Kaiso_rep1_GM_signifpeaks.gff_Kaiso_rep2_GM_signifpeaks.gff	56046540	56046749	23	+	.	Kaiso_rep2_GM_signifpeaks.gff_56046540_height:14	TCTGGGGGAAATCTGGGATAGTCAGGGGGTAAATCTAGTGCCGTTTGCTGAAGTTAAAAGGCGTGGGGAGCCAGGTGGTGCCCTGGAGGGAGGGCCGCGCGAGACGAGACCAACCTTCGGGACAGGGGAGAGCGGGGCTACTGAACGCAGGGGATTCCGCTGAGCCTCCAGCCCCTGAGCGTCCACCTTCGGCCCAGCTGGGGGACGCGG
chr14	61447664	61447667	.	.	#DIV/0!	chr14	union.pl_Kaiso_rep1_GM_signifpeaks.gff_Kaiso_rep2_GM_signifpeaks.gff	61447650	61448009	18	+	.	Kaiso_rep2_GM_signifpeaks.gff_61447650_height:20	CCATTAGCCCCTAACGCGGCCGCCACCTCACCAAAGCACCATTCCAATTCCCCACGTCGCTCTGCAGCTGGATCCGCGAGCCGACCCCTCACCTCCCGCTCCGGTACCGATCGGATGTGGGTCGCGGGTGGATGGGCGGGTCTTCTATGACATCATCACTGTTCGCCGCGAAGAGGGCGCGCGTCATCAGATCAAGTCGACTCGCTCCTCTCCTTCCAGGCCCTGGTGAAGTACGGAATGCCGGAAGGGCCGGGCTCAAAGCTCCGCCTCTGGCGCGACCGACGACTGGAGCGCAGGGCAGGGGTAGAGGCTCGTAGATGGAACTGGTAGTCAGCTGGAGAGCAGCATGGAGGCGTCCTG
chr14	61447724	61447727	0	0	0	chr14	union.pl_Kaiso_rep1_GM_signifpeaks.gff_Kaiso_rep2_GM_signifpeaks.gff	61447650	61448009	18	+	.	Kaiso_rep2_GM_signifpeaks.gff_61447650_height:20	CCATTAGCCCCTAACGCGGCCGCCACCTCACCAAAGCACCATTCCAATTCCCCACGTCGCTCTGCAGCTGGATCCGCGAGCCGACCCCTCACCTCCCGCTCCGGTACCGATCGGATGTGGGTCGCGGGTGGATGGGCGGGTCTTCTATGACATCATCACTGTTCGCCGCGAAGAGGGCGCGCGTCATCAGATCAAGTCGACTCGCTCCTCTCCTTCCAGGCCCTGGTGAAGTACGGAATGCCGGAAGGGCCGGGCTCAAAGCTCCGCCTCTGGCGCGACCGACGACTGGAGCGCAGGGCAGGGGTAGAGGCTCGTAGATGGAACTGGTAGTCAGCTGGAGAGCAGCATGGAGGCGTCCTG
chr14	61447772	61447775	0	0	0	chr14	union.pl_Kaiso_rep1_GM_signifpeaks.gff_Kaiso_rep2_GM_signifpeaks.gff	61447650	61448009	18	+	.	Kaiso_rep2_GM_signifpeaks.gff_61447650_height:20	CCATTAGCCCCTAACGCGGCCGCCACCTCACCAAAGCACCATTCCAATTCCCCACGTCGCTCTGCAGCTGGATCCGCGAGCCGACCCCTCACCTCCCGCTCCGGTACCGATCGGATGTGGGTCGCGGGTGGATGGGCGGGTCTTCTATGACATCATCACTGTTCGCCGCGAAGAGGGCGCGCGTCATCAGATCAAGTCGACTCGCTCCTCTCCTTCCAGGCCCTGGTGAAGTACGGAATGCCGGAAGGGCCGGGCTCAAAGCTCCGCCTCTGGCGCGACCGACGACTGGAGCGCAGGGCAGGGGTAGAGGCTCGTAGATGGAACTGGTAGTCAGCTGGAGAGCAGCATGGAGGCGTCCTG
chr14	61447816	61447819	0	0	0	chr14	union.pl_Kaiso_rep1_GM_signifpeaks.gff_Kaiso_rep2_GM_signifpeaks.gff	61447650	61448009	18	+	.	Kaiso_rep2_GM_signifpeaks.gff_61447650_height:20	CCATTAGCCCCTAACGCGGCCGCCACCTCACCAAAGCACCATTCCAATTCCCCACGTCGCTCTGCAGCTGGATCCGCGAGCCGACCCCTCACCTCCCGCTCCGGTACCGATCGGATGTGGGTCGCGGGTGGATGGGCGGGTCTTCTATGACATCATCACTGTTCGCCGCGAAGAGGGCGCGCGTCATCAGATCAAGTCGACTCGCTCCTCTCCTTCCAGGCCCTGGTGAAGTACGGAATGCCGGAAGGGCCGGGCTCAAAGCTCCGCCTCTGGCGCGACCGACGACTGGAGCGCAGGGCAGGGGTAGAGGCTCGTAGATGGAACTGGTAGTCAGCTGGAGAGCAGCATGGAGGCGTCCTG
chr14	61447827	61447830	0	0	0	chr14	union.pl_Kaiso_rep1_GM_signifpeaks.gff_Kaiso_rep2_GM_signifpeaks.gff	61447650	61448009	18	+	.	Kaiso_rep2_GM_signifpeaks.gff_61447650_height:20	CCATTAGCCCCTAACGCGGCCGCCACCTCACCAAAGCACCATTCCAATTCCCCACGTCGCTCTGCAGCTGGATCCGCGAGCCGACCCCTCACCTCCCGCTCCGGTACCGATCGGATGTGGGTCGCGGGTGGATGGGCGGGTCTTCTATGACATCATCACTGTTCGCCGCGAAGAGGGCGCGCGTCATCAGATCAAGTCGACTCGCTCCTCTCCTTCCAGGCCCTGGTGAAGTACGGAATGCCGGAAGGGCCGGGCTCAAAGCTCCGCCTCTGGCGCGACCGACGACTGGAGCGCAGGGCAGGGGTAGAGGCTCGTAGATGGAACTGGTAGTCAGCTGGAGAGCAGCATGGAGGCGTCCTG
chr14	61447829	61447832	0	0	0	chr14	union.pl_Kaiso_rep1_GM_signifpeaks.gff_Kaiso_rep2_GM_signifpeaks.gff	61447650	61448009	18	+	.	Kaiso_rep2_GM_signifpeaks.gff_61447650_height:20	CCATTAGCCCCTAACGCGGCCGCCACCTCACCAAAGCACCATTCCAATTCCCCACGTCGCTCTGCAGCTGGATCCGCGAGCCGACCCCTCACCTCCCGCTCCGGTACCGATCGGATGTGGGTCGCGGGTGGATGGGCGGGTCTTCTATGACATCATCACTGTTCGCCGCGAAGAGGGCGCGCGTCATCAGATCAAGTCGACTCGCTCCTCTCCTTCCAGGCCCTGGTGAAGTACGGAATGCCGGAAGGGCCGGGCTCAAAGCTCCGCCTCTGGCGCGACCGACGACTGGAGCGCAGGGCAGGGGTAGAGGCTCGTAGATGGAACTGGTAGTCAGCTGGAGAGCAGCATGGAGGCGTCCTG
chr14	61447923	61447926	0	0	0	chr14	union.pl_Kaiso_rep1_GM_signifpeaks.gff_Kaiso_rep2_GM_signifpeaks.gff	61447650	61448009	18	+	.	Kaiso_rep2_GM_signifpeaks.gff_61447650_height:20	CCATTAGCCCCTAACGCGGCCGCCACCTCACCAAAGCACCATTCCAATTCCCCACGTCGCTCTGCAGCTGGATCCGCGAGCCGACCCCTCACCTCCCGCTCCGGTACCGATCGGATGTGGGTCGCGGGTGGATGGGCGGGTCTTCTATGACATCATCACTGTTCGCCGCGAAGAGGGCGCGCGTCATCAGATCAAGTCGACTCGCTCCTCTCCTTCCAGGCCCTGGTGAAGTACGGAATGCCGGAAGGGCCGGGCTCAAAGCTCCGCCTCTGGCGCGACCGACGACTGGAGCGCAGGGCAGGGGTAGAGGCTCGTAGATGGAACTGGTAGTCAGCTGGAGAGCAGCATGGAGGCGTCCTG
chr14	61789603	61789606	0	0	0	chr14	union.pl_Kaiso_rep1_GM_signifpeaks.gff_Kaiso_rep2_GM_signifpeaks.gff	61789500	61789769	28	+	.	Kaiso_rep2_GM_signifpeaks.gff_61789470_height:27	GCACGAGAGTGATAGGTAGGAAAGGCAGGGAAGGAGTGATACAAAAGGGACTTGATTTGGGTAAAGTGCTTCAAGCGCTACTTAGGAGAAAGCCGTACATTCTCGCGAGTATTATTCATAATGTTTATGGATACATGTTGGTTCAGCCGCTCAGACGTGCACACGTGTTTCGGCTTGCACATCCCAGAGGTACATGAGCTACACTGGCAGGGAAATGAGCGCCTGGGTCTGCACGTTGGCAGTTTTATTATTTAGCATTTTTCCAAGGAG
chr14	64108403	64108406	0	0	0	chr14	union.pl_Kaiso_rep1_GM_signifpeaks.gff_Kaiso_rep2_GM_signifpeaks.gff	64108200	64108589	56	+	.	Kaiso_rep2_GM_signifpeaks.gff_64108170_height:53	GGTCTTTCCCTGAAAATGAGCAAGGGCGTTTGGCTTTTATTGAAAAACGCCCCAGAGGAAGTACTGGGAACTGCACCGGCAACAGCAGCCTGACCCGCAGAAGTTTCTTTGGCCAGGGCCAGCACAGGTTTGACCTGGTGGCTCCGACGGCGGAGCGAGACTGCCAACACGTGCACACTCCGTCCAGACCTCCCACTTCCCTCCGCGCTCCCGCGATAGCTGTCCAGCAACTCTAGCTTTCTAGACTCAACCACGGCGTCGCCGCTCGTCGAGAGGGCTGCCCATCCCGGGGACCCGCCCAGCCTGGCCCAGCAAAATGTACCTTAGTAGCCTCAACCTGTACCGGAGAAAACGCAGGCTGCGCGGCGGCTTAGAGCGGTCAAGTGGAAC
chr14	64108411	64108414	0	0	0	chr14	union.pl_Kaiso_rep1_GM_signifpeaks.gff_Kaiso_rep2_GM_signifpeaks.gff	64108200	64108589	56	+	.	Kaiso_rep2_GM_signifpeaks.gff_64108170_height:53	GGTCTTTCCCTGAAAATGAGCAAGGGCGTTTGGCTTTTATTGAAAAACGCCCCAGAGGAAGTACTGGGAACTGCACCGGCAACAGCAGCCTGACCCGCAGAAGTTTCTTTGGCCAGGGCCAGCACAGGTTTGACCTGGTGGCTCCGACGGCGGAGCGAGACTGCCAACACGTGCACACTCCGTCCAGACCTCCCACTTCCCTCCGCGCTCCCGCGATAGCTGTCCAGCAACTCTAGCTTTCTAGACTCAACCACGGCGTCGCCGCTCGTCGAGAGGGCTGCCCATCCCGGGGACCCGCCCAGCCTGGCCCAGCAAAATGTACCTTAGTAGCCTCAACCTGTACCGGAGAAAACGCAGGCTGCGCGGCGGCTTAGAGCGGTCAAGTGGAAC
chr14	64108561	64108564	0	0	0	chr14	union.pl_Kaiso_rep1_GM_signifpeaks.gff_Kaiso_rep2_GM_signifpeaks.gff	64108200	64108589	56	+	.	Kaiso_rep2_GM_signifpeaks.gff_64108170_height:53	GGTCTTTCCCTGAAAATGAGCAAGGGCGTTTGGCTTTTATTGAAAAACGCCCCAGAGGAAGTACTGGGAACTGCACCGGCAACAGCAGCCTGACCCGCAGAAGTTTCTTTGGCCAGGGCCAGCACAGGTTTGACCTGGTGGCTCCGACGGCGGAGCGAGACTGCCAACACGTGCACACTCCGTCCAGACCTCCCACTTCCCTCCGCGCTCCCGCGATAGCTGTCCAGCAACTCTAGCTTTCTAGACTCAACCACGGCGTCGCCGCTCGTCGAGAGGGCTGCCCATCCCGGGGACCCGCCCAGCCTGGCCCAGCAAAATGTACCTTAGTAGCCTCAACCTGTACCGGAGAAAACGCAGGCTGCGCGGCGGCTTAGAGCGGTCAAGTGGAAC
chr14	64854531	64854534	0	0	0	chr14	union.pl_Kaiso_rep1_GM_signifpeaks.gff_Kaiso_rep2_GM_signifpeaks.gff	64854510	64854899	50	+	.	Kaiso_rep2_GM_signifpeaks.gff_64854510_height:37	GTGTGTGACAAAGTATGAGGGCGCGCCAAGCTCTCCAGTTCCACATCTGCTGTCGAGTCCAGCGCCTGCCACGCTCCCGTGCGGGGACCCGCCCAAAACTCCCTGGAAGCCAGGCGATTCAGACCCCGCCACCGCGTCCCCAGAGACTGGGCGGAAACCGGAGACTCGCCTCCCGAACCCGCGAAACTATCTCCCGCGAGACTGCCCCGCCCCAACCCCGCCCCGCAACTCTACTCCCTGATTGGCTGGAATTACGGCCGGATTCCGGAGTCCTTTCCAGCTCCCTCTTCGGCCGGGTTTCCCGCCGAATACAAAGGCGCACTGTGAACTGGCTCTTTCTTTCCGCCAATCATTTCCGCCAGCCATTCATCACCGATTTTCTTCATCTTC
chr14	64854642	64854645	.	.	#DIV/0!	chr14	union.pl_Kaiso_rep1_GM_signifpeaks.gff_Kaiso_rep2_GM_signifpeaks.gff	64854510	64854899	50	+	.	Kaiso_rep2_GM_signifpeaks.gff_64854510_height:37	GTGTGTGACAAAGTATGAGGGCGCGCCAAGCTCTCCAGTTCCACATCTGCTGTCGAGTCCAGCGCCTGCCACGCTCCCGTGCGGGGACCCGCCCAAAACTCCCTGGAAGCCAGGCGATTCAGACCCCGCCACCGCGTCCCCAGAGACTGGGCGGAAACCGGAGACTCGCCTCCCGAACCCGCGAAACTATCTCCCGCGAGACTGCCCCGCCCCAACCCCGCCCCGCAACTCTACTCCCTGATTGGCTGGAATTACGGCCGGATTCCGGAGTCCTTTCCAGCTCCCTCTTCGGCCGGGTTTCCCGCCGAATACAAAGGCGCACTGTGAACTGGCTCTTTCTTTCCGCCAATCATTTCCGCCAGCCATTCATCACCGATTTTCTTCATCTTC
chr14	64854689	64854692	0	0	0	chr14	union.pl_Kaiso_rep1_GM_signifpeaks.gff_Kaiso_rep2_GM_signifpeaks.gff	64854510	64854899	50	+	.	Kaiso_rep2_GM_signifpeaks.gff_64854510_height:37	GTGTGTGACAAAGTATGAGGGCGCGCCAAGCTCTCCAGTTCCACATCTGCTGTCGAGTCCAGCGCCTGCCACGCTCCCGTGCGGGGACCCGCCCAAAACTCCCTGGAAGCCAGGCGATTCAGACCCCGCCACCGCGTCCCCAGAGACTGGGCGGAAACCGGAGACTCGCCTCCCGAACCCGCGAAACTATCTCCCGCGAGACTGCCCCGCCCCAACCCCGCCCCGCAACTCTACTCCCTGATTGGCTGGAATTACGGCCGGATTCCGGAGTCCTTTCCAGCTCCCTCTTCGGCCGGGTTTCCCGCCGAATACAAAGGCGCACTGTGAACTGGCTCTTTCTTTCCGCCAATCATTTCCGCCAGCCATTCATCACCGATTTTCTTCATCTTC
chr14	64854704	64854707	0	0	0	chr14	union.pl_Kaiso_rep1_GM_signifpeaks.gff_Kaiso_rep2_GM_signifpeaks.gff	64854510	64854899	50	+	.	Kaiso_rep2_GM_signifpeaks.gff_64854510_height:37	GTGTGTGACAAAGTATGAGGGCGCGCCAAGCTCTCCAGTTCCACATCTGCTGTCGAGTCCAGCGCCTGCCACGCTCCCGTGCGGGGACCCGCCCAAAACTCCCTGGAAGCCAGGCGATTCAGACCCCGCCACCGCGTCCCCAGAGACTGGGCGGAAACCGGAGACTCGCCTCCCGAACCCGCGAAACTATCTCCCGCGAGACTGCCCCGCCCCAACCCCGCCCCGCAACTCTACTCCCTGATTGGCTGGAATTACGGCCGGATTCCGGAGTCCTTTCCAGCTCCCTCTTCGGCCGGGTTTCCCGCCGAATACAAAGGCGCACTGTGAACTGGCTCTTTCTTTCCGCCAATCATTTCCGCCAGCCATTCATCACCGATTTTCTTCATCTTC
chr14	64970322	64970325	0	0	0	chr14	union.pl_Kaiso_rep1_GM_signifpeaks.gff_Kaiso_rep2_GM_signifpeaks.gff	64970310	64970669	58	+	.	Kaiso_rep2_GM_signifpeaks.gff_64970310_height:59	CCCTGGGTGGCTCGCGGCAGGAGGGACTGAGCCCGGGGCAGCCCACAGGGGCAGGACCGCGTCGCTTACCCAGATGCCGCCGCGGCGGCAGGCCGACTCCTCCGTGCAGGAGGGGCGGGCTCCCAAGCCGCGCACTGCAAGCAGTGGCGCCGGCTCACGCACCCCTCGGCCGCCTCTCGCGCGGCTTCCCGCGCCGGCAGCCCGCGATGGCCCCACGTGACCGCGTGTCTGGTAGCAGGGGAAAGAGGGGCGCCAGGGCCGGGGTgtgcgtgcgtgcgtgcgtgcgtacgtgcgcgcCCTCCCGCCCGCCCGCCTCAGTGGCCGGGCGGGGGTCGGCCCGCGCTCTGAGTGCCGCCGCCA
chr14	64970367	64970370	.	.	#DIV/0!	chr14	union.pl_Kaiso_rep1_GM_signifpeaks.gff_Kaiso_rep2_GM_signifpeaks.gff	64970310	64970669	58	+	.	Kaiso_rep2_GM_signifpeaks.gff_64970310_height:59	CCCTGGGTGGCTCGCGGCAGGAGGGACTGAGCCCGGGGCAGCCCACAGGGGCAGGACCGCGTCGCTTACCCAGATGCCGCCGCGGCGGCAGGCCGACTCCTCCGTGCAGGAGGGGCGGGCTCCCAAGCCGCGCACTGCAAGCAGTGGCGCCGGCTCACGCACCCCTCGGCCGCCTCTCGCGCGGCTTCCCGCGCCGGCAGCCCGCGATGGCCCCACGTGACCGCGTGTCTGGTAGCAGGGGAAAGAGGGGCGCCAGGGCCGGGGTgtgcgtgcgtgcgtgcgtgcgtacgtgcgcgcCCTCCCGCCCGCCCGCCTCAGTGGCCGGGCGGGGGTCGGCCCGCGCTCTGAGTGCCGCCGCCA
chr14	64970390	64970393	.	.	#DIV/0!	chr14	union.pl_Kaiso_rep1_GM_signifpeaks.gff_Kaiso_rep2_GM_signifpeaks.gff	64970310	64970669	58	+	.	Kaiso_rep2_GM_signifpeaks.gff_64970310_height:59	CCCTGGGTGGCTCGCGGCAGGAGGGACTGAGCCCGGGGCAGCCCACAGGGGCAGGACCGCGTCGCTTACCCAGATGCCGCCGCGGCGGCAGGCCGACTCCTCCGTGCAGGAGGGGCGGGCTCCCAAGCCGCGCACTGCAAGCAGTGGCGCCGGCTCACGCACCCCTCGGCCGCCTCTCGCGCGGCTTCCCGCGCCGGCAGCCCGCGATGGCCCCACGTGACCGCGTGTCTGGTAGCAGGGGAAAGAGGGGCGCCAGGGCCGGGGTgtgcgtgcgtgcgtgcgtgcgtacgtgcgcgcCCTCCCGCCCGCCCGCCTCAGTGGCCGGGCGGGGGTCGGCCCGCGCTCTGAGTGCCGCCGCCA
chr14	64970438	64970441	0	0	0	chr14	union.pl_Kaiso_rep1_GM_signifpeaks.gff_Kaiso_rep2_GM_signifpeaks.gff	64970310	64970669	58	+	.	Kaiso_rep2_GM_signifpeaks.gff_64970310_height:59	CCCTGGGTGGCTCGCGGCAGGAGGGACTGAGCCCGGGGCAGCCCACAGGGGCAGGACCGCGTCGCTTACCCAGATGCCGCCGCGGCGGCAGGCCGACTCCTCCGTGCAGGAGGGGCGGGCTCCCAAGCCGCGCACTGCAAGCAGTGGCGCCGGCTCACGCACCCCTCGGCCGCCTCTCGCGCGGCTTCCCGCGCCGGCAGCCCGCGATGGCCCCACGTGACCGCGTGTCTGGTAGCAGGGGAAAGAGGGGCGCCAGGGCCGGGGTgtgcgtgcgtgcgtgcgtgcgtacgtgcgcgcCCTCCCGCCCGCCCGCCTCAGTGGCCGGGCGGGGGTCGGCCCGCGCTCTGAGTGCCGCCGCCA
chr14	64970487	64970490	0	0	0	chr14	union.pl_Kaiso_rep1_GM_signifpeaks.gff_Kaiso_rep2_GM_signifpeaks.gff	64970310	64970669	58	+	.	Kaiso_rep2_GM_signifpeaks.gff_64970310_height:59	CCCTGGGTGGCTCGCGGCAGGAGGGACTGAGCCCGGGGCAGCCCACAGGGGCAGGACCGCGTCGCTTACCCAGATGCCGCCGCGGCGGCAGGCCGACTCCTCCGTGCAGGAGGGGCGGGCTCCCAAGCCGCGCACTGCAAGCAGTGGCGCCGGCTCACGCACCCCTCGGCCGCCTCTCGCGCGGCTTCCCGCGCCGGCAGCCCGCGATGGCCCCACGTGACCGCGTGTCTGGTAGCAGGGGAAAGAGGGGCGCCAGGGCCGGGGTgtgcgtgcgtgcgtgcgtgcgtacgtgcgcgcCCTCCCGCCCGCCCGCCTCAGTGGCCGGGCGGGGGTCGGCCCGCGCTCTGAGTGCCGCCGCCA
chr14	64970489	64970492	0	0	0	chr14	union.pl_Kaiso_rep1_GM_signifpeaks.gff_Kaiso_rep2_GM_signifpeaks.gff	64970310	64970669	58	+	.	Kaiso_rep2_GM_signifpeaks.gff_64970310_height:59	CCCTGGGTGGCTCGCGGCAGGAGGGACTGAGCCCGGGGCAGCCCACAGGGGCAGGACCGCGTCGCTTACCCAGATGCCGCCGCGGCGGCAGGCCGACTCCTCCGTGCAGGAGGGGCGGGCTCCCAAGCCGCGCACTGCAAGCAGTGGCGCCGGCTCACGCACCCCTCGGCCGCCTCTCGCGCGGCTTCCCGCGCCGGCAGCCCGCGATGGCCCCACGTGACCGCGTGTCTGGTAGCAGGGGAAAGAGGGGCGCCAGGGCCGGGGTgtgcgtgcgtgcgtgcgtgcgtacgtgcgcgcCCTCCCGCCCGCCCGCCTCAGTGGCCGGGCGGGGGTCGGCCCGCGCTCTGAGTGCCGCCGCCA
chr14	64970499	64970502	0	0	0	chr14	union.pl_Kaiso_rep1_GM_signifpeaks.gff_Kaiso_rep2_GM_signifpeaks.gff	64970310	64970669	58	+	.	Kaiso_rep2_GM_signifpeaks.gff_64970310_height:59	CCCTGGGTGGCTCGCGGCAGGAGGGACTGAGCCCGGGGCAGCCCACAGGGGCAGGACCGCGTCGCTTACCCAGATGCCGCCGCGGCGGCAGGCCGACTCCTCCGTGCAGGAGGGGCGGGCTCCCAAGCCGCGCACTGCAAGCAGTGGCGCCGGCTCACGCACCCCTCGGCCGCCTCTCGCGCGGCTTCCCGCGCCGGCAGCCCGCGATGGCCCCACGTGACCGCGTGTCTGGTAGCAGGGGAAAGAGGGGCGCCAGGGCCGGGGTgtgcgtgcgtgcgtgcgtgcgtacgtgcgcgcCCTCCCGCCCGCCCGCCTCAGTGGCCGGGCGGGGGTCGGCCCGCGCTCTGAGTGCCGCCGCCA
chr14	64970512	64970515	0.343137	0.985294	0.664216	chr14	union.pl_Kaiso_rep1_GM_signifpeaks.gff_Kaiso_rep2_GM_signifpeaks.gff	64970310	64970669	58	+	.	Kaiso_rep2_GM_signifpeaks.gff_64970310_height:59	CCCTGGGTGGCTCGCGGCAGGAGGGACTGAGCCCGGGGCAGCCCACAGGGGCAGGACCGCGTCGCTTACCCAGATGCCGCCGCGGCGGCAGGCCGACTCCTCCGTGCAGGAGGGGCGGGCTCCCAAGCCGCGCACTGCAAGCAGTGGCGCCGGCTCACGCACCCCTCGGCCGCCTCTCGCGCGGCTTCCCGCGCCGGCAGCCCGCGATGGCCCCACGTGACCGCGTGTCTGGTAGCAGGGGAAAGAGGGGCGCCAGGGCCGGGGTgtgcgtgcgtgcgtgcgtgcgtacgtgcgcgcCCTCCCGCCCGCCCGCCTCAGTGGCCGGGCGGGGGTCGGCCCGCGCTCTGAGTGCCGCCGCCA
chr14	64970531	64970534	1.89623	0	0.948113	chr14	union.pl_Kaiso_rep1_GM_signifpeaks.gff_Kaiso_rep2_GM_signifpeaks.gff	64970310	64970669	58	+	.	Kaiso_rep2_GM_signifpeaks.gff_64970310_height:59	CCCTGGGTGGCTCGCGGCAGGAGGGACTGAGCCCGGGGCAGCCCACAGGGGCAGGACCGCGTCGCTTACCCAGATGCCGCCGCGGCGGCAGGCCGACTCCTCCGTGCAGGAGGGGCGGGCTCCCAAGCCGCGCACTGCAAGCAGTGGCGCCGGCTCACGCACCCCTCGGCCGCCTCTCGCGCGGCTTCCCGCGCCGGCAGCCCGCGATGGCCCCACGTGACCGCGTGTCTGGTAGCAGGGGAAAGAGGGGCGCCAGGGCCGGGGTgtgcgtgcgtgcgtgcgtgcgtacgtgcgcgcCCTCCCGCCCGCCCGCCTCAGTGGCCGGGCGGGGGTCGGCCCGCGCTCTGAGTGCCGCCGCCA
chr14	64970602	64970605	0	0	0	chr14	union.pl_Kaiso_rep1_GM_signifpeaks.gff_Kaiso_rep2_GM_signifpeaks.gff	64970310	64970669	58	+	.	Kaiso_rep2_GM_signifpeaks.gff_64970310_height:59	CCCTGGGTGGCTCGCGGCAGGAGGGACTGAGCCCGGGGCAGCCCACAGGGGCAGGACCGCGTCGCTTACCCAGATGCCGCCGCGGCGGCAGGCCGACTCCTCCGTGCAGGAGGGGCGGGCTCCCAAGCCGCGCACTGCAAGCAGTGGCGCCGGCTCACGCACCCCTCGGCCGCCTCTCGCGCGGCTTCCCGCGCCGGCAGCCCGCGATGGCCCCACGTGACCGCGTGTCTGGTAGCAGGGGAAAGAGGGGCGCCAGGGCCGGGGTgtgcgtgcgtgcgtgcgtgcgtacgtgcgcgcCCTCCCGCCCGCCCGCCTCAGTGGCCGGGCGGGGGTCGGCCCGCGCTCTGAGTGCCGCCGCCA
chr14	64970648	64970651	0	0	0	chr14	union.pl_Kaiso_rep1_GM_signifpeaks.gff_Kaiso_rep2_GM_signifpeaks.gff	64970310	64970669	58	+	.	Kaiso_rep2_GM_signifpeaks.gff_64970310_height:59	CCCTGGGTGGCTCGCGGCAGGAGGGACTGAGCCCGGGGCAGCCCACAGGGGCAGGACCGCGTCGCTTACCCAGATGCCGCCGCGGCGGCAGGCCGACTCCTCCGTGCAGGAGGGGCGGGCTCCCAAGCCGCGCACTGCAAGCAGTGGCGCCGGCTCACGCACCCCTCGGCCGCCTCTCGCGCGGCTTCCCGCGCCGGCAGCCCGCGATGGCCCCACGTGACCGCGTGTCTGGTAGCAGGGGAAAGAGGGGCGCCAGGGCCGGGGTgtgcgtgcgtgcgtgcgtgcgtacgtgcgcgcCCTCCCGCCCGCCCGCCTCAGTGGCCGGGCGGGGGTCGGCCCGCGCTCTGAGTGCCGCCGCCA
chr14	65381157	65381160	0	0	0	chr14	union.pl_Kaiso_rep1_GM_signifpeaks.gff_Kaiso_rep2_GM_signifpeaks.gff	65380950	65381519	105	+	.	Kaiso_rep2_GM_signifpeaks.gff_65380950_height:79	TTCCCGTCACATCTGTTAGCGCACAAGATTTCTTCGTCTGTCTCCAAAGGTTTCTGAAGCCCCACCCTTTGCCCACGCACGGTGCCAAGGAGACTGTGCCCTGCCTTGACAACAGTTGCTAAGGGGCGGAGACTTCGGCTCGGTTCCCGAGACGGAATACCCAGGAGTCGAGTACTTGGGCGCATGCGGCAACCGTATCTCAGTTCTCGCGAGGTTTCGTCTTCCCGGAAGCGTTGGAGGACATTCCCTGTTGACTGCGTCGCGATGTGTGGCGACTGTGTGGAGAAGGAATATCCCAACCGGGTGAGCGACTGGGCGCTCCCTTGGCCCGCGGGCGGCCCCCGAGGTGTCTCATATCCAAGGCTGGCCTTCCCAGAGAGGCCGTACGTGGGGCGGACT…
chr14	65381210	65381213	0	0	0	chr14	union.pl_Kaiso_rep1_GM_signifpeaks.gff_Kaiso_rep2_GM_signifpeaks.gff	65380950	65381519	105	+	.	Kaiso_rep2_GM_signifpeaks.gff_65380950_height:79	TTCCCGTCACATCTGTTAGCGCACAAGATTTCTTCGTCTGTCTCCAAAGGTTTCTGAAGCCCCACCCTTTGCCCACGCACGGTGCCAAGGAGACTGTGCCCTGCCTTGACAACAGTTGCTAAGGGGCGGAGACTTCGGCTCGGTTCCCGAGACGGAATACCCAGGAGTCGAGTACTTGGGCGCATGCGGCAACCGTATCTCAGTTCTCGCGAGGTTTCGTCTTCCCGGAAGCGTTGGAGGACATTCCCTGTTGACTGCGTCGCGATGTGTGGCGACTGTGTGGAGAAGGAATATCCCAACCGGGTGAGCGACTGGGCGCTCCCTTGGCCCGCGGGCGGCCCCCGAGGTGTCTCATATCCAAGGCTGGCCTTCCCAGAGAGGCCGTACGTGGGGCGGACT…
chr14	65381279	65381282	0	0	0	chr14	union.pl_Kaiso_rep1_GM_signifpeaks.gff_Kaiso_rep2_GM_signifpeaks.gff	65380950	65381519	105	+	.	Kaiso_rep2_GM_signifpeaks.gff_65380950_height:79	TTCCCGTCACATCTGTTAGCGCACAAGATTTCTTCGTCTGTCTCCAAAGGTTTCTGAAGCCCCACCCTTTGCCCACGCACGGTGCCAAGGAGACTGTGCCCTGCCTTGACAACAGTTGCTAAGGGGCGGAGACTTCGGCTCGGTTCCCGAGACGGAATACCCAGGAGTCGAGTACTTGGGCGCATGCGGCAACCGTATCTCAGTTCTCGCGAGGTTTCGTCTTCCCGGAAGCGTTGGAGGACATTCCCTGTTGACTGCGTCGCGATGTGTGGCGACTGTGTGGAGAAGGAATATCCCAACCGGGTGAGCGACTGGGCGCTCCCTTGGCCCGCGGGCGGCCCCCGAGGTGTCTCATATCCAAGGCTGGCCTTCCCAGAGAGGCCGTACGTGGGGCGGACT…
chr14	66974527	66974530	0	0	0	chr14	union.pl_Kaiso_rep1_GM_signifpeaks.gff_Kaiso_rep2_GM_signifpeaks.gff	66974520	66974729	18	+	.	Kaiso_rep2_GM_signifpeaks.gff_66974520_height:24	CTGCCCCCGCGTAGAAAGCCGGCCCGCCGGCGAGAGCCAGCCTAAGGCGCGGACAACCAACGAGGTGTCAGGCTCGGCAGGGGATTGCTTCTGTCTGGGGCCCGGCCGAGGTTGCGTTCGTGCCTCGCGCGCACACGCTCCGCGTTCACTCAGCCAATCCGGTGCTACTCGCGCGCCCAGGAGCGATCCGCGGTCCTACTCAGGCTGGGC
chr14	66974567	66974570	0	0.28169	0.140845	chr14	union.pl_Kaiso_rep1_GM_signifpeaks.gff_Kaiso_rep2_GM_signifpeaks.gff	66974520	66974729	18	+	.	Kaiso_rep2_GM_signifpeaks.gff_66974520_height:24	CTGCCCCCGCGTAGAAAGCCGGCCCGCCGGCGAGAGCCAGCCTAAGGCGCGGACAACCAACGAGGTGTCAGGCTCGGCAGGGGATTGCTTCTGTCTGGGGCCCGGCCGAGGTTGCGTTCGTGCCTCGCGCGCACACGCTCCGCGTTCACTCAGCCAATCCGGTGCTACTCGCGCGCCCAGGAGCGATCCGCGGTCCTACTCAGGCTGGGC
chr14	66974645	66974648	0	0	0	chr14	union.pl_Kaiso_rep1_GM_signifpeaks.gff_Kaiso_rep2_GM_signifpeaks.gff	66974520	66974729	18	+	.	Kaiso_rep2_GM_signifpeaks.gff_66974520_height:24	CTGCCCCCGCGTAGAAAGCCGGCCCGCCGGCGAGAGCCAGCCTAAGGCGCGGACAACCAACGAGGTGTCAGGCTCGGCAGGGGATTGCTTCTGTCTGGGGCCCGGCCGAGGTTGCGTTCGTGCCTCGCGCGCACACGCTCCGCGTTCACTCAGCCAATCCGGTGCTACTCGCGCGCCCAGGAGCGATCCGCGGTCCTACTCAGGCTGGGC
chr14	66974647	66974650	0	1.33935	0.669677	chr14	union.pl_Kaiso_rep1_GM_signifpeaks.gff_Kaiso_rep2_GM_signifpeaks.gff	66974520	66974729	18	+	.	Kaiso_rep2_GM_signifpeaks.gff_66974520_height:24	CTGCCCCCGCGTAGAAAGCCGGCCCGCCGGCGAGAGCCAGCCTAAGGCGCGGACAACCAACGAGGTGTCAGGCTCGGCAGGGGATTGCTTCTGTCTGGGGCCCGGCCGAGGTTGCGTTCGTGCCTCGCGCGCACACGCTCCGCGTTCACTCAGCCAATCCGGTGCTACTCGCGCGCCCAGGAGCGATCCGCGGTCCTACTCAGGCTGGGC
chr14	66974660	66974663	0	0.0444444	0.0222222	chr14	union.pl_Kaiso_rep1_GM_signifpeaks.gff_Kaiso_rep2_GM_signifpeaks.gff	66974520	66974729	18	+	.	Kaiso_rep2_GM_signifpeaks.gff_66974520_height:24	CTGCCCCCGCGTAGAAAGCCGGCCCGCCGGCGAGAGCCAGCCTAAGGCGCGGACAACCAACGAGGTGTCAGGCTCGGCAGGGGATTGCTTCTGTCTGGGGCCCGGCCGAGGTTGCGTTCGTGCCTCGCGCGCACACGCTCCGCGTTCACTCAGCCAATCCGGTGCTACTCGCGCGCCCAGGAGCGATCCGCGGTCCTACTCAGGCTGGGC
chr14	66974689	66974692	0.310345	0.00574713	0.158046	chr14	union.pl_Kaiso_rep1_GM_signifpeaks.gff_Kaiso_rep2_GM_signifpeaks.gff	66974520	66974729	18	+	.	Kaiso_rep2_GM_signifpeaks.gff_66974520_height:24	CTGCCCCCGCGTAGAAAGCCGGCCCGCCGGCGAGAGCCAGCCTAAGGCGCGGACAACCAACGAGGTGTCAGGCTCGGCAGGGGATTGCTTCTGTCTGGGGCCCGGCCGAGGTTGCGTTCGTGCCTCGCGCGCACACGCTCCGCGTTCACTCAGCCAATCCGGTGCTACTCGCGCGCCCAGGAGCGATCCGCGGTCCTACTCAGGCTGGGC
chr14	66974691	66974694	0.00574713	0.931034	0.468391	chr14	union.pl_Kaiso_rep1_GM_signifpeaks.gff_Kaiso_rep2_GM_signifpeaks.gff	66974520	66974729	18	+	.	Kaiso_rep2_GM_signifpeaks.gff_66974520_height:24	CTGCCCCCGCGTAGAAAGCCGGCCCGCCGGCGAGAGCCAGCCTAAGGCGCGGACAACCAACGAGGTGTCAGGCTCGGCAGGGGATTGCTTCTGTCTGGGGCCCGGCCGAGGTTGCGTTCGTGCCTCGCGCGCACACGCTCCGCGTTCACTCAGCCAATCCGGTGCTACTCGCGCGCCCAGGAGCGATCCGCGGTCCTACTCAGGCTGGGC
chr14	66974708	66974711	0.62069	0.614345	0.617517	chr14	union.pl_Kaiso_rep1_GM_signifpeaks.gff_Kaiso_rep2_GM_signifpeaks.gff	66974520	66974729	18	+	.	Kaiso_rep2_GM_signifpeaks.gff_66974520_height:24	CTGCCCCCGCGTAGAAAGCCGGCCCGCCGGCGAGAGCCAGCCTAAGGCGCGGACAACCAACGAGGTGTCAGGCTCGGCAGGGGATTGCTTCTGTCTGGGGCCCGGCCGAGGTTGCGTTCGTGCCTCGCGCGCACACGCTCCGCGTTCACTCAGCCAATCCGGTGCTACTCGCGCGCCCAGGAGCGATCCGCGGTCCTACTCAGGCTGGGC
chr14	67707927	67707930	0	1.25	0.625	chr14	union.pl_Kaiso_rep1_GM_signifpeaks.gff_Kaiso_rep2_GM_signifpeaks.gff	67707870	67708169	25	+	.	Kaiso_rep2_GM_signifpeaks.gff_67707870_height:27	TGCGGAGAGGACCAATGAGCGGGCGCTCTCTCCGCTCCGGCTCGGGATTGGGCAAGCCGCGCCAGCCTCTCACGGGCGGGGTGGGACTCGGATCCGCGCGCCCACTGCGCCAGAGTCCCGGGGGCGCGTGCGCGGTCTCGCGGCGGCCGCAGGGGCCGGTCTCGCGCGGTCTAGAAGTGGAGTTGCTggcggctgcggcggtgacggcggcgacggaggaggcaggcggtggggcgggggcggGGACTAAGGATTCTGAGGTGGGGAGTCGGGAGTTTCTGGATTCTTTATCCGGAATTT
chr14	67707964	67707967	0	0.673077	0.336538	chr14	union.pl_Kaiso_rep1_GM_signifpeaks.gff_Kaiso_rep2_GM_signifpeaks.gff	67707870	67708169	25	+	.	Kaiso_rep2_GM_signifpeaks.gff_67707870_height:27	TGCGGAGAGGACCAATGAGCGGGCGCTCTCTCCGCTCCGGCTCGGGATTGGGCAAGCCGCGCCAGCCTCTCACGGGCGGGGTGGGACTCGGATCCGCGCGCCCACTGCGCCAGAGTCCCGGGGGCGCGTGCGCGGTCTCGCGGCGGCCGCAGGGGCCGGTCTCGCGCGGTCTAGAAGTGGAGTTGCTggcggctgcggcggtgacggcggcgacggaggaggcaggcggtggggcgggggcggGGACTAAGGATTCTGAGGTGGGGAGTCGGGAGTTTCTGGATTCTTTATCCGGAATTT
chr14	67707966	67707969	0.673077	0.0192308	0.346154	chr14	union.pl_Kaiso_rep1_GM_signifpeaks.gff_Kaiso_rep2_GM_signifpeaks.gff	67707870	67708169	25	+	.	Kaiso_rep2_GM_signifpeaks.gff_67707870_height:27	TGCGGAGAGGACCAATGAGCGGGCGCTCTCTCCGCTCCGGCTCGGGATTGGGCAAGCCGCGCCAGCCTCTCACGGGCGGGGTGGGACTCGGATCCGCGCGCCCACTGCGCCAGAGTCCCGGGGGCGCGTGCGCGGTCTCGCGGCGGCCGCAGGGGCCGGTCTCGCGCGGTCTAGAAGTGGAGTTGCTggcggctgcggcggtgacggcggcgacggaggaggcaggcggtggggcgggggcggGGACTAAGGATTCTGAGGTGGGGAGTCGGGAGTTTCTGGATTCTTTATCCGGAATTT
chr14	67707994	67707997	0	0	0	chr14	union.pl_Kaiso_rep1_GM_signifpeaks.gff_Kaiso_rep2_GM_signifpeaks.gff	67707870	67708169	25	+	.	Kaiso_rep2_GM_signifpeaks.gff_67707870_height:27	TGCGGAGAGGACCAATGAGCGGGCGCTCTCTCCGCTCCGGCTCGGGATTGGGCAAGCCGCGCCAGCCTCTCACGGGCGGGGTGGGACTCGGATCCGCGCGCCCACTGCGCCAGAGTCCCGGGGGCGCGTGCGCGGTCTCGCGGCGGCCGCAGGGGCCGGTCTCGCGCGGTCTAGAAGTGGAGTTGCTggcggctgcggcggtgacggcggcgacggaggaggcaggcggtggggcgggggcggGGACTAAGGATTCTGAGGTGGGGAGTCGGGAGTTTCTGGATTCTTTATCCGGAATTT
chr14	67708000	67708003	0	0	0	chr14	union.pl_Kaiso_rep1_GM_signifpeaks.gff_Kaiso_rep2_GM_signifpeaks.gff	67707870	67708169	25	+	.	Kaiso_rep2_GM_signifpeaks.gff_67707870_height:27	TGCGGAGAGGACCAATGAGCGGGCGCTCTCTCCGCTCCGGCTCGGGATTGGGCAAGCCGCGCCAGCCTCTCACGGGCGGGGTGGGACTCGGATCCGCGCGCCCACTGCGCCAGAGTCCCGGGGGCGCGTGCGCGGTCTCGCGGCGGCCGCAGGGGCCGGTCTCGCGCGGTCTAGAAGTGGAGTTGCTggcggctgcggcggtgacggcggcgacggaggaggcaggcggtggggcgggggcggGGACTAAGGATTCTGAGGTGGGGAGTCGGGAGTTTCTGGATTCTTTATCCGGAATTT
chr14	67708008	67708011	0	3.84615	1.92308	chr14	union.pl_Kaiso_rep1_GM_signifpeaks.gff_Kaiso_rep2_GM_signifpeaks.gff	67707870	67708169	25	+	.	Kaiso_rep2_GM_signifpeaks.gff_67707870_height:27	TGCGGAGAGGACCAATGAGCGGGCGCTCTCTCCGCTCCGGCTCGGGATTGGGCAAGCCGCGCCAGCCTCTCACGGGCGGGGTGGGACTCGGATCCGCGCGCCCACTGCGCCAGAGTCCCGGGGGCGCGTGCGCGGTCTCGCGGCGGCCGCAGGGGCCGGTCTCGCGCGGTCTAGAAGTGGAGTTGCTggcggctgcggcggtgacggcggcgacggaggaggcaggcggtggggcgggggcggGGACTAAGGATTCTGAGGTGGGGAGTCGGGAGTTTCTGGATTCTTTATCCGGAATTT
chr14	67708032	67708035	0	0	0	chr14	union.pl_Kaiso_rep1_GM_signifpeaks.gff_Kaiso_rep2_GM_signifpeaks.gff	67707870	67708169	25	+	.	Kaiso_rep2_GM_signifpeaks.gff_67707870_height:27	TGCGGAGAGGACCAATGAGCGGGCGCTCTCTCCGCTCCGGCTCGGGATTGGGCAAGCCGCGCCAGCCTCTCACGGGCGGGGTGGGACTCGGATCCGCGCGCCCACTGCGCCAGAGTCCCGGGGGCGCGTGCGCGGTCTCGCGGCGGCCGCAGGGGCCGGTCTCGCGCGGTCTAGAAGTGGAGTTGCTggcggctgcggcggtgacggcggcgacggaggaggcaggcggtggggcgggggcggGGACTAAGGATTCTGAGGTGGGGAGTCGGGAGTTTCTGGATTCTTTATCCGGAATTT
chr14	67708034	67708037	0	0	0	chr14	union.pl_Kaiso_rep1_GM_signifpeaks.gff_Kaiso_rep2_GM_signifpeaks.gff	67707870	67708169	25	+	.	Kaiso_rep2_GM_signifpeaks.gff_67707870_height:27	TGCGGAGAGGACCAATGAGCGGGCGCTCTCTCCGCTCCGGCTCGGGATTGGGCAAGCCGCGCCAGCCTCTCACGGGCGGGGTGGGACTCGGATCCGCGCGCCCACTGCGCCAGAGTCCCGGGGGCGCGTGCGCGGTCTCGCGGCGGCCGCAGGGGCCGGTCTCGCGCGGTCTAGAAGTGGAGTTGCTggcggctgcggcggtgacggcggcgacggaggaggcaggcggtggggcgggggcggGGACTAAGGATTCTGAGGTGGGGAGTCGGGAGTTTCTGGATTCTTTATCCGGAATTT
chr14	68141575	68141578	0	2	1	chr14	union.pl_Kaiso_rep1_GM_signifpeaks.gff_Kaiso_rep2_GM_signifpeaks.gff	68141550	68141819	33	+	.	Kaiso_rep2_GM_signifpeaks.gff_68141550_height:25	CCTAGGGGACCTGCGGGACTGGCAGCGCGGCCGCCTTCCTcccgggccccgccggccggcgaggggcgggcgcTGCAGTGCACGCCGGGGGATGTAGTTTGGCTCGGACGAGAGCGTCTCGTCCCGGGGTCGCGCGTTGCTCCGGGTGCCAGGTTCAGCCCGCGCGGCGACAGCGGGCTTCGGCCCGATTTGATGTATGTTTGCGTCTAGACGTCGTCCTCACTGTCATCGCGCTTTGCTTTGCCACCCTGACCCGAATTCCTCGTTTCG
chr14	68141680	68141683	.	0	0	chr14	union.pl_Kaiso_rep1_GM_signifpeaks.gff_Kaiso_rep2_GM_signifpeaks.gff	68141550	68141819	33	+	.	Kaiso_rep2_GM_signifpeaks.gff_68141550_height:25	CCTAGGGGACCTGCGGGACTGGCAGCGCGGCCGCCTTCCTcccgggccccgccggccggcgaggggcgggcgcTGCAGTGCACGCCGGGGGATGTAGTTTGGCTCGGACGAGAGCGTCTCGTCCCGGGGTCGCGCGTTGCTCCGGGTGCCAGGTTCAGCCCGCGCGGCGACAGCGGGCTTCGGCCCGATTTGATGTATGTTTGCGTCTAGACGTCGTCCTCACTGTCATCGCGCTTTGCTTTGCCACCCTGACCCGAATTCCTCGTTTCG
chr14	68141682	68141685	0	0	0	chr14	union.pl_Kaiso_rep1_GM_signifpeaks.gff_Kaiso_rep2_GM_signifpeaks.gff	68141550	68141819	33	+	.	Kaiso_rep2_GM_signifpeaks.gff_68141550_height:25	CCTAGGGGACCTGCGGGACTGGCAGCGCGGCCGCCTTCCTcccgggccccgccggccggcgaggggcgggcgcTGCAGTGCACGCCGGGGGATGTAGTTTGGCTCGGACGAGAGCGTCTCGTCCCGGGGTCGCGCGTTGCTCCGGGTGCCAGGTTCAGCCCGCGCGGCGACAGCGGGCTTCGGCCCGATTTGATGTATGTTTGCGTCTAGACGTCGTCCTCACTGTCATCGCGCTTTGCTTTGCCACCCTGACCCGAATTCCTCGTTTCG
chr14	68141710	68141713	0	0	0	chr14	union.pl_Kaiso_rep1_GM_signifpeaks.gff_Kaiso_rep2_GM_signifpeaks.gff	68141550	68141819	33	+	.	Kaiso_rep2_GM_signifpeaks.gff_68141550_height:25	CCTAGGGGACCTGCGGGACTGGCAGCGCGGCCGCCTTCCTcccgggccccgccggccggcgaggggcgggcgcTGCAGTGCACGCCGGGGGATGTAGTTTGGCTCGGACGAGAGCGTCTCGTCCCGGGGTCGCGCGTTGCTCCGGGTGCCAGGTTCAGCCCGCGCGGCGACAGCGGGCTTCGGCCCGATTTGATGTATGTTTGCGTCTAGACGTCGTCCTCACTGTCATCGCGCTTTGCTTTGCCACCCTGACCCGAATTCCTCGTTTCG
chr14	68141712	68141715	0	0	0	chr14	union.pl_Kaiso_rep1_GM_signifpeaks.gff_Kaiso_rep2_GM_signifpeaks.gff	68141550	68141819	33	+	.	Kaiso_rep2_GM_signifpeaks.gff_68141550_height:25	CCTAGGGGACCTGCGGGACTGGCAGCGCGGCCGCCTTCCTcccgggccccgccggccggcgaggggcgggcgcTGCAGTGCACGCCGGGGGATGTAGTTTGGCTCGGACGAGAGCGTCTCGTCCCGGGGTCGCGCGTTGCTCCGGGTGCCAGGTTCAGCCCGCGCGGCGACAGCGGGCTTCGGCCCGATTTGATGTATGTTTGCGTCTAGACGTCGTCCTCACTGTCATCGCGCTTTGCTTTGCCACCCTGACCCGAATTCCTCGTTTCG
chr14	68141779	68141782	.	.	#DIV/0!	chr14	union.pl_Kaiso_rep1_GM_signifpeaks.gff_Kaiso_rep2_GM_signifpeaks.gff	68141550	68141819	33	+	.	Kaiso_rep2_GM_signifpeaks.gff_68141550_height:25	CCTAGGGGACCTGCGGGACTGGCAGCGCGGCCGCCTTCCTcccgggccccgccggccggcgaggggcgggcgcTGCAGTGCACGCCGGGGGATGTAGTTTGGCTCGGACGAGAGCGTCTCGTCCCGGGGTCGCGCGTTGCTCCGGGTGCCAGGTTCAGCCCGCGCGGCGACAGCGGGCTTCGGCCCGATTTGATGTATGTTTGCGTCTAGACGTCGTCCTCACTGTCATCGCGCTTTGCTTTGCCACCCTGACCCGAATTCCTCGTTTCG
chr14	69283518	69283521	0	0	0	chr14	union.pl_Kaiso_rep1_GM_signifpeaks.gff_Kaiso_rep2_GM_signifpeaks.gff	69283500	69283679	19	+	.	Kaiso_rep2_GM_signifpeaks.gff_69283410_height:25	GCTTCGTTCCCGTCCTCCCGCGGCCGCTCTCCCCCGGAAGCCCTCGGAGGCAGCACGATGGACGTGGCCACACTGCCCTCCAGTGGCCAGCTCGCCGAACAACACGTCTGGGCCCCTTTTGGGGGTCTGGGTGACGTGTCCACCCTCTCTCTGCCCTTTGCTACATTTGAAGGTGGGGTT
chr14	69864930	69864933	0	0	0	chr14	union.pl_Kaiso_rep1_GM_signifpeaks.gff_Kaiso_rep2_GM_signifpeaks.gff	69864870	69865319	86	+	.	Kaiso_rep2_GM_signifpeaks.gff_69864870_height:69	GAGGGGAAAACGTATGGGGCTGGGGTCGCTCTGGAGGCCGGGGACTCGGACTCGGGTAGCCGCGGAGGCCTTTCTCACCATCGCGCCAAACTCTCTTCGCTACAGCAGCTGCCGACACCGCCGCCGTTACACGAGCTTAACTACAACGCCGCTAACAGCCAATCCTCGCGAGAGGAGCCGCCGGAAGTCGTCGAAAGTGCAACGCAAAAGAGCCTTTTGGATCATAGAGGCACAGTCACTTCCGGCAGCTAGAGCAGCTACTGACTCTGTTTCAGCCATCTTCGATAAAGGCAAAAAGGTAAGGGAAAGTTTCCAAGCTTTAGGAAGAATTATTTTTTTTCAAGACGCTGTCTTCCGTACTTTCGTTATTAAACATACGGCTCAAGTGATCACCGGTAT…
chr14	69864951	69864954	0	0	0	chr14	union.pl_Kaiso_rep1_GM_signifpeaks.gff_Kaiso_rep2_GM_signifpeaks.gff	69864870	69865319	86	+	.	Kaiso_rep2_GM_signifpeaks.gff_69864870_height:69	GAGGGGAAAACGTATGGGGCTGGGGTCGCTCTGGAGGCCGGGGACTCGGACTCGGGTAGCCGCGGAGGCCTTTCTCACCATCGCGCCAAACTCTCTTCGCTACAGCAGCTGCCGACACCGCCGCCGTTACACGAGCTTAACTACAACGCCGCTAACAGCCAATCCTCGCGAGAGGAGCCGCCGGAAGTCGTCGAAAGTGCAACGCAAAAGAGCCTTTTGGATCATAGAGGCACAGTCACTTCCGGCAGCTAGAGCAGCTACTGACTCTGTTTCAGCCATCTTCGATAAAGGCAAAAAGGTAAGGGAAAGTTTCCAAGCTTTAGGAAGAATTATTTTTTTTCAAGACGCTGTCTTCCGTACTTTCGTTATTAAACATACGGCTCAAGTGATCACCGGTAT…
chr14	69865036	69865039	0	0	0	chr14	union.pl_Kaiso_rep1_GM_signifpeaks.gff_Kaiso_rep2_GM_signifpeaks.gff	69864870	69865319	86	+	.	Kaiso_rep2_GM_signifpeaks.gff_69864870_height:69	GAGGGGAAAACGTATGGGGCTGGGGTCGCTCTGGAGGCCGGGGACTCGGACTCGGGTAGCCGCGGAGGCCTTTCTCACCATCGCGCCAAACTCTCTTCGCTACAGCAGCTGCCGACACCGCCGCCGTTACACGAGCTTAACTACAACGCCGCTAACAGCCAATCCTCGCGAGAGGAGCCGCCGGAAGTCGTCGAAAGTGCAACGCAAAAGAGCCTTTTGGATCATAGAGGCACAGTCACTTCCGGCAGCTAGAGCAGCTACTGACTCTGTTTCAGCCATCTTCGATAAAGGCAAAAAGGTAAGGGAAAGTTTCCAAGCTTTAGGAAGAATTATTTTTTTTCAAGACGCTGTCTTCCGTACTTTCGTTATTAAACATACGGCTCAAGTGATCACCGGTAT…
chr14	70233678	70233681	2.45455	0	1.22727	chr14	union.pl_Kaiso_rep1_GM_signifpeaks.gff_Kaiso_rep2_GM_signifpeaks.gff	70233510	70233779	36	+	.	Kaiso_rep2_GM_signifpeaks.gff_70233510_height:24	TAGATACAAGAAGGGTTGCCACTTTTCTCAGGAGACTCTTCTGGGAGAGATGATGATGAACCGAACGCCAAGGACTTAGCAGGGGCGAACGACGTCAACAGATGTCCCTCCAGACTCCGGCACCAGCCGGCCGAGCCCAAACGAGTTCTCGCCCCCGACCCCACCCACCGCGGGAGCAGGGTTCGGTCACTCGCAGTGTCAGAGAGGCCCACATCCTCCTAAATTTCCGGCCCTCCCAAAACTTCCGTCTTCCCTAGGTCCAACGGGGTG
chr14	70234361	70234364	0	0	0	chr14	union.pl_Kaiso_rep1_GM_signifpeaks.gff_Kaiso_rep2_GM_signifpeaks.gff	70234260	70234619	48	+	.	Kaiso_rep2_GM_signifpeaks.gff_70234260_height:50	CCCTGACTTTGCTGGCGATGCGGCTGGGCCTTTTGTAGGGCGGCCGCAGTGACCCCCGAGAAGGGGGTTGCTGGGAGGAGAAGGGAAGAGGGAATTTGGCACGCGCAGCTCTGCTGCCTTTGATTCCACCGCCGCCATTTTGTGGCCGCAGAGCGCCCGCCCGCTGCTGTTGGCGCAGGCGCGGTCGAGGCGTCGCGAGATTCTGGCTTCCACCCGCTGTGACGCGCCCGCGAGGCCGCCATTGGGCTGGCTTTGCGGAGGGCGCGGGCGGCTCCGCCCGCACTTCTCGGCCTTTCCTAACTGCGGCAGATGGGAGGGGGCCGGAGAGCCCGGAGAGTGTGCGGCTGCGCAGTTGGAAAG
chr14	70234439	70234442	0	0	0	chr14	union.pl_Kaiso_rep1_GM_signifpeaks.gff_Kaiso_rep2_GM_signifpeaks.gff	70234260	70234619	48	+	.	Kaiso_rep2_GM_signifpeaks.gff_70234260_height:50	CCCTGACTTTGCTGGCGATGCGGCTGGGCCTTTTGTAGGGCGGCCGCAGTGACCCCCGAGAAGGGGGTTGCTGGGAGGAGAAGGGAAGAGGGAATTTGGCACGCGCAGCTCTGCTGCCTTTGATTCCACCGCCGCCATTTTGTGGCCGCAGAGCGCCCGCCCGCTGCTGTTGGCGCAGGCGCGGTCGAGGCGTCGCGAGATTCTGGCTTCCACCCGCTGTGACGCGCCCGCGAGGCCGCCATTGGGCTGGCTTTGCGGAGGGCGCGGGCGGCTCCGCCCGCACTTCTCGGCCTTTCCTAACTGCGGCAGATGGGAGGGGGCCGGAGAGCCCGGAGAGTGTGCGGCTGCGCAGTTGGAAAG
chr14	70234453	70234456	0	0	0	chr14	union.pl_Kaiso_rep1_GM_signifpeaks.gff_Kaiso_rep2_GM_signifpeaks.gff	70234260	70234619	48	+	.	Kaiso_rep2_GM_signifpeaks.gff_70234260_height:50	CCCTGACTTTGCTGGCGATGCGGCTGGGCCTTTTGTAGGGCGGCCGCAGTGACCCCCGAGAAGGGGGTTGCTGGGAGGAGAAGGGAAGAGGGAATTTGGCACGCGCAGCTCTGCTGCCTTTGATTCCACCGCCGCCATTTTGTGGCCGCAGAGCGCCCGCCCGCTGCTGTTGGCGCAGGCGCGGTCGAGGCGTCGCGAGATTCTGGCTTCCACCCGCTGTGACGCGCCCGCGAGGCCGCCATTGGGCTGGCTTTGCGGAGGGCGCGGGCGGCTCCGCCCGCACTTCTCGGCCTTTCCTAACTGCGGCAGATGGGAGGGGGCCGGAGAGCCCGGAGAGTGTGCGGCTGCGCAGTTGGAAAG
chr14	70234482	70234485	0	0	0	chr14	union.pl_Kaiso_rep1_GM_signifpeaks.gff_Kaiso_rep2_GM_signifpeaks.gff	70234260	70234619	48	+	.	Kaiso_rep2_GM_signifpeaks.gff_70234260_height:50	CCCTGACTTTGCTGGCGATGCGGCTGGGCCTTTTGTAGGGCGGCCGCAGTGACCCCCGAGAAGGGGGTTGCTGGGAGGAGAAGGGAAGAGGGAATTTGGCACGCGCAGCTCTGCTGCCTTTGATTCCACCGCCGCCATTTTGTGGCCGCAGAGCGCCCGCCCGCTGCTGTTGGCGCAGGCGCGGTCGAGGCGTCGCGAGATTCTGGCTTCCACCCGCTGTGACGCGCCCGCGAGGCCGCCATTGGGCTGGCTTTGCGGAGGGCGCGGGCGGCTCCGCCCGCACTTCTCGGCCTTTCCTAACTGCGGCAGATGGGAGGGGGCCGGAGAGCCCGGAGAGTGTGCGGCTGCGCAGTTGGAAAG
chr14	70234488	70234491	0	0	0	chr14	union.pl_Kaiso_rep1_GM_signifpeaks.gff_Kaiso_rep2_GM_signifpeaks.gff	70234260	70234619	48	+	.	Kaiso_rep2_GM_signifpeaks.gff_70234260_height:50	CCCTGACTTTGCTGGCGATGCGGCTGGGCCTTTTGTAGGGCGGCCGCAGTGACCCCCGAGAAGGGGGTTGCTGGGAGGAGAAGGGAAGAGGGAATTTGGCACGCGCAGCTCTGCTGCCTTTGATTCCACCGCCGCCATTTTGTGGCCGCAGAGCGCCCGCCCGCTGCTGTTGGCGCAGGCGCGGTCGAGGCGTCGCGAGATTCTGGCTTCCACCCGCTGTGACGCGCCCGCGAGGCCGCCATTGGGCTGGCTTTGCGGAGGGCGCGGGCGGCTCCGCCCGCACTTCTCGGCCTTTCCTAACTGCGGCAGATGGGAGGGGGCCGGAGAGCCCGGAGAGTGTGCGGCTGCGCAGTTGGAAAG
chr14	70234522	70234525	0	0	0	chr14	union.pl_Kaiso_rep1_GM_signifpeaks.gff_Kaiso_rep2_GM_signifpeaks.gff	70234260	70234619	48	+	.	Kaiso_rep2_GM_signifpeaks.gff_70234260_height:50	CCCTGACTTTGCTGGCGATGCGGCTGGGCCTTTTGTAGGGCGGCCGCAGTGACCCCCGAGAAGGGGGTTGCTGGGAGGAGAAGGGAAGAGGGAATTTGGCACGCGCAGCTCTGCTGCCTTTGATTCCACCGCCGCCATTTTGTGGCCGCAGAGCGCCCGCCCGCTGCTGTTGGCGCAGGCGCGGTCGAGGCGTCGCGAGATTCTGGCTTCCACCCGCTGTGACGCGCCCGCGAGGCCGCCATTGGGCTGGCTTTGCGGAGGGCGCGGGCGGCTCCGCCCGCACTTCTCGGCCTTTCCTAACTGCGGCAGATGGGAGGGGGCCGGAGAGCCCGGAGAGTGTGCGGCTGCGCAGTTGGAAAG
chr14	71786963	71786966	0	0	0	chr14	union.pl_Kaiso_rep1_GM_signifpeaks.gff_Kaiso_rep2_GM_signifpeaks.gff	71786820	71787269	124	+	.	Kaiso_rep2_GM_signifpeaks.gff_71786820_height:82	AATTATCCTTCCGCAACCACCCCTAGCTTTCCCCACCGCCAGTGCGCCGGGCAGGTTGAAAACTGCACCCACGTTTGCAGCCTCTGCTCTCCGCAGGAGACAGGAATCCAGGGCTTTGCCGTCGTCATAGCAACCAGAAGTTCCGCGGTCCCCTACCCTCCCGCGACTTTTTCCACTTCCTCCGCCTGCAGGGCCCAGCCGCCGCTTCTCTCGCGAGACTTGTGCGCCGCGCTAAGCCGCTCCGTGGTGATCTCACCCGAGACTTgggggagagggaggagtgaaggaggggaaggaatggggcgggaggcggggcggggaggggaagggcgagTGAGGCGCCGCCACTGCCGGCAACTTTGTGAGCGAGTTCAGTGCGTGCGTGAGCGAGTGAGCGAA…
chr14	71786981	71786984	0	0	0	chr14	union.pl_Kaiso_rep1_GM_signifpeaks.gff_Kaiso_rep2_GM_signifpeaks.gff	71786820	71787269	124	+	.	Kaiso_rep2_GM_signifpeaks.gff_71786820_height:82	AATTATCCTTCCGCAACCACCCCTAGCTTTCCCCACCGCCAGTGCGCCGGGCAGGTTGAAAACTGCACCCACGTTTGCAGCCTCTGCTCTCCGCAGGAGACAGGAATCCAGGGCTTTGCCGTCGTCATAGCAACCAGAAGTTCCGCGGTCCCCTACCCTCCCGCGACTTTTTCCACTTCCTCCGCCTGCAGGGCCCAGCCGCCGCTTCTCTCGCGAGACTTGTGCGCCGCGCTAAGCCGCTCCGTGGTGATCTCACCCGAGACTTgggggagagggaggagtgaaggaggggaaggaatggggcgggaggcggggcggggaggggaagggcgagTGAGGCGCCGCCACTGCCGGCAACTTTGTGAGCGAGTTCAGTGCGTGCGTGAGCGAGTGAGCGAA…
chr14	71787031	71787034	0	0	0	chr14	union.pl_Kaiso_rep1_GM_signifpeaks.gff_Kaiso_rep2_GM_signifpeaks.gff	71786820	71787269	124	+	.	Kaiso_rep2_GM_signifpeaks.gff_71786820_height:82	AATTATCCTTCCGCAACCACCCCTAGCTTTCCCCACCGCCAGTGCGCCGGGCAGGTTGAAAACTGCACCCACGTTTGCAGCCTCTGCTCTCCGCAGGAGACAGGAATCCAGGGCTTTGCCGTCGTCATAGCAACCAGAAGTTCCGCGGTCCCCTACCCTCCCGCGACTTTTTCCACTTCCTCCGCCTGCAGGGCCCAGCCGCCGCTTCTCTCGCGAGACTTGTGCGCCGCGCTAAGCCGCTCCGTGGTGATCTCACCCGAGACTTgggggagagggaggagtgaaggaggggaaggaatggggcgggaggcggggcggggaggggaagggcgagTGAGGCGCCGCCACTGCCGGCAACTTTGTGAGCGAGTTCAGTGCGTGCGTGAGCGAGTGAGCGAA…
chr14	71787047	71787050	0	0	0	chr14	union.pl_Kaiso_rep1_GM_signifpeaks.gff_Kaiso_rep2_GM_signifpeaks.gff	71786820	71787269	124	+	.	Kaiso_rep2_GM_signifpeaks.gff_71786820_height:82	AATTATCCTTCCGCAACCACCCCTAGCTTTCCCCACCGCCAGTGCGCCGGGCAGGTTGAAAACTGCACCCACGTTTGCAGCCTCTGCTCTCCGCAGGAGACAGGAATCCAGGGCTTTGCCGTCGTCATAGCAACCAGAAGTTCCGCGGTCCCCTACCCTCCCGCGACTTTTTCCACTTCCTCCGCCTGCAGGGCCCAGCCGCCGCTTCTCTCGCGAGACTTGTGCGCCGCGCTAAGCCGCTCCGTGGTGATCTCACCCGAGACTTgggggagagggaggagtgaaggaggggaaggaatggggcgggaggcggggcggggaggggaagggcgagTGAGGCGCCGCCACTGCCGGCAACTTTGTGAGCGAGTTCAGTGCGTGCGTGAGCGAGTGAGCGAA…
chr14	74318515	74318518	0	0	0	chr14	union.pl_Kaiso_rep1_GM_signifpeaks.gff_Kaiso_rep2_GM_signifpeaks.gff	74318430	74318819	71	+	.	Kaiso_rep2_GM_signifpeaks.gff_74318430_height:72	GCTTCTCCCGGAAACGTGGGGCGCCCAGGAATCCTAAACTTCCAATCCCTAAGCTTCCAAACCCCGCCCCTGGGAGGGGAGGGGGCGCGGAGCCGGGCCTAGTCGCGCGCCTGCGTACTGCGGTCAGAGGGCCGAGGCCTGGGGGCGAGCTGGGGTCGTGCAGTACAGCCTCTTTCCGGCAAATCACGCGAGATTTCGTTCACCCGGGCTCCACAGGGTCAGTGACGCGCGAGCGGCTCCCGCGACTGTGGCTCCCGAAGCTGCTTCGGGCCCCAGCGGTGAGGAAGAAGACTCTCAACCAGGGTGACTTCTAGGCGTCCTCCCGGAGCTACCGGGGACACTGGCGTTATTGCCCGCAACACTGAGATAGGGAATGCTCGAGAAACAGAA
chr14	74318533	74318536	1.64706	0.0588235	0.852941	chr14	union.pl_Kaiso_rep1_GM_signifpeaks.gff_Kaiso_rep2_GM_signifpeaks.gff	74318430	74318819	71	+	.	Kaiso_rep2_GM_signifpeaks.gff_74318430_height:72	GCTTCTCCCGGAAACGTGGGGCGCCCAGGAATCCTAAACTTCCAATCCCTAAGCTTCCAAACCCCGCCCCTGGGAGGGGAGGGGGCGCGGAGCCGGGCCTAGTCGCGCGCCTGCGTACTGCGGTCAGAGGGCCGAGGCCTGGGGGCGAGCTGGGGTCGTGCAGTACAGCCTCTTTCCGGCAAATCACGCGAGATTTCGTTCACCCGGGCTCCACAGGGTCAGTGACGCGCGAGCGGCTCCCGCGACTGTGGCTCCCGAAGCTGCTTCGGGCCCCAGCGGTGAGGAAGAAGACTCTCAACCAGGGTGACTTCTAGGCGTCCTCCCGGAGCTACCGGGGACACTGGCGTTATTGCCCGCAACACTGAGATAGGGAATGCTCGAGAAACAGAA
chr14	74318535	74318538	0.0588235	0	0.0294118	chr14	union.pl_Kaiso_rep1_GM_signifpeaks.gff_Kaiso_rep2_GM_signifpeaks.gff	74318430	74318819	71	+	.	Kaiso_rep2_GM_signifpeaks.gff_74318430_height:72	GCTTCTCCCGGAAACGTGGGGCGCCCAGGAATCCTAAACTTCCAATCCCTAAGCTTCCAAACCCCGCCCCTGGGAGGGGAGGGGGCGCGGAGCCGGGCCTAGTCGCGCGCCTGCGTACTGCGGTCAGAGGGCCGAGGCCTGGGGGCGAGCTGGGGTCGTGCAGTACAGCCTCTTTCCGGCAAATCACGCGAGATTTCGTTCACCCGGGCTCCACAGGGTCAGTGACGCGCGAGCGGCTCCCGCGACTGTGGCTCCCGAAGCTGCTTCGGGCCCCAGCGGTGAGGAAGAAGACTCTCAACCAGGGTGACTTCTAGGCGTCCTCCCGGAGCTACCGGGGACACTGGCGTTATTGCCCGCAACACTGAGATAGGGAATGCTCGAGAAACAGAA
chr14	74318616	74318619	0	0	0	chr14	union.pl_Kaiso_rep1_GM_signifpeaks.gff_Kaiso_rep2_GM_signifpeaks.gff	74318430	74318819	71	+	.	Kaiso_rep2_GM_signifpeaks.gff_74318430_height:72	GCTTCTCCCGGAAACGTGGGGCGCCCAGGAATCCTAAACTTCCAATCCCTAAGCTTCCAAACCCCGCCCCTGGGAGGGGAGGGGGCGCGGAGCCGGGCCTAGTCGCGCGCCTGCGTACTGCGGTCAGAGGGCCGAGGCCTGGGGGCGAGCTGGGGTCGTGCAGTACAGCCTCTTTCCGGCAAATCACGCGAGATTTCGTTCACCCGGGCTCCACAGGGTCAGTGACGCGCGAGCGGCTCCCGCGACTGTGGCTCCCGAAGCTGCTTCGGGCCCCAGCGGTGAGGAAGAAGACTCTCAACCAGGGTGACTTCTAGGCGTCCTCCCGGAGCTACCGGGGACACTGGCGTTATTGCCCGCAACACTGAGATAGGGAATGCTCGAGAAACAGAA
chr14	74318655	74318658	0	0	0	chr14	union.pl_Kaiso_rep1_GM_signifpeaks.gff_Kaiso_rep2_GM_signifpeaks.gff	74318430	74318819	71	+	.	Kaiso_rep2_GM_signifpeaks.gff_74318430_height:72	GCTTCTCCCGGAAACGTGGGGCGCCCAGGAATCCTAAACTTCCAATCCCTAAGCTTCCAAACCCCGCCCCTGGGAGGGGAGGGGGCGCGGAGCCGGGCCTAGTCGCGCGCCTGCGTACTGCGGTCAGAGGGCCGAGGCCTGGGGGCGAGCTGGGGTCGTGCAGTACAGCCTCTTTCCGGCAAATCACGCGAGATTTCGTTCACCCGGGCTCCACAGGGTCAGTGACGCGCGAGCGGCTCCCGCGACTGTGGCTCCCGAAGCTGCTTCGGGCCCCAGCGGTGAGGAAGAAGACTCTCAACCAGGGTGACTTCTAGGCGTCCTCCCGGAGCTACCGGGGACACTGGCGTTATTGCCCGCAACACTGAGATAGGGAATGCTCGAGAAACAGAA
chr14	74318657	74318660	0	0	0	chr14	union.pl_Kaiso_rep1_GM_signifpeaks.gff_Kaiso_rep2_GM_signifpeaks.gff	74318430	74318819	71	+	.	Kaiso_rep2_GM_signifpeaks.gff_74318430_height:72	GCTTCTCCCGGAAACGTGGGGCGCCCAGGAATCCTAAACTTCCAATCCCTAAGCTTCCAAACCCCGCCCCTGGGAGGGGAGGGGGCGCGGAGCCGGGCCTAGTCGCGCGCCTGCGTACTGCGGTCAGAGGGCCGAGGCCTGGGGGCGAGCTGGGGTCGTGCAGTACAGCCTCTTTCCGGCAAATCACGCGAGATTTCGTTCACCCGGGCTCCACAGGGTCAGTGACGCGCGAGCGGCTCCCGCGACTGTGGCTCCCGAAGCTGCTTCGGGCCCCAGCGGTGAGGAAGAAGACTCTCAACCAGGGTGACTTCTAGGCGTCCTCCCGGAGCTACCGGGGACACTGGCGTTATTGCCCGCAACACTGAGATAGGGAATGCTCGAGAAACAGAA
chr14	74318670	74318673	0	0	0	chr14	union.pl_Kaiso_rep1_GM_signifpeaks.gff_Kaiso_rep2_GM_signifpeaks.gff	74318430	74318819	71	+	.	Kaiso_rep2_GM_signifpeaks.gff_74318430_height:72	GCTTCTCCCGGAAACGTGGGGCGCCCAGGAATCCTAAACTTCCAATCCCTAAGCTTCCAAACCCCGCCCCTGGGAGGGGAGGGGGCGCGGAGCCGGGCCTAGTCGCGCGCCTGCGTACTGCGGTCAGAGGGCCGAGGCCTGGGGGCGAGCTGGGGTCGTGCAGTACAGCCTCTTTCCGGCAAATCACGCGAGATTTCGTTCACCCGGGCTCCACAGGGTCAGTGACGCGCGAGCGGCTCCCGCGACTGTGGCTCCCGAAGCTGCTTCGGGCCCCAGCGGTGAGGAAGAAGACTCTCAACCAGGGTGACTTCTAGGCGTCCTCCCGGAGCTACCGGGGACACTGGCGTTATTGCCCGCAACACTGAGATAGGGAATGCTCGAGAAACAGAA
chr14	74417239	74417242	0	0	0	chr14	union.pl_Kaiso_rep1_GM_signifpeaks.gff_Kaiso_rep2_GM_signifpeaks.gff	74417220	74417459	20	+	.	Kaiso_rep2_GM_signifpeaks.gff_74417010_height:29	TAGTGGCCGGAAACCGGGCCGCGGAGGCACGATGAGAGCCGTGAGAGCCCTAGCACGACTTGCCCAAAGACAATTTCTCAGGTCTCGCGACGCTTCTCCCCTCCCCTCCTAGAGGAACCCCAGGGCACGCCGGAATGCGTGTGGTCCTTCAGGGTCCATTAGGGTCAAAAGTGGGAGGGGCGTTCAGAGTCTGTTCTACTCATGGGAAAACAGGCCTTCCCGGGGTTATTTATAAatgag
chr14	74417305	74417308	.	.	#DIV/0!	chr14	union.pl_Kaiso_rep1_GM_signifpeaks.gff_Kaiso_rep2_GM_signifpeaks.gff	74417220	74417459	20	+	.	Kaiso_rep2_GM_signifpeaks.gff_74417010_height:29	TAGTGGCCGGAAACCGGGCCGCGGAGGCACGATGAGAGCCGTGAGAGCCCTAGCACGACTTGCCCAAAGACAATTTCTCAGGTCTCGCGACGCTTCTCCCCTCCCCTCCTAGAGGAACCCCAGGGCACGCCGGAATGCGTGTGGTCCTTCAGGGTCCATTAGGGTCAAAAGTGGGAGGGGCGTTCAGAGTCTGTTCTACTCATGGGAAAACAGGCCTTCCCGGGGTTATTTATAAatgag
chr14	77924111	77924114	0	0	0	chr14	union.pl_Kaiso_rep1_GM_signifpeaks.gff_Kaiso_rep2_GM_signifpeaks.gff	77923890	77924249	100	+	.	Kaiso_rep2_GM_signifpeaks.gff_77923890_height:110	TGGACCAGCCCTTCTATTCAGGCTGTGCAGCTTAGAGAAGGGGGCGGAAGGGAATAATCGTAGGGCGGAGAGAAAACACGAATAACGAGACCGCAGGGCATGCTGGAAGTCGTAGTTTCTTCTGCCTCTGCTGTCAGGCGCTGTCCCGACGAACCACAAGGCTTCTTGACTACAGCCCCCAGAAACCCCAAGCACCGTGCTAGGTCATTTCCTCTCCTTTCCGCGAGACCTTCCGCGGTTATCCAGCGAGTCACGTAGCAAGACTACAATTCCCATGAGGCTCAGCAAGGGCGATTTAGGGTCCAGGGAAGCAATGAGACGTGTTCTTTGTTTTCCTATGGGTGAGGAATGGTTGTATGA
chr14	77924123	77924126	0	0	0	chr14	union.pl_Kaiso_rep1_GM_signifpeaks.gff_Kaiso_rep2_GM_signifpeaks.gff	77923890	77924249	100	+	.	Kaiso_rep2_GM_signifpeaks.gff_77923890_height:110	TGGACCAGCCCTTCTATTCAGGCTGTGCAGCTTAGAGAAGGGGGCGGAAGGGAATAATCGTAGGGCGGAGAGAAAACACGAATAACGAGACCGCAGGGCATGCTGGAAGTCGTAGTTTCTTCTGCCTCTGCTGTCAGGCGCTGTCCCGACGAACCACAAGGCTTCTTGACTACAGCCCCCAGAAACCCCAAGCACCGTGCTAGGTCATTTCCTCTCCTTTCCGCGAGACCTTCCGCGGTTATCCAGCGAGTCACGTAGCAAGACTACAATTCCCATGAGGCTCAGCAAGGGCGATTTAGGGTCCAGGGAAGCAATGAGACGTGTTCTTTGTTTTCCTATGGGTGAGGAATGGTTGTATGA
chr14	81687361	81687364	0	0	0	chr14	union.pl_Kaiso_rep1_GM_signifpeaks.gff_Kaiso_rep2_GM_signifpeaks.gff	81687270	81687689	53	+	.	Kaiso_rep2_GM_signifpeaks.gff_81687270_height:39	gccaccaccgccgccgccgccgccgccgAGAGACAGGGTGAAGGGGGAGGGAGGGGCGGAAAGGGCGGGGGCAGAGGTGGGCGGGGCTGAGCGCGAGACACCGCGAGAGCCGCGTGCGCAGGCGCGCCGGGGCGGAGGCCGCCGGCGAGCCGCGTTGTCACGCGCCGTGGCGGGTACTGGACTGGCGGAGCCCGGGGAGTGAAGTAGTGAAATCGGACCTACGCCTCTCCAACGCTCGCGTGATCACGTGGTTGGCACCCAGGCGGAAGTCTGCGGCAGTTCTTTGCGGTGAAGAACTTGCAAAGCGTTGCTGGAAAAGACGGGAGTTCTACTGACACTCCAGTCCAAAGCTAGGTGGGACCGCCTCCTGTCGCACGTTTCCGCCTGGTCCCGCGCTTT…
chr14	81687371	81687374	0	0	0	chr14	union.pl_Kaiso_rep1_GM_signifpeaks.gff_Kaiso_rep2_GM_signifpeaks.gff	81687270	81687689	53	+	.	Kaiso_rep2_GM_signifpeaks.gff_81687270_height:39	gccaccaccgccgccgccgccgccgccgAGAGACAGGGTGAAGGGGGAGGGAGGGGCGGAAAGGGCGGGGGCAGAGGTGGGCGGGGCTGAGCGCGAGACACCGCGAGAGCCGCGTGCGCAGGCGCGCCGGGGCGGAGGCCGCCGGCGAGCCGCGTTGTCACGCGCCGTGGCGGGTACTGGACTGGCGGAGCCCGGGGAGTGAAGTAGTGAAATCGGACCTACGCCTCTCCAACGCTCGCGTGATCACGTGGTTGGCACCCAGGCGGAAGTCTGCGGCAGTTCTTTGCGGTGAAGAACTTGCAAAGCGTTGCTGGAAAAGACGGGAGTTCTACTGACACTCCAGTCCAAAGCTAGGTGGGACCGCCTCCTGTCGCACGTTTCCGCCTGGTCCCGCGCTTT…
chr14	81687380	81687383	0	0	0	chr14	union.pl_Kaiso_rep1_GM_signifpeaks.gff_Kaiso_rep2_GM_signifpeaks.gff	81687270	81687689	53	+	.	Kaiso_rep2_GM_signifpeaks.gff_81687270_height:39	gccaccaccgccgccgccgccgccgccgAGAGACAGGGTGAAGGGGGAGGGAGGGGCGGAAAGGGCGGGGGCAGAGGTGGGCGGGGCTGAGCGCGAGACACCGCGAGAGCCGCGTGCGCAGGCGCGCCGGGGCGGAGGCCGCCGGCGAGCCGCGTTGTCACGCGCCGTGGCGGGTACTGGACTGGCGGAGCCCGGGGAGTGAAGTAGTGAAATCGGACCTACGCCTCTCCAACGCTCGCGTGATCACGTGGTTGGCACCCAGGCGGAAGTCTGCGGCAGTTCTTTGCGGTGAAGAACTTGCAAAGCGTTGCTGGAAAAGACGGGAGTTCTACTGACACTCCAGTCCAAAGCTAGGTGGGACCGCCTCCTGTCGCACGTTTCCGCCTGGTCCCGCGCTTT…
chr14	81687392	81687395	.	0	0	chr14	union.pl_Kaiso_rep1_GM_signifpeaks.gff_Kaiso_rep2_GM_signifpeaks.gff	81687270	81687689	53	+	.	Kaiso_rep2_GM_signifpeaks.gff_81687270_height:39	gccaccaccgccgccgccgccgccgccgAGAGACAGGGTGAAGGGGGAGGGAGGGGCGGAAAGGGCGGGGGCAGAGGTGGGCGGGGCTGAGCGCGAGACACCGCGAGAGCCGCGTGCGCAGGCGCGCCGGGGCGGAGGCCGCCGGCGAGCCGCGTTGTCACGCGCCGTGGCGGGTACTGGACTGGCGGAGCCCGGGGAGTGAAGTAGTGAAATCGGACCTACGCCTCTCCAACGCTCGCGTGATCACGTGGTTGGCACCCAGGCGGAAGTCTGCGGCAGTTCTTTGCGGTGAAGAACTTGCAAAGCGTTGCTGGAAAAGACGGGAGTTCTACTGACACTCCAGTCCAAAGCTAGGTGGGACCGCCTCCTGTCGCACGTTTCCGCCTGGTCCCGCGCTTT…
chr14	81687420	81687423	0.338798	0.639344	0.489071	chr14	union.pl_Kaiso_rep1_GM_signifpeaks.gff_Kaiso_rep2_GM_signifpeaks.gff	81687270	81687689	53	+	.	Kaiso_rep2_GM_signifpeaks.gff_81687270_height:39	gccaccaccgccgccgccgccgccgccgAGAGACAGGGTGAAGGGGGAGGGAGGGGCGGAAAGGGCGGGGGCAGAGGTGGGCGGGGCTGAGCGCGAGACACCGCGAGAGCCGCGTGCGCAGGCGCGCCGGGGCGGAGGCCGCCGGCGAGCCGCGTTGTCACGCGCCGTGGCGGGTACTGGACTGGCGGAGCCCGGGGAGTGAAGTAGTGAAATCGGACCTACGCCTCTCCAACGCTCGCGTGATCACGTGGTTGGCACCCAGGCGGAAGTCTGCGGCAGTTCTTTGCGGTGAAGAACTTGCAAAGCGTTGCTGGAAAAGACGGGAGTTCTACTGACACTCCAGTCCAAAGCTAGGTGGGACCGCCTCCTGTCGCACGTTTCCGCCTGGTCCCGCGCTTT…
chr14	81687430	81687433	1.17339	0.00560715	0.5895	chr14	union.pl_Kaiso_rep1_GM_signifpeaks.gff_Kaiso_rep2_GM_signifpeaks.gff	81687270	81687689	53	+	.	Kaiso_rep2_GM_signifpeaks.gff_81687270_height:39	gccaccaccgccgccgccgccgccgccgAGAGACAGGGTGAAGGGGGAGGGAGGGGCGGAAAGGGCGGGGGCAGAGGTGGGCGGGGCTGAGCGCGAGACACCGCGAGAGCCGCGTGCGCAGGCGCGCCGGGGCGGAGGCCGCCGGCGAGCCGCGTTGTCACGCGCCGTGGCGGGTACTGGACTGGCGGAGCCCGGGGAGTGAAGTAGTGAAATCGGACCTACGCCTCTCCAACGCTCGCGTGATCACGTGGTTGGCACCCAGGCGGAAGTCTGCGGCAGTTCTTTGCGGTGAAGAACTTGCAAAGCGTTGCTGGAAAAGACGGGAGTTCTACTGACACTCCAGTCCAAAGCTAGGTGGGACCGCCTCCTGTCGCACGTTTCCGCCTGGTCCCGCGCTTT…
chr14	81687506	81687509	0	0	0	chr14	union.pl_Kaiso_rep1_GM_signifpeaks.gff_Kaiso_rep2_GM_signifpeaks.gff	81687270	81687689	53	+	.	Kaiso_rep2_GM_signifpeaks.gff_81687270_height:39	gccaccaccgccgccgccgccgccgccgAGAGACAGGGTGAAGGGGGAGGGAGGGGCGGAAAGGGCGGGGGCAGAGGTGGGCGGGGCTGAGCGCGAGACACCGCGAGAGCCGCGTGCGCAGGCGCGCCGGGGCGGAGGCCGCCGGCGAGCCGCGTTGTCACGCGCCGTGGCGGGTACTGGACTGGCGGAGCCCGGGGAGTGAAGTAGTGAAATCGGACCTACGCCTCTCCAACGCTCGCGTGATCACGTGGTTGGCACCCAGGCGGAAGTCTGCGGCAGTTCTTTGCGGTGAAGAACTTGCAAAGCGTTGCTGGAAAAGACGGGAGTTCTACTGACACTCCAGTCCAAAGCTAGGTGGGACCGCCTCCTGTCGCACGTTTCCGCCTGGTCCCGCGCTTT…
chr14	81687661	81687664	0	0	0	chr14	union.pl_Kaiso_rep1_GM_signifpeaks.gff_Kaiso_rep2_GM_signifpeaks.gff	81687270	81687689	53	+	.	Kaiso_rep2_GM_signifpeaks.gff_81687270_height:39	gccaccaccgccgccgccgccgccgccgAGAGACAGGGTGAAGGGGGAGGGAGGGGCGGAAAGGGCGGGGGCAGAGGTGGGCGGGGCTGAGCGCGAGACACCGCGAGAGCCGCGTGCGCAGGCGCGCCGGGGCGGAGGCCGCCGGCGAGCCGCGTTGTCACGCGCCGTGGCGGGTACTGGACTGGCGGAGCCCGGGGAGTGAAGTAGTGAAATCGGACCTACGCCTCTCCAACGCTCGCGTGATCACGTGGTTGGCACCCAGGCGGAAGTCTGCGGCAGTTCTTTGCGGTGAAGAACTTGCAAAGCGTTGCTGGAAAAGACGGGAGTTCTACTGACACTCCAGTCCAAAGCTAGGTGGGACCGCCTCCTGTCGCACGTTTCCGCCTGGTCCCGCGCTTT…
chr14	90863300	90863303	0	0	0	chr14	union.pl_Kaiso_rep1_GM_signifpeaks.gff_Kaiso_rep2_GM_signifpeaks.gff	90863250	90863429	20	+	.	Kaiso_rep2_GM_signifpeaks.gff_90863250_height:19	CCGGGGGCGGGACCAGGCGGGCAAGGCCCGGCTGCCGCAGCGCCGCTCTGCGCGAGGCGGCTCCGCCGCGGCGGAGGGATACGGCGCACCATATATATATCGCGGGGCGCAGACTCGCGCTCCGGCAGTGGTGCTGGGAGTGTCGTGGACGCCGTGCCGTTACTCGTAGTCAGGCGGCGG
chr14	90863316	90863319	0	0	0	chr14	union.pl_Kaiso_rep1_GM_signifpeaks.gff_Kaiso_rep2_GM_signifpeaks.gff	90863250	90863429	20	+	.	Kaiso_rep2_GM_signifpeaks.gff_90863250_height:19	CCGGGGGCGGGACCAGGCGGGCAAGGCCCGGCTGCCGCAGCGCCGCTCTGCGCGAGGCGGCTCCGCCGCGGCGGAGGGATACGGCGCACCATATATATATCGCGGGGCGCAGACTCGCGCTCCGGCAGTGGTGCTGGGAGTGTCGTGGACGCCGTGCCGTTACTCGTAGTCAGGCGGCGG
chr14	90863350	90863353	0	0	0	chr14	union.pl_Kaiso_rep1_GM_signifpeaks.gff_Kaiso_rep2_GM_signifpeaks.gff	90863250	90863429	20	+	.	Kaiso_rep2_GM_signifpeaks.gff_90863250_height:19	CCGGGGGCGGGACCAGGCGGGCAAGGCCCGGCTGCCGCAGCGCCGCTCTGCGCGAGGCGGCTCCGCCGCGGCGGAGGGATACGGCGCACCATATATATATCGCGGGGCGCAGACTCGCGCTCCGGCAGTGGTGCTGGGAGTGTCGTGGACGCCGTGCCGTTACTCGTAGTCAGGCGGCGG
chr14	90863365	90863368	0	0	0	chr14	union.pl_Kaiso_rep1_GM_signifpeaks.gff_Kaiso_rep2_GM_signifpeaks.gff	90863250	90863429	20	+	.	Kaiso_rep2_GM_signifpeaks.gff_90863250_height:19	CCGGGGGCGGGACCAGGCGGGCAAGGCCCGGCTGCCGCAGCGCCGCTCTGCGCGAGGCGGCTCCGCCGCGGCGGAGGGATACGGCGCACCATATATATATCGCGGGGCGCAGACTCGCGCTCCGGCAGTGGTGCTGGGAGTGTCGTGGACGCCGTGCCGTTACTCGTAGTCAGGCGGCGG
chr14	97263594	97263597	0	0	0	chr14	union.pl_Kaiso_rep1_GM_signifpeaks.gff_Kaiso_rep2_GM_signifpeaks.gff	97263450	97263779	68	+	.	Kaiso_rep2_GM_signifpeaks.gff_97263450_height:53	AGCTACTACGAACAAGGCTGTAAACCACATTTCCTAGAAGACCAGGGAGCAGAAGGACGGGGATCTCCCTTTGCCGCTAAGAGACTCCAACTCCCAGGATGCCTTGGGAGCGCTGGACCACAGCTCCCGGCATTCCCGGGGAGGCGCGGGGCTAGCGTAGCCTCCGCCCCGCGCCTCGCGTTACCACTCGTCCCGCCCCTCCTCGTCGCCTCCGAGCCAATGGGAAGGCTCCATACTGCAGGGTGCGAAGGGGCCGGCGCCGCTGCCGAGTTACGAGTCGGCGAAAGCGGCGGGAAGTTCGTACTGGGCAGAACGCGACGGGTCTGCGGC
chr14	97263619	97263622	0	0	0	chr14	union.pl_Kaiso_rep1_GM_signifpeaks.gff_Kaiso_rep2_GM_signifpeaks.gff	97263450	97263779	68	+	.	Kaiso_rep2_GM_signifpeaks.gff_97263450_height:53	AGCTACTACGAACAAGGCTGTAAACCACATTTCCTAGAAGACCAGGGAGCAGAAGGACGGGGATCTCCCTTTGCCGCTAAGAGACTCCAACTCCCAGGATGCCTTGGGAGCGCTGGACCACAGCTCCCGGCATTCCCGGGGAGGCGCGGGGCTAGCGTAGCCTCCGCCCCGCGCCTCGCGTTACCACTCGTCCCGCCCCTCCTCGTCGCCTCCGAGCCAATGGGAAGGCTCCATACTGCAGGGTGCGAAGGGGCCGGCGCCGCTGCCGAGTTACGAGTCGGCGAAAGCGGCGGGAAGTTCGTACTGGGCAGAACGCGACGGGTCTGCGGC
chr14	97263626	97263629	0	0	0	chr14	union.pl_Kaiso_rep1_GM_signifpeaks.gff_Kaiso_rep2_GM_signifpeaks.gff	97263450	97263779	68	+	.	Kaiso_rep2_GM_signifpeaks.gff_97263450_height:53	AGCTACTACGAACAAGGCTGTAAACCACATTTCCTAGAAGACCAGGGAGCAGAAGGACGGGGATCTCCCTTTGCCGCTAAGAGACTCCAACTCCCAGGATGCCTTGGGAGCGCTGGACCACAGCTCCCGGCATTCCCGGGGAGGCGCGGGGCTAGCGTAGCCTCCGCCCCGCGCCTCGCGTTACCACTCGTCCCGCCCCTCCTCGTCGCCTCCGAGCCAATGGGAAGGCTCCATACTGCAGGGTGCGAAGGGGCCGGCGCCGCTGCCGAGTTACGAGTCGGCGAAAGCGGCGGGAAGTTCGTACTGGGCAGAACGCGACGGGTCTGCGGC
chr14	97263763	97263766	0	0	0	chr14	union.pl_Kaiso_rep1_GM_signifpeaks.gff_Kaiso_rep2_GM_signifpeaks.gff	97263450	97263779	68	+	.	Kaiso_rep2_GM_signifpeaks.gff_97263450_height:53	AGCTACTACGAACAAGGCTGTAAACCACATTTCCTAGAAGACCAGGGAGCAGAAGGACGGGGATCTCCCTTTGCCGCTAAGAGACTCCAACTCCCAGGATGCCTTGGGAGCGCTGGACCACAGCTCCCGGCATTCCCGGGGAGGCGCGGGGCTAGCGTAGCCTCCGCCCCGCGCCTCGCGTTACCACTCGTCCCGCCCCTCCTCGTCGCCTCCGAGCCAATGGGAAGGCTCCATACTGCAGGGTGCGAAGGGGCCGGCGCCGCTGCCGAGTTACGAGTCGGCGAAAGCGGCGGGAAGTTCGTACTGGGCAGAACGCGACGGGTCTGCGGC
chr14	100704966	100704969	0	0	0	chr14	union.pl_Kaiso_rep1_GM_signifpeaks.gff_Kaiso_rep2_GM_signifpeaks.gff	100704960	100705349	75	+	.	Kaiso_rep2_GM_signifpeaks.gff_100704960_height:68	ACGTCACGCGCCGCGGGCCAGCCAGGGCGCGTGCGAGCCGCCCCGCCCCCGGTCCCATCGGCCCCAATCCGGGAGGAGCCCGGCGAGTGGGCGGGGCCGCGGAGGCCAGCGGACAGATCGATTGGCCGAGAGGAGAATCGAGAGGGCGAACGGGCGAGTGGCAGCGAGGCGGGGCGGGCTGAGGCCAGCGCGGAAGTCTCGCGAGGCCGGGCCCGAGCAGAGTGTGGCGGCGGCGGCGAGATCTGGGCTCGGGTTGAGGAGTTGGTATTTGTGTGGAAGgaggcggaggcgcaggaggaagggggaagcggagcgccggcccggagggcgggaggaggcgcggccagggcgggcggttgcggcgaggcgaggcgaggcggggagccgaga
chr14	100704971	100704974	0	0	0	chr14	union.pl_Kaiso_rep1_GM_signifpeaks.gff_Kaiso_rep2_GM_signifpeaks.gff	100704960	100705349	75	+	.	Kaiso_rep2_GM_signifpeaks.gff_100704960_height:68	ACGTCACGCGCCGCGGGCCAGCCAGGGCGCGTGCGAGCCGCCCCGCCCCCGGTCCCATCGGCCCCAATCCGGGAGGAGCCCGGCGAGTGGGCGGGGCCGCGGAGGCCAGCGGACAGATCGATTGGCCGAGAGGAGAATCGAGAGGGCGAACGGGCGAGTGGCAGCGAGGCGGGGCGGGCTGAGGCCAGCGCGGAAGTCTCGCGAGGCCGGGCCCGAGCAGAGTGTGGCGGCGGCGGCGAGATCTGGGCTCGGGTTGAGGAGTTGGTATTTGTGTGGAAGgaggcggaggcgcaggaggaagggggaagcggagcgccggcccggagggcgggaggaggcgcggccagggcgggcggttgcggcgaggcgaggcgaggcggggagccgaga
chr14	100704987	100704990	0	0	0	chr14	union.pl_Kaiso_rep1_GM_signifpeaks.gff_Kaiso_rep2_GM_signifpeaks.gff	100704960	100705349	75	+	.	Kaiso_rep2_GM_signifpeaks.gff_100704960_height:68	ACGTCACGCGCCGCGGGCCAGCCAGGGCGCGTGCGAGCCGCCCCGCCCCCGGTCCCATCGGCCCCAATCCGGGAGGAGCCCGGCGAGTGGGCGGGGCCGCGGAGGCCAGCGGACAGATCGATTGGCCGAGAGGAGAATCGAGAGGGCGAACGGGCGAGTGGCAGCGAGGCGGGGCGGGCTGAGGCCAGCGCGGAAGTCTCGCGAGGCCGGGCCCGAGCAGAGTGTGGCGGCGGCGGCGAGATCTGGGCTCGGGTTGAGGAGTTGGTATTTGTGTGGAAGgaggcggaggcgcaggaggaagggggaagcggagcgccggcccggagggcgggaggaggcgcggccagggcgggcggttgcggcgaggcgaggcgaggcggggagccgaga
chr14	100705057	100705060	0	0	0	chr14	union.pl_Kaiso_rep1_GM_signifpeaks.gff_Kaiso_rep2_GM_signifpeaks.gff	100704960	100705349	75	+	.	Kaiso_rep2_GM_signifpeaks.gff_100704960_height:68	ACGTCACGCGCCGCGGGCCAGCCAGGGCGCGTGCGAGCCGCCCCGCCCCCGGTCCCATCGGCCCCAATCCGGGAGGAGCCCGGCGAGTGGGCGGGGCCGCGGAGGCCAGCGGACAGATCGATTGGCCGAGAGGAGAATCGAGAGGGCGAACGGGCGAGTGGCAGCGAGGCGGGGCGGGCTGAGGCCAGCGCGGAAGTCTCGCGAGGCCGGGCCCGAGCAGAGTGTGGCGGCGGCGGCGAGATCTGGGCTCGGGTTGAGGAGTTGGTATTTGTGTGGAAGgaggcggaggcgcaggaggaagggggaagcggagcgccggcccggagggcgggaggaggcgcggccagggcgggcggttgcggcgaggcgaggcgaggcggggagccgaga
chr14	100705148	100705151	0	0	0	chr14	union.pl_Kaiso_rep1_GM_signifpeaks.gff_Kaiso_rep2_GM_signifpeaks.gff	100704960	100705349	75	+	.	Kaiso_rep2_GM_signifpeaks.gff_100704960_height:68	ACGTCACGCGCCGCGGGCCAGCCAGGGCGCGTGCGAGCCGCCCCGCCCCCGGTCCCATCGGCCCCAATCCGGGAGGAGCCCGGCGAGTGGGCGGGGCCGCGGAGGCCAGCGGACAGATCGATTGGCCGAGAGGAGAATCGAGAGGGCGAACGGGCGAGTGGCAGCGAGGCGGGGCGGGCTGAGGCCAGCGCGGAAGTCTCGCGAGGCCGGGCCCGAGCAGAGTGTGGCGGCGGCGGCGAGATCTGGGCTCGGGTTGAGGAGTTGGTATTTGTGTGGAAGgaggcggaggcgcaggaggaagggggaagcggagcgccggcccggagggcgggaggaggcgcggccagggcgggcggttgcggcgaggcgaggcgaggcggggagccgaga
chr14	100705159	100705162	0	0	0	chr14	union.pl_Kaiso_rep1_GM_signifpeaks.gff_Kaiso_rep2_GM_signifpeaks.gff	100704960	100705349	75	+	.	Kaiso_rep2_GM_signifpeaks.gff_100704960_height:68	ACGTCACGCGCCGCGGGCCAGCCAGGGCGCGTGCGAGCCGCCCCGCCCCCGGTCCCATCGGCCCCAATCCGGGAGGAGCCCGGCGAGTGGGCGGGGCCGCGGAGGCCAGCGGACAGATCGATTGGCCGAGAGGAGAATCGAGAGGGCGAACGGGCGAGTGGCAGCGAGGCGGGGCGGGCTGAGGCCAGCGCGGAAGTCTCGCGAGGCCGGGCCCGAGCAGAGTGTGGCGGCGGCGGCGAGATCTGGGCTCGGGTTGAGGAGTTGGTATTTGTGTGGAAGgaggcggaggcgcaggaggaagggggaagcggagcgccggcccggagggcgggaggaggcgcggccagggcgggcggttgcggcgaggcgaggcgaggcggggagccgaga
chr14	100705298	100705301	0	2.8	1.4	chr14	union.pl_Kaiso_rep1_GM_signifpeaks.gff_Kaiso_rep2_GM_signifpeaks.gff	100704960	100705349	75	+	.	Kaiso_rep2_GM_signifpeaks.gff_100704960_height:68	ACGTCACGCGCCGCGGGCCAGCCAGGGCGCGTGCGAGCCGCCCCGCCCCCGGTCCCATCGGCCCCAATCCGGGAGGAGCCCGGCGAGTGGGCGGGGCCGCGGAGGCCAGCGGACAGATCGATTGGCCGAGAGGAGAATCGAGAGGGCGAACGGGCGAGTGGCAGCGAGGCGGGGCGGGCTGAGGCCAGCGCGGAAGTCTCGCGAGGCCGGGCCCGAGCAGAGTGTGGCGGCGGCGGCGAGATCTGGGCTCGGGTTGAGGAGTTGGTATTTGTGTGGAAGgaggcggaggcgcaggaggaagggggaagcggagcgccggcccggagggcgggaggaggcgcggccagggcgggcggttgcggcgaggcgaggcgaggcggggagccgaga
chr14	102414421	102414424	0	0	0	chr14	union.pl_Kaiso_rep1_GM_signifpeaks.gff_Kaiso_rep2_GM_signifpeaks.gff	102414300	102414689	174	+	.	Kaiso_rep2_GM_signifpeaks.gff_102414300_height:169	ACCTAAACTTCTGGGCCCAGGAGAAGTTCGTTCTTTCCTCCAGGATACCTGGAGCCGAGTGCAGGATCTCAGCGAGAAATGCCCCAATCTCAAGGGCGGCACCGAGAGGTGACGCAAGCGGCGCGCGAGGTTGCGTCAATGCAGGACCGCCCCGCCTCCGGCCTGTGCATTGTGGGACCTAAGGGCACCTGTCAGACGCCCAATCTCGCGAGTGAGCGAGATTCACGCGGAACGCAGAGGTGAGAACGGGGAAGGCCCTCCTCAGCAGGAGTCCCGCCCCCTGAAGGGCATGGGCCAATCACAATGCCTCTCCTTCCTGGCCGCTGGGATTGGTCCGAGGGTGCACATGACCGGACTGCGGGACATGTGACCGTGCCGATCTAGGTCGTG
chr14	102414423	102414426	0	0	0	chr14	union.pl_Kaiso_rep1_GM_signifpeaks.gff_Kaiso_rep2_GM_signifpeaks.gff	102414300	102414689	174	+	.	Kaiso_rep2_GM_signifpeaks.gff_102414300_height:169	ACCTAAACTTCTGGGCCCAGGAGAAGTTCGTTCTTTCCTCCAGGATACCTGGAGCCGAGTGCAGGATCTCAGCGAGAAATGCCCCAATCTCAAGGGCGGCACCGAGAGGTGACGCAAGCGGCGCGCGAGGTTGCGTCAATGCAGGACCGCCCCGCCTCCGGCCTGTGCATTGTGGGACCTAAGGGCACCTGTCAGACGCCCAATCTCGCGAGTGAGCGAGATTCACGCGGAACGCAGAGGTGAGAACGGGGAAGGCCCTCCTCAGCAGGAGTCCCGCCCCCTGAAGGGCATGGGCCAATCACAATGCCTCTCCTTCCTGGCCGCTGGGATTGGTCCGAGGGTGCACATGACCGGACTGCGGGACATGTGACCGTGCCGATCTAGGTCGTG
chr14	102414506	102414509	0	0	0	chr14	union.pl_Kaiso_rep1_GM_signifpeaks.gff_Kaiso_rep2_GM_signifpeaks.gff	102414300	102414689	174	+	.	Kaiso_rep2_GM_signifpeaks.gff_102414300_height:169	ACCTAAACTTCTGGGCCCAGGAGAAGTTCGTTCTTTCCTCCAGGATACCTGGAGCCGAGTGCAGGATCTCAGCGAGAAATGCCCCAATCTCAAGGGCGGCACCGAGAGGTGACGCAAGCGGCGCGCGAGGTTGCGTCAATGCAGGACCGCCCCGCCTCCGGCCTGTGCATTGTGGGACCTAAGGGCACCTGTCAGACGCCCAATCTCGCGAGTGAGCGAGATTCACGCGGAACGCAGAGGTGAGAACGGGGAAGGCCCTCCTCAGCAGGAGTCCCGCCCCCTGAAGGGCATGGGCCAATCACAATGCCTCTCCTTCCTGGCCGCTGGGATTGGTCCGAGGGTGCACATGACCGGACTGCGGGACATGTGACCGTGCCGATCTAGGTCGTG
chr14	102414525	102414528	0	0	0	chr14	union.pl_Kaiso_rep1_GM_signifpeaks.gff_Kaiso_rep2_GM_signifpeaks.gff	102414300	102414689	174	+	.	Kaiso_rep2_GM_signifpeaks.gff_102414300_height:169	ACCTAAACTTCTGGGCCCAGGAGAAGTTCGTTCTTTCCTCCAGGATACCTGGAGCCGAGTGCAGGATCTCAGCGAGAAATGCCCCAATCTCAAGGGCGGCACCGAGAGGTGACGCAAGCGGCGCGCGAGGTTGCGTCAATGCAGGACCGCCCCGCCTCCGGCCTGTGCATTGTGGGACCTAAGGGCACCTGTCAGACGCCCAATCTCGCGAGTGAGCGAGATTCACGCGGAACGCAGAGGTGAGAACGGGGAAGGCCCTCCTCAGCAGGAGTCCCGCCCCCTGAAGGGCATGGGCCAATCACAATGCCTCTCCTTCCTGGCCGCTGGGATTGGTCCGAGGGTGCACATGACCGGACTGCGGGACATGTGACCGTGCCGATCTAGGTCGTG
chr14	103800189	103800192	0	10	5	chr14	union.pl_Kaiso_rep1_GM_signifpeaks.gff_Kaiso_rep2_GM_signifpeaks.gff	103800090	103800509	128	+	.	Kaiso_rep2_GM_signifpeaks.gff_103800090_height:135	GGTCGGGTTCCTCTCCCCGAAGGTGGCAGCCGCAAAAACACGGCCTCGAAAGCAGTTTCGAGGACGATGGCTCCTGCGTCCCGGGAGTCGCCATGACGCCGCGGCCTGTCCCAGACCCGGCGAGGGAGGGGACCAACCACCATCTCCCCCTCAAGGCCCAAACCGACAAAGAACGGCCCCCGGTACCCCGGCCCCGCCACCAGGGCCACTCCGGGTCTCGCGAGACCCAAGGGCTGCGCCGCGAAGACCTCTGGGAAAGGCGGGGGGAGGGGAGAGGAAGGAAGCGAGACCGGGGCTGGAGGCGGGCCGAGGCCGCGAGTTGAGCCTCAGGAAGCAGAAGGGGCGCGGAAAGATGCGATTGACGTCGCAAGCGAACCAATGACGAGCGAGCTGTGGCAG…
chr14	103800308	103800311	1.04167	0	0.520833	chr14	union.pl_Kaiso_rep1_GM_signifpeaks.gff_Kaiso_rep2_GM_signifpeaks.gff	103800090	103800509	128	+	.	Kaiso_rep2_GM_signifpeaks.gff_103800090_height:135	GGTCGGGTTCCTCTCCCCGAAGGTGGCAGCCGCAAAAACACGGCCTCGAAAGCAGTTTCGAGGACGATGGCTCCTGCGTCCCGGGAGTCGCCATGACGCCGCGGCCTGTCCCAGACCCGGCGAGGGAGGGGACCAACCACCATCTCCCCCTCAAGGCCCAAACCGACAAAGAACGGCCCCCGGTACCCCGGCCCCGCCACCAGGGCCACTCCGGGTCTCGCGAGACCCAAGGGCTGCGCCGCGAAGACCTCTGGGAAAGGCGGGGGGAGGGGAGAGGAAGGAAGCGAGACCGGGGCTGGAGGCGGGCCGAGGCCGCGAGTTGAGCCTCAGGAAGCAGAAGGGGCGCGGAAAGATGCGATTGACGTCGCAAGCGAACCAATGACGAGCGAGCTGTGGCAG…
chr14	103800329	103800332	1.82178	0.990099	1.40594	chr14	union.pl_Kaiso_rep1_GM_signifpeaks.gff_Kaiso_rep2_GM_signifpeaks.gff	103800090	103800509	128	+	.	Kaiso_rep2_GM_signifpeaks.gff_103800090_height:135	GGTCGGGTTCCTCTCCCCGAAGGTGGCAGCCGCAAAAACACGGCCTCGAAAGCAGTTTCGAGGACGATGGCTCCTGCGTCCCGGGAGTCGCCATGACGCCGCGGCCTGTCCCAGACCCGGCGAGGGAGGGGACCAACCACCATCTCCCCCTCAAGGCCCAAACCGACAAAGAACGGCCCCCGGTACCCCGGCCCCGCCACCAGGGCCACTCCGGGTCTCGCGAGACCCAAGGGCTGCGCCGCGAAGACCTCTGGGAAAGGCGGGGGGAGGGGAGAGGAAGGAAGCGAGACCGGGGCTGGAGGCGGGCCGAGGCCGCGAGTTGAGCCTCAGGAAGCAGAAGGGGCGCGGAAAGATGCGATTGACGTCGCAAGCGAACCAATGACGAGCGAGCTGTGGCAG…
chr14	103800403	103800406	0	0	0	chr14	union.pl_Kaiso_rep1_GM_signifpeaks.gff_Kaiso_rep2_GM_signifpeaks.gff	103800090	103800509	128	+	.	Kaiso_rep2_GM_signifpeaks.gff_103800090_height:135	GGTCGGGTTCCTCTCCCCGAAGGTGGCAGCCGCAAAAACACGGCCTCGAAAGCAGTTTCGAGGACGATGGCTCCTGCGTCCCGGGAGTCGCCATGACGCCGCGGCCTGTCCCAGACCCGGCGAGGGAGGGGACCAACCACCATCTCCCCCTCAAGGCCCAAACCGACAAAGAACGGCCCCCGGTACCCCGGCCCCGCCACCAGGGCCACTCCGGGTCTCGCGAGACCCAAGGGCTGCGCCGCGAAGACCTCTGGGAAAGGCGGGGGGAGGGGAGAGGAAGGAAGCGAGACCGGGGCTGGAGGCGGGCCGAGGCCGCGAGTTGAGCCTCAGGAAGCAGAAGGGGCGCGGAAAGATGCGATTGACGTCGCAAGCGAACCAATGACGAGCGAGCTGTGGCAG…
chr14	103800433	103800436	0	0	0	chr14	union.pl_Kaiso_rep1_GM_signifpeaks.gff_Kaiso_rep2_GM_signifpeaks.gff	103800090	103800509	128	+	.	Kaiso_rep2_GM_signifpeaks.gff_103800090_height:135	GGTCGGGTTCCTCTCCCCGAAGGTGGCAGCCGCAAAAACACGGCCTCGAAAGCAGTTTCGAGGACGATGGCTCCTGCGTCCCGGGAGTCGCCATGACGCCGCGGCCTGTCCCAGACCCGGCGAGGGAGGGGACCAACCACCATCTCCCCCTCAAGGCCCAAACCGACAAAGAACGGCCCCCGGTACCCCGGCCCCGCCACCAGGGCCACTCCGGGTCTCGCGAGACCCAAGGGCTGCGCCGCGAAGACCTCTGGGAAAGGCGGGGGGAGGGGAGAGGAAGGAAGCGAGACCGGGGCTGGAGGCGGGCCGAGGCCGCGAGTTGAGCCTCAGGAAGCAGAAGGGGCGCGGAAAGATGCGATTGACGTCGCAAGCGAACCAATGACGAGCGAGCTGTGGCAG…
chr14	105266661	105266664	.	.	#DIV/0!	chr14	union.pl_Kaiso_rep1_GM_signifpeaks.gff_Kaiso_rep2_GM_signifpeaks.gff	105266580	105266789	22	+	.	Kaiso_rep2_GM_signifpeaks.gff_105266550_height:24	TCCTTTTGCAGACTGGCGCAGTAAGGACCCCATGCCGGGAAAGGTTGGGAGGTGGGGGACCCAGGCCAAAGCGCCAAGTATCGCGAGAGACCCCCTGCCCCCGCGCAGTGCCCTAAACCCCCCTCACACCCCAGCGCCCCTGCTGGCTgcgcgcggggcccggccgggtggggcggACAGGGAAGGGGGGGCGAGGGTGACCTCAGCGGT
chr14	105266681	105266684	0	0	0	chr14	union.pl_Kaiso_rep1_GM_signifpeaks.gff_Kaiso_rep2_GM_signifpeaks.gff	105266580	105266789	22	+	.	Kaiso_rep2_GM_signifpeaks.gff_105266550_height:24	TCCTTTTGCAGACTGGCGCAGTAAGGACCCCATGCCGGGAAAGGTTGGGAGGTGGGGGACCCAGGCCAAAGCGCCAAGTATCGCGAGAGACCCCCTGCCCCCGCGCAGTGCCCTAAACCCCCCTCACACCCCAGCGCCCCTGCTGGCTgcgcgcggggcccggccgggtggggcggACAGGGAAGGGGGGGCGAGGGTGACCTCAGCGGT
chr14	105266729	105266732	.	.	#DIV/0!	chr14	union.pl_Kaiso_rep1_GM_signifpeaks.gff_Kaiso_rep2_GM_signifpeaks.gff	105266580	105266789	22	+	.	Kaiso_rep2_GM_signifpeaks.gff_105266550_height:24	TCCTTTTGCAGACTGGCGCAGTAAGGACCCCATGCCGGGAAAGGTTGGGAGGTGGGGGACCCAGGCCAAAGCGCCAAGTATCGCGAGAGACCCCCTGCCCCCGCGCAGTGCCCTAAACCCCCCTCACACCCCAGCGCCCCTGCTGGCTgcgcgcggggcccggccgggtggggcggACAGGGAAGGGGGGGCGAGGGTGACCTCAGCGGT
chr14	105266731	105266734	.	.	#DIV/0!	chr14	union.pl_Kaiso_rep1_GM_signifpeaks.gff_Kaiso_rep2_GM_signifpeaks.gff	105266580	105266789	22	+	.	Kaiso_rep2_GM_signifpeaks.gff_105266550_height:24	TCCTTTTGCAGACTGGCGCAGTAAGGACCCCATGCCGGGAAAGGTTGGGAGGTGGGGGACCCAGGCCAAAGCGCCAAGTATCGCGAGAGACCCCCTGCCCCCGCGCAGTGCCCTAAACCCCCCTCACACCCCAGCGCCCCTGCTGGCTgcgcgcggggcccggccgggtggggcggACAGGGAAGGGGGGGCGAGGGTGACCTCAGCGGT
chr14	105766954	105766957	.	.	#DIV/0!	chr14	union.pl_Kaiso_rep1_GM_signifpeaks.gff_Kaiso_rep2_GM_signifpeaks.gff	105766950	105767279	52	+	.	Kaiso_rep2_GM_signifpeaks.gff_105766950_height:59	CACACGCGGCCCGTCATGCCGGCGACCGCGCGGGCAGCGCCCGGAGCCTCCCAAGACTCTCAAGCCACCCGAGCCTCCGGAGCAGCccgcgccgcccgcccaggcccagccgcccaggcctcgccgctctcgcgaggccccgctccagccgattcgcagccgcagattcgccgcgcgcgcccgggccgcgccgcccgcaacggccgcgccCGCGGGATGGGACAGGCACCGGGACCACGGCGGGGACGCGAGGACTGGAGCCGCGACCTCCCCACTGCGAGCGAGCTGGCCTCCCTTGCGGCGCGCCGGCGTCGGAGGGGCGACCTGCGG
chr14	105766976	105766979	.	0	0	chr14	union.pl_Kaiso_rep1_GM_signifpeaks.gff_Kaiso_rep2_GM_signifpeaks.gff	105766950	105767279	52	+	.	Kaiso_rep2_GM_signifpeaks.gff_105766950_height:59	CACACGCGGCCCGTCATGCCGGCGACCGCGCGGGCAGCGCCCGGAGCCTCCCAAGACTCTCAAGCCACCCGAGCCTCCGGAGCAGCccgcgccgcccgcccaggcccagccgcccaggcctcgccgctctcgcgaggccccgctccagccgattcgcagccgcagattcgccgcgcgcgcccgggccgcgccgcccgcaacggccgcgccCGCGGGATGGGACAGGCACCGGGACCACGGCGGGGACGCGAGGACTGGAGCCGCGACCTCCCCACTGCGAGCGAGCTGGCCTCCCTTGCGGCGCGCCGGCGTCGGAGGGGCGACCTGCGG
chr14	105766978	105766981	0	.	0	chr14	union.pl_Kaiso_rep1_GM_signifpeaks.gff_Kaiso_rep2_GM_signifpeaks.gff	105766950	105767279	52	+	.	Kaiso_rep2_GM_signifpeaks.gff_105766950_height:59	CACACGCGGCCCGTCATGCCGGCGACCGCGCGGGCAGCGCCCGGAGCCTCCCAAGACTCTCAAGCCACCCGAGCCTCCGGAGCAGCccgcgccgcccgcccaggcccagccgcccaggcctcgccgctctcgcgaggccccgctccagccgattcgcagccgcagattcgccgcgcgcgcccgggccgcgccgcccgcaacggccgcgccCGCGGGATGGGACAGGCACCGGGACCACGGCGGGGACGCGAGGACTGGAGCCGCGACCTCCCCACTGCGAGCGAGCTGGCCTCCCTTGCGGCGCGCCGGCGTCGGAGGGGCGACCTGCGG
chr14	105767037	105767040	0	0	0	chr14	union.pl_Kaiso_rep1_GM_signifpeaks.gff_Kaiso_rep2_GM_signifpeaks.gff	105766950	105767279	52	+	.	Kaiso_rep2_GM_signifpeaks.gff_105766950_height:59	CACACGCGGCCCGTCATGCCGGCGACCGCGCGGGCAGCGCCCGGAGCCTCCCAAGACTCTCAAGCCACCCGAGCCTCCGGAGCAGCccgcgccgcccgcccaggcccagccgcccaggcctcgccgctctcgcgaggccccgctccagccgattcgcagccgcagattcgccgcgcgcgcccgggccgcgccgcccgcaacggccgcgccCGCGGGATGGGACAGGCACCGGGACCACGGCGGGGACGCGAGGACTGGAGCCGCGACCTCCCCACTGCGAGCGAGCTGGCCTCCCTTGCGGCGCGCCGGCGTCGGAGGGGCGACCTGCGG
chr14	105767080	105767083	.	.	#DIV/0!	chr14	union.pl_Kaiso_rep1_GM_signifpeaks.gff_Kaiso_rep2_GM_signifpeaks.gff	105766950	105767279	52	+	.	Kaiso_rep2_GM_signifpeaks.gff_105766950_height:59	CACACGCGGCCCGTCATGCCGGCGACCGCGCGGGCAGCGCCCGGAGCCTCCCAAGACTCTCAAGCCACCCGAGCCTCCGGAGCAGCccgcgccgcccgcccaggcccagccgcccaggcctcgccgctctcgcgaggccccgctccagccgattcgcagccgcagattcgccgcgcgcgcccgggccgcgccgcccgcaacggccgcgccCGCGGGATGGGACAGGCACCGGGACCACGGCGGGGACGCGAGGACTGGAGCCGCGACCTCCCCACTGCGAGCGAGCTGGCCTCCCTTGCGGCGCGCCGGCGTCGGAGGGGCGACCTGCGG
chr14	105767121	105767124	.	.	#DIV/0!	chr14	union.pl_Kaiso_rep1_GM_signifpeaks.gff_Kaiso_rep2_GM_signifpeaks.gff	105766950	105767279	52	+	.	Kaiso_rep2_GM_signifpeaks.gff_105766950_height:59	CACACGCGGCCCGTCATGCCGGCGACCGCGCGGGCAGCGCCCGGAGCCTCCCAAGACTCTCAAGCCACCCGAGCCTCCGGAGCAGCccgcgccgcccgcccaggcccagccgcccaggcctcgccgctctcgcgaggccccgctccagccgattcgcagccgcagattcgccgcgcgcgcccgggccgcgccgcccgcaacggccgcgccCGCGGGATGGGACAGGCACCGGGACCACGGCGGGGACGCGAGGACTGGAGCCGCGACCTCCCCACTGCGAGCGAGCTGGCCTCCCTTGCGGCGCGCCGGCGTCGGAGGGGCGACCTGCGG
chr14	105767123	105767126	.	.	#DIV/0!	chr14	union.pl_Kaiso_rep1_GM_signifpeaks.gff_Kaiso_rep2_GM_signifpeaks.gff	105766950	105767279	52	+	.	Kaiso_rep2_GM_signifpeaks.gff_105766950_height:59	CACACGCGGCCCGTCATGCCGGCGACCGCGCGGGCAGCGCCCGGAGCCTCCCAAGACTCTCAAGCCACCCGAGCCTCCGGAGCAGCccgcgccgcccgcccaggcccagccgcccaggcctcgccgctctcgcgaggccccgctccagccgattcgcagccgcagattcgccgcgcgcgcccgggccgcgccgcccgcaacggccgcgccCGCGGGATGGGACAGGCACCGGGACCACGGCGGGGACGCGAGGACTGGAGCCGCGACCTCCCCACTGCGAGCGAGCTGGCCTCCCTTGCGGCGCGCCGGCGTCGGAGGGGCGACCTGCGG
chr14	105767125	105767128	.	0	0	chr14	union.pl_Kaiso_rep1_GM_signifpeaks.gff_Kaiso_rep2_GM_signifpeaks.gff	105766950	105767279	52	+	.	Kaiso_rep2_GM_signifpeaks.gff_105766950_height:59	CACACGCGGCCCGTCATGCCGGCGACCGCGCGGGCAGCGCCCGGAGCCTCCCAAGACTCTCAAGCCACCCGAGCCTCCGGAGCAGCccgcgccgcccgcccaggcccagccgcccaggcctcgccgctctcgcgaggccccgctccagccgattcgcagccgcagattcgccgcgcgcgcccgggccgcgccgcccgcaacggccgcgccCGCGGGATGGGACAGGCACCGGGACCACGGCGGGGACGCGAGGACTGGAGCCGCGACCTCCCCACTGCGAGCGAGCTGGCCTCCCTTGCGGCGCGCCGGCGTCGGAGGGGCGACCTGCGG
chr14	105767136	105767139	0	0.59	0.295	chr14	union.pl_Kaiso_rep1_GM_signifpeaks.gff_Kaiso_rep2_GM_signifpeaks.gff	105766950	105767279	52	+	.	Kaiso_rep2_GM_signifpeaks.gff_105766950_height:59	CACACGCGGCCCGTCATGCCGGCGACCGCGCGGGCAGCGCCCGGAGCCTCCCAAGACTCTCAAGCCACCCGAGCCTCCGGAGCAGCccgcgccgcccgcccaggcccagccgcccaggcctcgccgctctcgcgaggccccgctccagccgattcgcagccgcagattcgccgcgcgcgcccgggccgcgccgcccgcaacggccgcgccCGCGGGATGGGACAGGCACCGGGACCACGGCGGGGACGCGAGGACTGGAGCCGCGACCTCCCCACTGCGAGCGAGCTGGCCTCCCTTGCGGCGCGCCGGCGTCGGAGGGGCGACCTGCGG
chr14	105767154	105767157	0.631169	0.00714286	0.319156	chr14	union.pl_Kaiso_rep1_GM_signifpeaks.gff_Kaiso_rep2_GM_signifpeaks.gff	105766950	105767279	52	+	.	Kaiso_rep2_GM_signifpeaks.gff_105766950_height:59	CACACGCGGCCCGTCATGCCGGCGACCGCGCGGGCAGCGCCCGGAGCCTCCCAAGACTCTCAAGCCACCCGAGCCTCCGGAGCAGCccgcgccgcccgcccaggcccagccgcccaggcctcgccgctctcgcgaggccccgctccagccgattcgcagccgcagattcgccgcgcgcgcccgggccgcgccgcccgcaacggccgcgccCGCGGGATGGGACAGGCACCGGGACCACGGCGGGGACGCGAGGACTGGAGCCGCGACCTCCCCACTGCGAGCGAGCTGGCCTCCCTTGCGGCGCGCCGGCGTCGGAGGGGCGACCTGCGG
chr14	105767160	105767163	0.33824	0.678571	0.508405	chr14	union.pl_Kaiso_rep1_GM_signifpeaks.gff_Kaiso_rep2_GM_signifpeaks.gff	105766950	105767279	52	+	.	Kaiso_rep2_GM_signifpeaks.gff_105766950_height:59	CACACGCGGCCCGTCATGCCGGCGACCGCGCGGGCAGCGCCCGGAGCCTCCCAAGACTCTCAAGCCACCCGAGCCTCCGGAGCAGCccgcgccgcccgcccaggcccagccgcccaggcctcgccgctctcgcgaggccccgctccagccgattcgcagccgcagattcgccgcgcgcgcccgggccgcgccgcccgcaacggccgcgccCGCGGGATGGGACAGGCACCGGGACCACGGCGGGGACGCGAGGACTGGAGCCGCGACCTCCCCACTGCGAGCGAGCTGGCCTCCCTTGCGGCGCGCCGGCGTCGGAGGGGCGACCTGCGG
chr14	105767196	105767199	0	1.45714	0.728571	chr14	union.pl_Kaiso_rep1_GM_signifpeaks.gff_Kaiso_rep2_GM_signifpeaks.gff	105766950	105767279	52	+	.	Kaiso_rep2_GM_signifpeaks.gff_105766950_height:59	CACACGCGGCCCGTCATGCCGGCGACCGCGCGGGCAGCGCCCGGAGCCTCCCAAGACTCTCAAGCCACCCGAGCCTCCGGAGCAGCccgcgccgcccgcccaggcccagccgcccaggcctcgccgctctcgcgaggccccgctccagccgattcgcagccgcagattcgccgcgcgcgcccgggccgcgccgcccgcaacggccgcgccCGCGGGATGGGACAGGCACCGGGACCACGGCGGGGACGCGAGGACTGGAGCCGCGACCTCCCCACTGCGAGCGAGCTGGCCTCCCTTGCGGCGCGCCGGCGTCGGAGGGGCGACCTGCGG
chr14	105767211	105767214	0	0	0	chr14	union.pl_Kaiso_rep1_GM_signifpeaks.gff_Kaiso_rep2_GM_signifpeaks.gff	105766950	105767279	52	+	.	Kaiso_rep2_GM_signifpeaks.gff_105766950_height:59	CACACGCGGCCCGTCATGCCGGCGACCGCGCGGGCAGCGCCCGGAGCCTCCCAAGACTCTCAAGCCACCCGAGCCTCCGGAGCAGCccgcgccgcccgcccaggcccagccgcccaggcctcgccgctctcgcgaggccccgctccagccgattcgcagccgcagattcgccgcgcgcgcccgggccgcgccgcccgcaacggccgcgccCGCGGGATGGGACAGGCACCGGGACCACGGCGGGGACGCGAGGACTGGAGCCGCGACCTCCCCACTGCGAGCGAGCTGGCCTCCCTTGCGGCGCGCCGGCGTCGGAGGGGCGACCTGCGG
chr14	105767251	105767254	0	0	0	chr14	union.pl_Kaiso_rep1_GM_signifpeaks.gff_Kaiso_rep2_GM_signifpeaks.gff	105766950	105767279	52	+	.	Kaiso_rep2_GM_signifpeaks.gff_105766950_height:59	CACACGCGGCCCGTCATGCCGGCGACCGCGCGGGCAGCGCCCGGAGCCTCCCAAGACTCTCAAGCCACCCGAGCCTCCGGAGCAGCccgcgccgcccgcccaggcccagccgcccaggcctcgccgctctcgcgaggccccgctccagccgattcgcagccgcagattcgccgcgcgcgcccgggccgcgccgcccgcaacggccgcgccCGCGGGATGGGACAGGCACCGGGACCACGGCGGGGACGCGAGGACTGGAGCCGCGACCTCCCCACTGCGAGCGAGCTGGCCTCCCTTGCGGCGCGCCGGCGTCGGAGGGGCGACCTGCGG
chr14	106319846	106319849	.	.	#DIV/0!	chr14	union.pl_Kaiso_rep1_GM_signifpeaks.gff_Kaiso_rep2_GM_signifpeaks.gff	106319700	106320149	35	+	.	Kaiso_rep2_GM_signifpeaks.gff_106319460_height:25	CCTGGGCCCAAAGCCCCGGGGCCAGCACAGCGCAGGGAGCAAACTGCTGCAGGGACAGAGTATCCGGCAGGGCCCTGGGAGAATGTGGGCGGGGGCCGGCCGGCATGCGCACGTGTtgtgcctgtgggtgtgtgcatgtctgtgtacgcgtgtccatctgttgtgtgcctgtgggtagtgtgcccgtgtgtgtgtgtgcctgtagtcagtgttctctttgtgtgcctgtgcatgtttgtacatgtgtgtccacatatgtttgtgtgtgggtccatgtctgtgtatgtgtgtgCCCATGGGTTAGCACGTCTCtgtgtgtccatgtgtttgtgtgtgtccgtgtctgtccatgtgtatccacacatgcctgtgtgctgcctgtatacgtgtgGCCTTGCT…
chr8	11324346	11324349	.	.	#DIV/0!	chr8	union.pl_Kaiso_rep1_GM_signifpeaks.gff_Kaiso_rep2_GM_signifpeaks.gff	11324250	11324489	23	+	.	Kaiso_rep2_GM_signifpeaks.gff_11324250_height:17	CCGGTGAATTCTCGGCGCTGCTCCTTTCGGAAAGGACTTTTTTTTTCCCCCTGCGTTGCGTCAGGGCGGTTGCCTGGCGACGGCCGAGCTCTCCGCCGCGAGCCTTTCACCGCGATCCCGGCCTCGCGTTCTCGCCCCGGGTCCGAGCGCGCCCCGGGTCCTAGCGCCCTGTCGGTTCACCGGCCCGGGCAGCCCCCGCGAGTGGAGAGGAACTACATGCCTTCGCCAAACCCCAGATGA
chr8	11324360	11324363	.	.	#DIV/0!	chr8	union.pl_Kaiso_rep1_GM_signifpeaks.gff_Kaiso_rep2_GM_signifpeaks.gff	11324250	11324489	23	+	.	Kaiso_rep2_GM_signifpeaks.gff_11324250_height:17	CCGGTGAATTCTCGGCGCTGCTCCTTTCGGAAAGGACTTTTTTTTTCCCCCTGCGTTGCGTCAGGGCGGTTGCCTGGCGACGGCCGAGCTCTCCGCCGCGAGCCTTTCACCGCGATCCCGGCCTCGCGTTCTCGCCCCGGGTCCGAGCGCGCCCCGGGTCCTAGCGCCCTGTCGGTTCACCGGCCCGGGCAGCCCCCGCGAGTGGAGAGGAACTACATGCCTTCGCCAAACCCCAGATGA
chr8	11324374	11324377	0	0	0	chr8	union.pl_Kaiso_rep1_GM_signifpeaks.gff_Kaiso_rep2_GM_signifpeaks.gff	11324250	11324489	23	+	.	Kaiso_rep2_GM_signifpeaks.gff_11324250_height:17	CCGGTGAATTCTCGGCGCTGCTCCTTTCGGAAAGGACTTTTTTTTTCCCCCTGCGTTGCGTCAGGGCGGTTGCCTGGCGACGGCCGAGCTCTCCGCCGCGAGCCTTTCACCGCGATCCCGGCCTCGCGTTCTCGCCCCGGGTCCGAGCGCGCCCCGGGTCCTAGCGCCCTGTCGGTTCACCGGCCCGGGCAGCCCCCGCGAGTGGAGAGGAACTACATGCCTTCGCCAAACCCCAGATGA
chr8	11324397	11324400	0	0	0	chr8	union.pl_Kaiso_rep1_GM_signifpeaks.gff_Kaiso_rep2_GM_signifpeaks.gff	11324250	11324489	23	+	.	Kaiso_rep2_GM_signifpeaks.gff_11324250_height:17	CCGGTGAATTCTCGGCGCTGCTCCTTTCGGAAAGGACTTTTTTTTTCCCCCTGCGTTGCGTCAGGGCGGTTGCCTGGCGACGGCCGAGCTCTCCGCCGCGAGCCTTTCACCGCGATCCCGGCCTCGCGTTCTCGCCCCGGGTCCGAGCGCGCCCCGGGTCCTAGCGCCCTGTCGGTTCACCGGCCCGGGCAGCCCCCGCGAGTGGAGAGGAACTACATGCCTTCGCCAAACCCCAGATGA
chr8	11324446	11324449	0	0	0	chr8	union.pl_Kaiso_rep1_GM_signifpeaks.gff_Kaiso_rep2_GM_signifpeaks.gff	11324250	11324489	23	+	.	Kaiso_rep2_GM_signifpeaks.gff_11324250_height:17	CCGGTGAATTCTCGGCGCTGCTCCTTTCGGAAAGGACTTTTTTTTTCCCCCTGCGTTGCGTCAGGGCGGTTGCCTGGCGACGGCCGAGCTCTCCGCCGCGAGCCTTTCACCGCGATCCCGGCCTCGCGTTCTCGCCCCGGGTCCGAGCGCGCCCCGGGTCCTAGCGCCCTGTCGGTTCACCGGCCCGGGCAGCCCCCGCGAGTGGAGAGGAACTACATGCCTTCGCCAAACCCCAGATGA
chr8	17780168	17780171	0	0	0	chr8	union.pl_Kaiso_rep1_GM_signifpeaks.gff_Kaiso_rep2_GM_signifpeaks.gff	17780010	17780309	19	+	.	Kaiso_rep2_GM_signifpeaks.gff_17780010_height:21	GGGGTGAGGAAGGGGCAAAAAAGCGATCCCGGTCTTGGCTCCTTCTTCCGGCACGGGCCGGAGCTGACACCCCCACGGAAAACCGCACAGCGCCTCCGCTCTTTCTCCACGGGCTGAGGGATCAATGCACTTCCGCATAGGCCTAGGGCCCCACGCTCCGCGATCAGCGCCGGAAGCGCACGGCATGCTGGGATTTGTAGTCCTCCACCTGTGGCCGGCAGGCGTTTAGAACGCGAGGTCTAGTTGGCATTCTGGGATACATAGTTCCTGGGCGGGTGGGGGCGGATTCGTTGGTGTAAT
chr8	17780241	17780244	0	0	0	chr8	union.pl_Kaiso_rep1_GM_signifpeaks.gff_Kaiso_rep2_GM_signifpeaks.gff	17780010	17780309	19	+	.	Kaiso_rep2_GM_signifpeaks.gff_17780010_height:21	GGGGTGAGGAAGGGGCAAAAAAGCGATCCCGGTCTTGGCTCCTTCTTCCGGCACGGGCCGGAGCTGACACCCCCACGGAAAACCGCACAGCGCCTCCGCTCTTTCTCCACGGGCTGAGGGATCAATGCACTTCCGCATAGGCCTAGGGCCCCACGCTCCGCGATCAGCGCCGGAAGCGCACGGCATGCTGGGATTTGTAGTCCTCCACCTGTGGCCGGCAGGCGTTTAGAACGCGAGGTCTAGTTGGCATTCTGGGATACATAGTTCCTGGGCGGGTGGGGGCGGATTCGTTGGTGTAAT
chr8	22462110	22462113	0	0	0	chr8	union.pl_Kaiso_rep1_GM_signifpeaks.gff_Kaiso_rep2_GM_signifpeaks.gff	22462050	22462259	33	+	.	Kaiso_rep2_GM_signifpeaks.gff_22462050_height:18	GAACCAATGATCCGAAGCCTTCTTTCCTGATGGGATTCTTTAGCGAGGACACTACCGAGGCGCGACTTCCTGACGCGCATCCGATCCGGGAAGGCGCACTTCCGCTCCCCAGTTGCCGCGGGATGGCAAGCCGGCGTGGGGGAAGGGAGAGGTCGGCGGAGACGAGGGAGGGACCATATCCGGGAGAGCGGCAGCTTCCGACCAGTGGTC
chr8	22462123	22462126	0	1.29851	0.649254	chr8	union.pl_Kaiso_rep1_GM_signifpeaks.gff_Kaiso_rep2_GM_signifpeaks.gff	22462050	22462259	33	+	.	Kaiso_rep2_GM_signifpeaks.gff_22462050_height:18	GAACCAATGATCCGAAGCCTTCTTTCCTGATGGGATTCTTTAGCGAGGACACTACCGAGGCGCGACTTCCTGACGCGCATCCGATCCGGGAAGGCGCACTTCCGCTCCCCAGTTGCCGCGGGATGGCAAGCCGGCGTGGGGGAAGGGAGAGGTCGGCGGAGACGAGGGAGGGACCATATCCGGGAGAGCGGCAGCTTCCGACCAGTGGTC
chr8	22462166	22462169	0.642013	0.80292	0.722466	chr8	union.pl_Kaiso_rep1_GM_signifpeaks.gff_Kaiso_rep2_GM_signifpeaks.gff	22462050	22462259	33	+	.	Kaiso_rep2_GM_signifpeaks.gff_22462050_height:18	GAACCAATGATCCGAAGCCTTCTTTCCTGATGGGATTCTTTAGCGAGGACACTACCGAGGCGCGACTTCCTGACGCGCATCCGATCCGGGAAGGCGCACTTCCGCTCCCCAGTTGCCGCGGGATGGCAAGCCGGCGTGGGGGAAGGGAGAGGTCGGCGGAGACGAGGGAGGGACCATATCCGGGAGAGCGGCAGCTTCCGACCAGTGGTC
chr8	27631924	27631927	0	0	0	chr8	union.pl_Kaiso_rep1_GM_signifpeaks.gff_Kaiso_rep2_GM_signifpeaks.gff	27631770	27632009	39	+	.	Kaiso_rep2_GM_signifpeaks.gff_27631770_height:19	CCCCGTGACCCCAGAATGTATCTCAACTTCAACTGGACCGAGAACTACAATTCCCAGAATGCACCTAAACAAGGCCCCGGGAACGGAGTCCGGCGTTGCTGCAGGGGATTGTGGGTGGCGTGGTTTCCCTCAGAGATTTTTCACCTCACCAGGGCGCGAGAATCTTGGAAACAGCCACCAGGGTGGGCGGGGCAAGGGCTGGTGCTCCACCAATCACCGAGCCAGCCCCTGGAAGCGCTG
chr8	27950836	27950839	0	0	0	chr8	union.pl_Kaiso_rep1_GM_signifpeaks.gff_Kaiso_rep2_GM_signifpeaks.gff	27950700	27950909	18	+	.	Kaiso_rep2_GM_signifpeaks.gff_27950700_height:14	ATCTCTGGTGGCTCTGCTACGGCGGCGCAGAAATGAGGCAGAAGCGGAAAGGTGCGAAAGGGGAAGGAGATGGGGGAAAGGGGTGGTCCGAAAGGGGCGAACGCCCAGGCAATCAAATGCTGAACCGAACTTTTACCGCGAGAATCCGCTACCCAGTCCAGTCGCCCCGCCACCTAGGGTCAGTGTGTCCATTCTGGTCCCCGAGCCTTC
chr8	28258815	28258818	0	0	0	chr8	union.pl_Kaiso_rep1_GM_signifpeaks.gff_Kaiso_rep2_GM_signifpeaks.gff	28258710	28259279	149	+	.	Kaiso_rep2_GM_signifpeaks.gff_28258710_height:135	GGGCGATGCTGCCACCGAGTCATTTCCTGGATTAGGAGAAGTGGCAGAGACGCCCTCAGGGACCACACGTGTCAGATCTCCACCTCCCAAGCAGCGTTGCCCGGACGCGCCGCTCGGGGCCCAGAGCGCTGCGTGCACGCAGCCTCTAGCAACCACTTACCGCgtgtgtgcgcatgtgtgtacgtgtgtgtgcacgtgtgtatatgtgtaggtgcacgcaggcgtgtgcgcgagtgtgtgtacgtgtgtgtacacgcgtgtatatgtgtgggtgcgcgagtgtgtatgtgtgtgacgcgtgtgtacgtgtgtatgcgcacgtgtgagtgcactcgggtgtatgtgcttgtgtgcacgcgcgcgtgtgtatccgtgtgtgtgcgcgtgtatttgtgcatg…
chr8	28258870	28258873	0.5	0.5	0.5	chr8	union.pl_Kaiso_rep1_GM_signifpeaks.gff_Kaiso_rep2_GM_signifpeaks.gff	28258710	28259279	149	+	.	Kaiso_rep2_GM_signifpeaks.gff_28258710_height:135	GGGCGATGCTGCCACCGAGTCATTTCCTGGATTAGGAGAAGTGGCAGAGACGCCCTCAGGGACCACACGTGTCAGATCTCCACCTCCCAAGCAGCGTTGCCCGGACGCGCCGCTCGGGGCCCAGAGCGCTGCGTGCACGCAGCCTCTAGCAACCACTTACCGCgtgtgtgcgcatgtgtgtacgtgtgtgtgcacgtgtgtatatgtgtaggtgcacgcaggcgtgtgcgcgagtgtgtgtacgtgtgtgtacacgcgtgtatatgtgtgggtgcgcgagtgtgtatgtgtgtgacgcgtgtgtacgtgtgtatgcgcacgtgtgagtgcactcgggtgtatgtgcttgtgtgcacgcgcgcgtgtgtatccgtgtgtgtgcgcgtgtatttgtgcatg…
chr8	28258938	28258941	0	0	0	chr8	union.pl_Kaiso_rep1_GM_signifpeaks.gff_Kaiso_rep2_GM_signifpeaks.gff	28258710	28259279	149	+	.	Kaiso_rep2_GM_signifpeaks.gff_28258710_height:135	GGGCGATGCTGCCACCGAGTCATTTCCTGGATTAGGAGAAGTGGCAGAGACGCCCTCAGGGACCACACGTGTCAGATCTCCACCTCCCAAGCAGCGTTGCCCGGACGCGCCGCTCGGGGCCCAGAGCGCTGCGTGCACGCAGCCTCTAGCAACCACTTACCGCgtgtgtgcgcatgtgtgtacgtgtgtgtgcacgtgtgtatatgtgtaggtgcacgcaggcgtgtgcgcgagtgtgtgtacgtgtgtgtacacgcgtgtatatgtgtgggtgcgcgagtgtgtatgtgtgtgacgcgtgtgtacgtgtgtatgcgcacgtgtgagtgcactcgggtgtatgtgcttgtgtgcacgcgcgcgtgtgtatccgtgtgtgtgcgcgtgtatttgtgcatg…
chr8	28258964	28258967	0	0	0	chr8	union.pl_Kaiso_rep1_GM_signifpeaks.gff_Kaiso_rep2_GM_signifpeaks.gff	28258710	28259279	149	+	.	Kaiso_rep2_GM_signifpeaks.gff_28258710_height:135	GGGCGATGCTGCCACCGAGTCATTTCCTGGATTAGGAGAAGTGGCAGAGACGCCCTCAGGGACCACACGTGTCAGATCTCCACCTCCCAAGCAGCGTTGCCCGGACGCGCCGCTCGGGGCCCAGAGCGCTGCGTGCACGCAGCCTCTAGCAACCACTTACCGCgtgtgtgcgcatgtgtgtacgtgtgtgtgcacgtgtgtatatgtgtaggtgcacgcaggcgtgtgcgcgagtgtgtgtacgtgtgtgtacacgcgtgtatatgtgtgggtgcgcgagtgtgtatgtgtgtgacgcgtgtgtacgtgtgtatgcgcacgtgtgagtgcactcgggtgtatgtgcttgtgtgcacgcgcgcgtgtgtatccgtgtgtgtgcgcgtgtatttgtgcatg…
chr8	28258984	28258987	0	0	0	chr8	union.pl_Kaiso_rep1_GM_signifpeaks.gff_Kaiso_rep2_GM_signifpeaks.gff	28258710	28259279	149	+	.	Kaiso_rep2_GM_signifpeaks.gff_28258710_height:135	GGGCGATGCTGCCACCGAGTCATTTCCTGGATTAGGAGAAGTGGCAGAGACGCCCTCAGGGACCACACGTGTCAGATCTCCACCTCCCAAGCAGCGTTGCCCGGACGCGCCGCTCGGGGCCCAGAGCGCTGCGTGCACGCAGCCTCTAGCAACCACTTACCGCgtgtgtgcgcatgtgtgtacgtgtgtgtgcacgtgtgtatatgtgtaggtgcacgcaggcgtgtgcgcgagtgtgtgtacgtgtgtgtacacgcgtgtatatgtgtgggtgcgcgagtgtgtatgtgtgtgacgcgtgtgtacgtgtgtatgcgcacgtgtgagtgcactcgggtgtatgtgcttgtgtgcacgcgcgcgtgtgtatccgtgtgtgtgcgcgtgtatttgtgcatg…
chr8	28259005	28259008	0	0	0	chr8	union.pl_Kaiso_rep1_GM_signifpeaks.gff_Kaiso_rep2_GM_signifpeaks.gff	28258710	28259279	149	+	.	Kaiso_rep2_GM_signifpeaks.gff_28258710_height:135	GGGCGATGCTGCCACCGAGTCATTTCCTGGATTAGGAGAAGTGGCAGAGACGCCCTCAGGGACCACACGTGTCAGATCTCCACCTCCCAAGCAGCGTTGCCCGGACGCGCCGCTCGGGGCCCAGAGCGCTGCGTGCACGCAGCCTCTAGCAACCACTTACCGCgtgtgtgcgcatgtgtgtacgtgtgtgtgcacgtgtgtatatgtgtaggtgcacgcaggcgtgtgcgcgagtgtgtgtacgtgtgtgtacacgcgtgtatatgtgtgggtgcgcgagtgtgtatgtgtgtgacgcgtgtgtacgtgtgtatgcgcacgtgtgagtgcactcgggtgtatgtgcttgtgtgcacgcgcgcgtgtgtatccgtgtgtgtgcgcgtgtatttgtgcatg…
chr8	28259065	28259068	0	0	0	chr8	union.pl_Kaiso_rep1_GM_signifpeaks.gff_Kaiso_rep2_GM_signifpeaks.gff	28258710	28259279	149	+	.	Kaiso_rep2_GM_signifpeaks.gff_28258710_height:135	GGGCGATGCTGCCACCGAGTCATTTCCTGGATTAGGAGAAGTGGCAGAGACGCCCTCAGGGACCACACGTGTCAGATCTCCACCTCCCAAGCAGCGTTGCCCGGACGCGCCGCTCGGGGCCCAGAGCGCTGCGTGCACGCAGCCTCTAGCAACCACTTACCGCgtgtgtgcgcatgtgtgtacgtgtgtgtgcacgtgtgtatatgtgtaggtgcacgcaggcgtgtgcgcgagtgtgtgtacgtgtgtgtacacgcgtgtatatgtgtgggtgcgcgagtgtgtatgtgtgtgacgcgtgtgtacgtgtgtatgcgcacgtgtgagtgcactcgggtgtatgtgcttgtgtgcacgcgcgcgtgtgtatccgtgtgtgtgcgcgtgtatttgtgcatg…
chr8	28259067	28259070	0	0	0	chr8	union.pl_Kaiso_rep1_GM_signifpeaks.gff_Kaiso_rep2_GM_signifpeaks.gff	28258710	28259279	149	+	.	Kaiso_rep2_GM_signifpeaks.gff_28258710_height:135	GGGCGATGCTGCCACCGAGTCATTTCCTGGATTAGGAGAAGTGGCAGAGACGCCCTCAGGGACCACACGTGTCAGATCTCCACCTCCCAAGCAGCGTTGCCCGGACGCGCCGCTCGGGGCCCAGAGCGCTGCGTGCACGCAGCCTCTAGCAACCACTTACCGCgtgtgtgcgcatgtgtgtacgtgtgtgtgcacgtgtgtatatgtgtaggtgcacgcaggcgtgtgcgcgagtgtgtgtacgtgtgtgtacacgcgtgtatatgtgtgggtgcgcgagtgtgtatgtgtgtgacgcgtgtgtacgtgtgtatgcgcacgtgtgagtgcactcgggtgtatgtgcttgtgtgcacgcgcgcgtgtgtatccgtgtgtgtgcgcgtgtatttgtgcatg…
chr8	28259069	28259072	0	1	0.5	chr8	union.pl_Kaiso_rep1_GM_signifpeaks.gff_Kaiso_rep2_GM_signifpeaks.gff	28258710	28259279	149	+	.	Kaiso_rep2_GM_signifpeaks.gff_28258710_height:135	GGGCGATGCTGCCACCGAGTCATTTCCTGGATTAGGAGAAGTGGCAGAGACGCCCTCAGGGACCACACGTGTCAGATCTCCACCTCCCAAGCAGCGTTGCCCGGACGCGCCGCTCGGGGCCCAGAGCGCTGCGTGCACGCAGCCTCTAGCAACCACTTACCGCgtgtgtgcgcatgtgtgtacgtgtgtgtgcacgtgtgtatatgtgtaggtgcacgcaggcgtgtgcgcgagtgtgtgtacgtgtgtgtacacgcgtgtatatgtgtgggtgcgcgagtgtgtatgtgtgtgacgcgtgtgtacgtgtgtatgcgcacgtgtgagtgcactcgggtgtatgtgcttgtgtgcacgcgcgcgtgtgtatccgtgtgtgtgcgcgtgtatttgtgcatg…
chr8	28259091	28259094	0	0	0	chr8	union.pl_Kaiso_rep1_GM_signifpeaks.gff_Kaiso_rep2_GM_signifpeaks.gff	28258710	28259279	149	+	.	Kaiso_rep2_GM_signifpeaks.gff_28258710_height:135	GGGCGATGCTGCCACCGAGTCATTTCCTGGATTAGGAGAAGTGGCAGAGACGCCCTCAGGGACCACACGTGTCAGATCTCCACCTCCCAAGCAGCGTTGCCCGGACGCGCCGCTCGGGGCCCAGAGCGCTGCGTGCACGCAGCCTCTAGCAACCACTTACCGCgtgtgtgcgcatgtgtgtacgtgtgtgtgcacgtgtgtatatgtgtaggtgcacgcaggcgtgtgcgcgagtgtgtgtacgtgtgtgtacacgcgtgtatatgtgtgggtgcgcgagtgtgtatgtgtgtgacgcgtgtgtacgtgtgtatgcgcacgtgtgagtgcactcgggtgtatgtgcttgtgtgcacgcgcgcgtgtgtatccgtgtgtgtgcgcgtgtatttgtgcatg…
chr8	28259115	28259118	0	0	0	chr8	union.pl_Kaiso_rep1_GM_signifpeaks.gff_Kaiso_rep2_GM_signifpeaks.gff	28258710	28259279	149	+	.	Kaiso_rep2_GM_signifpeaks.gff_28258710_height:135	GGGCGATGCTGCCACCGAGTCATTTCCTGGATTAGGAGAAGTGGCAGAGACGCCCTCAGGGACCACACGTGTCAGATCTCCACCTCCCAAGCAGCGTTGCCCGGACGCGCCGCTCGGGGCCCAGAGCGCTGCGTGCACGCAGCCTCTAGCAACCACTTACCGCgtgtgtgcgcatgtgtgtacgtgtgtgtgcacgtgtgtatatgtgtaggtgcacgcaggcgtgtgcgcgagtgtgtgtacgtgtgtgtacacgcgtgtatatgtgtgggtgcgcgagtgtgtatgtgtgtgacgcgtgtgtacgtgtgtatgcgcacgtgtgagtgcactcgggtgtatgtgcttgtgtgcacgcgcgcgtgtgtatccgtgtgtgtgcgcgtgtatttgtgcatg…
chr8	28259162	28259165	0	0	0	chr8	union.pl_Kaiso_rep1_GM_signifpeaks.gff_Kaiso_rep2_GM_signifpeaks.gff	28258710	28259279	149	+	.	Kaiso_rep2_GM_signifpeaks.gff_28258710_height:135	GGGCGATGCTGCCACCGAGTCATTTCCTGGATTAGGAGAAGTGGCAGAGACGCCCTCAGGGACCACACGTGTCAGATCTCCACCTCCCAAGCAGCGTTGCCCGGACGCGCCGCTCGGGGCCCAGAGCGCTGCGTGCACGCAGCCTCTAGCAACCACTTACCGCgtgtgtgcgcatgtgtgtacgtgtgtgtgcacgtgtgtatatgtgtaggtgcacgcaggcgtgtgcgcgagtgtgtgtacgtgtgtgtacacgcgtgtatatgtgtgggtgcgcgagtgtgtatgtgtgtgacgcgtgtgtacgtgtgtatgcgcacgtgtgagtgcactcgggtgtatgtgcttgtgtgcacgcgcgcgtgtgtatccgtgtgtgtgcgcgtgtatttgtgcatg…
chr8	28259164	28259167	0	0	0	chr8	union.pl_Kaiso_rep1_GM_signifpeaks.gff_Kaiso_rep2_GM_signifpeaks.gff	28258710	28259279	149	+	.	Kaiso_rep2_GM_signifpeaks.gff_28258710_height:135	GGGCGATGCTGCCACCGAGTCATTTCCTGGATTAGGAGAAGTGGCAGAGACGCCCTCAGGGACCACACGTGTCAGATCTCCACCTCCCAAGCAGCGTTGCCCGGACGCGCCGCTCGGGGCCCAGAGCGCTGCGTGCACGCAGCCTCTAGCAACCACTTACCGCgtgtgtgcgcatgtgtgtacgtgtgtgtgcacgtgtgtatatgtgtaggtgcacgcaggcgtgtgcgcgagtgtgtgtacgtgtgtgtacacgcgtgtatatgtgtgggtgcgcgagtgtgtatgtgtgtgacgcgtgtgtacgtgtgtatgcgcacgtgtgagtgcactcgggtgtatgtgcttgtgtgcacgcgcgcgtgtgtatccgtgtgtgtgcgcgtgtatttgtgcatg…
chr8	28259210	28259213	.	.	#DIV/0!	chr8	union.pl_Kaiso_rep1_GM_signifpeaks.gff_Kaiso_rep2_GM_signifpeaks.gff	28258710	28259279	149	+	.	Kaiso_rep2_GM_signifpeaks.gff_28258710_height:135	GGGCGATGCTGCCACCGAGTCATTTCCTGGATTAGGAGAAGTGGCAGAGACGCCCTCAGGGACCACACGTGTCAGATCTCCACCTCCCAAGCAGCGTTGCCCGGACGCGCCGCTCGGGGCCCAGAGCGCTGCGTGCACGCAGCCTCTAGCAACCACTTACCGCgtgtgtgcgcatgtgtgtacgtgtgtgtgcacgtgtgtatatgtgtaggtgcacgcaggcgtgtgcgcgagtgtgtgtacgtgtgtgtacacgcgtgtatatgtgtgggtgcgcgagtgtgtatgtgtgtgacgcgtgtgtacgtgtgtatgcgcacgtgtgagtgcactcgggtgtatgtgcttgtgtgcacgcgcgcgtgtgtatccgtgtgtgtgcgcgtgtatttgtgcatg…
chr8	28259212	28259215	.	.	#DIV/0!	chr8	union.pl_Kaiso_rep1_GM_signifpeaks.gff_Kaiso_rep2_GM_signifpeaks.gff	28258710	28259279	149	+	.	Kaiso_rep2_GM_signifpeaks.gff_28258710_height:135	GGGCGATGCTGCCACCGAGTCATTTCCTGGATTAGGAGAAGTGGCAGAGACGCCCTCAGGGACCACACGTGTCAGATCTCCACCTCCCAAGCAGCGTTGCCCGGACGCGCCGCTCGGGGCCCAGAGCGCTGCGTGCACGCAGCCTCTAGCAACCACTTACCGCgtgtgtgcgcatgtgtgtacgtgtgtgtgcacgtgtgtatatgtgtaggtgcacgcaggcgtgtgcgcgagtgtgtgtacgtgtgtgtacacgcgtgtatatgtgtgggtgcgcgagtgtgtatgtgtgtgacgcgtgtgtacgtgtgtatgcgcacgtgtgagtgcactcgggtgtatgtgcttgtgtgcacgcgcgcgtgtgtatccgtgtgtgtgcgcgtgtatttgtgcatg…
chr8	28259214	28259217	.	.	#DIV/0!	chr8	union.pl_Kaiso_rep1_GM_signifpeaks.gff_Kaiso_rep2_GM_signifpeaks.gff	28258710	28259279	149	+	.	Kaiso_rep2_GM_signifpeaks.gff_28258710_height:135	GGGCGATGCTGCCACCGAGTCATTTCCTGGATTAGGAGAAGTGGCAGAGACGCCCTCAGGGACCACACGTGTCAGATCTCCACCTCCCAAGCAGCGTTGCCCGGACGCGCCGCTCGGGGCCCAGAGCGCTGCGTGCACGCAGCCTCTAGCAACCACTTACCGCgtgtgtgcgcatgtgtgtacgtgtgtgtgcacgtgtgtatatgtgtaggtgcacgcaggcgtgtgcgcgagtgtgtgtacgtgtgtgtacacgcgtgtatatgtgtgggtgcgcgagtgtgtatgtgtgtgacgcgtgtgtacgtgtgtatgcgcacgtgtgagtgcactcgggtgtatgtgcttgtgtgcacgcgcgcgtgtgtatccgtgtgtgtgcgcgtgtatttgtgcatg…
chr8	28259220	28259223	.	.	#DIV/0!	chr8	union.pl_Kaiso_rep1_GM_signifpeaks.gff_Kaiso_rep2_GM_signifpeaks.gff	28258710	28259279	149	+	.	Kaiso_rep2_GM_signifpeaks.gff_28258710_height:135	GGGCGATGCTGCCACCGAGTCATTTCCTGGATTAGGAGAAGTGGCAGAGACGCCCTCAGGGACCACACGTGTCAGATCTCCACCTCCCAAGCAGCGTTGCCCGGACGCGCCGCTCGGGGCCCAGAGCGCTGCGTGCACGCAGCCTCTAGCAACCACTTACCGCgtgtgtgcgcatgtgtgtacgtgtgtgtgcacgtgtgtatatgtgtaggtgcacgcaggcgtgtgcgcgagtgtgtgtacgtgtgtgtacacgcgtgtatatgtgtgggtgcgcgagtgtgtatgtgtgtgacgcgtgtgtacgtgtgtatgcgcacgtgtgagtgcactcgggtgtatgtgcttgtgtgcacgcgcgcgtgtgtatccgtgtgtgtgcgcgtgtatttgtgcatg…
chr8	28747495	28747498	0	0	0	chr8	union.pl_Kaiso_rep1_GM_signifpeaks.gff_Kaiso_rep2_GM_signifpeaks.gff	28747290	28747709	121	+	.	Kaiso_rep2_GM_signifpeaks.gff_28747290_height:114	TACCCCTCCCGTGCGACGATTCCCTGCCCAACGTAGGAAAAAAAGAGGTCCAAAAGGTTATAGCATCACCTTTGCCCTCTGACCTAGGAGCGAAGACTCACCAGTTTCATAATGGACTTTTGGTGGTTCAATAGCAGTCACTGAACTCCTCAAACCCAGGAAGCGTCTTCCGGTGCAATCTCCGCCACCTGCCAGCCGAGAGCATCGCGGGACTTGCAGTCTTTCATCCTCACGTCCCTTCCAGGGGAATAATGGGAAATGTAGTCTCCCCTCCAGGCATCATGGGAACTGTGGTCGCCTTTCCTTTTCCTCCCTTTCCTCTCCGAACGCCTCCTTCCGTCAGCTCAAATTCATCCCAGCCGCCAATGCATCCTCCCTCTCCACCCCAGCATGATATCA…
chr8	29387081	29387084	0	0	0	chr8	union.pl_Kaiso_rep1_GM_signifpeaks.gff_Kaiso_rep2_GM_signifpeaks.gff	29386980	29387219	19	+	.	Kaiso_rep2_GM_signifpeaks.gff_29386980_height:17	CCACTGCAGACAAGTAGGGGGTTTTGCCCGTAAAGAAGGAGCTAGTCTACGTGCGGCTGCAGTAGGCCCTGCGCCATCCGTCATTTCTCGGCTTCCTCCCACGCGCCTTCATGCGGATGTGTAGGTATCTCCTCTCCCTGGCTGAGTCAAGTCACTCAGAGACTGAAAAGAGAGAGAGGATGTGGCGTGAAGCTGAAGCCTGCACCCAGGGCCTGGCACCTACTGGGTTGGGCTTGGCGC
chr8	33342404	33342407	0	0	0	chr8	union.pl_Kaiso_rep1_GM_signifpeaks.gff_Kaiso_rep2_GM_signifpeaks.gff	33342390	33342839	168	+	.	Kaiso_rep2_GM_signifpeaks.gff_33342390_height:144	GCACGCCCGACCCCCGCGGTCCCCGCGCTCCAGGATTCGGCAGACTGCGCGCGTCCTGCCTCCCGCGGATCGCACTGGGTCCCAACAGGGTTCCCAGCTCCAGGCTGCGCCCATGAACAAGCCCAGCATTGCGGACGGGCGCGCGCAGACGCCAGCGTGGTGAAGAcgcgggggcgcgcgcgcggcgACGAGACTGCCAGGGGACGCTTCGCAACACCGAGAGTCTCAGCGTTTCTCGAGATAGGTGAGGCTGCGCGTTCCGGAACTGGTTTCCCGGAAGGAGCATGTCTGCGCCCGCGATCCGACCGGAAGTTGCACGCTGAGCCGCGGACACCATGCAGTCGGATGATGTGAGTCTCCTCCGGTTGTTCTTACACCCGGGGTTTGCGCAGGGAATTT…
chr8	33342413	33342416	0	0	0	chr8	union.pl_Kaiso_rep1_GM_signifpeaks.gff_Kaiso_rep2_GM_signifpeaks.gff	33342390	33342839	168	+	.	Kaiso_rep2_GM_signifpeaks.gff_33342390_height:144	GCACGCCCGACCCCCGCGGTCCCCGCGCTCCAGGATTCGGCAGACTGCGCGCGTCCTGCCTCCCGCGGATCGCACTGGGTCCCAACAGGGTTCCCAGCTCCAGGCTGCGCCCATGAACAAGCCCAGCATTGCGGACGGGCGCGCGCAGACGCCAGCGTGGTGAAGAcgcgggggcgcgcgcgcggcgACGAGACTGCCAGGGGACGCTTCGCAACACCGAGAGTCTCAGCGTTTCTCGAGATAGGTGAGGCTGCGCGTTCCGGAACTGGTTTCCCGGAAGGAGCATGTCTGCGCCCGCGATCCGACCGGAAGTTGCACGCTGAGCCGCGGACACCATGCAGTCGGATGATGTGAGTCTCCTCCGGTTGTTCTTACACCCGGGGTTTGCGCAGGGAATTT…
chr8	33342437	33342440	0	0	0	chr8	union.pl_Kaiso_rep1_GM_signifpeaks.gff_Kaiso_rep2_GM_signifpeaks.gff	33342390	33342839	168	+	.	Kaiso_rep2_GM_signifpeaks.gff_33342390_height:144	GCACGCCCGACCCCCGCGGTCCCCGCGCTCCAGGATTCGGCAGACTGCGCGCGTCCTGCCTCCCGCGGATCGCACTGGGTCCCAACAGGGTTCCCAGCTCCAGGCTGCGCCCATGAACAAGCCCAGCATTGCGGACGGGCGCGCGCAGACGCCAGCGTGGTGAAGAcgcgggggcgcgcgcgcggcgACGAGACTGCCAGGGGACGCTTCGCAACACCGAGAGTCTCAGCGTTTCTCGAGATAGGTGAGGCTGCGCGTTCCGGAACTGGTTTCCCGGAAGGAGCATGTCTGCGCCCGCGATCCGACCGGAAGTTGCACGCTGAGCCGCGGACACCATGCAGTCGGATGATGTGAGTCTCCTCCGGTTGTTCTTACACCCGGGGTTTGCGCAGGGAATTT…
chr8	33342439	33342442	0	0	0	chr8	union.pl_Kaiso_rep1_GM_signifpeaks.gff_Kaiso_rep2_GM_signifpeaks.gff	33342390	33342839	168	+	.	Kaiso_rep2_GM_signifpeaks.gff_33342390_height:144	GCACGCCCGACCCCCGCGGTCCCCGCGCTCCAGGATTCGGCAGACTGCGCGCGTCCTGCCTCCCGCGGATCGCACTGGGTCCCAACAGGGTTCCCAGCTCCAGGCTGCGCCCATGAACAAGCCCAGCATTGCGGACGGGCGCGCGCAGACGCCAGCGTGGTGAAGAcgcgggggcgcgcgcgcggcgACGAGACTGCCAGGGGACGCTTCGCAACACCGAGAGTCTCAGCGTTTCTCGAGATAGGTGAGGCTGCGCGTTCCGGAACTGGTTTCCCGGAAGGAGCATGTCTGCGCCCGCGATCCGACCGGAAGTTGCACGCTGAGCCGCGGACACCATGCAGTCGGATGATGTGAGTCTCCTCCGGTTGTTCTTACACCCGGGGTTTGCGCAGGGAATTT…
chr8	33342453	33342456	.	.	#DIV/0!	chr8	union.pl_Kaiso_rep1_GM_signifpeaks.gff_Kaiso_rep2_GM_signifpeaks.gff	33342390	33342839	168	+	.	Kaiso_rep2_GM_signifpeaks.gff_33342390_height:144	GCACGCCCGACCCCCGCGGTCCCCGCGCTCCAGGATTCGGCAGACTGCGCGCGTCCTGCCTCCCGCGGATCGCACTGGGTCCCAACAGGGTTCCCAGCTCCAGGCTGCGCCCATGAACAAGCCCAGCATTGCGGACGGGCGCGCGCAGACGCCAGCGTGGTGAAGAcgcgggggcgcgcgcgcggcgACGAGACTGCCAGGGGACGCTTCGCAACACCGAGAGTCTCAGCGTTTCTCGAGATAGGTGAGGCTGCGCGTTCCGGAACTGGTTTCCCGGAAGGAGCATGTCTGCGCCCGCGATCCGACCGGAAGTTGCACGCTGAGCCGCGGACACCATGCAGTCGGATGATGTGAGTCTCCTCCGGTTGTTCTTACACCCGGGGTTTGCGCAGGGAATTT…
chr8	33342529	33342532	0	0	0	chr8	union.pl_Kaiso_rep1_GM_signifpeaks.gff_Kaiso_rep2_GM_signifpeaks.gff	33342390	33342839	168	+	.	Kaiso_rep2_GM_signifpeaks.gff_33342390_height:144	GCACGCCCGACCCCCGCGGTCCCCGCGCTCCAGGATTCGGCAGACTGCGCGCGTCCTGCCTCCCGCGGATCGCACTGGGTCCCAACAGGGTTCCCAGCTCCAGGCTGCGCCCATGAACAAGCCCAGCATTGCGGACGGGCGCGCGCAGACGCCAGCGTGGTGAAGAcgcgggggcgcgcgcgcggcgACGAGACTGCCAGGGGACGCTTCGCAACACCGAGAGTCTCAGCGTTTCTCGAGATAGGTGAGGCTGCGCGTTCCGGAACTGGTTTCCCGGAAGGAGCATGTCTGCGCCCGCGATCCGACCGGAAGTTGCACGCTGAGCCGCGGACACCATGCAGTCGGATGATGTGAGTCTCCTCCGGTTGTTCTTACACCCGGGGTTTGCGCAGGGAATTT…
chr8	33342531	33342534	0	0	0	chr8	union.pl_Kaiso_rep1_GM_signifpeaks.gff_Kaiso_rep2_GM_signifpeaks.gff	33342390	33342839	168	+	.	Kaiso_rep2_GM_signifpeaks.gff_33342390_height:144	GCACGCCCGACCCCCGCGGTCCCCGCGCTCCAGGATTCGGCAGACTGCGCGCGTCCTGCCTCCCGCGGATCGCACTGGGTCCCAACAGGGTTCCCAGCTCCAGGCTGCGCCCATGAACAAGCCCAGCATTGCGGACGGGCGCGCGCAGACGCCAGCGTGGTGAAGAcgcgggggcgcgcgcgcggcgACGAGACTGCCAGGGGACGCTTCGCAACACCGAGAGTCTCAGCGTTTCTCGAGATAGGTGAGGCTGCGCGTTCCGGAACTGGTTTCCCGGAAGGAGCATGTCTGCGCCCGCGATCCGACCGGAAGTTGCACGCTGAGCCGCGGACACCATGCAGTCGGATGATGTGAGTCTCCTCCGGTTGTTCTTACACCCGGGGTTTGCGCAGGGAATTT…
chr8	33342556	33342559	.	.	#DIV/0!	chr8	union.pl_Kaiso_rep1_GM_signifpeaks.gff_Kaiso_rep2_GM_signifpeaks.gff	33342390	33342839	168	+	.	Kaiso_rep2_GM_signifpeaks.gff_33342390_height:144	GCACGCCCGACCCCCGCGGTCCCCGCGCTCCAGGATTCGGCAGACTGCGCGCGTCCTGCCTCCCGCGGATCGCACTGGGTCCCAACAGGGTTCCCAGCTCCAGGCTGCGCCCATGAACAAGCCCAGCATTGCGGACGGGCGCGCGCAGACGCCAGCGTGGTGAAGAcgcgggggcgcgcgcgcggcgACGAGACTGCCAGGGGACGCTTCGCAACACCGAGAGTCTCAGCGTTTCTCGAGATAGGTGAGGCTGCGCGTTCCGGAACTGGTTTCCCGGAAGGAGCATGTCTGCGCCCGCGATCCGACCGGAAGTTGCACGCTGAGCCGCGGACACCATGCAGTCGGATGATGTGAGTCTCCTCCGGTTGTTCTTACACCCGGGGTTTGCGCAGGGAATTT…
chr8	33342564	33342567	0	0	0	chr8	union.pl_Kaiso_rep1_GM_signifpeaks.gff_Kaiso_rep2_GM_signifpeaks.gff	33342390	33342839	168	+	.	Kaiso_rep2_GM_signifpeaks.gff_33342390_height:144	GCACGCCCGACCCCCGCGGTCCCCGCGCTCCAGGATTCGGCAGACTGCGCGCGTCCTGCCTCCCGCGGATCGCACTGGGTCCCAACAGGGTTCCCAGCTCCAGGCTGCGCCCATGAACAAGCCCAGCATTGCGGACGGGCGCGCGCAGACGCCAGCGTGGTGAAGAcgcgggggcgcgcgcgcggcgACGAGACTGCCAGGGGACGCTTCGCAACACCGAGAGTCTCAGCGTTTCTCGAGATAGGTGAGGCTGCGCGTTCCGGAACTGGTTTCCCGGAAGGAGCATGTCTGCGCCCGCGATCCGACCGGAAGTTGCACGCTGAGCCGCGGACACCATGCAGTCGGATGATGTGAGTCTCCTCCGGTTGTTCTTACACCCGGGGTTTGCGCAGGGAATTT…
chr8	33342566	33342569	0	0	0	chr8	union.pl_Kaiso_rep1_GM_signifpeaks.gff_Kaiso_rep2_GM_signifpeaks.gff	33342390	33342839	168	+	.	Kaiso_rep2_GM_signifpeaks.gff_33342390_height:144	GCACGCCCGACCCCCGCGGTCCCCGCGCTCCAGGATTCGGCAGACTGCGCGCGTCCTGCCTCCCGCGGATCGCACTGGGTCCCAACAGGGTTCCCAGCTCCAGGCTGCGCCCATGAACAAGCCCAGCATTGCGGACGGGCGCGCGCAGACGCCAGCGTGGTGAAGAcgcgggggcgcgcgcgcggcgACGAGACTGCCAGGGGACGCTTCGCAACACCGAGAGTCTCAGCGTTTCTCGAGATAGGTGAGGCTGCGCGTTCCGGAACTGGTTTCCCGGAAGGAGCATGTCTGCGCCCGCGATCCGACCGGAAGTTGCACGCTGAGCCGCGGACACCATGCAGTCGGATGATGTGAGTCTCCTCCGGTTGTTCTTACACCCGGGGTTTGCGCAGGGAATTT…
chr8	33342568	33342571	0	0	0	chr8	union.pl_Kaiso_rep1_GM_signifpeaks.gff_Kaiso_rep2_GM_signifpeaks.gff	33342390	33342839	168	+	.	Kaiso_rep2_GM_signifpeaks.gff_33342390_height:144	GCACGCCCGACCCCCGCGGTCCCCGCGCTCCAGGATTCGGCAGACTGCGCGCGTCCTGCCTCCCGCGGATCGCACTGGGTCCCAACAGGGTTCCCAGCTCCAGGCTGCGCCCATGAACAAGCCCAGCATTGCGGACGGGCGCGCGCAGACGCCAGCGTGGTGAAGAcgcgggggcgcgcgcgcggcgACGAGACTGCCAGGGGACGCTTCGCAACACCGAGAGTCTCAGCGTTTCTCGAGATAGGTGAGGCTGCGCGTTCCGGAACTGGTTTCCCGGAAGGAGCATGTCTGCGCCCGCGATCCGACCGGAAGTTGCACGCTGAGCCGCGGACACCATGCAGTCGGATGATGTGAGTCTCCTCCGGTTGTTCTTACACCCGGGGTTTGCGCAGGGAATTT…
chr8	33342570	33342573	0	0	0	chr8	union.pl_Kaiso_rep1_GM_signifpeaks.gff_Kaiso_rep2_GM_signifpeaks.gff	33342390	33342839	168	+	.	Kaiso_rep2_GM_signifpeaks.gff_33342390_height:144	GCACGCCCGACCCCCGCGGTCCCCGCGCTCCAGGATTCGGCAGACTGCGCGCGTCCTGCCTCCCGCGGATCGCACTGGGTCCCAACAGGGTTCCCAGCTCCAGGCTGCGCCCATGAACAAGCCCAGCATTGCGGACGGGCGCGCGCAGACGCCAGCGTGGTGAAGAcgcgggggcgcgcgcgcggcgACGAGACTGCCAGGGGACGCTTCGCAACACCGAGAGTCTCAGCGTTTCTCGAGATAGGTGAGGCTGCGCGTTCCGGAACTGGTTTCCCGGAAGGAGCATGTCTGCGCCCGCGATCCGACCGGAAGTTGCACGCTGAGCCGCGGACACCATGCAGTCGGATGATGTGAGTCTCCTCCGGTTGTTCTTACACCCGGGGTTTGCGCAGGGAATTT…
chr8	33342643	33342646	0	0	0	chr8	union.pl_Kaiso_rep1_GM_signifpeaks.gff_Kaiso_rep2_GM_signifpeaks.gff	33342390	33342839	168	+	.	Kaiso_rep2_GM_signifpeaks.gff_33342390_height:144	GCACGCCCGACCCCCGCGGTCCCCGCGCTCCAGGATTCGGCAGACTGCGCGCGTCCTGCCTCCCGCGGATCGCACTGGGTCCCAACAGGGTTCCCAGCTCCAGGCTGCGCCCATGAACAAGCCCAGCATTGCGGACGGGCGCGCGCAGACGCCAGCGTGGTGAAGAcgcgggggcgcgcgcgcggcgACGAGACTGCCAGGGGACGCTTCGCAACACCGAGAGTCTCAGCGTTTCTCGAGATAGGTGAGGCTGCGCGTTCCGGAACTGGTTTCCCGGAAGGAGCATGTCTGCGCCCGCGATCCGACCGGAAGTTGCACGCTGAGCCGCGGACACCATGCAGTCGGATGATGTGAGTCTCCTCCGGTTGTTCTTACACCCGGGGTTTGCGCAGGGAATTT…
chr8	33342685	33342688	0	0	0	chr8	union.pl_Kaiso_rep1_GM_signifpeaks.gff_Kaiso_rep2_GM_signifpeaks.gff	33342390	33342839	168	+	.	Kaiso_rep2_GM_signifpeaks.gff_33342390_height:144	GCACGCCCGACCCCCGCGGTCCCCGCGCTCCAGGATTCGGCAGACTGCGCGCGTCCTGCCTCCCGCGGATCGCACTGGGTCCCAACAGGGTTCCCAGCTCCAGGCTGCGCCCATGAACAAGCCCAGCATTGCGGACGGGCGCGCGCAGACGCCAGCGTGGTGAAGAcgcgggggcgcgcgcgcggcgACGAGACTGCCAGGGGACGCTTCGCAACACCGAGAGTCTCAGCGTTTCTCGAGATAGGTGAGGCTGCGCGTTCCGGAACTGGTTTCCCGGAAGGAGCATGTCTGCGCCCGCGATCCGACCGGAAGTTGCACGCTGAGCCGCGGACACCATGCAGTCGGATGATGTGAGTCTCCTCCGGTTGTTCTTACACCCGGGGTTTGCGCAGGGAATTT…
chr8	33342715	33342718	0.216146	0.216146	0.216146	chr8	union.pl_Kaiso_rep1_GM_signifpeaks.gff_Kaiso_rep2_GM_signifpeaks.gff	33342390	33342839	168	+	.	Kaiso_rep2_GM_signifpeaks.gff_33342390_height:144	GCACGCCCGACCCCCGCGGTCCCCGCGCTCCAGGATTCGGCAGACTGCGCGCGTCCTGCCTCCCGCGGATCGCACTGGGTCCCAACAGGGTTCCCAGCTCCAGGCTGCGCCCATGAACAAGCCCAGCATTGCGGACGGGCGCGCGCAGACGCCAGCGTGGTGAAGAcgcgggggcgcgcgcgcggcgACGAGACTGCCAGGGGACGCTTCGCAACACCGAGAGTCTCAGCGTTTCTCGAGATAGGTGAGGCTGCGCGTTCCGGAACTGGTTTCCCGGAAGGAGCATGTCTGCGCCCGCGATCCGACCGGAAGTTGCACGCTGAGCCGCGGACACCATGCAGTCGGATGATGTGAGTCTCCTCCGGTTGTTCTTACACCCGGGGTTTGCGCAGGGAATTT…
chr8	33342814	33342817	0	0	0	chr8	union.pl_Kaiso_rep1_GM_signifpeaks.gff_Kaiso_rep2_GM_signifpeaks.gff	33342390	33342839	168	+	.	Kaiso_rep2_GM_signifpeaks.gff_33342390_height:144	GCACGCCCGACCCCCGCGGTCCCCGCGCTCCAGGATTCGGCAGACTGCGCGCGTCCTGCCTCCCGCGGATCGCACTGGGTCCCAACAGGGTTCCCAGCTCCAGGCTGCGCCCATGAACAAGCCCAGCATTGCGGACGGGCGCGCGCAGACGCCAGCGTGGTGAAGAcgcgggggcgcgcgcgcggcgACGAGACTGCCAGGGGACGCTTCGCAACACCGAGAGTCTCAGCGTTTCTCGAGATAGGTGAGGCTGCGCGTTCCGGAACTGGTTTCCCGGAAGGAGCATGTCTGCGCCCGCGATCCGACCGGAAGTTGCACGCTGAGCCGCGGACACCATGCAGTCGGATGATGTGAGTCTCCTCCGGTTGTTCTTACACCCGGGGTTTGCGCAGGGAATTT…
chr8	33371292	33371295	0	0	0	chr8	union.pl_Kaiso_rep1_GM_signifpeaks.gff_Kaiso_rep2_GM_signifpeaks.gff	33371190	33371399	26	+	.	Kaiso_rep2_GM_signifpeaks.gff_33371040_height:52	CGGGTGCCCTTTTTTCTGGCTGTATGCTACACGCACGGGTGCTTTTCCGTTGTCCAACTGTGTAATGTGtttttgtgtttgttcttttgtgagtcggagtctcgcgttgtcgccaggctggagttgcagtgttgcgatctcggctcactgcaacccccacctccggttttcgagagattgtcctacctcagcctcccgagtagctgggac
chr8	37593983	37593986	0	0	0	chr8	union.pl_Kaiso_rep1_GM_signifpeaks.gff_Kaiso_rep2_GM_signifpeaks.gff	37593900	37594319	87	+	.	Kaiso_rep2_GM_signifpeaks.gff_37593900_height:86	GGGGAGCTCCCACCAACACCGCCCTCATCCCCAGCCCCAGGACGGATACCCAAGACCGAGGTCCAGGACCGCACCGACCAAGTCGCGGGCGATCCCTGGCGGCCAGCTACGGCCATTGACCGCTGGGAGCGCGAGGGGCGGGGCGCAGAGCGAGCGCGGGGCGGGGGTGTGGTCTTCTCGCGTGAATTGATGGCGTCATCGAAGCGACGGCCCGGAAGGAAGTCGCGTGCTGAGGGGTGTGACGGTTTTCTTGCTCGTGGGCTCGGACGAGTACGGAGCGCCTGCAGGGACAGCCTGGTACGCGGCCCCCGCCCCTTCGTGCGCGCGCTGGGCCTAGCTGCCGCTCAGGGTCGGGGCTGACCCGTCACTTTCGGGAACCTCAGTCCCAGCAGCTTCTCT…
chr8	37594029	37594032	0	0	0	chr8	union.pl_Kaiso_rep1_GM_signifpeaks.gff_Kaiso_rep2_GM_signifpeaks.gff	37593900	37594319	87	+	.	Kaiso_rep2_GM_signifpeaks.gff_37593900_height:86	GGGGAGCTCCCACCAACACCGCCCTCATCCCCAGCCCCAGGACGGATACCCAAGACCGAGGTCCAGGACCGCACCGACCAAGTCGCGGGCGATCCCTGGCGGCCAGCTACGGCCATTGACCGCTGGGAGCGCGAGGGGCGGGGCGCAGAGCGAGCGCGGGGCGGGGGTGTGGTCTTCTCGCGTGAATTGATGGCGTCATCGAAGCGACGGCCCGGAAGGAAGTCGCGTGCTGAGGGGTGTGACGGTTTTCTTGCTCGTGGGCTCGGACGAGTACGGAGCGCCTGCAGGGACAGCCTGGTACGCGGCCCCCGCCCCTTCGTGCGCGCGCTGGGCCTAGCTGCCGCTCAGGGTCGGGGCTGACCCGTCACTTTCGGGAACCTCAGTCCCAGCAGCTTCTCT…
chr8	37594054	37594057	0	0	0	chr8	union.pl_Kaiso_rep1_GM_signifpeaks.gff_Kaiso_rep2_GM_signifpeaks.gff	37593900	37594319	87	+	.	Kaiso_rep2_GM_signifpeaks.gff_37593900_height:86	GGGGAGCTCCCACCAACACCGCCCTCATCCCCAGCCCCAGGACGGATACCCAAGACCGAGGTCCAGGACCGCACCGACCAAGTCGCGGGCGATCCCTGGCGGCCAGCTACGGCCATTGACCGCTGGGAGCGCGAGGGGCGGGGCGCAGAGCGAGCGCGGGGCGGGGGTGTGGTCTTCTCGCGTGAATTGATGGCGTCATCGAAGCGACGGCCCGGAAGGAAGTCGCGTGCTGAGGGGTGTGACGGTTTTCTTGCTCGTGGGCTCGGACGAGTACGGAGCGCCTGCAGGGACAGCCTGGTACGCGGCCCCCGCCCCTTCGTGCGCGCGCTGGGCCTAGCTGCCGCTCAGGGTCGGGGCTGACCCGTCACTTTCGGGAACCTCAGTCCCAGCAGCTTCTCT…
chr8	37594078	37594081	0	0	0	chr8	union.pl_Kaiso_rep1_GM_signifpeaks.gff_Kaiso_rep2_GM_signifpeaks.gff	37593900	37594319	87	+	.	Kaiso_rep2_GM_signifpeaks.gff_37593900_height:86	GGGGAGCTCCCACCAACACCGCCCTCATCCCCAGCCCCAGGACGGATACCCAAGACCGAGGTCCAGGACCGCACCGACCAAGTCGCGGGCGATCCCTGGCGGCCAGCTACGGCCATTGACCGCTGGGAGCGCGAGGGGCGGGGCGCAGAGCGAGCGCGGGGCGGGGGTGTGGTCTTCTCGCGTGAATTGATGGCGTCATCGAAGCGACGGCCCGGAAGGAAGTCGCGTGCTGAGGGGTGTGACGGTTTTCTTGCTCGTGGGCTCGGACGAGTACGGAGCGCCTGCAGGGACAGCCTGGTACGCGGCCCCCGCCCCTTCGTGCGCGCGCTGGGCCTAGCTGCCGCTCAGGGTCGGGGCTGACCCGTCACTTTCGGGAACCTCAGTCCCAGCAGCTTCTCT…
chr8	37594123	37594126	0	0	0	chr8	union.pl_Kaiso_rep1_GM_signifpeaks.gff_Kaiso_rep2_GM_signifpeaks.gff	37593900	37594319	87	+	.	Kaiso_rep2_GM_signifpeaks.gff_37593900_height:86	GGGGAGCTCCCACCAACACCGCCCTCATCCCCAGCCCCAGGACGGATACCCAAGACCGAGGTCCAGGACCGCACCGACCAAGTCGCGGGCGATCCCTGGCGGCCAGCTACGGCCATTGACCGCTGGGAGCGCGAGGGGCGGGGCGCAGAGCGAGCGCGGGGCGGGGGTGTGGTCTTCTCGCGTGAATTGATGGCGTCATCGAAGCGACGGCCCGGAAGGAAGTCGCGTGCTGAGGGGTGTGACGGTTTTCTTGCTCGTGGGCTCGGACGAGTACGGAGCGCCTGCAGGGACAGCCTGGTACGCGGCCCCCGCCCCTTCGTGCGCGCGCTGGGCCTAGCTGCCGCTCAGGGTCGGGGCTGACCCGTCACTTTCGGGAACCTCAGTCCCAGCAGCTTCTCT…
chr8	37594200	37594203	0	0	0	chr8	union.pl_Kaiso_rep1_GM_signifpeaks.gff_Kaiso_rep2_GM_signifpeaks.gff	37593900	37594319	87	+	.	Kaiso_rep2_GM_signifpeaks.gff_37593900_height:86	GGGGAGCTCCCACCAACACCGCCCTCATCCCCAGCCCCAGGACGGATACCCAAGACCGAGGTCCAGGACCGCACCGACCAAGTCGCGGGCGATCCCTGGCGGCCAGCTACGGCCATTGACCGCTGGGAGCGCGAGGGGCGGGGCGCAGAGCGAGCGCGGGGCGGGGGTGTGGTCTTCTCGCGTGAATTGATGGCGTCATCGAAGCGACGGCCCGGAAGGAAGTCGCGTGCTGAGGGGTGTGACGGTTTTCTTGCTCGTGGGCTCGGACGAGTACGGAGCGCCTGCAGGGACAGCCTGGTACGCGGCCCCCGCCCCTTCGTGCGCGCGCTGGGCCTAGCTGCCGCTCAGGGTCGGGGCTGACCCGTCACTTTCGGGAACCTCAGTCCCAGCAGCTTCTCT…
chr8	37594221	37594224	0	0	0	chr8	union.pl_Kaiso_rep1_GM_signifpeaks.gff_Kaiso_rep2_GM_signifpeaks.gff	37593900	37594319	87	+	.	Kaiso_rep2_GM_signifpeaks.gff_37593900_height:86	GGGGAGCTCCCACCAACACCGCCCTCATCCCCAGCCCCAGGACGGATACCCAAGACCGAGGTCCAGGACCGCACCGACCAAGTCGCGGGCGATCCCTGGCGGCCAGCTACGGCCATTGACCGCTGGGAGCGCGAGGGGCGGGGCGCAGAGCGAGCGCGGGGCGGGGGTGTGGTCTTCTCGCGTGAATTGATGGCGTCATCGAAGCGACGGCCCGGAAGGAAGTCGCGTGCTGAGGGGTGTGACGGTTTTCTTGCTCGTGGGCTCGGACGAGTACGGAGCGCCTGCAGGGACAGCCTGGTACGCGGCCCCCGCCCCTTCGTGCGCGCGCTGGGCCTAGCTGCCGCTCAGGGTCGGGGCTGACCCGTCACTTTCGGGAACCTCAGTCCCAGCAGCTTCTCT…
chr8	37594223	37594226	0	0	0	chr8	union.pl_Kaiso_rep1_GM_signifpeaks.gff_Kaiso_rep2_GM_signifpeaks.gff	37593900	37594319	87	+	.	Kaiso_rep2_GM_signifpeaks.gff_37593900_height:86	GGGGAGCTCCCACCAACACCGCCCTCATCCCCAGCCCCAGGACGGATACCCAAGACCGAGGTCCAGGACCGCACCGACCAAGTCGCGGGCGATCCCTGGCGGCCAGCTACGGCCATTGACCGCTGGGAGCGCGAGGGGCGGGGCGCAGAGCGAGCGCGGGGCGGGGGTGTGGTCTTCTCGCGTGAATTGATGGCGTCATCGAAGCGACGGCCCGGAAGGAAGTCGCGTGCTGAGGGGTGTGACGGTTTTCTTGCTCGTGGGCTCGGACGAGTACGGAGCGCCTGCAGGGACAGCCTGGTACGCGGCCCCCGCCCCTTCGTGCGCGCGCTGGGCCTAGCTGCCGCTCAGGGTCGGGGCTGACCCGTCACTTTCGGGAACCTCAGTCCCAGCAGCTTCTCT…
chr8	37962876	37962879	0	.	0	chr8	union.pl_Kaiso_rep1_GM_signifpeaks.gff_Kaiso_rep2_GM_signifpeaks.gff	37962840	37963349	131	+	.	Kaiso_rep2_GM_signifpeaks.gff_37962840_height:98	ACCATCTAGCTTCCTCCACCTTCAGCCTGCCAggcccgcggccaccgccggcgcgggaggccggcccACCTCTGCCCGCGCGCCTGGCCTTAAAGCGGTCGTGGAATTATGCTTCCTCAGGCAGGCGGTGGACGCACCGCGGGCTTTTTCTGTTTGAAGACTACAGCGTCACACAGCAACGCGCGCGAGAGAAGAGAGTATTCTCGCGAGAAGTCCAGGGGTGGCCGTGATGGCGGCGGCAGGAGCAGGACCTGGCCAGGAAGCGGGTGCCGGGCCTGGCCCAGGAGCGGTCGCAAATGCAACAGGGGCAGAAGAGGGGGAGATGAAGCCGGTGGCAGCGGGAGCAGCCGCTCCTCCTGGAGAGGGGATCTCTGCTGCTCCGACAGTTGAGCCCAGTTC…
chr8	37962891	37962894	.	.	#DIV/0!	chr8	union.pl_Kaiso_rep1_GM_signifpeaks.gff_Kaiso_rep2_GM_signifpeaks.gff	37962840	37963349	131	+	.	Kaiso_rep2_GM_signifpeaks.gff_37962840_height:98	ACCATCTAGCTTCCTCCACCTTCAGCCTGCCAggcccgcggccaccgccggcgcgggaggccggcccACCTCTGCCCGCGCGCCTGGCCTTAAAGCGGTCGTGGAATTATGCTTCCTCAGGCAGGCGGTGGACGCACCGCGGGCTTTTTCTGTTTGAAGACTACAGCGTCACACAGCAACGCGCGCGAGAGAAGAGAGTATTCTCGCGAGAAGTCCAGGGGTGGCCGTGATGGCGGCGGCAGGAGCAGGACCTGGCCAGGAAGCGGGTGCCGGGCCTGGCCCAGGAGCGGTCGCAAATGCAACAGGGGCAGAAGAGGGGGAGATGAAGCCGGTGGCAGCGGGAGCAGCCGCTCCTCCTGGAGAGGGGATCTCTGCTGCTCCGACAGTTGAGCCCAGTTC…
chr8	37962916	37962919	0	0	0	chr8	union.pl_Kaiso_rep1_GM_signifpeaks.gff_Kaiso_rep2_GM_signifpeaks.gff	37962840	37963349	131	+	.	Kaiso_rep2_GM_signifpeaks.gff_37962840_height:98	ACCATCTAGCTTCCTCCACCTTCAGCCTGCCAggcccgcggccaccgccggcgcgggaggccggcccACCTCTGCCCGCGCGCCTGGCCTTAAAGCGGTCGTGGAATTATGCTTCCTCAGGCAGGCGGTGGACGCACCGCGGGCTTTTTCTGTTTGAAGACTACAGCGTCACACAGCAACGCGCGCGAGAGAAGAGAGTATTCTCGCGAGAAGTCCAGGGGTGGCCGTGATGGCGGCGGCAGGAGCAGGACCTGGCCAGGAAGCGGGTGCCGGGCCTGGCCCAGGAGCGGTCGCAAATGCAACAGGGGCAGAAGAGGGGGAGATGAAGCCGGTGGCAGCGGGAGCAGCCGCTCCTCCTGGAGAGGGGATCTCTGCTGCTCCGACAGTTGAGCCCAGTTC…
chr8	37962918	37962921	0	0	0	chr8	union.pl_Kaiso_rep1_GM_signifpeaks.gff_Kaiso_rep2_GM_signifpeaks.gff	37962840	37963349	131	+	.	Kaiso_rep2_GM_signifpeaks.gff_37962840_height:98	ACCATCTAGCTTCCTCCACCTTCAGCCTGCCAggcccgcggccaccgccggcgcgggaggccggcccACCTCTGCCCGCGCGCCTGGCCTTAAAGCGGTCGTGGAATTATGCTTCCTCAGGCAGGCGGTGGACGCACCGCGGGCTTTTTCTGTTTGAAGACTACAGCGTCACACAGCAACGCGCGCGAGAGAAGAGAGTATTCTCGCGAGAAGTCCAGGGGTGGCCGTGATGGCGGCGGCAGGAGCAGGACCTGGCCAGGAAGCGGGTGCCGGGCCTGGCCCAGGAGCGGTCGCAAATGCAACAGGGGCAGAAGAGGGGGAGATGAAGCCGGTGGCAGCGGGAGCAGCCGCTCCTCCTGGAGAGGGGATCTCTGCTGCTCCGACAGTTGAGCCCAGTTC…
chr8	37962977	37962980	0	0	0	chr8	union.pl_Kaiso_rep1_GM_signifpeaks.gff_Kaiso_rep2_GM_signifpeaks.gff	37962840	37963349	131	+	.	Kaiso_rep2_GM_signifpeaks.gff_37962840_height:98	ACCATCTAGCTTCCTCCACCTTCAGCCTGCCAggcccgcggccaccgccggcgcgggaggccggcccACCTCTGCCCGCGCGCCTGGCCTTAAAGCGGTCGTGGAATTATGCTTCCTCAGGCAGGCGGTGGACGCACCGCGGGCTTTTTCTGTTTGAAGACTACAGCGTCACACAGCAACGCGCGCGAGAGAAGAGAGTATTCTCGCGAGAAGTCCAGGGGTGGCCGTGATGGCGGCGGCAGGAGCAGGACCTGGCCAGGAAGCGGGTGCCGGGCCTGGCCCAGGAGCGGTCGCAAATGCAACAGGGGCAGAAGAGGGGGAGATGAAGCCGGTGGCAGCGGGAGCAGCCGCTCCTCCTGGAGAGGGGATCTCTGCTGCTCCGACAGTTGAGCCCAGTTC…
chr8	37963019	37963022	0	8	4	chr8	union.pl_Kaiso_rep1_GM_signifpeaks.gff_Kaiso_rep2_GM_signifpeaks.gff	37962840	37963349	131	+	.	Kaiso_rep2_GM_signifpeaks.gff_37962840_height:98	ACCATCTAGCTTCCTCCACCTTCAGCCTGCCAggcccgcggccaccgccggcgcgggaggccggcccACCTCTGCCCGCGCGCCTGGCCTTAAAGCGGTCGTGGAATTATGCTTCCTCAGGCAGGCGGTGGACGCACCGCGGGCTTTTTCTGTTTGAAGACTACAGCGTCACACAGCAACGCGCGCGAGAGAAGAGAGTATTCTCGCGAGAAGTCCAGGGGTGGCCGTGATGGCGGCGGCAGGAGCAGGACCTGGCCAGGAAGCGGGTGCCGGGCCTGGCCCAGGAGCGGTCGCAAATGCAACAGGGGCAGAAGAGGGGGAGATGAAGCCGGTGGCAGCGGGAGCAGCCGCTCCTCCTGGAGAGGGGATCTCTGCTGCTCCGACAGTTGAGCCCAGTTC…
chr8	37963021	37963024	8	0	4	chr8	union.pl_Kaiso_rep1_GM_signifpeaks.gff_Kaiso_rep2_GM_signifpeaks.gff	37962840	37963349	131	+	.	Kaiso_rep2_GM_signifpeaks.gff_37962840_height:98	ACCATCTAGCTTCCTCCACCTTCAGCCTGCCAggcccgcggccaccgccggcgcgggaggccggcccACCTCTGCCCGCGCGCCTGGCCTTAAAGCGGTCGTGGAATTATGCTTCCTCAGGCAGGCGGTGGACGCACCGCGGGCTTTTTCTGTTTGAAGACTACAGCGTCACACAGCAACGCGCGCGAGAGAAGAGAGTATTCTCGCGAGAAGTCCAGGGGTGGCCGTGATGGCGGCGGCAGGAGCAGGACCTGGCCAGGAAGCGGGTGCCGGGCCTGGCCCAGGAGCGGTCGCAAATGCAACAGGGGCAGAAGAGGGGGAGATGAAGCCGGTGGCAGCGGGAGCAGCCGCTCCTCCTGGAGAGGGGATCTCTGCTGCTCCGACAGTTGAGCCCAGTTC…
chr8	37963023	37963026	0	0	0	chr8	union.pl_Kaiso_rep1_GM_signifpeaks.gff_Kaiso_rep2_GM_signifpeaks.gff	37962840	37963349	131	+	.	Kaiso_rep2_GM_signifpeaks.gff_37962840_height:98	ACCATCTAGCTTCCTCCACCTTCAGCCTGCCAggcccgcggccaccgccggcgcgggaggccggcccACCTCTGCCCGCGCGCCTGGCCTTAAAGCGGTCGTGGAATTATGCTTCCTCAGGCAGGCGGTGGACGCACCGCGGGCTTTTTCTGTTTGAAGACTACAGCGTCACACAGCAACGCGCGCGAGAGAAGAGAGTATTCTCGCGAGAAGTCCAGGGGTGGCCGTGATGGCGGCGGCAGGAGCAGGACCTGGCCAGGAAGCGGGTGCCGGGCCTGGCCCAGGAGCGGTCGCAAATGCAACAGGGGCAGAAGAGGGGGAGATGAAGCCGGTGGCAGCGGGAGCAGCCGCTCCTCCTGGAGAGGGGATCTCTGCTGCTCCGACAGTTGAGCCCAGTTC…
chr8	37963044	37963047	0	0	0	chr8	union.pl_Kaiso_rep1_GM_signifpeaks.gff_Kaiso_rep2_GM_signifpeaks.gff	37962840	37963349	131	+	.	Kaiso_rep2_GM_signifpeaks.gff_37962840_height:98	ACCATCTAGCTTCCTCCACCTTCAGCCTGCCAggcccgcggccaccgccggcgcgggaggccggcccACCTCTGCCCGCGCGCCTGGCCTTAAAGCGGTCGTGGAATTATGCTTCCTCAGGCAGGCGGTGGACGCACCGCGGGCTTTTTCTGTTTGAAGACTACAGCGTCACACAGCAACGCGCGCGAGAGAAGAGAGTATTCTCGCGAGAAGTCCAGGGGTGGCCGTGATGGCGGCGGCAGGAGCAGGACCTGGCCAGGAAGCGGGTGCCGGGCCTGGCCCAGGAGCGGTCGCAAATGCAACAGGGGCAGAAGAGGGGGAGATGAAGCCGGTGGCAGCGGGAGCAGCCGCTCCTCCTGGAGAGGGGATCTCTGCTGCTCCGACAGTTGAGCCCAGTTC…
chr8	37963284	37963287	0	0	0	chr8	union.pl_Kaiso_rep1_GM_signifpeaks.gff_Kaiso_rep2_GM_signifpeaks.gff	37962840	37963349	131	+	.	Kaiso_rep2_GM_signifpeaks.gff_37962840_height:98	ACCATCTAGCTTCCTCCACCTTCAGCCTGCCAggcccgcggccaccgccggcgcgggaggccggcccACCTCTGCCCGCGCGCCTGGCCTTAAAGCGGTCGTGGAATTATGCTTCCTCAGGCAGGCGGTGGACGCACCGCGGGCTTTTTCTGTTTGAAGACTACAGCGTCACACAGCAACGCGCGCGAGAGAAGAGAGTATTCTCGCGAGAAGTCCAGGGGTGGCCGTGATGGCGGCGGCAGGAGCAGGACCTGGCCAGGAAGCGGGTGCCGGGCCTGGCCCAGGAGCGGTCGCAAATGCAACAGGGGCAGAAGAGGGGGAGATGAAGCCGGTGGCAGCGGGAGCAGCCGCTCCTCCTGGAGAGGGGATCTCTGCTGCTCCGACAGTTGAGCCCAGTTC…
chr8	37963306	37963309	0	0	0	chr8	union.pl_Kaiso_rep1_GM_signifpeaks.gff_Kaiso_rep2_GM_signifpeaks.gff	37962840	37963349	131	+	.	Kaiso_rep2_GM_signifpeaks.gff_37962840_height:98	ACCATCTAGCTTCCTCCACCTTCAGCCTGCCAggcccgcggccaccgccggcgcgggaggccggcccACCTCTGCCCGCGCGCCTGGCCTTAAAGCGGTCGTGGAATTATGCTTCCTCAGGCAGGCGGTGGACGCACCGCGGGCTTTTTCTGTTTGAAGACTACAGCGTCACACAGCAACGCGCGCGAGAGAAGAGAGTATTCTCGCGAGAAGTCCAGGGGTGGCCGTGATGGCGGCGGCAGGAGCAGGACCTGGCCAGGAAGCGGGTGCCGGGCCTGGCCCAGGAGCGGTCGCAAATGCAACAGGGGCAGAAGAGGGGGAGATGAAGCCGGTGGCAGCGGGAGCAGCCGCTCCTCCTGGAGAGGGGATCTCTGCTGCTCCGACAGTTGAGCCCAGTTC…
chr8	37963315	37963318	0	0	0	chr8	union.pl_Kaiso_rep1_GM_signifpeaks.gff_Kaiso_rep2_GM_signifpeaks.gff	37962840	37963349	131	+	.	Kaiso_rep2_GM_signifpeaks.gff_37962840_height:98	ACCATCTAGCTTCCTCCACCTTCAGCCTGCCAggcccgcggccaccgccggcgcgggaggccggcccACCTCTGCCCGCGCGCCTGGCCTTAAAGCGGTCGTGGAATTATGCTTCCTCAGGCAGGCGGTGGACGCACCGCGGGCTTTTTCTGTTTGAAGACTACAGCGTCACACAGCAACGCGCGCGAGAGAAGAGAGTATTCTCGCGAGAAGTCCAGGGGTGGCCGTGATGGCGGCGGCAGGAGCAGGACCTGGCCAGGAAGCGGGTGCCGGGCCTGGCCCAGGAGCGGTCGCAAATGCAACAGGGGCAGAAGAGGGGGAGATGAAGCCGGTGGCAGCGGGAGCAGCCGCTCCTCCTGGAGAGGGGATCTCTGCTGCTCCGACAGTTGAGCCCAGTTC…
chr8	38089081	38089084	0	0	0	chr8	union.pl_Kaiso_rep1_GM_signifpeaks.gff_Kaiso_rep2_GM_signifpeaks.gff	38088870	38089319	137	+	.	Kaiso_rep2_GM_signifpeaks.gff_38088870_height:125	TTCCCGCCCCGTACGTGAGGGGCCGCCTTGAAGCCTCTTCCGCCACGGACACTCGAAACTGATCTTGAAGCCCCTGCCGTCACGGATACTAGAAACTGATCTCGAAGCCCCTTCCGCCACGGACACTCGAAACTCTCCCCCACTGTTAGACCTCAGCAGCCAGCAGCCCGCCGCCCGGCGCTGCAGCTCCCTGCCCGCAGGAGCCACGTCTCGCGCGACTCCCCCCACCTCTCGCGACACTTGCCGCCCGTGCCCTGCGGCCCTGCACGCCCCACCCGCGGTCGCGCGCCGCGCTCCCCGCCGCCTCACCTTTTCGCCTGGCATCCGGGCCCGCTACTCGCCCACTGGGAGCGCCGTGGCGCCTGGTGTTCGGCGCGAGCCCGGCGGGGCTGCAGGTTC…
chr8	38089083	38089086	0	0	0	chr8	union.pl_Kaiso_rep1_GM_signifpeaks.gff_Kaiso_rep2_GM_signifpeaks.gff	38088870	38089319	137	+	.	Kaiso_rep2_GM_signifpeaks.gff_38088870_height:125	TTCCCGCCCCGTACGTGAGGGGCCGCCTTGAAGCCTCTTCCGCCACGGACACTCGAAACTGATCTTGAAGCCCCTGCCGTCACGGATACTAGAAACTGATCTCGAAGCCCCTTCCGCCACGGACACTCGAAACTCTCCCCCACTGTTAGACCTCAGCAGCCAGCAGCCCGCCGCCCGGCGCTGCAGCTCCCTGCCCGCAGGAGCCACGTCTCGCGCGACTCCCCCCACCTCTCGCGACACTTGCCGCCCGTGCCCTGCGGCCCTGCACGCCCCACCCGCGGTCGCGCGCCGCGCTCCCCGCCGCCTCACCTTTTCGCCTGGCATCCGGGCCCGCTACTCGCCCACTGGGAGCGCCGTGGCGCCTGGTGTTCGGCGCGAGCCCGGCGGGGCTGCAGGTTC…
chr8	38089102	38089105	0	0	0	chr8	union.pl_Kaiso_rep1_GM_signifpeaks.gff_Kaiso_rep2_GM_signifpeaks.gff	38088870	38089319	137	+	.	Kaiso_rep2_GM_signifpeaks.gff_38088870_height:125	TTCCCGCCCCGTACGTGAGGGGCCGCCTTGAAGCCTCTTCCGCCACGGACACTCGAAACTGATCTTGAAGCCCCTGCCGTCACGGATACTAGAAACTGATCTCGAAGCCCCTTCCGCCACGGACACTCGAAACTCTCCCCCACTGTTAGACCTCAGCAGCCAGCAGCCCGCCGCCCGGCGCTGCAGCTCCCTGCCCGCAGGAGCCACGTCTCGCGCGACTCCCCCCACCTCTCGCGACACTTGCCGCCCGTGCCCTGCGGCCCTGCACGCCCCACCCGCGGTCGCGCGCCGCGCTCCCCGCCGCCTCACCTTTTCGCCTGGCATCCGGGCCCGCTACTCGCCCACTGGGAGCGCCGTGGCGCCTGGTGTTCGGCGCGAGCCCGGCGGGGCTGCAGGTTC…
chr8	38089146	38089149	0	0	0	chr8	union.pl_Kaiso_rep1_GM_signifpeaks.gff_Kaiso_rep2_GM_signifpeaks.gff	38088870	38089319	137	+	.	Kaiso_rep2_GM_signifpeaks.gff_38088870_height:125	TTCCCGCCCCGTACGTGAGGGGCCGCCTTGAAGCCTCTTCCGCCACGGACACTCGAAACTGATCTTGAAGCCCCTGCCGTCACGGATACTAGAAACTGATCTCGAAGCCCCTTCCGCCACGGACACTCGAAACTCTCCCCCACTGTTAGACCTCAGCAGCCAGCAGCCCGCCGCCCGGCGCTGCAGCTCCCTGCCCGCAGGAGCCACGTCTCGCGCGACTCCCCCCACCTCTCGCGACACTTGCCGCCCGTGCCCTGCGGCCCTGCACGCCCCACCCGCGGTCGCGCGCCGCGCTCCCCGCCGCCTCACCTTTTCGCCTGGCATCCGGGCCCGCTACTCGCCCACTGGGAGCGCCGTGGCGCCTGGTGTTCGGCGCGAGCCCGGCGGGGCTGCAGGTTC…
chr8	38089152	38089155	0	0	0	chr8	union.pl_Kaiso_rep1_GM_signifpeaks.gff_Kaiso_rep2_GM_signifpeaks.gff	38088870	38089319	137	+	.	Kaiso_rep2_GM_signifpeaks.gff_38088870_height:125	TTCCCGCCCCGTACGTGAGGGGCCGCCTTGAAGCCTCTTCCGCCACGGACACTCGAAACTGATCTTGAAGCCCCTGCCGTCACGGATACTAGAAACTGATCTCGAAGCCCCTTCCGCCACGGACACTCGAAACTCTCCCCCACTGTTAGACCTCAGCAGCCAGCAGCCCGCCGCCCGGCGCTGCAGCTCCCTGCCCGCAGGAGCCACGTCTCGCGCGACTCCCCCCACCTCTCGCGACACTTGCCGCCCGTGCCCTGCGGCCCTGCACGCCCCACCCGCGGTCGCGCGCCGCGCTCCCCGCCGCCTCACCTTTTCGCCTGGCATCCGGGCCCGCTACTCGCCCACTGGGAGCGCCGTGGCGCCTGGTGTTCGGCGCGAGCCCGGCGGGGCTGCAGGTTC…
chr8	38089154	38089157	0	0	0	chr8	union.pl_Kaiso_rep1_GM_signifpeaks.gff_Kaiso_rep2_GM_signifpeaks.gff	38088870	38089319	137	+	.	Kaiso_rep2_GM_signifpeaks.gff_38088870_height:125	TTCCCGCCCCGTACGTGAGGGGCCGCCTTGAAGCCTCTTCCGCCACGGACACTCGAAACTGATCTTGAAGCCCCTGCCGTCACGGATACTAGAAACTGATCTCGAAGCCCCTTCCGCCACGGACACTCGAAACTCTCCCCCACTGTTAGACCTCAGCAGCCAGCAGCCCGCCGCCCGGCGCTGCAGCTCCCTGCCCGCAGGAGCCACGTCTCGCGCGACTCCCCCCACCTCTCGCGACACTTGCCGCCCGTGCCCTGCGGCCCTGCACGCCCCACCCGCGGTCGCGCGCCGCGCTCCCCGCCGCCTCACCTTTTCGCCTGGCATCCGGGCCCGCTACTCGCCCACTGGGAGCGCCGTGGCGCCTGGTGTTCGGCGCGAGCCCGGCGGGGCTGCAGGTTC…
chr8	38089159	38089162	0	0	0	chr8	union.pl_Kaiso_rep1_GM_signifpeaks.gff_Kaiso_rep2_GM_signifpeaks.gff	38088870	38089319	137	+	.	Kaiso_rep2_GM_signifpeaks.gff_38088870_height:125	TTCCCGCCCCGTACGTGAGGGGCCGCCTTGAAGCCTCTTCCGCCACGGACACTCGAAACTGATCTTGAAGCCCCTGCCGTCACGGATACTAGAAACTGATCTCGAAGCCCCTTCCGCCACGGACACTCGAAACTCTCCCCCACTGTTAGACCTCAGCAGCCAGCAGCCCGCCGCCCGGCGCTGCAGCTCCCTGCCCGCAGGAGCCACGTCTCGCGCGACTCCCCCCACCTCTCGCGACACTTGCCGCCCGTGCCCTGCGGCCCTGCACGCCCCACCCGCGGTCGCGCGCCGCGCTCCCCGCCGCCTCACCTTTTCGCCTGGCATCCGGGCCCGCTACTCGCCCACTGGGAGCGCCGTGGCGCCTGGTGTTCGGCGCGAGCCCGGCGGGGCTGCAGGTTC…
chr8	38089243	38089246	0.280645	0.388535	0.33459	chr8	union.pl_Kaiso_rep1_GM_signifpeaks.gff_Kaiso_rep2_GM_signifpeaks.gff	38088870	38089319	137	+	.	Kaiso_rep2_GM_signifpeaks.gff_38088870_height:125	TTCCCGCCCCGTACGTGAGGGGCCGCCTTGAAGCCTCTTCCGCCACGGACACTCGAAACTGATCTTGAAGCCCCTGCCGTCACGGATACTAGAAACTGATCTCGAAGCCCCTTCCGCCACGGACACTCGAAACTCTCCCCCACTGTTAGACCTCAGCAGCCAGCAGCCCGCCGCCCGGCGCTGCAGCTCCCTGCCCGCAGGAGCCACGTCTCGCGCGACTCCCCCCACCTCTCGCGACACTTGCCGCCCGTGCCCTGCGGCCCTGCACGCCCCACCCGCGGTCGCGCGCCGCGCTCCCCGCCGCCTCACCTTTTCGCCTGGCATCCGGGCCCGCTACTCGCCCACTGGGAGCGCCGTGGCGCCTGGTGTTCGGCGCGAGCCCGGCGGGGCTGCAGGTTC…
chr8	38089282	38089285	0.653846	0	0.326923	chr8	union.pl_Kaiso_rep1_GM_signifpeaks.gff_Kaiso_rep2_GM_signifpeaks.gff	38088870	38089319	137	+	.	Kaiso_rep2_GM_signifpeaks.gff_38088870_height:125	TTCCCGCCCCGTACGTGAGGGGCCGCCTTGAAGCCTCTTCCGCCACGGACACTCGAAACTGATCTTGAAGCCCCTGCCGTCACGGATACTAGAAACTGATCTCGAAGCCCCTTCCGCCACGGACACTCGAAACTCTCCCCCACTGTTAGACCTCAGCAGCCAGCAGCCCGCCGCCCGGCGCTGCAGCTCCCTGCCCGCAGGAGCCACGTCTCGCGCGACTCCCCCCACCTCTCGCGACACTTGCCGCCCGTGCCCTGCGGCCCTGCACGCCCCACCCGCGGTCGCGCGCCGCGCTCCCCGCCGCCTCACCTTTTCGCCTGGCATCCGGGCCCGCTACTCGCCCACTGGGAGCGCCGTGGCGCCTGGTGTTCGGCGCGAGCCCGGCGGGGCTGCAGGTTC…
chr8	38089310	38089313	0	0	0	chr8	union.pl_Kaiso_rep1_GM_signifpeaks.gff_Kaiso_rep2_GM_signifpeaks.gff	38088870	38089319	137	+	.	Kaiso_rep2_GM_signifpeaks.gff_38088870_height:125	TTCCCGCCCCGTACGTGAGGGGCCGCCTTGAAGCCTCTTCCGCCACGGACACTCGAAACTGATCTTGAAGCCCCTGCCGTCACGGATACTAGAAACTGATCTCGAAGCCCCTTCCGCCACGGACACTCGAAACTCTCCCCCACTGTTAGACCTCAGCAGCCAGCAGCCCGCCGCCCGGCGCTGCAGCTCCCTGCCCGCAGGAGCCACGTCTCGCGCGACTCCCCCCACCTCTCGCGACACTTGCCGCCCGTGCCCTGCGGCCCTGCACGCCCCACCCGCGGTCGCGCGCCGCGCTCCCCGCCGCCTCACCTTTTCGCCTGGCATCCGGGCCCGCTACTCGCCCACTGGGAGCGCCGTGGCGCCTGGTGTTCGGCGCGAGCCCGGCGGGGCTGCAGGTTC…
chr8	38627697	38627700	0	0	0	chr8	union.pl_Kaiso_rep1_GM_signifpeaks.gff_Kaiso_rep2_GM_signifpeaks.gff	38627610	38627879	22	+	.	Kaiso_rep2_GM_signifpeaks.gff_38627610_height:22	catgcgtgCTCCCTGCGCTGCCGGCTCTGGCTCTCCCCCATCCTTCCTCACAGAGCAGCGCAGGTTTGGCCACAGATGTCAGGAGCCCGCGGCTTCCCTGCTGAGCTAAGAGCCCTCTTCAGGCCTTGTGGTGTCACTATAGCTGACAGTGTCAAGTCTCACGCCCTTTACGAAGCAGAGAGGGGTTTTGATGCCGCATTGTTTAGCAGTATGCAGACCTCTCCCTAGGGGCTGTAGATTTCCTGCCTTCTGAACAATCTCGAGGGGAGC
chr8	41386622	41386625	0	0	0	chr8	union.pl_Kaiso_rep1_GM_signifpeaks.gff_Kaiso_rep2_GM_signifpeaks.gff	41386620	41386799	34	+	.	Kaiso_rep2_GM_signifpeaks.gff_41386590_height:38	GCCGCGAAGACAGTCCCCGCCCGCCGGGTGGGCGGGCCCAAGGAGACCGCCCCGCTCTTCCCCCCGGGCCTTGATTGGTCAGCGTCGCCCTTGCGCGATGACGTCGTGCCTGGGCGGAAACTTTGCGAGAGTAGCGCGGGAGCTGAGAAGTTGCAGGGTTGAGTTGGTCCCGGCAAGTCC
chr8	41386713	41386716	0	0	0	chr8	union.pl_Kaiso_rep1_GM_signifpeaks.gff_Kaiso_rep2_GM_signifpeaks.gff	41386620	41386799	34	+	.	Kaiso_rep2_GM_signifpeaks.gff_41386590_height:38	GCCGCGAAGACAGTCCCCGCCCGCCGGGTGGGCGGGCCCAAGGAGACCGCCCCGCTCTTCCCCCCGGGCCTTGATTGGTCAGCGTCGCCCTTGCGCGATGACGTCGTGCCTGGGCGGAAACTTTGCGAGAGTAGCGCGGGAGCTGAGAAGTTGCAGGGTTGAGTTGGTCCCGGCAAGTCC
chr8	41386754	41386757	0	0	0	chr8	union.pl_Kaiso_rep1_GM_signifpeaks.gff_Kaiso_rep2_GM_signifpeaks.gff	41386620	41386799	34	+	.	Kaiso_rep2_GM_signifpeaks.gff_41386590_height:38	GCCGCGAAGACAGTCCCCGCCCGCCGGGTGGGCGGGCCCAAGGAGACCGCCCCGCTCTTCCCCCCGGGCCTTGATTGGTCAGCGTCGCCCTTGCGCGATGACGTCGTGCCTGGGCGGAAACTTTGCGAGAGTAGCGCGGGAGCTGAGAAGTTGCAGGGTTGAGTTGGTCCCGGCAAGTCC
chr8	41909461	41909464	0	0	0	chr8	union.pl_Kaiso_rep1_GM_signifpeaks.gff_Kaiso_rep2_GM_signifpeaks.gff	41909370	41909879	65	+	.	Kaiso_rep2_GM_signifpeaks.gff_41909370_height:89	TCGGGCTgggcggccgggggcggccgggAACGGCCCCTCGGCTACTTACCGGGAGGAAGGACAGCCGAGATCCCGGGGCCCCGGGCCGGACCGCGGAGATGCCCCAAACTGACACGGCCGCCATCTTGGAGACAGTGAGCTCCAGCCGGGGGGAGGGGAGGCAAGGCGGCGGAACAGCCGCGGGGGGAGGGGAGCGTCGCGAGGGAACGGCGGCCTGGgggagggagctggaagagcctgggcgggcggcgaggggaggcggaggcccggcagcgcgggtggggggcggccgagagcgggaagagctgggccgagagccgggaaaggccggagggcggggcggggcagcagggaagagccggccggcggggtcacgtggggccggTACAAAAGGCCAAA…
chr8	41909548	41909551	0	0	0	chr8	union.pl_Kaiso_rep1_GM_signifpeaks.gff_Kaiso_rep2_GM_signifpeaks.gff	41909370	41909879	65	+	.	Kaiso_rep2_GM_signifpeaks.gff_41909370_height:89	TCGGGCTgggcggccgggggcggccgggAACGGCCCCTCGGCTACTTACCGGGAGGAAGGACAGCCGAGATCCCGGGGCCCCGGGCCGGACCGCGGAGATGCCCCAAACTGACACGGCCGCCATCTTGGAGACAGTGAGCTCCAGCCGGGGGGAGGGGAGGCAAGGCGGCGGAACAGCCGCGGGGGGAGGGGAGCGTCGCGAGGGAACGGCGGCCTGGgggagggagctggaagagcctgggcgggcggcgaggggaggcggaggcccggcagcgcgggtggggggcggccgagagcgggaagagctgggccgagagccgggaaaggccggagggcggggcggggcagcagggaagagccggccggcggggtcacgtggggccggTACAAAAGGCCAAA…
chr8	41909567	41909570	0	0	0	chr8	union.pl_Kaiso_rep1_GM_signifpeaks.gff_Kaiso_rep2_GM_signifpeaks.gff	41909370	41909879	65	+	.	Kaiso_rep2_GM_signifpeaks.gff_41909370_height:89	TCGGGCTgggcggccgggggcggccgggAACGGCCCCTCGGCTACTTACCGGGAGGAAGGACAGCCGAGATCCCGGGGCCCCGGGCCGGACCGCGGAGATGCCCCAAACTGACACGGCCGCCATCTTGGAGACAGTGAGCTCCAGCCGGGGGGAGGGGAGGCAAGGCGGCGGAACAGCCGCGGGGGGAGGGGAGCGTCGCGAGGGAACGGCGGCCTGGgggagggagctggaagagcctgggcgggcggcgaggggaggcggaggcccggcagcgcgggtggggggcggccgagagcgggaagagctgggccgagagccgggaaaggccggagggcggggcggggcagcagggaagagccggccggcggggtcacgtggggccggTACAAAAGGCCAAA…
chr8	41909643	41909646	0	0.643836	0.321918	chr8	union.pl_Kaiso_rep1_GM_signifpeaks.gff_Kaiso_rep2_GM_signifpeaks.gff	41909370	41909879	65	+	.	Kaiso_rep2_GM_signifpeaks.gff_41909370_height:89	TCGGGCTgggcggccgggggcggccgggAACGGCCCCTCGGCTACTTACCGGGAGGAAGGACAGCCGAGATCCCGGGGCCCCGGGCCGGACCGCGGAGATGCCCCAAACTGACACGGCCGCCATCTTGGAGACAGTGAGCTCCAGCCGGGGGGAGGGGAGGCAAGGCGGCGGAACAGCCGCGGGGGGAGGGGAGCGTCGCGAGGGAACGGCGGCCTGGgggagggagctggaagagcctgggcgggcggcgaggggaggcggaggcccggcagcgcgggtggggggcggccgagagcgggaagagctgggccgagagccgggaaaggccggagggcggggcggggcagcagggaagagccggccggcggggtcacgtggggccggTACAAAAGGCCAAA…
chr8	41909837	41909840	0	0	0	chr8	union.pl_Kaiso_rep1_GM_signifpeaks.gff_Kaiso_rep2_GM_signifpeaks.gff	41909370	41909879	65	+	.	Kaiso_rep2_GM_signifpeaks.gff_41909370_height:89	TCGGGCTgggcggccgggggcggccgggAACGGCCCCTCGGCTACTTACCGGGAGGAAGGACAGCCGAGATCCCGGGGCCCCGGGCCGGACCGCGGAGATGCCCCAAACTGACACGGCCGCCATCTTGGAGACAGTGAGCTCCAGCCGGGGGGAGGGGAGGCAAGGCGGCGGAACAGCCGCGGGGGGAGGGGAGCGTCGCGAGGGAACGGCGGCCTGGgggagggagctggaagagcctgggcgggcggcgaggggaggcggaggcccggcagcgcgggtggggggcggccgagagcgggaagagctgggccgagagccgggaaaggccggagggcggggcggggcagcagggaagagccggccggcggggtcacgtggggccggTACAAAAGGCCAAA…
chr8	42248925	42248928	14.0389	1.81737	7.92814	chr8	union.pl_Kaiso_rep1_GM_signifpeaks.gff_Kaiso_rep2_GM_signifpeaks.gff	42248910	42249329	165	+	.	Kaiso_rep2_GM_signifpeaks.gff_42248910_height:154	agccgggcgtggtggcgcgcttctgtggaccctcctactcaggaggcttaggcaggaggacggcttgagcccaggaggtcgaggctccagtgagccaagatcgcgccactacactccggcctgCGGCATGCCTCAAACCTGGGGTCCGGCACCCTGCGGCCTTTTCGCGGCCGCACCCATGGCAACAGTTAACTAGCAACCTCGCGCATTCTCGCGAGAATGAGTCCCCTCAAGGGCACAGGTGCGGTCCCCAGCCTCTTGGGCCCCCAGTCAACCTCACTGTCCACACCGAGCCCTCCTGCGCACGCGCGCTGCGGAGCCGGACAGTTGGTGGTGCTGGCTTGGCCCGGCTGTTCGTCTCCGCGCCTTGCTCCGAAGCGCGCGACCGTGGCGCGACAC…
chr8	42249011	42249014	0	0	0	chr8	union.pl_Kaiso_rep1_GM_signifpeaks.gff_Kaiso_rep2_GM_signifpeaks.gff	42248910	42249329	165	+	.	Kaiso_rep2_GM_signifpeaks.gff_42248910_height:154	agccgggcgtggtggcgcgcttctgtggaccctcctactcaggaggcttaggcaggaggacggcttgagcccaggaggtcgaggctccagtgagccaagatcgcgccactacactccggcctgCGGCATGCCTCAAACCTGGGGTCCGGCACCCTGCGGCCTTTTCGCGGCCGCACCCATGGCAACAGTTAACTAGCAACCTCGCGCATTCTCGCGAGAATGAGTCCCCTCAAGGGCACAGGTGCGGTCCCCAGCCTCTTGGGCCCCCAGTCAACCTCACTGTCCACACCGAGCCCTCCTGCGCACGCGCGCTGCGGAGCCGGACAGTTGGTGGTGCTGGCTTGGCCCGGCTGTTCGTCTCCGCGCCTTGCTCCGAAGCGCGCGACCGTGGCGCGACAC…
chr8	42249075	42249078	0	11.1111	5.55556	chr8	union.pl_Kaiso_rep1_GM_signifpeaks.gff_Kaiso_rep2_GM_signifpeaks.gff	42248910	42249329	165	+	.	Kaiso_rep2_GM_signifpeaks.gff_42248910_height:154	agccgggcgtggtggcgcgcttctgtggaccctcctactcaggaggcttaggcaggaggacggcttgagcccaggaggtcgaggctccagtgagccaagatcgcgccactacactccggcctgCGGCATGCCTCAAACCTGGGGTCCGGCACCCTGCGGCCTTTTCGCGGCCGCACCCATGGCAACAGTTAACTAGCAACCTCGCGCATTCTCGCGAGAATGAGTCCCCTCAAGGGCACAGGTGCGGTCCCCAGCCTCTTGGGCCCCCAGTCAACCTCACTGTCCACACCGAGCCCTCCTGCGCACGCGCGCTGCGGAGCCGGACAGTTGGTGGTGCTGGCTTGGCCCGGCTGTTCGTCTCCGCGCCTTGCTCCGAAGCGCGCGACCGTGGCGCGACAC…
chr8	42249112	42249115	0	0	0	chr8	union.pl_Kaiso_rep1_GM_signifpeaks.gff_Kaiso_rep2_GM_signifpeaks.gff	42248910	42249329	165	+	.	Kaiso_rep2_GM_signifpeaks.gff_42248910_height:154	agccgggcgtggtggcgcgcttctgtggaccctcctactcaggaggcttaggcaggaggacggcttgagcccaggaggtcgaggctccagtgagccaagatcgcgccactacactccggcctgCGGCATGCCTCAAACCTGGGGTCCGGCACCCTGCGGCCTTTTCGCGGCCGCACCCATGGCAACAGTTAACTAGCAACCTCGCGCATTCTCGCGAGAATGAGTCCCCTCAAGGGCACAGGTGCGGTCCCCAGCCTCTTGGGCCCCCAGTCAACCTCACTGTCCACACCGAGCCCTCCTGCGCACGCGCGCTGCGGAGCCGGACAGTTGGTGGTGCTGGCTTGGCCCGGCTGTTCGTCTCCGCGCCTTGCTCCGAAGCGCGCGACCGTGGCGCGACAC…
chr8	42249122	42249125	0	0	0	chr8	union.pl_Kaiso_rep1_GM_signifpeaks.gff_Kaiso_rep2_GM_signifpeaks.gff	42248910	42249329	165	+	.	Kaiso_rep2_GM_signifpeaks.gff_42248910_height:154	agccgggcgtggtggcgcgcttctgtggaccctcctactcaggaggcttaggcaggaggacggcttgagcccaggaggtcgaggctccagtgagccaagatcgcgccactacactccggcctgCGGCATGCCTCAAACCTGGGGTCCGGCACCCTGCGGCCTTTTCGCGGCCGCACCCATGGCAACAGTTAACTAGCAACCTCGCGCATTCTCGCGAGAATGAGTCCCCTCAAGGGCACAGGTGCGGTCCCCAGCCTCTTGGGCCCCCAGTCAACCTCACTGTCCACACCGAGCCCTCCTGCGCACGCGCGCTGCGGAGCCGGACAGTTGGTGGTGCTGGCTTGGCCCGGCTGTTCGTCTCCGCGCCTTGCTCCGAAGCGCGCGACCGTGGCGCGACAC…
chr8	42249215	42249218	0	0	0	chr8	union.pl_Kaiso_rep1_GM_signifpeaks.gff_Kaiso_rep2_GM_signifpeaks.gff	42248910	42249329	165	+	.	Kaiso_rep2_GM_signifpeaks.gff_42248910_height:154	agccgggcgtggtggcgcgcttctgtggaccctcctactcaggaggcttaggcaggaggacggcttgagcccaggaggtcgaggctccagtgagccaagatcgcgccactacactccggcctgCGGCATGCCTCAAACCTGGGGTCCGGCACCCTGCGGCCTTTTCGCGGCCGCACCCATGGCAACAGTTAACTAGCAACCTCGCGCATTCTCGCGAGAATGAGTCCCCTCAAGGGCACAGGTGCGGTCCCCAGCCTCTTGGGCCCCCAGTCAACCTCACTGTCCACACCGAGCCCTCCTGCGCACGCGCGCTGCGGAGCCGGACAGTTGGTGGTGCTGGCTTGGCCCGGCTGTTCGTCTCCGCGCCTTGCTCCGAAGCGCGCGACCGTGGCGCGACAC…
chr8	42249217	42249220	0	0	0	chr8	union.pl_Kaiso_rep1_GM_signifpeaks.gff_Kaiso_rep2_GM_signifpeaks.gff	42248910	42249329	165	+	.	Kaiso_rep2_GM_signifpeaks.gff_42248910_height:154	agccgggcgtggtggcgcgcttctgtggaccctcctactcaggaggcttaggcaggaggacggcttgagcccaggaggtcgaggctccagtgagccaagatcgcgccactacactccggcctgCGGCATGCCTCAAACCTGGGGTCCGGCACCCTGCGGCCTTTTCGCGGCCGCACCCATGGCAACAGTTAACTAGCAACCTCGCGCATTCTCGCGAGAATGAGTCCCCTCAAGGGCACAGGTGCGGTCCCCAGCCTCTTGGGCCCCCAGTCAACCTCACTGTCCACACCGAGCCCTCCTGCGCACGCGCGCTGCGGAGCCGGACAGTTGGTGGTGCTGGCTTGGCCCGGCTGTTCGTCTCCGCGCCTTGCTCCGAAGCGCGCGACCGTGGCGCGACAC…
chr8	42249271	42249274	0	1.09217	0.546083	chr8	union.pl_Kaiso_rep1_GM_signifpeaks.gff_Kaiso_rep2_GM_signifpeaks.gff	42248910	42249329	165	+	.	Kaiso_rep2_GM_signifpeaks.gff_42248910_height:154	agccgggcgtggtggcgcgcttctgtggaccctcctactcaggaggcttaggcaggaggacggcttgagcccaggaggtcgaggctccagtgagccaagatcgcgccactacactccggcctgCGGCATGCCTCAAACCTGGGGTCCGGCACCCTGCGGCCTTTTCGCGGCCGCACCCATGGCAACAGTTAACTAGCAACCTCGCGCATTCTCGCGAGAATGAGTCCCCTCAAGGGCACAGGTGCGGTCCCCAGCCTCTTGGGCCCCCAGTCAACCTCACTGTCCACACCGAGCCCTCCTGCGCACGCGCGCTGCGGAGCCGGACAGTTGGTGGTGCTGGCTTGGCCCGGCTGTTCGTCTCCGCGCCTTGCTCCGAAGCGCGCGACCGTGGCGCGACAC…
chr8	42249288	42249291	0.728325	0	0.364162	chr8	union.pl_Kaiso_rep1_GM_signifpeaks.gff_Kaiso_rep2_GM_signifpeaks.gff	42248910	42249329	165	+	.	Kaiso_rep2_GM_signifpeaks.gff_42248910_height:154	agccgggcgtggtggcgcgcttctgtggaccctcctactcaggaggcttaggcaggaggacggcttgagcccaggaggtcgaggctccagtgagccaagatcgcgccactacactccggcctgCGGCATGCCTCAAACCTGGGGTCCGGCACCCTGCGGCCTTTTCGCGGCCGCACCCATGGCAACAGTTAACTAGCAACCTCGCGCATTCTCGCGAGAATGAGTCCCCTCAAGGGCACAGGTGCGGTCCCCAGCCTCTTGGGCCCCCAGTCAACCTCACTGTCCACACCGAGCCCTCCTGCGCACGCGCGCTGCGGAGCCGGACAGTTGGTGGTGCTGGCTTGGCCCGGCTGTTCGTCTCCGCGCCTTGCTCCGAAGCGCGCGACCGTGGCGCGACAC…
chr8	42249290	42249293	0	0.363636	0.181818	chr8	union.pl_Kaiso_rep1_GM_signifpeaks.gff_Kaiso_rep2_GM_signifpeaks.gff	42248910	42249329	165	+	.	Kaiso_rep2_GM_signifpeaks.gff_42248910_height:154	agccgggcgtggtggcgcgcttctgtggaccctcctactcaggaggcttaggcaggaggacggcttgagcccaggaggtcgaggctccagtgagccaagatcgcgccactacactccggcctgCGGCATGCCTCAAACCTGGGGTCCGGCACCCTGCGGCCTTTTCGCGGCCGCACCCATGGCAACAGTTAACTAGCAACCTCGCGCATTCTCGCGAGAATGAGTCCCCTCAAGGGCACAGGTGCGGTCCCCAGCCTCTTGGGCCCCCAGTCAACCTCACTGTCCACACCGAGCCCTCCTGCGCACGCGCGCTGCGGAGCCGGACAGTTGGTGGTGCTGGCTTGGCCCGGCTGTTCGTCTCCGCGCCTTGCTCCGAAGCGCGCGACCGTGGCGCGACAC…
chr8	42249301	42249304	0	0.181818	0.0909091	chr8	union.pl_Kaiso_rep1_GM_signifpeaks.gff_Kaiso_rep2_GM_signifpeaks.gff	42248910	42249329	165	+	.	Kaiso_rep2_GM_signifpeaks.gff_42248910_height:154	agccgggcgtggtggcgcgcttctgtggaccctcctactcaggaggcttaggcaggaggacggcttgagcccaggaggtcgaggctccagtgagccaagatcgcgccactacactccggcctgCGGCATGCCTCAAACCTGGGGTCCGGCACCCTGCGGCCTTTTCGCGGCCGCACCCATGGCAACAGTTAACTAGCAACCTCGCGCATTCTCGCGAGAATGAGTCCCCTCAAGGGCACAGGTGCGGTCCCCAGCCTCTTGGGCCCCCAGTCAACCTCACTGTCCACACCGAGCCCTCCTGCGCACGCGCGCTGCGGAGCCGGACAGTTGGTGGTGCTGGCTTGGCCCGGCTGTTCGTCTCCGCGCCTTGCTCCGAAGCGCGCGACCGTGGCGCGACAC…
chr8	42698481	42698484	0	0	0	chr8	union.pl_Kaiso_rep1_GM_signifpeaks.gff_Kaiso_rep2_GM_signifpeaks.gff	42698280	42698729	100	+	.	Kaiso_rep2_GM_signifpeaks.gff_42698280_height:109	CAGGGGAAGCTGTTCTCAGTGTCGCTGCGCTCGGTTGGATTCCCTCGCTTCTTTTGTAGCTTTGGCCAACAGTTACAGTGATGGTGGCCTCCCTCGGGGGTGACTAGTGTGCCCGTTTTGTTGTTTGCATTAGCAGAAGGACCACAGCCATCGCCCGTCTCCCATCTCCAAGATGGCGGAGGCAGCTTCAACCTCACCTCTCGCGAGGGGTGCGTCCCACTGTCTCTGATTAGCCCCGAGGTCAGAGGTAACGTTTCCTGGGAAGCTAACTATTGGCTGAGGCCAGGTGTTTCCGGCGGTGGCTTCAGAGTTGCCGAAGTGGGCGGAGCCCTGAGCTTCCGGCAGGCAGGAAGGAACTGCTTGTGGGGGGAGGAGGCGCGGCGGGAGGCCGGATTCCTG…
chr8	42698656	42698659	0.5	0	0.25	chr8	union.pl_Kaiso_rep1_GM_signifpeaks.gff_Kaiso_rep2_GM_signifpeaks.gff	42698280	42698729	100	+	.	Kaiso_rep2_GM_signifpeaks.gff_42698280_height:109	CAGGGGAAGCTGTTCTCAGTGTCGCTGCGCTCGGTTGGATTCCCTCGCTTCTTTTGTAGCTTTGGCCAACAGTTACAGTGATGGTGGCCTCCCTCGGGGGTGACTAGTGTGCCCGTTTTGTTGTTTGCATTAGCAGAAGGACCACAGCCATCGCCCGTCTCCCATCTCCAAGATGGCGGAGGCAGCTTCAACCTCACCTCTCGCGAGGGGTGCGTCCCACTGTCTCTGATTAGCCCCGAGGTCAGAGGTAACGTTTCCTGGGAAGCTAACTATTGGCTGAGGCCAGGTGTTTCCGGCGGTGGCTTCAGAGTTGCCGAAGTGGGCGGAGCCCTGAGCTTCCGGCAGGCAGGAAGGAACTGCTTGTGGGGGGAGGAGGCGCGGCGGGAGGCCGGATTCCTG…
chr8	42911265	42911268	0	0	0	chr8	union.pl_Kaiso_rep1_GM_signifpeaks.gff_Kaiso_rep2_GM_signifpeaks.gff	42911160	42911429	35	+	.	Kaiso_rep2_GM_signifpeaks.gff_42911160_height:32	TTCCGTCCAAAGAAGGAATCGCCCTCTCCCTGCTGGGGCCACTAACAGCACTAACACGGTCCGAATGGCATCGGCAAAGCTCGGGAACGGCGACAGATGGGAAGACGCGTGGGAGCCTGGGGGATCTCGGGAGAGCCGCGCAAACTCGCGGCGGACGCAGCCAGCACCCGCAGCCAGCACCCGCACACTCCCACCCATACCCCGGCAGCCCGCCAAGACTCTCTGGCCCGCACCTCTATGGTAGGAAACCCAGAAAACAGGAAGTGGCCT
chr8	42911296	42911299	.	.	#DIV/0!	chr8	union.pl_Kaiso_rep1_GM_signifpeaks.gff_Kaiso_rep2_GM_signifpeaks.gff	42911160	42911429	35	+	.	Kaiso_rep2_GM_signifpeaks.gff_42911160_height:32	TTCCGTCCAAAGAAGGAATCGCCCTCTCCCTGCTGGGGCCACTAACAGCACTAACACGGTCCGAATGGCATCGGCAAAGCTCGGGAACGGCGACAGATGGGAAGACGCGTGGGAGCCTGGGGGATCTCGGGAGAGCCGCGCAAACTCGCGGCGGACGCAGCCAGCACCCGCAGCCAGCACCCGCACACTCCCACCCATACCCCGGCAGCCCGCCAAGACTCTCTGGCCCGCACCTCTATGGTAGGAAACCCAGAAAACAGGAAGTGGCCT
chr8	42911306	42911309	.	0	0	chr8	union.pl_Kaiso_rep1_GM_signifpeaks.gff_Kaiso_rep2_GM_signifpeaks.gff	42911160	42911429	35	+	.	Kaiso_rep2_GM_signifpeaks.gff_42911160_height:32	TTCCGTCCAAAGAAGGAATCGCCCTCTCCCTGCTGGGGCCACTAACAGCACTAACACGGTCCGAATGGCATCGGCAAAGCTCGGGAACGGCGACAGATGGGAAGACGCGTGGGAGCCTGGGGGATCTCGGGAGAGCCGCGCAAACTCGCGGCGGACGCAGCCAGCACCCGCAGCCAGCACCCGCACACTCCCACCCATACCCCGGCAGCCCGCCAAGACTCTCTGGCCCGCACCTCTATGGTAGGAAACCCAGAAAACAGGAAGTGGCCT
chr8	42948881	42948884	0	0	0	chr8	union.pl_Kaiso_rep1_GM_signifpeaks.gff_Kaiso_rep2_GM_signifpeaks.gff	42948870	42949079	26	+	.	Kaiso_rep2_GM_signifpeaks.gff_42948840_height:16	GCCGTGTCCACCGCGCCCAGCCCCTATCTCCGCGTCCACCCCTGCGCGGTAGCGGGACGTTAAAGAACCAGAGAAGggcccggcgaggtggctccagcctgtaatcccagcgctttgggaggccgaggcgggaggatcgcgtgagctcaggcgagagcagcctgggcaacatggcggaacttctgtctccgtaaaaaagcacttagccgg
chr8	42948900	42948903	0	0	0	chr8	union.pl_Kaiso_rep1_GM_signifpeaks.gff_Kaiso_rep2_GM_signifpeaks.gff	42948870	42949079	26	+	.	Kaiso_rep2_GM_signifpeaks.gff_42948840_height:16	GCCGTGTCCACCGCGCCCAGCCCCTATCTCCGCGTCCACCCCTGCGCGGTAGCGGGACGTTAAAGAACCAGAGAAGggcccggcgaggtggctccagcctgtaatcccagcgctttgggaggccgaggcgggaggatcgcgtgagctcaggcgagagcagcctgggcaacatggcggaacttctgtctccgtaaaaaagcacttagccgg
chr8	42948914	42948917	0	0	0	chr8	union.pl_Kaiso_rep1_GM_signifpeaks.gff_Kaiso_rep2_GM_signifpeaks.gff	42948870	42949079	26	+	.	Kaiso_rep2_GM_signifpeaks.gff_42948840_height:16	GCCGTGTCCACCGCGCCCAGCCCCTATCTCCGCGTCCACCCCTGCGCGGTAGCGGGACGTTAAAGAACCAGAGAAGggcccggcgaggtggctccagcctgtaatcccagcgctttgggaggccgaggcgggaggatcgcgtgagctcaggcgagagcagcctgggcaacatggcggaacttctgtctccgtaaaaaagcacttagccgg
chr8	42949007	42949010	0	0	0	chr8	union.pl_Kaiso_rep1_GM_signifpeaks.gff_Kaiso_rep2_GM_signifpeaks.gff	42948870	42949079	26	+	.	Kaiso_rep2_GM_signifpeaks.gff_42948840_height:16	GCCGTGTCCACCGCGCCCAGCCCCTATCTCCGCGTCCACCCCTGCGCGGTAGCGGGACGTTAAAGAACCAGAGAAGggcccggcgaggtggctccagcctgtaatcccagcgctttgggaggccgaggcgggaggatcgcgtgagctcaggcgagagcagcctgggcaacatggcggaacttctgtctccgtaaaaaagcacttagccgg
chr8	48873500	48873503	.	.	#DIV/0!	chr8	union.pl_Kaiso_rep1_GM_signifpeaks.gff_Kaiso_rep2_GM_signifpeaks.gff	48873330	48873659	50	+	.	Kaiso_rep2_GM_signifpeaks.gff_48873270_height:39	CGAGGCCTACTTCTGGTTTACGCACGGGCGCTGAAAGAAGCGGCACTGTCCCCCCCTGCCGATGCGCAGTGGCGCCTCCCGGAGGCGGAGCCACGTACGAGCGCCGCTGTGATTGGTGAGGCCCCGCCAGGGGCGGAGACGACCTTGCCGCCGGCGGGAACTCTGGGTCTCGCGGTTTGGGAGCGCTACTCGCCAGGTGGACTCGGAGTCCGCGAGCGTCGTCGGCAAGCGGCCGCCTTTCCACGGTAACCGCGCGCCGGCGGGGAGGGCGTGGCGCGGAGCCGACGGGAACGTCCGCGCTGCGGAGCAGGGCAGGGAAGCCGGGAGGCG
chr8	48873540	48873543	0	0	0	chr8	union.pl_Kaiso_rep1_GM_signifpeaks.gff_Kaiso_rep2_GM_signifpeaks.gff	48873330	48873659	50	+	.	Kaiso_rep2_GM_signifpeaks.gff_48873270_height:39	CGAGGCCTACTTCTGGTTTACGCACGGGCGCTGAAAGAAGCGGCACTGTCCCCCCCTGCCGATGCGCAGTGGCGCCTCCCGGAGGCGGAGCCACGTACGAGCGCCGCTGTGATTGGTGAGGCCCCGCCAGGGGCGGAGACGACCTTGCCGCCGGCGGGAACTCTGGGTCTCGCGGTTTGGGAGCGCTACTCGCCAGGTGGACTCGGAGTCCGCGAGCGTCGTCGGCAAGCGGCCGCCTTTCCACGGTAACCGCGCGCCGGCGGGGAGGGCGTGGCGCGGAGCCGACGGGAACGTCCGCGCTGCGGAGCAGGGCAGGGAAGCCGGGAGGCG
chr8	48873580	48873583	0	0	0	chr8	union.pl_Kaiso_rep1_GM_signifpeaks.gff_Kaiso_rep2_GM_signifpeaks.gff	48873330	48873659	50	+	.	Kaiso_rep2_GM_signifpeaks.gff_48873270_height:39	CGAGGCCTACTTCTGGTTTACGCACGGGCGCTGAAAGAAGCGGCACTGTCCCCCCCTGCCGATGCGCAGTGGCGCCTCCCGGAGGCGGAGCCACGTACGAGCGCCGCTGTGATTGGTGAGGCCCCGCCAGGGGCGGAGACGACCTTGCCGCCGGCGGGAACTCTGGGTCTCGCGGTTTGGGAGCGCTACTCGCCAGGTGGACTCGGAGTCCGCGAGCGTCGTCGGCAAGCGGCCGCCTTTCCACGGTAACCGCGCGCCGGCGGGGAGGGCGTGGCGCGGAGCCGACGGGAACGTCCGCGCTGCGGAGCAGGGCAGGGAAGCCGGGAGGCG
chr8	48873582	48873585	0	0	0	chr8	union.pl_Kaiso_rep1_GM_signifpeaks.gff_Kaiso_rep2_GM_signifpeaks.gff	48873330	48873659	50	+	.	Kaiso_rep2_GM_signifpeaks.gff_48873270_height:39	CGAGGCCTACTTCTGGTTTACGCACGGGCGCTGAAAGAAGCGGCACTGTCCCCCCCTGCCGATGCGCAGTGGCGCCTCCCGGAGGCGGAGCCACGTACGAGCGCCGCTGTGATTGGTGAGGCCCCGCCAGGGGCGGAGACGACCTTGCCGCCGGCGGGAACTCTGGGTCTCGCGGTTTGGGAGCGCTACTCGCCAGGTGGACTCGGAGTCCGCGAGCGTCGTCGGCAAGCGGCCGCCTTTCCACGGTAACCGCGCGCCGGCGGGGAGGGCGTGGCGCGGAGCCGACGGGAACGTCCGCGCTGCGGAGCAGGGCAGGGAAGCCGGGAGGCG
chr8	48873604	48873607	0.66879	0.00318471	0.335987	chr8	union.pl_Kaiso_rep1_GM_signifpeaks.gff_Kaiso_rep2_GM_signifpeaks.gff	48873330	48873659	50	+	.	Kaiso_rep2_GM_signifpeaks.gff_48873270_height:39	CGAGGCCTACTTCTGGTTTACGCACGGGCGCTGAAAGAAGCGGCACTGTCCCCCCCTGCCGATGCGCAGTGGCGCCTCCCGGAGGCGGAGCCACGTACGAGCGCCGCTGTGATTGGTGAGGCCCCGCCAGGGGCGGAGACGACCTTGCCGCCGGCGGGAACTCTGGGTCTCGCGGTTTGGGAGCGCTACTCGCCAGGTGGACTCGGAGTCCGCGAGCGTCGTCGGCAAGCGGCCGCCTTTCCACGGTAACCGCGCGCCGGCGGGGAGGGCGTGGCGCGGAGCCGACGGGAACGTCCGCGCTGCGGAGCAGGGCAGGGAAGCCGGGAGGCG
chr8	48873625	48873628	0	0.307692	0.153846	chr8	union.pl_Kaiso_rep1_GM_signifpeaks.gff_Kaiso_rep2_GM_signifpeaks.gff	48873330	48873659	50	+	.	Kaiso_rep2_GM_signifpeaks.gff_48873270_height:39	CGAGGCCTACTTCTGGTTTACGCACGGGCGCTGAAAGAAGCGGCACTGTCCCCCCCTGCCGATGCGCAGTGGCGCCTCCCGGAGGCGGAGCCACGTACGAGCGCCGCTGTGATTGGTGAGGCCCCGCCAGGGGCGGAGACGACCTTGCCGCCGGCGGGAACTCTGGGTCTCGCGGTTTGGGAGCGCTACTCGCCAGGTGGACTCGGAGTCCGCGAGCGTCGTCGGCAAGCGGCCGCCTTTCCACGGTAACCGCGCGCCGGCGGGGAGGGCGTGGCGCGGAGCCGACGGGAACGTCCGCGCTGCGGAGCAGGGCAGGGAAGCCGGGAGGCG
chr8	52811705	52811708	0	0	0	chr8	union.pl_Kaiso_rep1_GM_signifpeaks.gff_Kaiso_rep2_GM_signifpeaks.gff	52811640	52811999	134	+	.	Kaiso_rep2_GM_signifpeaks.gff_52811640_height:104	CCCGGACTCCGGAGCCGCCGGGGTCCGGGCATGCGCAGAGAACCACGGGCACAGGGGCAGCTCCCCGCGGACGCCAAAGTCAACAAGGCCGGGAGACGCCCCCATCTGGCCCCGCCCCCCTCAGGGCTCGCTCCGCCCCCAAGCCCAAACAACGCGAGGCCTTGACAGGCCAGAAGACGATGGCGGTAGGGGAGATCACGCGAGAGCATGGCCTCCACCTCTCCTCCCCACCGCCATCTCCACGTTCTCGCACCGGCGCTGGGGTGCAGGCTTTCAGTGGTCTCAGGGCTACGGCTTGTCGGTGCCTCGCCGCACAGTCCCCTTTGCATTGAAGGACACGGTCTTACGGTGTAGGAGCAT
chr8	52811792	52811795	0	0	0	chr8	union.pl_Kaiso_rep1_GM_signifpeaks.gff_Kaiso_rep2_GM_signifpeaks.gff	52811640	52811999	134	+	.	Kaiso_rep2_GM_signifpeaks.gff_52811640_height:104	CCCGGACTCCGGAGCCGCCGGGGTCCGGGCATGCGCAGAGAACCACGGGCACAGGGGCAGCTCCCCGCGGACGCCAAAGTCAACAAGGCCGGGAGACGCCCCCATCTGGCCCCGCCCCCCTCAGGGCTCGCTCCGCCCCCAAGCCCAAACAACGCGAGGCCTTGACAGGCCAGAAGACGATGGCGGTAGGGGAGATCACGCGAGAGCATGGCCTCCACCTCTCCTCCCCACCGCCATCTCCACGTTCTCGCACCGGCGCTGGGGTGCAGGCTTTCAGTGGTCTCAGGGCTACGGCTTGTCGGTGCCTCGCCGCACAGTCCCCTTTGCATTGAAGGACACGGTCTTACGGTGTAGGAGCAT
chr8	52811838	52811841	0	0	0	chr8	union.pl_Kaiso_rep1_GM_signifpeaks.gff_Kaiso_rep2_GM_signifpeaks.gff	52811640	52811999	134	+	.	Kaiso_rep2_GM_signifpeaks.gff_52811640_height:104	CCCGGACTCCGGAGCCGCCGGGGTCCGGGCATGCGCAGAGAACCACGGGCACAGGGGCAGCTCCCCGCGGACGCCAAAGTCAACAAGGCCGGGAGACGCCCCCATCTGGCCCCGCCCCCCTCAGGGCTCGCTCCGCCCCCAAGCCCAAACAACGCGAGGCCTTGACAGGCCAGAAGACGATGGCGGTAGGGGAGATCACGCGAGAGCATGGCCTCCACCTCTCCTCCCCACCGCCATCTCCACGTTCTCGCACCGGCGCTGGGGTGCAGGCTTTCAGTGGTCTCAGGGCTACGGCTTGTCGGTGCCTCGCCGCACAGTCCCCTTTGCATTGAAGGACACGGTCTTACGGTGTAGGAGCAT
chr8	54755577	54755580	0	0	0	chr8	union.pl_Kaiso_rep1_GM_signifpeaks.gff_Kaiso_rep2_GM_signifpeaks.gff	54755430	54755759	43	+	.	Kaiso_rep2_GM_signifpeaks.gff_54755430_height:41	CCTGGTTGAGGCCTGGAAGAAAAGCAATCTGGCAACCGGGGGCCGAAGAACAGGAGAGGACCAAGCGGCGAGACACCAGCACGCACCAGGCAAGCTGGAGAAACTGCAAGAGTCGCCTGACCTGGTCTGCAGCCTGAGACCAAACAACGCGAGGGCGGCCTTACCTCGCGAATCCTCGGGACCCCACAACGCACCCAAAGCCGGCAGGGAGGGTGGTCCGGGGCGCCGGGGACACAGCCGGGCTGGGGCGCCGCGTCAGAGCCAAGTAGGCGTCTCCTGTCAGGTCCAGAGGTCTGAGCAGTGGAGGGAGACTCCGGGAGCCGAAAGTGA
chr8	54755596	54755599	0	0	0	chr8	union.pl_Kaiso_rep1_GM_signifpeaks.gff_Kaiso_rep2_GM_signifpeaks.gff	54755430	54755759	43	+	.	Kaiso_rep2_GM_signifpeaks.gff_54755430_height:41	CCTGGTTGAGGCCTGGAAGAAAAGCAATCTGGCAACCGGGGGCCGAAGAACAGGAGAGGACCAAGCGGCGAGACACCAGCACGCACCAGGCAAGCTGGAGAAACTGCAAGAGTCGCCTGACCTGGTCTGCAGCCTGAGACCAAACAACGCGAGGGCGGCCTTACCTCGCGAATCCTCGGGACCCCACAACGCACCCAAAGCCGGCAGGGAGGGTGGTCCGGGGCGCCGGGGACACAGCCGGGCTGGGGCGCCGCGTCAGAGCCAAGTAGGCGTCTCCTGTCAGGTCCAGAGGTCTGAGCAGTGGAGGGAGACTCCGGGAGCCGAAAGTGA
chr8	54755681	54755684	0.944882	1.3937	1.16929	chr8	union.pl_Kaiso_rep1_GM_signifpeaks.gff_Kaiso_rep2_GM_signifpeaks.gff	54755430	54755759	43	+	.	Kaiso_rep2_GM_signifpeaks.gff_54755430_height:41	CCTGGTTGAGGCCTGGAAGAAAAGCAATCTGGCAACCGGGGGCCGAAGAACAGGAGAGGACCAAGCGGCGAGACACCAGCACGCACCAGGCAAGCTGGAGAAACTGCAAGAGTCGCCTGACCTGGTCTGCAGCCTGAGACCAAACAACGCGAGGGCGGCCTTACCTCGCGAATCCTCGGGACCCCACAACGCACCCAAAGCCGGCAGGGAGGGTGGTCCGGGGCGCCGGGGACACAGCCGGGCTGGGGCGCCGCGTCAGAGCCAAGTAGGCGTCTCCTGTCAGGTCCAGAGGTCTGAGCAGTGGAGGGAGACTCCGGGAGCCGAAAGTGA
chr8	62627287	62627290	.	.	#DIV/0!	chr8	union.pl_Kaiso_rep1_GM_signifpeaks.gff_Kaiso_rep2_GM_signifpeaks.gff	62627280	62627549	27	+	.	Kaiso_rep2_GM_signifpeaks.gff_62627250_height:24	ACCCTGCCGCGCTCCCCGCCCCTGCTCACTTAGGGCTGTTCGGGCGCTACGCAGCTGCCTGTGAGCGCGAGCCTCTTTCGGCTTTCCAGTTTGTCTCGGTCCTTTGGAACGTGGCAAACGTGGAAGCCGAGAGGGCTCTCGCGAGCGTTGGCAGACCCCGCTCCATAGGGATGGGACAGGGCGCGGTGCGGAATAGGTGGACACGTGGGCCGCCCGTGGGCGGAGTGCGCCGCTTCTAGGCCTTTCACTGTGGATTTTGTCCCCTTTCCG
chr8	62627345	62627348	0	0	0	chr8	union.pl_Kaiso_rep1_GM_signifpeaks.gff_Kaiso_rep2_GM_signifpeaks.gff	62627280	62627549	27	+	.	Kaiso_rep2_GM_signifpeaks.gff_62627250_height:24	ACCCTGCCGCGCTCCCCGCCCCTGCTCACTTAGGGCTGTTCGGGCGCTACGCAGCTGCCTGTGAGCGCGAGCCTCTTTCGGCTTTCCAGTTTGTCTCGGTCCTTTGGAACGTGGCAAACGTGGAAGCCGAGAGGGCTCTCGCGAGCGTTGGCAGACCCCGCTCCATAGGGATGGGACAGGGCGCGGTGCGGAATAGGTGGACACGTGGGCCGCCCGTGGGCGGAGTGCGCCGCTTCTAGGCCTTTCACTGTGGATTTTGTCCCCTTTCCG
chr8	62627419	62627422	0	0	0	chr8	union.pl_Kaiso_rep1_GM_signifpeaks.gff_Kaiso_rep2_GM_signifpeaks.gff	62627280	62627549	27	+	.	Kaiso_rep2_GM_signifpeaks.gff_62627250_height:24	ACCCTGCCGCGCTCCCCGCCCCTGCTCACTTAGGGCTGTTCGGGCGCTACGCAGCTGCCTGTGAGCGCGAGCCTCTTTCGGCTTTCCAGTTTGTCTCGGTCCTTTGGAACGTGGCAAACGTGGAAGCCGAGAGGGCTCTCGCGAGCGTTGGCAGACCCCGCTCCATAGGGATGGGACAGGGCGCGGTGCGGAATAGGTGGACACGTGGGCCGCCCGTGGGCGGAGTGCGCCGCTTCTAGGCCTTTCACTGTGGATTTTGTCCCCTTTCCG
chr8	62627461	62627464	0.409091	0	0.204545	chr8	union.pl_Kaiso_rep1_GM_signifpeaks.gff_Kaiso_rep2_GM_signifpeaks.gff	62627280	62627549	27	+	.	Kaiso_rep2_GM_signifpeaks.gff_62627250_height:24	ACCCTGCCGCGCTCCCCGCCCCTGCTCACTTAGGGCTGTTCGGGCGCTACGCAGCTGCCTGTGAGCGCGAGCCTCTTTCGGCTTTCCAGTTTGTCTCGGTCCTTTGGAACGTGGCAAACGTGGAAGCCGAGAGGGCTCTCGCGAGCGTTGGCAGACCCCGCTCCATAGGGATGGGACAGGGCGCGGTGCGGAATAGGTGGACACGTGGGCCGCCCGTGGGCGGAGTGCGCCGCTTCTAGGCCTTTCACTGTGGATTTTGTCCCCTTTCCG
chr8	63951396	63951399	0	0	0	chr8	union.pl_Kaiso_rep1_GM_signifpeaks.gff_Kaiso_rep2_GM_signifpeaks.gff	63951210	63951599	95	+	.	Kaiso_rep2_GM_signifpeaks.gff_63951210_height:78	CCTCCTTACCGATGATGGGCTTCTTGGCGGTGTCGCCGTGGGGTCTAGACAGCTCGAGGCTCGCCGCCCCGCAGAGTAGCAGGCCCAGCACGCACAGCAGGCAGCCCGGACTGGCCATGGCGCTCGCCGCCTCCCGCCGCCTTTCAAAAGCTCTGCGGGCGGGCGGGGGCTGCGGCAGGGACACCTCGCGGCAGCGCACTCGCGTGAGACTCGGGTGGGCGGTGCTCCGCAGCGTGGGCCTATGGGAAATGCAGTCCCGGCGCGCGCTAGGCGGCCGTGGGGCGGCGGTGGGAGGCTCTGGGAGTGCAGCCGGCGCTGCGCGCCCGCCCCATTGCTCTGTCCCCGGTCCGCGACCGCGACCGCGACCCCGACCCCCACGGGCCGCCTAAG
chr8	63951410	63951413	0	11	5.5	chr8	union.pl_Kaiso_rep1_GM_signifpeaks.gff_Kaiso_rep2_GM_signifpeaks.gff	63951210	63951599	95	+	.	Kaiso_rep2_GM_signifpeaks.gff_63951210_height:78	CCTCCTTACCGATGATGGGCTTCTTGGCGGTGTCGCCGTGGGGTCTAGACAGCTCGAGGCTCGCCGCCCCGCAGAGTAGCAGGCCCAGCACGCACAGCAGGCAGCCCGGACTGGCCATGGCGCTCGCCGCCTCCCGCCGCCTTTCAAAAGCTCTGCGGGCGGGCGGGGGCTGCGGCAGGGACACCTCGCGGCAGCGCACTCGCGTGAGACTCGGGTGGGCGGTGCTCCGCAGCGTGGGCCTATGGGAAATGCAGTCCCGGCGCGCGCTAGGCGGCCGTGGGGCGGCGGTGGGAGGCTCTGGGAGTGCAGCCGGCGCTGCGCGCCCGCCCCATTGCTCTGTCCCCGGTCCGCGACCGCGACCGCGACCCCGACCCCCACGGGCCGCCTAAG
chr8	63951470	63951473	0.4	0	0.2	chr8	union.pl_Kaiso_rep1_GM_signifpeaks.gff_Kaiso_rep2_GM_signifpeaks.gff	63951210	63951599	95	+	.	Kaiso_rep2_GM_signifpeaks.gff_63951210_height:78	CCTCCTTACCGATGATGGGCTTCTTGGCGGTGTCGCCGTGGGGTCTAGACAGCTCGAGGCTCGCCGCCCCGCAGAGTAGCAGGCCCAGCACGCACAGCAGGCAGCCCGGACTGGCCATGGCGCTCGCCGCCTCCCGCCGCCTTTCAAAAGCTCTGCGGGCGGGCGGGGGCTGCGGCAGGGACACCTCGCGGCAGCGCACTCGCGTGAGACTCGGGTGGGCGGTGCTCCGCAGCGTGGGCCTATGGGAAATGCAGTCCCGGCGCGCGCTAGGCGGCCGTGGGGCGGCGGTGGGAGGCTCTGGGAGTGCAGCCGGCGCTGCGCGCCCGCCCCATTGCTCTGTCCCCGGTCCGCGACCGCGACCGCGACCCCGACCCCCACGGGCCGCCTAAG
chr8	63951472	63951475	0	0	0	chr8	union.pl_Kaiso_rep1_GM_signifpeaks.gff_Kaiso_rep2_GM_signifpeaks.gff	63951210	63951599	95	+	.	Kaiso_rep2_GM_signifpeaks.gff_63951210_height:78	CCTCCTTACCGATGATGGGCTTCTTGGCGGTGTCGCCGTGGGGTCTAGACAGCTCGAGGCTCGCCGCCCCGCAGAGTAGCAGGCCCAGCACGCACAGCAGGCAGCCCGGACTGGCCATGGCGCTCGCCGCCTCCCGCCGCCTTTCAAAAGCTCTGCGGGCGGGCGGGGGCTGCGGCAGGGACACCTCGCGGCAGCGCACTCGCGTGAGACTCGGGTGGGCGGTGCTCCGCAGCGTGGGCCTATGGGAAATGCAGTCCCGGCGCGCGCTAGGCGGCCGTGGGGCGGCGGTGGGAGGCTCTGGGAGTGCAGCCGGCGCTGCGCGCCCGCCCCATTGCTCTGTCCCCGGTCCGCGACCGCGACCGCGACCCCGACCCCCACGGGCCGCCTAAG
chr8	63951528	63951531	.	.	#DIV/0!	chr8	union.pl_Kaiso_rep1_GM_signifpeaks.gff_Kaiso_rep2_GM_signifpeaks.gff	63951210	63951599	95	+	.	Kaiso_rep2_GM_signifpeaks.gff_63951210_height:78	CCTCCTTACCGATGATGGGCTTCTTGGCGGTGTCGCCGTGGGGTCTAGACAGCTCGAGGCTCGCCGCCCCGCAGAGTAGCAGGCCCAGCACGCACAGCAGGCAGCCCGGACTGGCCATGGCGCTCGCCGCCTCCCGCCGCCTTTCAAAAGCTCTGCGGGCGGGCGGGGGCTGCGGCAGGGACACCTCGCGGCAGCGCACTCGCGTGAGACTCGGGTGGGCGGTGCTCCGCAGCGTGGGCCTATGGGAAATGCAGTCCCGGCGCGCGCTAGGCGGCCGTGGGGCGGCGGTGGGAGGCTCTGGGAGTGCAGCCGGCGCTGCGCGCCCGCCCCATTGCTCTGTCCCCGGTCCGCGACCGCGACCGCGACCCCGACCCCCACGGGCCGCCTAAG
chr8	63951558	63951561	0	0	0	chr8	union.pl_Kaiso_rep1_GM_signifpeaks.gff_Kaiso_rep2_GM_signifpeaks.gff	63951210	63951599	95	+	.	Kaiso_rep2_GM_signifpeaks.gff_63951210_height:78	CCTCCTTACCGATGATGGGCTTCTTGGCGGTGTCGCCGTGGGGTCTAGACAGCTCGAGGCTCGCCGCCCCGCAGAGTAGCAGGCCCAGCACGCACAGCAGGCAGCCCGGACTGGCCATGGCGCTCGCCGCCTCCCGCCGCCTTTCAAAAGCTCTGCGGGCGGGCGGGGGCTGCGGCAGGGACACCTCGCGGCAGCGCACTCGCGTGAGACTCGGGTGGGCGGTGCTCCGCAGCGTGGGCCTATGGGAAATGCAGTCCCGGCGCGCGCTAGGCGGCCGTGGGGCGGCGGTGGGAGGCTCTGGGAGTGCAGCCGGCGCTGCGCGCCCGCCCCATTGCTCTGTCCCCGGTCCGCGACCGCGACCGCGACCCCGACCCCCACGGGCCGCCTAAG
chr8	63951564	63951567	0	0	0	chr8	union.pl_Kaiso_rep1_GM_signifpeaks.gff_Kaiso_rep2_GM_signifpeaks.gff	63951210	63951599	95	+	.	Kaiso_rep2_GM_signifpeaks.gff_63951210_height:78	CCTCCTTACCGATGATGGGCTTCTTGGCGGTGTCGCCGTGGGGTCTAGACAGCTCGAGGCTCGCCGCCCCGCAGAGTAGCAGGCCCAGCACGCACAGCAGGCAGCCCGGACTGGCCATGGCGCTCGCCGCCTCCCGCCGCCTTTCAAAAGCTCTGCGGGCGGGCGGGGGCTGCGGCAGGGACACCTCGCGGCAGCGCACTCGCGTGAGACTCGGGTGGGCGGTGCTCCGCAGCGTGGGCCTATGGGAAATGCAGTCCCGGCGCGCGCTAGGCGGCCGTGGGGCGGCGGTGGGAGGCTCTGGGAGTGCAGCCGGCGCTGCGCGCCCGCCCCATTGCTCTGTCCCCGGTCCGCGACCGCGACCGCGACCCCGACCCCCACGGGCCGCCTAAG
chr8	63951570	63951573	0	0	0	chr8	union.pl_Kaiso_rep1_GM_signifpeaks.gff_Kaiso_rep2_GM_signifpeaks.gff	63951210	63951599	95	+	.	Kaiso_rep2_GM_signifpeaks.gff_63951210_height:78	CCTCCTTACCGATGATGGGCTTCTTGGCGGTGTCGCCGTGGGGTCTAGACAGCTCGAGGCTCGCCGCCCCGCAGAGTAGCAGGCCCAGCACGCACAGCAGGCAGCCCGGACTGGCCATGGCGCTCGCCGCCTCCCGCCGCCTTTCAAAAGCTCTGCGGGCGGGCGGGGGCTGCGGCAGGGACACCTCGCGGCAGCGCACTCGCGTGAGACTCGGGTGGGCGGTGCTCCGCAGCGTGGGCCTATGGGAAATGCAGTCCCGGCGCGCGCTAGGCGGCCGTGGGGCGGCGGTGGGAGGCTCTGGGAGTGCAGCCGGCGCTGCGCGCCCGCCCCATTGCTCTGTCCCCGGTCCGCGACCGCGACCGCGACCCCGACCCCCACGGGCCGCCTAAG
chr8	67837657	67837660	0	0	0	chr8	union.pl_Kaiso_rep1_GM_signifpeaks.gff_Kaiso_rep2_GM_signifpeaks.gff	67837650	67837799	18	+	.	Kaiso_rep2_GM_signifpeaks.gff_67837650_height:17	CTAAGACCGCGATCACTCTCACCTCGCAGAGCCCAGCTACGGGCCCGCAGTCTCCGCCGCCGCCACCACACCGGCATGACTAACGGCTCTTCGCGCTTCTTCCTCCCTCGCCGGTCGCGCGGGAAAGGAAGAGCGACATCGGAAGACAGC
chr8	67837741	67837744	0	0	0	chr8	union.pl_Kaiso_rep1_GM_signifpeaks.gff_Kaiso_rep2_GM_signifpeaks.gff	67837650	67837799	18	+	.	Kaiso_rep2_GM_signifpeaks.gff_67837650_height:17	CTAAGACCGCGATCACTCTCACCTCGCAGAGCCCAGCTACGGGCCCGCAGTCTCCGCCGCCGCCACCACACCGGCATGACTAACGGCTCTTCGCGCTTCTTCCTCCCTCGCCGGTCGCGCGGGAAAGGAAGAGCGACATCGGAAGACAGC
chr8	67837765	67837768	.	.	#DIV/0!	chr8	union.pl_Kaiso_rep1_GM_signifpeaks.gff_Kaiso_rep2_GM_signifpeaks.gff	67837650	67837799	18	+	.	Kaiso_rep2_GM_signifpeaks.gff_67837650_height:17	CTAAGACCGCGATCACTCTCACCTCGCAGAGCCCAGCTACGGGCCCGCAGTCTCCGCCGCCGCCACCACACCGGCATGACTAACGGCTCTTCGCGCTTCTTCCTCCCTCGCCGGTCGCGCGGGAAAGGAAGAGCGACATCGGAAGACAGC
chr8	67837767	67837770	.	.	#DIV/0!	chr8	union.pl_Kaiso_rep1_GM_signifpeaks.gff_Kaiso_rep2_GM_signifpeaks.gff	67837650	67837799	18	+	.	Kaiso_rep2_GM_signifpeaks.gff_67837650_height:17	CTAAGACCGCGATCACTCTCACCTCGCAGAGCCCAGCTACGGGCCCGCAGTCTCCGCCGCCGCCACCACACCGGCATGACTAACGGCTCTTCGCGCTTCTTCCTCCCTCGCCGGTCGCGCGGGAAAGGAAGAGCGACATCGGAAGACAGC
chr8	67940712	67940715	0	0	0	chr8	union.pl_Kaiso_rep1_GM_signifpeaks.gff_Kaiso_rep2_GM_signifpeaks.gff	67940640	67941059	86	+	.	Kaiso_rep2_GM_signifpeaks.gff_67940640_height:80	cggaaagtcttactggcaggcaagtttgagaaacaTGGTTCTAGGGTTTCCTCGGTCCCCACGCTTATTCCCCGCGGGCAGCTCACCGCTCGCGGGACAGTCCGGTAGCTAACTCCAGTTTGGTCGGTTTCATCGGCGCCGGGTCCCTACGCAGACCAGCGGCGGTTGCTGGGCGACCAGACGCGCTGTCCAAGCGCCGCTCACGAGAAATCTCGCGACATCGCAGGCTGCTCCCTCCCCGGTGGGTCCTTCCCCTGTGAGGCGGCGGCCGGGCGCTGATGGGCACTGACGGTGGTCACTAGGCCGACTCCGACTAGAGTCCTGTTAGCTTGAAGAGGCCGTGAGGCATCGGTCACCGCATTGTTTTAGTGGACCAGTTAGTAGCCGGAACAATTTTTG…
chr8	67940730	67940733	0	0	0	chr8	union.pl_Kaiso_rep1_GM_signifpeaks.gff_Kaiso_rep2_GM_signifpeaks.gff	67940640	67941059	86	+	.	Kaiso_rep2_GM_signifpeaks.gff_67940640_height:80	cggaaagtcttactggcaggcaagtttgagaaacaTGGTTCTAGGGTTTCCTCGGTCCCCACGCTTATTCCCCGCGGGCAGCTCACCGCTCGCGGGACAGTCCGGTAGCTAACTCCAGTTTGGTCGGTTTCATCGGCGCCGGGTCCCTACGCAGACCAGCGGCGGTTGCTGGGCGACCAGACGCGCTGTCCAAGCGCCGCTCACGAGAAATCTCGCGACATCGCAGGCTGCTCCCTCCCCGGTGGGTCCTTCCCCTGTGAGGCGGCGGCCGGGCGCTGATGGGCACTGACGGTGGTCACTAGGCCGACTCCGACTAGAGTCCTGTTAGCTTGAAGAGGCCGTGAGGCATCGGTCACCGCATTGTTTTAGTGGACCAGTTAGTAGCCGGAACAATTTTTG…
[truncated: 4,677 more rows]

## Sheet: KaisoHC_K562, K562_methylation
chromosome	CGCG start	CGCG stop	% methylation CpG1	% methylation CpG2	average % methylation across CGCG motif	chromosome	file ID	peak start	peak stop	peak score	strand	.	Unique peak ID	peak sequence
[truncated: 6,345 more rows]

[truncated: 2 more sheets: Kaiso_GM_unique, K562_methylati, Kaiso_K562_unique, GM_methylati]
