# Supplementary material for: ZBTB33 binds unmethylated regions of the genome associated with actively expressed genes
Source: Epigenetics Chromatin. 2013 May 21;6:13. doi: 10.1186/1756-8935-6-13 (PMC3663758; doi:10.1186/1756-8935-6-13)
Supplement: Additional file 6 — Peak files used in the removal of amplified regions in K562 cells. [file 1756-8935-6-13-S6.xlsx]

## Sheet: Kaiso K562 reproducible peaks
Kaiso peaks present in both replicates
Kaiso_K562_HCreps1	chr7	9900	10349	+
Kaiso_K562_HCreps2	chr7	15300	15809	+
Kaiso_K562_HCreps3	chr7	16230	16649	+
Kaiso_K562_HCreps4	chr7	16680	17039	+
Kaiso_K562_HCreps5	chr7	17940	18149	+
Kaiso_K562_HCreps6	chr7	18750	18989	+
Kaiso_K562_HCreps7	chr7	20820	21059	+
Kaiso_K562_HCreps8	chr7	22920	23159	+
Kaiso_K562_HCreps9	chr7	23670	24659	+
Kaiso_K562_HCreps10	chr7	25110	25379	+
Kaiso_K562_HCreps11	chr7	27930	28109	+
Kaiso_K562_HCreps12	chr7	28530	28679	+
Kaiso_K562_HCreps13	chr7	29700	29849	+
Kaiso_K562_HCreps14	chr7	30810	30959	+
Kaiso_K562_HCreps15	chr7	31140	31409	+
Kaiso_K562_HCreps16	chr7	177600	178109	+
Kaiso_K562_HCreps17	chr7	302760	304169	+
Kaiso_K562_HCreps18	chr7	915990	916349	+
Kaiso_K562_HCreps19	chr7	945120	946289	+
Kaiso_K562_HCreps20	chr7	948750	949019	+
Kaiso_K562_HCreps21	chr7	1029540	1029839	+
Kaiso_K562_HCreps22	chr7	1083810	1084109	+
Kaiso_K562_HCreps23	chr7	1414110	1414319	+
Kaiso_K562_HCreps24	chr7	1483590	1483949	+
Kaiso_K562_HCreps25	chr7	1803390	1803659	+
Kaiso_K562_HCreps26	chr7	2062680	2062889	+
Kaiso_K562_HCreps27	chr7	2272380	2272799	+
Kaiso_K562_HCreps28	chr7	2443050	2443319	+
Kaiso_K562_HCreps29	chr7	4573170	4573439	+
Kaiso_K562_HCreps30	chr7	4814640	4814819	+
Kaiso_K562_HCreps31	chr7	5085390	5085719	+
Kaiso_K562_HCreps32	chr7	5565030	5565509	+
Kaiso_K562_HCreps33	chr7	5565630	5566919	+
Kaiso_K562_HCreps34	chr7	5568210	5568419	+
Kaiso_K562_HCreps35	chr7	6616980	6617159	+
Kaiso_K562_HCreps36	chr7	7035210	7035599	+
Kaiso_K562_HCreps37	chr7	7680300	7680659	+
Kaiso_K562_HCreps38	chr7	12524790	12525389	+
Kaiso_K562_HCreps39	chr7	14087700	14087909	+
Kaiso_K562_HCreps40	chr7	16308570	16308809	+
Kaiso_K562_HCreps41	chr7	16460190	16460459	+
Kaiso_K562_HCreps42	chr7	20259480	20259779	+
Kaiso_K562_HCreps43	chr7	22550820	22551029	+
Kaiso_K562_HCreps44	chr7	23571540	23571839	+
Kaiso_K562_HCreps45	chr7	23841900	23842109	+
Kaiso_K562_HCreps46	chr7	25115130	25115339	+
Kaiso_K562_HCreps47	chr7	26227320	26227829	+
Kaiso_K562_HCreps48	chr7	26227860	26228609	+
Kaiso_K562_HCreps49	chr7	26228730	26228939	+
Kaiso_K562_HCreps50	chr7	26677740	26678099	+
Kaiso_K562_HCreps51	chr7	27401010	27401399	+
Kaiso_K562_HCreps52	chr7	28637700	28637879	+
Kaiso_K562_HCreps53	chr7	30518310	30518489	+
Kaiso_K562_HCreps54	chr7	35734410	35734739	+
Kaiso_K562_HCreps55	chr7	35840370	35840819	+
Kaiso_K562_HCreps56	chr7	44008260	44008529	+
Kaiso_K562_HCreps57	chr7	44010150	44010509	+
Kaiso_K562_HCreps58	chr7	44037630	44037929	+
Kaiso_K562_HCreps59	chr7	44038800	44039009	+
Kaiso_K562_HCreps60	chr7	44042430	44042609	+
Kaiso_K562_HCreps61	chr7	44044380	44044559	+
Kaiso_K562_HCreps62	chr7	44045580	44045669	+
Kaiso_K562_HCreps63	chr7	44048520	44048729	+
Kaiso_K562_HCreps64	chr7	44053200	44053499	+
Kaiso_K562_HCreps65	chr7	44058570	44058989	+
Kaiso_K562_HCreps66	chr7	44059080	44059169	+
Kaiso_K562_HCreps67	chr7	44059290	44059559	+
Kaiso_K562_HCreps68	chr7	44068410	44068559	+
Kaiso_K562_HCreps69	chr7	44069790	44069999	+
Kaiso_K562_HCreps70	chr7	44070210	44070359	+
Kaiso_K562_HCreps71	chr7	44075820	44075999	+
Kaiso_K562_HCreps72	chr7	44078940	44079179	+
Kaiso_K562_HCreps73	chr7	44079510	44080049	+
Kaiso_K562_HCreps74	chr7	44080110	44080499	+
Kaiso_K562_HCreps75	chr7	44233740	44233949	+
Kaiso_K562_HCreps76	chr7	44613450	44613659	+
Kaiso_K562_HCreps77	chr7	45291420	45291839	+
Kaiso_K562_HCreps78	chr7	45850980	45851309	+
Kaiso_K562_HCreps79	chr7	45851730	45852119	+
Kaiso_K562_HCreps80	chr7	45852360	45852629	+
Kaiso_K562_HCreps81	chr7	50626170	50626349	+
Kaiso_K562_HCreps82	chr7	53223390	53223539	+
Kaiso_K562_HCreps83	chr7	55810260	55810439	+
Kaiso_K562_HCreps84	chr7	56118960	56119229	+
Kaiso_K562_HCreps85	chr7	56435040	56435249	+
Kaiso_K562_HCreps86	chr7	56437920	56442689	+
Kaiso_K562_HCreps87	chr7	57545910	57546329	+
Kaiso_K562_HCreps88	chr7	57546660	57546989	+
Kaiso_K562_HCreps89	chr7	57547110	57548099	+
Kaiso_K562_HCreps90	chr7	57548340	57548969	+
Kaiso_K562_HCreps91	chr7	57551310	57552509	+
Kaiso_K562_HCreps92	chr7	57553320	57553529	+
Kaiso_K562_HCreps93	chr7	57553830	57554819	+
Kaiso_K562_HCreps94	chr7	57555900	57556799	+
Kaiso_K562_HCreps95	chr7	57921930	57922169	+
Kaiso_K562_HCreps96	chr7	57940620	57940859	+
Kaiso_K562_HCreps97	chr7	57944700	57944789	+
Kaiso_K562_HCreps98	chr7	57961860	57962069	+
Kaiso_K562_HCreps99	chr7	57994080	57994379	+
Kaiso_K562_HCreps100	chr7	57994680	57995069	+
Kaiso_K562_HCreps101	chr7	57999570	57999809	+
Kaiso_K562_HCreps102	chr7	58006770	58006979	+
Kaiso_K562_HCreps103	chr7	58009230	58009619	+
Kaiso_K562_HCreps104	chr7	58020300	58020539	+
Kaiso_K562_HCreps105	chr7	58037700	58037909	+
Kaiso_K562_HCreps106	chr7	58047600	58047809	+
Kaiso_K562_HCreps107	chr7	61054440	61054709	+
Kaiso_K562_HCreps108	chr7	61055610	61055999	+
Kaiso_K562_HCreps109	chr7	61057050	61057529	+
Kaiso_K562_HCreps110	chr7	61079880	61080389	+
Kaiso_K562_HCreps111	chr7	61080420	61080779	+
Kaiso_K562_HCreps112	chr7	61081050	61081559	+
Kaiso_K562_HCreps113	chr7	61083090	61083689	+
Kaiso_K562_HCreps114	chr7	61088910	61089119	+
Kaiso_K562_HCreps115	chr7	61089960	61090349	+
Kaiso_K562_HCreps116	chr7	61238580	61238639	+
Kaiso_K562_HCreps117	chr7	61241610	61241999	+
Kaiso_K562_HCreps118	chr7	61258710	61258799	+
Kaiso_K562_HCreps119	chr7	61258920	61258979	+
Kaiso_K562_HCreps120	chr7	61264320	61264709	+
Kaiso_K562_HCreps121	chr7	61374390	61374629	+
Kaiso_K562_HCreps122	chr7	61384800	61385039	+
Kaiso_K562_HCreps123	chr7	61385670	61385879	+
Kaiso_K562_HCreps124	chr7	61391040	61391429	+
Kaiso_K562_HCreps125	chr7	61629570	61629959	+
Kaiso_K562_HCreps126	chr7	61635300	61635359	+
Kaiso_K562_HCreps127	chr7	61635480	61635539	+
Kaiso_K562_HCreps128	chr7	61635990	61636199	+
Kaiso_K562_HCreps129	chr7	61646370	61646609	+
Kaiso_K562_HCreps130	chr7	61676100	61676819	+
Kaiso_K562_HCreps131	chr7	61729260	61729439	+
Kaiso_K562_HCreps132	chr7	61732110	61732649	+
Kaiso_K562_HCreps133	chr7	61735500	61735829	+
Kaiso_K562_HCreps134	chr7	61736010	61736309	+
Kaiso_K562_HCreps135	chr7	61739850	61740149	+
Kaiso_K562_HCreps136	chr7	61759080	61759349	+
Kaiso_K562_HCreps137	chr7	61760520	61760909	+
Kaiso_K562_HCreps138	chr7	61761180	61761419	+
Kaiso_K562_HCreps139	chr7	61805580	61805789	+
Kaiso_K562_HCreps140	chr7	61805970	61806299	+
Kaiso_K562_HCreps141	chr7	61809150	61809659	+
Kaiso_K562_HCreps142	chr7	61812120	61812149	+
Kaiso_K562_HCreps143	chr7	61812330	61812539	+
Kaiso_K562_HCreps144	chr7	61814790	61815029	+
Kaiso_K562_HCreps145	chr7	61816140	61817069	+
Kaiso_K562_HCreps146	chr7	61817610	61818599	+
Kaiso_K562_HCreps147	chr7	61822410	61822469	+
Kaiso_K562_HCreps148	chr7	61967160	61968959	+
Kaiso_K562_HCreps149	chr7	61969590	61969799	+
Kaiso_K562_HCreps150	chr7	61969830	61970789	+
Kaiso_K562_HCreps151	chr7	61971000	61971419	+
Kaiso_K562_HCreps152	chr7	61972890	61973099	+
Kaiso_K562_HCreps153	chr7	61989000	61989269	+
Kaiso_K562_HCreps154	chr7	61990440	61991069	+
Kaiso_K562_HCreps155	chr7	61991610	61991819	+
Kaiso_K562_HCreps156	chr7	61992360	61992779	+
Kaiso_K562_HCreps157	chr7	61992810	61992959	+
Kaiso_K562_HCreps158	chr7	61994850	61995179	+
Kaiso_K562_HCreps159	chr7	62004690	62004839	+
Kaiso_K562_HCreps160	chr7	62016840	62017289	+
Kaiso_K562_HCreps161	chr7	62018340	62018759	+
Kaiso_K562_HCreps162	chr7	62021610	62022029	+
Kaiso_K562_HCreps163	chr7	62031510	62031779	+
Kaiso_K562_HCreps164	chr7	62032950	62033189	+
Kaiso_K562_HCreps165	chr7	64352070	64352339	+
Kaiso_K562_HCreps166	chr7	64405410	64405649	+
Kaiso_K562_HCreps167	chr7	64583370	64583579	+
Kaiso_K562_HCreps168	chr7	64597320	64597589	+
Kaiso_K562_HCreps169	chr7	64601730	64601789	+
Kaiso_K562_HCreps170	chr7	64953840	64954049	+
Kaiso_K562_HCreps171	chr7	64954590	64955129	+
Kaiso_K562_HCreps172	chr7	64955340	64955669	+
Kaiso_K562_HCreps173	chr7	64960500	64960769	+
Kaiso_K562_HCreps174	chr7	64973670	64973909	+
Kaiso_K562_HCreps175	chr7	65017950	65018129	+
Kaiso_K562_HCreps176	chr7	65019360	65019749	+
Kaiso_K562_HCreps177	chr7	65023590	65023949	+
Kaiso_K562_HCreps178	chr7	65037630	65037929	+
Kaiso_K562_HCreps179	chr7	65060580	65060759	+
Kaiso_K562_HCreps180	chr7	65108460	65108759	+
Kaiso_K562_HCreps181	chr7	65112180	65112299	+
Kaiso_K562_HCreps182	chr7	65112660	65113079	+
Kaiso_K562_HCreps183	chr7	65114310	65114489	+
Kaiso_K562_HCreps184	chr7	66385980	66386219	+
Kaiso_K562_HCreps185	chr7	66460290	66460589	+
Kaiso_K562_HCreps186	chr7	66461730	66462089	+
Kaiso_K562_HCreps187	chr7	66740640	66740669	+
Kaiso_K562_HCreps188	chr7	66742590	66742799	+
Kaiso_K562_HCreps189	chr7	66742860	66743159	+
Kaiso_K562_HCreps190	chr7	66743550	66743759	+
Kaiso_K562_HCreps191	chr7	66746280	66746429	+
Kaiso_K562_HCreps192	chr7	66749490	66749849	+
Kaiso_K562_HCreps193	chr7	66752070	66752279	+
Kaiso_K562_HCreps194	chr7	66752760	66752969	+
Kaiso_K562_HCreps195	chr7	66757470	66757799	+
Kaiso_K562_HCreps196	chr7	68999700	68999999	+
Kaiso_K562_HCreps197	chr7	69961440	69961619	+
Kaiso_K562_HCreps198	chr7	72298590	72298859	+
Kaiso_K562_HCreps199	chr7	72333120	72333329	+
Kaiso_K562_HCreps200	chr7	72336180	72336419	+
Kaiso_K562_HCreps201	chr7	72342660	72342929	+
Kaiso_K562_HCreps202	chr7	72343800	72343949	+
Kaiso_K562_HCreps203	chr7	72345210	72345299	+
Kaiso_K562_HCreps204	chr7	72349620	72350099	+
Kaiso_K562_HCreps205	chr7	72375360	72375599	+
Kaiso_K562_HCreps206	chr7	72417510	72417599	+
Kaiso_K562_HCreps207	chr7	72476310	72476579	+
Kaiso_K562_HCreps208	chr7	72476670	72477029	+
Kaiso_K562_HCreps209	chr7	72491520	72491669	+
Kaiso_K562_HCreps210	chr7	72498600	72498749	+
Kaiso_K562_HCreps211	chr7	72499560	72499739	+
Kaiso_K562_HCreps212	chr7	72505950	72506099	+
Kaiso_K562_HCreps213	chr7	72526650	72526679	+
Kaiso_K562_HCreps214	chr7	72568980	72569009	+
Kaiso_K562_HCreps215	chr7	72571350	72571739	+
Kaiso_K562_HCreps216	chr7	72604740	72604799	+
Kaiso_K562_HCreps217	chr7	72649170	72649349	+
Kaiso_K562_HCreps218	chr7	72649680	72650009	+
Kaiso_K562_HCreps219	chr7	72681090	72681299	+
Kaiso_K562_HCreps220	chr7	72976800	72976979	+
Kaiso_K562_HCreps221	chr7	73153110	73153439	+
Kaiso_K562_HCreps222	chr7	74154450	74154539	+
Kaiso_K562_HCreps223	chr7	74158440	74158529	+
Kaiso_K562_HCreps224	chr7	74201010	74201219	+
Kaiso_K562_HCreps225	chr7	74202810	74203019	+
Kaiso_K562_HCreps226	chr7	74203410	74203679	+
Kaiso_K562_HCreps227	chr7	74235030	74235239	+
Kaiso_K562_HCreps228	chr7	74306580	74307209	+
Kaiso_K562_HCreps229	chr7	74308230	74308409	+
Kaiso_K562_HCreps230	chr7	74321580	74321789	+
Kaiso_K562_HCreps231	chr7	74377170	74377319	+
Kaiso_K562_HCreps232	chr7	74381100	74381489	+
Kaiso_K562_HCreps233	chr7	74541030	74541239	+
Kaiso_K562_HCreps234	chr7	74572440	74572709	+
Kaiso_K562_HCreps235	chr7	74573040	74573249	+
Kaiso_K562_HCreps236	chr7	74617590	74617649	+
Kaiso_K562_HCreps237	chr7	74621580	74621669	+
Kaiso_K562_HCreps238	chr7	74632830	74633009	+
Kaiso_K562_HCreps239	chr7	74650710	74651129	+
Kaiso_K562_HCreps240	chr7	74655540	74655689	+
Kaiso_K562_HCreps241	chr7	74694840	74695019	+
Kaiso_K562_HCreps242	chr7	74698830	74698859	+
Kaiso_K562_HCreps243	chr7	74702910	74703029	+
Kaiso_K562_HCreps244	chr7	74864970	74865359	+
Kaiso_K562_HCreps245	chr7	74867670	74867699	+
Kaiso_K562_HCreps246	chr7	74869710	74869859	+
Kaiso_K562_HCreps247	chr7	74910210	74910239	+
Kaiso_K562_HCreps248	chr7	74917170	74917409	+
Kaiso_K562_HCreps249	chr7	74930730	74930909	+
Kaiso_K562_HCreps250	chr7	74945190	74945429	+
Kaiso_K562_HCreps251	chr7	74958750	74958929	+
Kaiso_K562_HCreps252	chr7	74966250	74966279	+
Kaiso_K562_HCreps253	chr7	74973210	74973449	+
Kaiso_K562_HCreps254	chr7	74987880	74988209	+
Kaiso_K562_HCreps255	chr7	74988300	74988599	+
Kaiso_K562_HCreps256	chr7	75047250	75047339	+
Kaiso_K562_HCreps257	chr7	75047910	75048059	+
Kaiso_K562_HCreps258	chr7	75071880	75072209	+
Kaiso_K562_HCreps259	chr7	75091290	75091649	+
Kaiso_K562_HCreps260	chr7	75115170	75115349	+
Kaiso_K562_HCreps261	chr7	75120180	75120269	+
Kaiso_K562_HCreps262	chr7	75120300	75120419	+
Kaiso_K562_HCreps263	chr7	75122220	75122279	+
Kaiso_K562_HCreps264	chr7	75122520	75122789	+
Kaiso_K562_HCreps265	chr7	75129180	75129389	+
Kaiso_K562_HCreps266	chr7	75133830	75133859	+
Kaiso_K562_HCreps267	chr7	75137100	75137489	+
Kaiso_K562_HCreps268	chr7	75620400	75620549	+
Kaiso_K562_HCreps269	chr7	75677070	75677609	+
Kaiso_K562_HCreps270	chr7	75864420	75864659	+
Kaiso_K562_HCreps271	chr7	76156860	76157159	+
Kaiso_K562_HCreps272	chr7	76161660	76161869	+
Kaiso_K562_HCreps273	chr7	76164480	76164929	+
Kaiso_K562_HCreps274	chr7	76169760	76169819	+
Kaiso_K562_HCreps275	chr7	76171500	76171709	+
Kaiso_K562_HCreps276	chr7	76172550	76172699	+
Kaiso_K562_HCreps277	chr7	76173720	76174079	+
Kaiso_K562_HCreps278	chr7	76178400	76178789	+
Kaiso_K562_HCreps279	chr7	76256430	76256789	+
Kaiso_K562_HCreps280	chr7	76275930	76276259	+
Kaiso_K562_HCreps281	chr7	76659960	76659989	+
Kaiso_K562_HCreps282	chr7	76667250	76667429	+
Kaiso_K562_HCreps283	chr7	76683810	76684049	+
Kaiso_K562_HCreps284	chr7	76690230	76690679	+
Kaiso_K562_HCreps285	chr7	76691190	76691339	+
Kaiso_K562_HCreps286	chr7	76691520	76691759	+
Kaiso_K562_HCreps287	chr7	86675880	86676059	+
Kaiso_K562_HCreps288	chr7	91764000	91764269	+
Kaiso_K562_HCreps289	chr7	92462550	92462729	+
Kaiso_K562_HCreps290	chr7	97506960	97507169	+
Kaiso_K562_HCreps291	chr7	97509060	97509209	+
Kaiso_K562_HCreps292	chr7	98015670	98016029	+
Kaiso_K562_HCreps293	chr7	98972130	98972309	+
Kaiso_K562_HCreps294	chr7	99069360	99069569	+
Kaiso_K562_HCreps295	chr7	99102060	99102359	+
Kaiso_K562_HCreps296	chr7	99532800	99533039	+
Kaiso_K562_HCreps297	chr7	99797670	99797969	+
Kaiso_K562_HCreps298	chr7	99867240	99867479	+
Kaiso_K562_HCreps299	chr7	99933240	99933479	+
Kaiso_K562_HCreps300	chr7	100027140	100027559	+
Kaiso_K562_HCreps301	chr7	100183620	100183889	+
Kaiso_K562_HCreps302	chr7	100231500	100231679	+
Kaiso_K562_HCreps303	chr7	100303380	100303979	+
Kaiso_K562_HCreps304	chr7	100472340	100472849	+
Kaiso_K562_HCreps305	chr7	100635510	100635779	+
Kaiso_K562_HCreps306	chr7	100635930	100636559	+
Kaiso_K562_HCreps307	chr7	100636890	100637189	+
Kaiso_K562_HCreps308	chr7	100638060	100638869	+
Kaiso_K562_HCreps309	chr7	100639290	100639859	+
Kaiso_K562_HCreps310	chr7	100640010	100640459	+
Kaiso_K562_HCreps311	chr7	100640670	100640879	+
Kaiso_K562_HCreps312	chr7	100641450	100641869	+
Kaiso_K562_HCreps313	chr7	100642050	100642349	+
Kaiso_K562_HCreps314	chr7	100642710	100644509	+
Kaiso_K562_HCreps315	chr7	100644690	100645109	+
Kaiso_K562_HCreps316	chr7	100646010	100646129	+
Kaiso_K562_HCreps317	chr7	100646160	100646279	+
Kaiso_K562_HCreps318	chr7	100646610	100646939	+
Kaiso_K562_HCreps319	chr7	100647180	100647599	+
Kaiso_K562_HCreps320	chr7	101160630	101161019	+
Kaiso_K562_HCreps321	chr7	101313660	101313839	+
Kaiso_K562_HCreps322	chr7	101724540	101724779	+
Kaiso_K562_HCreps323	chr7	101982360	101982719	+
Kaiso_K562_HCreps324	chr7	101986020	101986169	+
Kaiso_K562_HCreps325	chr7	101987220	101987429	+
Kaiso_K562_HCreps326	chr7	101987730	101988059	+
Kaiso_K562_HCreps327	chr7	101988420	101988539	+
Kaiso_K562_HCreps328	chr7	101990130	101990639	+
Kaiso_K562_HCreps329	chr7	101991420	101991599	+
Kaiso_K562_HCreps330	chr7	101993400	101993609	+
Kaiso_K562_HCreps331	chr7	101995470	101995649	+
Kaiso_K562_HCreps332	chr7	101996580	101996669	+
Kaiso_K562_HCreps333	chr7	101996850	101997419	+
Kaiso_K562_HCreps334	chr7	101997750	101997809	+
Kaiso_K562_HCreps335	chr7	101998140	101998289	+
Kaiso_K562_HCreps336	chr7	102003960	102004019	+
Kaiso_K562_HCreps337	chr7	102004650	102004829	+
Kaiso_K562_HCreps338	chr7	102005250	102005369	+
Kaiso_K562_HCreps339	chr7	102119010	102119489	+
Kaiso_K562_HCreps340	chr7	102119610	102119819	+
Kaiso_K562_HCreps341	chr7	102119880	102120239	+
Kaiso_K562_HCreps342	chr7	102123480	102123779	+
Kaiso_K562_HCreps343	chr7	102124230	102124649	+
Kaiso_K562_HCreps344	chr7	102124740	102125129	+
Kaiso_K562_HCreps345	chr7	102125310	102125459	+
Kaiso_K562_HCreps346	chr7	102130770	102131159	+
Kaiso_K562_HCreps347	chr7	102133890	102134069	+
Kaiso_K562_HCreps348	chr7	102134820	102135779	+
Kaiso_K562_HCreps349	chr7	102145680	102145919	+
Kaiso_K562_HCreps350	chr7	102145950	102146369	+
Kaiso_K562_HCreps351	chr7	102148080	102148319	+
Kaiso_K562_HCreps352	chr7	102152220	102152369	+
Kaiso_K562_HCreps353	chr7	102152400	102152759	+
Kaiso_K562_HCreps354	chr7	102153030	102153269	+
Kaiso_K562_HCreps355	chr7	102153930	102154079	+
Kaiso_K562_HCreps356	chr7	102184230	102184259	+
Kaiso_K562_HCreps357	chr7	102191730	102192029	+
Kaiso_K562_HCreps358	chr7	102192360	102192419	+
Kaiso_K562_HCreps359	chr7	102192750	102193319	+
Kaiso_K562_HCreps360	chr7	102193500	102193589	+
Kaiso_K562_HCreps361	chr7	102194520	102194669	+
Kaiso_K562_HCreps362	chr7	102196590	102196799	+
Kaiso_K562_HCreps363	chr7	102198570	102198749	+
Kaiso_K562_HCreps364	chr7	102199530	102200039	+
Kaiso_K562_HCreps365	chr7	102201600	102201749	+
Kaiso_K562_HCreps366	chr7	102202080	102202409	+
Kaiso_K562_HCreps367	chr7	102202740	102202949	+
Kaiso_K562_HCreps368	chr7	102204060	102204209	+
Kaiso_K562_HCreps369	chr7	102207390	102207749	+
Kaiso_K562_HCreps370	chr7	102208500	102208769	+
Kaiso_K562_HCreps371	chr7	102211020	102211499	+
Kaiso_K562_HCreps372	chr7	102212670	102213899	+
Kaiso_K562_HCreps373	chr7	102222660	102222959	+
Kaiso_K562_HCreps374	chr7	102223410	102223829	+
Kaiso_K562_HCreps375	chr7	102223920	102224309	+
Kaiso_K562_HCreps376	chr7	102224550	102224639	+
Kaiso_K562_HCreps377	chr7	102229950	102230309	+
Kaiso_K562_HCreps378	chr7	102232920	102232949	+
Kaiso_K562_HCreps379	chr7	102233010	102233399	+
Kaiso_K562_HCreps380	chr7	102233850	102234959	+
Kaiso_K562_HCreps381	chr7	102244830	102245519	+
Kaiso_K562_HCreps382	chr7	102246600	102246659	+
Kaiso_K562_HCreps383	chr7	102247260	102247409	+
Kaiso_K562_HCreps384	chr7	102251400	102251519	+
Kaiso_K562_HCreps385	chr7	102251550	102251909	+
Kaiso_K562_HCreps386	chr7	102252930	102253049	+
Kaiso_K562_HCreps387	chr7	102283320	102283349	+
Kaiso_K562_HCreps388	chr7	102290910	102291119	+
Kaiso_K562_HCreps389	chr7	102291180	102291209	+
Kaiso_K562_HCreps390	chr7	102291840	102292409	+
Kaiso_K562_HCreps391	chr7	102293610	102293789	+
Kaiso_K562_HCreps392	chr7	102294240	102294419	+
Kaiso_K562_HCreps393	chr7	102295290	102295499	+
Kaiso_K562_HCreps394	chr7	102295650	102295859	+
Kaiso_K562_HCreps395	chr7	102298650	102299099	+
Kaiso_K562_HCreps396	chr7	102300690	102300839	+
Kaiso_K562_HCreps397	chr7	102301170	102301499	+
Kaiso_K562_HCreps398	chr7	102301830	102302039	+
Kaiso_K562_HCreps399	chr7	102303150	102303299	+
Kaiso_K562_HCreps400	chr7	102303930	102304019	+
Kaiso_K562_HCreps401	chr7	102306480	102306869	+
Kaiso_K562_HCreps402	chr7	102307560	102307829	+
Kaiso_K562_HCreps403	chr7	102307980	102308039	+
Kaiso_K562_HCreps404	chr7	102310110	102310139	+
Kaiso_K562_HCreps405	chr7	102310530	102310559	+
Kaiso_K562_HCreps406	chr7	102311730	102312959	+
Kaiso_K562_HCreps407	chr7	102313230	102313439	+
Kaiso_K562_HCreps408	chr7	102314010	102314219	+
Kaiso_K562_HCreps409	chr7	102321720	102322019	+
Kaiso_K562_HCreps410	chr7	102322470	102322739	+
Kaiso_K562_HCreps411	chr7	102322800	102322889	+
Kaiso_K562_HCreps412	chr7	102322980	102323369	+
Kaiso_K562_HCreps413	chr7	102323610	102323699	+
Kaiso_K562_HCreps414	chr7	102328830	102328859	+
Kaiso_K562_HCreps415	chr7	102328920	102329249	+
Kaiso_K562_HCreps416	chr7	102329760	102330239	+
Kaiso_K562_HCreps417	chr7	102330300	102330869	+
Kaiso_K562_HCreps418	chr7	102789420	102789779	+
Kaiso_K562_HCreps419	chr7	103636560	103636829	+
Kaiso_K562_HCreps420	chr7	104231670	104231879	+
Kaiso_K562_HCreps421	chr7	104554380	104554709	+
Kaiso_K562_HCreps422	chr7	104653950	104654099	+
Kaiso_K562_HCreps423	chr7	104774700	104774909	+
Kaiso_K562_HCreps424	chr7	105241260	105241559	+
Kaiso_K562_HCreps425	chr7	105522720	105522899	+
Kaiso_K562_HCreps426	chr7	106239210	106239449	+
Kaiso_K562_HCreps427	chr7	106650720	106650959	+
Kaiso_K562_HCreps428	chr7	112090770	112091249	+
Kaiso_K562_HCreps429	chr7	112813620	112813889	+
Kaiso_K562_HCreps430	chr7	113568570	113568779	+
Kaiso_K562_HCreps431	chr7	116516970	116517269	+
Kaiso_K562_HCreps432	chr7	117823980	117824459	+
Kaiso_K562_HCreps433	chr7	118011090	118011479	+
Kaiso_K562_HCreps434	chr7	119547270	119547659	+
Kaiso_K562_HCreps435	chr7	120590940	120591089	+
Kaiso_K562_HCreps436	chr7	120687750	120687989	+
Kaiso_K562_HCreps437	chr7	124426200	124426379	+
Kaiso_K562_HCreps438	chr7	127477980	127478249	+
Kaiso_K562_HCreps439	chr7	127660440	127660619	+
Kaiso_K562_HCreps440	chr7	128116560	128116949	+
Kaiso_K562_HCreps441	chr7	128171190	128171669	+
Kaiso_K562_HCreps442	chr7	128293650	128294009	+
Kaiso_K562_HCreps443	chr7	128323890	128324189	+
Kaiso_K562_HCreps444	chr7	128423340	128423579	+
Kaiso_K562_HCreps445	chr7	128864460	128864819	+
Kaiso_K562_HCreps446	chr7	129691110	129691289	+
Kaiso_K562_HCreps447	chr7	129845220	129845549	+
Kaiso_K562_HCreps448	chr7	129846030	129846329	+
Kaiso_K562_HCreps449	chr7	131641140	131641349	+
Kaiso_K562_HCreps450	chr7	134001660	134002049	+
Kaiso_K562_HCreps451	chr7	134671050	134671679	+
Kaiso_K562_HCreps452	chr7	135195210	135195419	+
Kaiso_K562_HCreps453	chr7	135520200	135520469	+
Kaiso_K562_HCreps454	chr7	135777420	135777809	+
Kaiso_K562_HCreps455	chr7	136657890	136658189	+
Kaiso_K562_HCreps456	chr7	137928270	137928479	+
Kaiso_K562_HCreps457	chr7	137942340	137942609	+
Kaiso_K562_HCreps458	chr7	138144690	138145079	+
Kaiso_K562_HCreps459	chr7	138775710	138775979	+
Kaiso_K562_HCreps460	chr7	139044150	139044629	+
Kaiso_K562_HCreps461	chr7	139676940	139677419	+
Kaiso_K562_HCreps462	chr7	139876950	139877159	+
Kaiso_K562_HCreps463	chr7	141438000	141438179	+
Kaiso_K562_HCreps464	chr7	141452610	141452789	+
Kaiso_K562_HCreps465	chr7	142373820	142374209	+
Kaiso_K562_HCreps466	chr7	142374420	142374509	+
Kaiso_K562_HCreps467	chr7	142375170	142375589	+
Kaiso_K562_HCreps468	chr7	142889280	142889459	+
Kaiso_K562_HCreps469	chr7	143268960	143269259	+
Kaiso_K562_HCreps470	chr7	143270880	143271089	+
Kaiso_K562_HCreps471	chr7	143329830	143330009	+
Kaiso_K562_HCreps472	chr7	143333070	143333129	+
Kaiso_K562_HCreps473	chr7	143409030	143409239	+
Kaiso_K562_HCreps474	chr7	143412270	143412389	+
Kaiso_K562_HCreps475	chr7	143452560	143452769	+
Kaiso_K562_HCreps476	chr7	143454390	143455049	+
Kaiso_K562_HCreps477	chr7	143504640	143504729	+
Kaiso_K562_HCreps478	chr7	143518650	143518769	+
Kaiso_K562_HCreps479	chr7	143521800	143522009	+
Kaiso_K562_HCreps480	chr7	143878770	143878949	+
Kaiso_K562_HCreps481	chr7	143880300	143880629	+
Kaiso_K562_HCreps482	chr7	143880660	143880959	+
Kaiso_K562_HCreps483	chr7	143912340	143912519	+
Kaiso_K562_HCreps484	chr7	143964180	143964389	+
Kaiso_K562_HCreps485	chr7	143965980	143966279	+
Kaiso_K562_HCreps486	chr7	143966310	143966639	+
Kaiso_K562_HCreps487	chr7	143967960	143968199	+
Kaiso_K562_HCreps488	chr7	144032640	144032819	+
Kaiso_K562_HCreps489	chr7	144570600	144570809	+
Kaiso_K562_HCreps490	chr7	145694280	145694699	+
Kaiso_K562_HCreps491	chr7	148028550	148028939	+
Kaiso_K562_HCreps492	chr7	148565490	148565699	+
Kaiso_K562_HCreps493	chr7	148581630	148581899	+
Kaiso_K562_HCreps494	chr7	150065760	150065969	+
Kaiso_K562_HCreps495	chr7	150102330	150102629	+
Kaiso_K562_HCreps496	chr7	150606810	150607559	+
Kaiso_K562_HCreps497	chr7	150607620	150607739	+
Kaiso_K562_HCreps498	chr7	150655680	150655889	+
Kaiso_K562_HCreps499	chr7	151094760	151094969	+
Kaiso_K562_HCreps500	chr7	151216650	151216919	+
Kaiso_K562_HCreps501	chr7	151926390	151926569	+
Kaiso_K562_HCreps502	chr7	151937310	151937549	+
Kaiso_K562_HCreps503	chr7	152131590	152131769	+
Kaiso_K562_HCreps504	chr7	152133780	152134019	+
Kaiso_K562_HCreps505	chr7	152161440	152161769	+
Kaiso_K562_HCreps506	chr7	152250750	152251049	+
Kaiso_K562_HCreps507	chr7	153110880	153111059	+
Kaiso_K562_HCreps508	chr7	154467960	154468169	+
Kaiso_K562_HCreps509	chr7	155121270	155121659	+
Kaiso_K562_HCreps510	chr7	155127390	155127449	+
Kaiso_K562_HCreps511	chr7	155127570	155127869	+
Kaiso_K562_HCreps512	chr7	155142840	155143259	+
Kaiso_K562_HCreps513	chr7	155366370	155366639	+
Kaiso_K562_HCreps514	chr7	156263460	156263669	+
Kaiso_K562_HCreps515	chr7	156734400	156734639	+
Kaiso_K562_HCreps516	chr7	156931440	156931769	+
Kaiso_K562_HCreps517	chr7	157293750	157293959	+
Kaiso_K562_HCreps518	chr7	157355760	157356239	+
Kaiso_K562_HCreps519	chr7	157939890	157940639	+
Kaiso_K562_HCreps520	chr7	157940940	157941509	+
Kaiso_K562_HCreps521	chr7	157941570	157941839	+
Kaiso_K562_HCreps522	chr7	157943940	157944179	+
Kaiso_K562_HCreps523	chr7	157991490	157991699	+
Kaiso_K562_HCreps524	chr7	158130210	158130689	+
Kaiso_K562_HCreps525	chr7	158133570	158134139	+
Kaiso_K562_HCreps526	chr7	158247810	158248319	+
Kaiso_K562_HCreps527	chr7	158256660	158256989	+
Kaiso_K562_HCreps528	chr7	158314470	158314709	+
Kaiso_K562_HCreps529	chr7	158316390	158316659	+
Kaiso_K562_HCreps530	chr7	158316720	158316869	+
Kaiso_K562_HCreps531	chr7	158441220	158441489	+
Kaiso_K562_HCreps532	chr7	158497320	158497709	+
Kaiso_K562_HCreps533	chr7	158596500	158597159	+
Kaiso_K562_HCreps534	chr7	158598750	158598959	+
Kaiso_K562_HCreps535	chr7	158707980	158708189	+
Kaiso_K562_HCreps536	chr7	158708220	158708639	+
Kaiso_K562_HCreps537	chr7	158709330	158709869	+
Kaiso_K562_HCreps538	chr7	158743470	158743529	+
Kaiso_K562_HCreps539	chr7	158746680	158746859	+
Kaiso_K562_HCreps540	chr7	158774640	158775089	+
Kaiso_K562_HCreps541	chr7	158790960	158791529	+
Kaiso_K562_HCreps542	chr7	158810700	158810879	+
Kaiso_K562_HCreps543	chr7	158964150	158964539	+
Kaiso_K562_HCreps544	chr7	158964600	158964839	+
Kaiso_K562_HCreps545	chr7	159128430	159128819	+
Kaiso_K562_HCreps546	chr20	271260	271469	+
Kaiso_K562_HCreps547	chr20	3748470	3748739	+
Kaiso_K562_HCreps548	chr20	3767340	3767609	+
Kaiso_K562_HCreps549	chr20	10415730	10415909	+
Kaiso_K562_HCreps550	chr20	13765470	13765679	+
Kaiso_K562_HCreps551	chr20	17639700	17639879	+
Kaiso_K562_HCreps552	chr20	17949300	17949719	+
Kaiso_K562_HCreps553	chr20	23959740	23959949	+
Kaiso_K562_HCreps554	chr20	23961480	23961659	+
Kaiso_K562_HCreps555	chr20	23964870	23965289	+
Kaiso_K562_HCreps556	chr20	23965350	23965709	+
Kaiso_K562_HCreps557	chr20	23968170	23968379	+
Kaiso_K562_HCreps558	chr20	23969040	23969399	+
Kaiso_K562_HCreps559	chr20	23970630	23970869	+
Kaiso_K562_HCreps560	chr20	23974770	23974799	+
Kaiso_K562_HCreps561	chr20	23974860	23975639	+
Kaiso_K562_HCreps562	chr20	25604550	25604939	+
Kaiso_K562_HCreps563	chr20	25846710	25846919	+
Kaiso_K562_HCreps564	chr20	26259930	26260349	+
Kaiso_K562_HCreps565	chr20	26264550	26264939	+
Kaiso_K562_HCreps566	chr20	26267160	26267369	+
Kaiso_K562_HCreps567	chr20	26278980	26279369	+
Kaiso_K562_HCreps568	chr20	26280270	26280509	+
Kaiso_K562_HCreps569	chr20	26280720	26281049	+
Kaiso_K562_HCreps570	chr20	26289360	26289749	+
Kaiso_K562_HCreps571	chr20	26291340	26291699	+
Kaiso_K562_HCreps572	chr20	26292330	26292539	+
Kaiso_K562_HCreps573	chr20	26294760	26295059	+
Kaiso_K562_HCreps574	chr20	26300040	26300309	+
Kaiso_K562_HCreps575	chr20	26301960	26302199	+
Kaiso_K562_HCreps576	chr20	26302230	26302829	+
Kaiso_K562_HCreps577	chr20	26305560	26305949	+
Kaiso_K562_HCreps578	chr20	26307390	26307569	+
Kaiso_K562_HCreps579	chr20	26308860	26309249	+
Kaiso_K562_HCreps580	chr20	26309460	26309909	+
Kaiso_K562_HCreps581	chr20	26310750	26311049	+
Kaiso_K562_HCreps582	chr20	26313390	26313629	+
Kaiso_K562_HCreps583	chr20	26314470	26314739	+
Kaiso_K562_HCreps584	chr20	26315400	26315669	+
Kaiso_K562_HCreps585	chr20	26317080	26317259	+
Kaiso_K562_HCreps586	chr20	26318550	26318759	+
Kaiso_K562_HCreps587	chr20	29516880	29517119	+
Kaiso_K562_HCreps588	chr20	29518140	29518589	+
Kaiso_K562_HCreps589	chr20	29582670	29582969	+
Kaiso_K562_HCreps590	chr20	29584680	29584889	+
Kaiso_K562_HCreps591	chr20	29590740	29591159	+
Kaiso_K562_HCreps592	chr20	29591640	29591759	+
Kaiso_K562_HCreps593	chr20	29600670	29600879	+
Kaiso_K562_HCreps594	chr20	29603130	29603429	+
Kaiso_K562_HCreps595	chr20	29607300	29607569	+
Kaiso_K562_HCreps596	chr20	29607930	29608169	+
Kaiso_K562_HCreps597	chr20	29609640	29610449	+
Kaiso_K562_HCreps598	chr20	29610750	29612489	+
Kaiso_K562_HCreps599	chr20	29618700	29619089	+
Kaiso_K562_HCreps600	chr20	29619990	29620199	+
Kaiso_K562_HCreps601	chr20	29621250	29621429	+
Kaiso_K562_HCreps602	chr20	29623170	29623349	+
Kaiso_K562_HCreps603	chr20	29627280	29627489	+
Kaiso_K562_HCreps604	chr20	29628210	29628449	+
Kaiso_K562_HCreps605	chr20	29629650	29629919	+
Kaiso_K562_HCreps606	chr20	29630670	29631029	+
Kaiso_K562_HCreps607	chr20	29631780	29631899	+
Kaiso_K562_HCreps608	chr20	29634120	29634599	+
Kaiso_K562_HCreps609	chr20	29635380	29635439	+
Kaiso_K562_HCreps610	chr20	29831010	29831399	+
Kaiso_K562_HCreps611	chr20	29832090	29832299	+
Kaiso_K562_HCreps612	chr20	29832690	29833079	+
Kaiso_K562_HCreps613	chr20	29952180	29952389	+
Kaiso_K562_HCreps614	chr20	30263700	30263879	+
Kaiso_K562_HCreps615	chr20	30467760	30468149	+
Kaiso_K562_HCreps616	chr20	30539610	30539819	+
Kaiso_K562_HCreps617	chr20	30945720	30946079	+
Kaiso_K562_HCreps618	chr20	31220670	31220969	+
Kaiso_K562_HCreps619	chr20	31645290	31645589	+
Kaiso_K562_HCreps620	chr20	32255790	32255999	+
Kaiso_K562_HCreps621	chr20	32319720	32320289	+
Kaiso_K562_HCreps622	chr20	32366940	32367119	+
Kaiso_K562_HCreps623	chr20	32890830	32891009	+
Kaiso_K562_HCreps624	chr20	32891040	32891069	+
Kaiso_K562_HCreps625	chr20	34329960	34330709	+
Kaiso_K562_HCreps626	chr20	34542390	34542659	+
Kaiso_K562_HCreps627	chr20	37576710	37576919	+
Kaiso_K562_HCreps628	chr20	37707270	37707629	+
Kaiso_K562_HCreps629	chr20	43160310	43160609	+
Kaiso_K562_HCreps630	chr20	43371930	43372199	+
Kaiso_K562_HCreps631	chr20	44539560	44539799	+
Kaiso_K562_HCreps632	chr20	44563980	44564189	+
Kaiso_K562_HCreps633	chr20	45312960	45313379	+
Kaiso_K562_HCreps634	chr20	45317970	45318149	+
Kaiso_K562_HCreps635	chr20	45417840	45417989	+
Kaiso_K562_HCreps636	chr20	45989400	45989609	+
Kaiso_K562_HCreps637	chr20	46523430	46524029	+
Kaiso_K562_HCreps638	chr20	46524600	46524809	+
Kaiso_K562_HCreps639	chr20	47131680	47132369	+
Kaiso_K562_HCreps640	chr20	47132400	47132489	+
Kaiso_K562_HCreps641	chr20	47132520	47132639	+
Kaiso_K562_HCreps642	chr20	47504640	47504909	+
Kaiso_K562_HCreps643	chr20	48807330	48807509	+
Kaiso_K562_HCreps644	chr20	49126560	49126919	+
Kaiso_K562_HCreps645	chr20	49548000	49548449	+
Kaiso_K562_HCreps646	chr20	52675410	52675799	+
Kaiso_K562_HCreps647	chr20	53690970	53691179	+
Kaiso_K562_HCreps648	chr20	55350030	55350239	+
Kaiso_K562_HCreps649	chr20	55685520	55685699	+
Kaiso_K562_HCreps650	chr20	60553230	60553619	+
Kaiso_K562_HCreps651	chr20	60948540	60948749	+
Kaiso_K562_HCreps652	chr20	61569150	61569509	+
Kaiso_K562_HCreps653	chr20	62370270	62370449	+
Kaiso_K562_HCreps654	chr20	62427540	62427809	+
Kaiso_K562_HCreps655	chr20	62573280	62573729	+
Kaiso_K562_HCreps656	chr20	62601150	62601449	+
Kaiso_K562_HCreps657	chr20	62718510	62718959	+
Kaiso_K562_HCreps658	chr20	62719920	62720309	+
Kaiso_K562_HCreps659	chr20	62916780	62917709	+
Kaiso_K562_HCreps660	chr20	62917920	62918909	+
Kaiso_K562_HCreps661	chr20	62946270	62946539	+
Kaiso_K562_HCreps662	chr22	16081470	16081529	+
Kaiso_K562_HCreps663	chr22	16091370	16091549	+
Kaiso_K562_HCreps664	chr22	16155930	16156139	+
Kaiso_K562_HCreps665	chr22	16161540	16161659	+
Kaiso_K562_HCreps666	chr22	16161810	16162379	+
Kaiso_K562_HCreps667	chr22	16192830	16193069	+
Kaiso_K562_HCreps668	chr22	16241040	16241099	+
Kaiso_K562_HCreps669	chr22	16244100	16244219	+
Kaiso_K562_HCreps670	chr22	16246050	16246199	+
Kaiso_K562_HCreps671	chr22	16254060	16254119	+
Kaiso_K562_HCreps672	chr22	16255980	16256099	+
Kaiso_K562_HCreps673	chr22	16879020	16879169	+
Kaiso_K562_HCreps674	chr22	16921230	16921559	+
Kaiso_K562_HCreps675	chr22	16921590	16922069	+
Kaiso_K562_HCreps676	chr22	16925430	16925819	+
Kaiso_K562_HCreps677	chr22	16927530	16927649	+
Kaiso_K562_HCreps678	chr22	16941750	16942049	+
Kaiso_K562_HCreps679	chr22	16984110	16984409	+
Kaiso_K562_HCreps680	chr22	16985280	16985579	+
Kaiso_K562_HCreps681	chr22	16985880	16986179	+
Kaiso_K562_HCreps682	chr22	16988160	16988399	+
Kaiso_K562_HCreps683	chr22	16991010	16991369	+
Kaiso_K562_HCreps684	chr22	16991460	16991549	+
Kaiso_K562_HCreps685	chr22	16998810	16999109	+
Kaiso_K562_HCreps686	chr22	17004930	17005049	+
Kaiso_K562_HCreps687	chr22	17005110	17005199	+
Kaiso_K562_HCreps688	chr22	17029620	17029919	+
Kaiso_K562_HCreps689	chr22	17029980	17030099	+
Kaiso_K562_HCreps690	chr22	17031600	17031839	+
Kaiso_K562_HCreps691	chr22	17033280	17033549	+
Kaiso_K562_HCreps692	chr22	17034990	17035079	+
Kaiso_K562_HCreps693	chr22	17035170	17035409	+
Kaiso_K562_HCreps694	chr22	17036100	17036639	+
Kaiso_K562_HCreps695	chr22	17037780	17038079	+
Kaiso_K562_HCreps696	chr22	17038740	17038829	+
Kaiso_K562_HCreps697	chr22	17084040	17084219	+
Kaiso_K562_HCreps698	chr22	17355810	17355869	+
Kaiso_K562_HCreps699	chr22	17373300	17373419	+
Kaiso_K562_HCreps700	chr22	17386170	17387039	+
Kaiso_K562_HCreps701	chr22	17387370	17387459	+
Kaiso_K562_HCreps702	chr22	17389950	17390159	+
Kaiso_K562_HCreps703	chr22	17391360	17391629	+
Kaiso_K562_HCreps704	chr22	17392170	17392439	+
Kaiso_K562_HCreps705	chr22	18359730	18360359	+
Kaiso_K562_HCreps706	chr22	18589080	18589379	+
Kaiso_K562_HCreps707	chr22	18659160	18660029	+
Kaiso_K562_HCreps708	chr22	18660180	18660509	+
Kaiso_K562_HCreps709	chr22	18660540	18660779	+
Kaiso_K562_HCreps710	chr22	18660900	18661169	+
Kaiso_K562_HCreps711	chr22	18661200	18661289	+
Kaiso_K562_HCreps712	chr22	18661350	18661799	+
Kaiso_K562_HCreps713	chr22	18662070	18662279	+
Kaiso_K562_HCreps714	chr22	18663060	18663419	+
Kaiso_K562_HCreps715	chr22	18663630	18664019	+
Kaiso_K562_HCreps716	chr22	18664080	18664319	+
Kaiso_K562_HCreps717	chr22	18664590	18665129	+
Kaiso_K562_HCreps718	chr22	18665490	18666449	+
Kaiso_K562_HCreps719	chr22	18667140	18667649	+
Kaiso_K562_HCreps720	chr22	18669660	18670469	+
Kaiso_K562_HCreps721	chr22	18670770	18671369	+
Kaiso_K562_HCreps722	chr22	18671400	18672479	+
Kaiso_K562_HCreps723	chr22	18672570	18672809	+
Kaiso_K562_HCreps724	chr22	18673110	18674579	+
Kaiso_K562_HCreps725	chr22	18674940	18675779	+
Kaiso_K562_HCreps726	chr22	18676110	18677129	+
Kaiso_K562_HCreps727	chr22	18677460	18677759	+
Kaiso_K562_HCreps728	chr22	18678870	18679469	+
Kaiso_K562_HCreps729	chr22	18679500	18680069	+
Kaiso_K562_HCreps730	chr22	18680160	18682349	+
Kaiso_K562_HCreps731	chr22	18682380	18682919	+
Kaiso_K562_HCreps732	chr22	18682950	18683459	+
Kaiso_K562_HCreps733	chr22	18685200	18685439	+
Kaiso_K562_HCreps734	chr22	18686040	18686279	+
Kaiso_K562_HCreps735	chr22	18688050	18688799	+
Kaiso_K562_HCreps736	chr22	18691290	18691349	+
Kaiso_K562_HCreps737	chr22	18691830	18692099	+
Kaiso_K562_HCreps738	chr22	18692310	18693119	+
Kaiso_K562_HCreps739	chr22	18693180	18693269	+
Kaiso_K562_HCreps740	chr22	18693750	18693899	+
Kaiso_K562_HCreps741	chr22	18694020	18694049	+
Kaiso_K562_HCreps742	chr22	18694110	18694559	+
Kaiso_K562_HCreps743	chr22	18694950	18695249	+
Kaiso_K562_HCreps744	chr22	18696780	18696899	+
Kaiso_K562_HCreps745	chr22	18697140	18697739	+
Kaiso_K562_HCreps746	chr22	18698640	18698879	+
Kaiso_K562_HCreps747	chr22	18699360	18700019	+
Kaiso_K562_HCreps748	chr22	18700050	18700499	+
Kaiso_K562_HCreps749	chr22	18712440	18712589	+
Kaiso_K562_HCreps750	chr22	18712620	18713429	+
Kaiso_K562_HCreps751	chr22	18713580	18714059	+
Kaiso_K562_HCreps752	chr22	18714390	18714449	+
Kaiso_K562_HCreps753	chr22	18715140	18715379	+
Kaiso_K562_HCreps754	chr22	18717990	18718319	+
Kaiso_K562_HCreps755	chr22	18721170	18721499	+
Kaiso_K562_HCreps756	chr22	18722010	18722219	+
Kaiso_K562_HCreps757	chr22	18722610	18723689	+
Kaiso_K562_HCreps758	chr22	18723720	18725879	+
Kaiso_K562_HCreps759	chr22	18726090	18727199	+
Kaiso_K562_HCreps760	chr22	18728910	18729899	+
Kaiso_K562_HCreps761	chr22	18731490	18732089	+
Kaiso_K562_HCreps762	chr22	18732390	18732929	+
Kaiso_K562_HCreps763	chr22	18733200	18733409	+
Kaiso_K562_HCreps764	chr22	18733620	18735269	+
Kaiso_K562_HCreps765	chr22	18735600	18736109	+
Kaiso_K562_HCreps766	chr22	18738240	18738479	+
Kaiso_K562_HCreps767	chr22	18738510	18739139	+
Kaiso_K562_HCreps768	chr22	18739770	18740699	+
Kaiso_K562_HCreps769	chr22	18741090	18741599	+
Kaiso_K562_HCreps770	chr22	18741990	18742109	+
Kaiso_K562_HCreps771	chr22	18742290	18742589	+
Kaiso_K562_HCreps772	chr22	18742620	18743159	+
Kaiso_K562_HCreps773	chr22	18743910	18744239	+
Kaiso_K562_HCreps774	chr22	18744390	18744989	+
Kaiso_K562_HCreps775	chr22	18745080	18745319	+
Kaiso_K562_HCreps776	chr22	18745410	18745919	+
Kaiso_K562_HCreps777	chr22	18746190	18747029	+
Kaiso_K562_HCreps778	chr22	18752580	18752939	+
Kaiso_K562_HCreps779	chr22	18753390	18753629	+
Kaiso_K562_HCreps780	chr22	18754770	18755219	+
Kaiso_K562_HCreps781	chr22	18755250	18755519	+
Kaiso_K562_HCreps782	chr22	18755700	18756179	+
Kaiso_K562_HCreps783	chr22	18756960	18757229	+
Kaiso_K562_HCreps784	chr22	18760530	18760979	+
Kaiso_K562_HCreps785	chr22	18761040	18761459	+
Kaiso_K562_HCreps786	chr22	18762450	18762689	+
Kaiso_K562_HCreps787	chr22	18763290	18763559	+
Kaiso_K562_HCreps788	chr22	18764910	18765089	+
Kaiso_K562_HCreps789	chr22	18766620	18766919	+
Kaiso_K562_HCreps790	chr22	18768780	18769019	+
Kaiso_K562_HCreps791	chr22	18782850	18782909	+
Kaiso_K562_HCreps792	chr22	18783480	18783839	+
Kaiso_K562_HCreps793	chr22	18784680	18784829	+
Kaiso_K562_HCreps794	chr22	18784860	18784889	+
Kaiso_K562_HCreps795	chr22	18786210	18786269	+
Kaiso_K562_HCreps796	chr22	18788880	18789269	+
Kaiso_K562_HCreps797	chr22	18792540	18792719	+
Kaiso_K562_HCreps798	chr22	18796020	18796229	+
Kaiso_K562_HCreps799	chr22	18808080	18808109	+
Kaiso_K562_HCreps800	chr22	18812640	18813089	+
Kaiso_K562_HCreps801	chr22	18814380	18815069	+
Kaiso_K562_HCreps802	chr22	18815250	18815339	+
Kaiso_K562_HCreps803	chr22	18815940	18816179	+
Kaiso_K562_HCreps804	chr22	18816210	18816569	+
Kaiso_K562_HCreps805	chr22	18816600	18817349	+
Kaiso_K562_HCreps806	chr22	18818220	18818819	+
Kaiso_K562_HCreps807	chr22	18819600	18819839	+
Kaiso_K562_HCreps808	chr22	18819930	18820229	+
Kaiso_K562_HCreps809	chr22	18820350	18820409	+
Kaiso_K562_HCreps810	chr22	18820770	18821159	+
Kaiso_K562_HCreps811	chr22	18821220	18821339	+
Kaiso_K562_HCreps812	chr22	18821370	18822329	+
Kaiso_K562_HCreps813	chr22	18822660	18823079	+
Kaiso_K562_HCreps814	chr22	18823200	18823259	+
Kaiso_K562_HCreps815	chr22	18823290	18823439	+
Kaiso_K562_HCreps816	chr22	18824940	18825209	+
Kaiso_K562_HCreps817	chr22	18825300	18825329	+
Kaiso_K562_HCreps818	chr22	18825360	18825479	+
Kaiso_K562_HCreps819	chr22	18825600	18825809	+
Kaiso_K562_HCreps820	chr22	18826440	18826529	+
Kaiso_K562_HCreps821	chr22	18826770	18826979	+
Kaiso_K562_HCreps822	chr22	18827070	18827219	+
Kaiso_K562_HCreps823	chr22	18827760	18828209	+
Kaiso_K562_HCreps824	chr22	18829440	18829739	+
Kaiso_K562_HCreps825	chr22	18830310	18830519	+
Kaiso_K562_HCreps826	chr22	18830580	18830789	+
Kaiso_K562_HCreps827	chr22	18830970	18831179	+
Kaiso_K562_HCreps828	chr22	18832140	18832919	+
Kaiso_K562_HCreps829	chr22	18833250	18833489	+
Kaiso_K562_HCreps830	chr22	18833670	18834479	+
Kaiso_K562_HCreps831	chr22	18834570	18834899	+
Kaiso_K562_HCreps832	chr22	18838440	18842579	+
Kaiso_K562_HCreps833	chr22	18842610	18842849	+
Kaiso_K562_HCreps834	chr22	18842970	18843419	+
Kaiso_K562_HCreps835	chr22	18843870	18844109	+
Kaiso_K562_HCreps836	chr22	18844290	18844619	+
Kaiso_K562_HCreps837	chr22	18844650	18845039	+
Kaiso_K562_HCreps838	chr22	18845070	18845459	+
Kaiso_K562_HCreps839	chr22	18845490	18846209	+
Kaiso_K562_HCreps840	chr22	18846420	18847229	+
Kaiso_K562_HCreps841	chr22	18847260	18847739	+
Kaiso_K562_HCreps842	chr22	18847770	18848009	+
Kaiso_K562_HCreps843	chr22	18848160	18848249	+
Kaiso_K562_HCreps844	chr22	18848820	18849149	+
Kaiso_K562_HCreps845	chr22	18849720	18850109	+
Kaiso_K562_HCreps846	chr22	18850950	18851189	+
Kaiso_K562_HCreps847	chr22	18852030	18852539	+
Kaiso_K562_HCreps848	chr22	18852660	18852929	+
Kaiso_K562_HCreps849	chr22	18852960	18853679	+
Kaiso_K562_HCreps850	chr22	18853710	18854069	+
Kaiso_K562_HCreps851	chr22	18854820	18855179	+
Kaiso_K562_HCreps852	chr22	18855360	18855779	+
Kaiso_K562_HCreps853	chr22	18855870	18856079	+
Kaiso_K562_HCreps854	chr22	18856350	18856889	+
Kaiso_K562_HCreps855	chr22	18857250	18857759	+
Kaiso_K562_HCreps856	chr22	18857910	18858209	+
Kaiso_K562_HCreps857	chr22	18858870	18859829	+
Kaiso_K562_HCreps858	chr22	18860160	18860429	+
Kaiso_K562_HCreps859	chr22	18860460	18860699	+
Kaiso_K562_HCreps860	chr22	18860910	18861299	+
Kaiso_K562_HCreps861	chr22	18861690	18862499	+
Kaiso_K562_HCreps862	chr22	18862770	18863369	+
Kaiso_K562_HCreps863	chr22	18863490	18864449	+
Kaiso_K562_HCreps864	chr22	18864540	18864839	+
Kaiso_K562_HCreps865	chr22	18865110	18865919	+
Kaiso_K562_HCreps866	chr22	18866010	18866579	+
Kaiso_K562_HCreps867	chr22	18866940	18867719	+
Kaiso_K562_HCreps868	chr22	18868110	18869129	+
Kaiso_K562_HCreps869	chr22	18869460	18869759	+
Kaiso_K562_HCreps870	chr22	18870870	18872009	+
Kaiso_K562_HCreps871	chr22	18872310	18873689	+
Kaiso_K562_HCreps872	chr22	18873840	18874199	+
Kaiso_K562_HCreps873	chr22	18874440	18874949	+
Kaiso_K562_HCreps874	chr22	18876930	18877229	+
Kaiso_K562_HCreps875	chr22	18879810	18880199	+
Kaiso_K562_HCreps876	chr22	18880380	18880709	+
Kaiso_K562_HCreps877	chr22	18883710	18884009	+
Kaiso_K562_HCreps878	chr22	18884040	18884249	+
Kaiso_K562_HCreps879	chr22	19710870	19711049	+
Kaiso_K562_HCreps880	chr22	20307210	20307809	+
Kaiso_K562_HCreps881	chr22	20312340	20312519	+
Kaiso_K562_HCreps882	chr22	20313120	20313569	+
Kaiso_K562_HCreps883	chr22	20313600	20314259	+
Kaiso_K562_HCreps884	chr22	20314770	20315009	+
Kaiso_K562_HCreps885	chr22	20316120	20316779	+
Kaiso_K562_HCreps886	chr22	20318670	20318969	+
Kaiso_K562_HCreps887	chr22	20319360	20319809	+
Kaiso_K562_HCreps888	chr22	20319990	20320199	+
Kaiso_K562_HCreps889	chr22	20320860	20321399	+
Kaiso_K562_HCreps890	chr22	20321430	20321609	+
Kaiso_K562_HCreps891	chr22	20321790	20322209	+
Kaiso_K562_HCreps892	chr22	20322600	20322659	+
Kaiso_K562_HCreps893	chr22	20323350	20323559	+
Kaiso_K562_HCreps894	chr22	20325420	20325599	+
Kaiso_K562_HCreps895	chr22	20326110	20326499	+
Kaiso_K562_HCreps896	chr22	20326950	20327189	+
Kaiso_K562_HCreps897	chr22	20327640	20328629	+
Kaiso_K562_HCreps898	chr22	20328750	20330789	+
Kaiso_K562_HCreps899	chr22	20330820	20331179	+
Kaiso_K562_HCreps900	chr22	20331240	20332169	+
Kaiso_K562_HCreps901	chr22	20333250	20333489	+
Kaiso_K562_HCreps902	chr22	20333880	20334929	+
Kaiso_K562_HCreps903	chr22	20335350	20335649	+
Kaiso_K562_HCreps904	chr22	20335680	20335799	+
Kaiso_K562_HCreps905	chr22	20335830	20336039	+
Kaiso_K562_HCreps906	chr22	20336490	20337029	+
Kaiso_K562_HCreps907	chr22	20337180	20337899	+
Kaiso_K562_HCreps908	chr22	20338200	20338409	+
Kaiso_K562_HCreps909	chr22	20338590	20339459	+
Kaiso_K562_HCreps910	chr22	20339520	20339609	+
Kaiso_K562_HCreps911	chr22	20339640	20340269	+
Kaiso_K562_HCreps912	chr22	20340540	20341229	+
Kaiso_K562_HCreps913	chr22	20343240	20343449	+
Kaiso_K562_HCreps914	chr22	20343540	20344139	+
Kaiso_K562_HCreps915	chr22	20344830	20345669	+
Kaiso_K562_HCreps916	chr22	20346150	20346659	+
Kaiso_K562_HCreps917	chr22	20346930	20347169	+
Kaiso_K562_HCreps918	chr22	20347350	20347649	+
Kaiso_K562_HCreps919	chr22	20347860	20348099	+
Kaiso_K562_HCreps920	chr22	20349030	20349239	+
Kaiso_K562_HCreps921	chr22	20349480	20349959	+
Kaiso_K562_HCreps922	chr22	20350110	20350349	+
Kaiso_K562_HCreps923	chr22	20350740	20351039	+
Kaiso_K562_HCreps924	chr22	20351220	20351549	+
Kaiso_K562_HCreps925	chr22	20351760	20352059	+
Kaiso_K562_HCreps926	chr22	20355900	20356109	+
Kaiso_K562_HCreps927	chr22	20357640	20357849	+
Kaiso_K562_HCreps928	chr22	20358390	20358659	+
Kaiso_K562_HCreps929	chr22	20359800	20360519	+
Kaiso_K562_HCreps930	chr22	20360730	20361029	+
Kaiso_K562_HCreps931	chr22	20361930	20362409	+
Kaiso_K562_HCreps932	chr22	20365650	20366009	+
Kaiso_K562_HCreps933	chr22	20366100	20366219	+
Kaiso_K562_HCreps934	chr22	20367510	20367689	+
Kaiso_K562_HCreps935	chr22	20377830	20378579	+
Kaiso_K562_HCreps936	chr22	20379360	20379899	+
Kaiso_K562_HCreps937	chr22	20380050	20380619	+
Kaiso_K562_HCreps938	chr22	20383200	20383319	+
Kaiso_K562_HCreps939	chr22	20383500	20383889	+
Kaiso_K562_HCreps940	chr22	20389710	20389739	+
Kaiso_K562_HCreps941	chr22	20395560	20395649	+
Kaiso_K562_HCreps942	chr22	20396940	20397419	+
Kaiso_K562_HCreps943	chr22	20402790	20403119	+
Kaiso_K562_HCreps944	chr22	20403150	20403209	+
Kaiso_K562_HCreps945	chr22	20403480	20403839	+
Kaiso_K562_HCreps946	chr22	20404710	20404799	+
Kaiso_K562_HCreps947	chr22	20406840	20407559	+
Kaiso_K562_HCreps948	chr22	20407920	20408189	+
Kaiso_K562_HCreps949	chr22	20408310	20408579	+
Kaiso_K562_HCreps950	chr22	20408640	20408939	+
Kaiso_K562_HCreps951	chr22	20409450	20409599	+
Kaiso_K562_HCreps952	chr22	20409660	20410439	+
Kaiso_K562_HCreps953	chr22	20410470	20410769	+
Kaiso_K562_HCreps954	chr22	20410920	20411159	+
Kaiso_K562_HCreps955	chr22	20414910	20415269	+
Kaiso_K562_HCreps956	chr22	20415870	20415929	+
Kaiso_K562_HCreps957	chr22	20417700	20417939	+
Kaiso_K562_HCreps958	chr22	20418060	20418299	+
Kaiso_K562_HCreps959	chr22	20418390	20418689	+
Kaiso_K562_HCreps960	chr22	20418750	20418809	+
Kaiso_K562_HCreps961	chr22	20420310	20421059	+
Kaiso_K562_HCreps962	chr22	20421870	20422049	+
Kaiso_K562_HCreps963	chr22	20422380	20422979	+
Kaiso_K562_HCreps964	chr22	20423340	20425829	+
Kaiso_K562_HCreps965	chr22	20426190	20426339	+
Kaiso_K562_HCreps966	chr22	20426430	20427449	+
Kaiso_K562_HCreps967	chr22	20428050	20428979	+
Kaiso_K562_HCreps968	chr22	20429880	20430059	+
Kaiso_K562_HCreps969	chr22	20432490	20432669	+
Kaiso_K562_HCreps970	chr22	20435790	20435969	+
Kaiso_K562_HCreps971	chr22	20436630	20436989	+
Kaiso_K562_HCreps972	chr22	20437170	20437649	+
Kaiso_K562_HCreps973	chr22	20440680	20440919	+
Kaiso_K562_HCreps974	chr22	20440980	20441189	+
Kaiso_K562_HCreps975	chr22	20441700	20442359	+
Kaiso_K562_HCreps976	chr22	20442450	20443109	+
Kaiso_K562_HCreps977	chr22	20443260	20443619	+
Kaiso_K562_HCreps978	chr22	20444700	20445509	+
Kaiso_K562_HCreps979	chr22	20445930	20446259	+
Kaiso_K562_HCreps980	chr22	20446680	20446889	+
Kaiso_K562_HCreps981	chr22	20447160	20447429	+
Kaiso_K562_HCreps982	chr22	20447550	20447729	+
Kaiso_K562_HCreps983	chr22	20450280	20450489	+
Kaiso_K562_HCreps984	chr22	20450670	20450969	+
Kaiso_K562_HCreps985	chr22	20451000	20451089	+
Kaiso_K562_HCreps986	chr22	20453580	20453729	+
Kaiso_K562_HCreps987	chr22	20454990	20455739	+
Kaiso_K562_HCreps988	chr22	20456010	20456519	+
Kaiso_K562_HCreps989	chr22	20457630	20457869	+
Kaiso_K562_HCreps990	chr22	20458260	20458289	+
Kaiso_K562_HCreps991	chr22	20458470	20458619	+
Kaiso_K562_HCreps992	chr22	20459070	20461139	+
Kaiso_K562_HCreps993	chr22	20461290	20462129	+
Kaiso_K562_HCreps994	chr22	20462880	20462999	+
Kaiso_K562_HCreps995	chr22	20465430	20465519	+
Kaiso_K562_HCreps996	chr22	20488740	20488889	+
Kaiso_K562_HCreps997	chr22	20506290	20507459	+
Kaiso_K562_HCreps998	chr22	20509020	20509409	+
Kaiso_K562_HCreps999	chr22	20610600	20610899	+
Kaiso_K562_HCreps1000	chr22	20612430	20612609	+
Kaiso_K562_HCreps1001	chr22	20613960	20614529	+
Kaiso_K562_HCreps1002	chr22	20614890	20615069	+
Kaiso_K562_HCreps1003	chr22	20615520	20615699	+
Kaiso_K562_HCreps1004	chr22	20616540	20617049	+
Kaiso_K562_HCreps1005	chr22	20620290	20620559	+
Kaiso_K562_HCreps1006	chr22	20621340	20621849	+
Kaiso_K562_HCreps1007	chr22	20622060	20622269	+
Kaiso_K562_HCreps1008	chr22	20622330	20622719	+
Kaiso_K562_HCreps1009	chr22	20623920	20624159	+
Kaiso_K562_HCreps1010	chr22	20630520	20631329	+
Kaiso_K562_HCreps1011	chr22	20631510	20632109	+
Kaiso_K562_HCreps1012	chr22	20632230	20633159	+
Kaiso_K562_HCreps1013	chr22	20633190	20633249	+
Kaiso_K562_HCreps1014	chr22	20633280	20633639	+
Kaiso_K562_HCreps1015	chr22	20634420	20634779	+
Kaiso_K562_HCreps1016	chr22	20634810	20635349	+
Kaiso_K562_HCreps1017	chr22	20635410	20635649	+
Kaiso_K562_HCreps1018	chr22	20635920	20636429	+
Kaiso_K562_HCreps1019	chr22	20636880	20637749	+
Kaiso_K562_HCreps1020	chr22	20638440	20639039	+
Kaiso_K562_HCreps1021	chr22	20639070	20639099	+
Kaiso_K562_HCreps1022	chr22	20639130	20639339	+
Kaiso_K562_HCreps1023	chr22	20641770	20642309	+
Kaiso_K562_HCreps1024	chr22	20642580	20643569	+
Kaiso_K562_HCreps1025	chr22	20643750	20644259	+
Kaiso_K562_HCreps1026	chr22	20644440	20644679	+
Kaiso_K562_HCreps1027	chr22	20644950	20645489	+
Kaiso_K562_HCreps1028	chr22	20645790	20646389	+
Kaiso_K562_HCreps1029	chr22	20647950	20648969	+
Kaiso_K562_HCreps1030	chr22	20649270	20649599	+
Kaiso_K562_HCreps1031	chr22	20650680	20651969	+
Kaiso_K562_HCreps1032	chr22	20652060	20654159	+
Kaiso_K562_HCreps1033	chr22	20654190	20654759	+
Kaiso_K562_HCreps1034	chr22	20654790	20655269	+
Kaiso_K562_HCreps1035	chr22	20656770	20657009	+
Kaiso_K562_HCreps1036	chr22	20657670	20657849	+
Kaiso_K562_HCreps1037	chr22	20677200	20677649	+
Kaiso_K562_HCreps1038	chr22	20677680	20678339	+
Kaiso_K562_HCreps1039	chr22	20678820	20679059	+
Kaiso_K562_HCreps1040	chr22	20679960	20680559	+
Kaiso_K562_HCreps1041	chr22	20680800	20680919	+
Kaiso_K562_HCreps1042	chr22	20682450	20682749	+
Kaiso_K562_HCreps1043	chr22	20683140	20683619	+
Kaiso_K562_HCreps1044	chr22	20683650	20683679	+
Kaiso_K562_HCreps1045	chr22	20684460	20684519	+
Kaiso_K562_HCreps1046	chr22	20684580	20685389	+
Kaiso_K562_HCreps1047	chr22	20685570	20686019	+
Kaiso_K562_HCreps1048	chr22	20686380	20686409	+
Kaiso_K562_HCreps1049	chr22	20689080	20689829	+
Kaiso_K562_HCreps1050	chr22	20691480	20691689	+
Kaiso_K562_HCreps1051	chr22	20692320	20692559	+
Kaiso_K562_HCreps1052	chr22	20694330	20694809	+
Kaiso_K562_HCreps1053	chr22	20694870	20695379	+
Kaiso_K562_HCreps1054	chr22	20695440	20697629	+
Kaiso_K562_HCreps1055	chr22	20697720	20698229	+
Kaiso_K562_HCreps1056	chr22	20698320	20698919	+
Kaiso_K562_HCreps1057	chr22	20700030	20700329	+
Kaiso_K562_HCreps1058	chr22	20700660	20701679	+
Kaiso_K562_HCreps1059	chr22	20702010	20702849	+
Kaiso_K562_HCreps1060	chr22	20703210	20704679	+
Kaiso_K562_HCreps1061	chr22	20704950	20705219	+
Kaiso_K562_HCreps1062	chr22	20705370	20705639	+
Kaiso_K562_HCreps1063	chr22	20705670	20706299	+
Kaiso_K562_HCreps1064	chr22	20706420	20706899	+
Kaiso_K562_HCreps1065	chr22	20707350	20708159	+
Kaiso_K562_HCreps1066	chr22	20708640	20708999	+
Kaiso_K562_HCreps1067	chr22	20709030	20710439	+
Kaiso_K562_HCreps1068	chr22	20710560	20712839	+
Kaiso_K562_HCreps1069	chr22	20713140	20714009	+
Kaiso_K562_HCreps1070	chr22	20714040	20715539	+
Kaiso_K562_HCreps1071	chr22	20715600	20716229	+
Kaiso_K562_HCreps1072	chr22	21034500	21034859	+
Kaiso_K562_HCreps1073	chr22	21037560	21037649	+
Kaiso_K562_HCreps1074	chr22	21038790	21039119	+
Kaiso_K562_HCreps1075	chr22	21042120	21042479	+
Kaiso_K562_HCreps1076	chr22	21043140	21043379	+
Kaiso_K562_HCreps1077	chr22	21043440	21044399	+
Kaiso_K562_HCreps1078	chr22	21044430	21044759	+
Kaiso_K562_HCreps1079	chr22	21045150	21045389	+
Kaiso_K562_HCreps1080	chr22	21048480	21050159	+
Kaiso_K562_HCreps1081	chr22	21050280	21050759	+
Kaiso_K562_HCreps1082	chr22	21050790	21052439	+
Kaiso_K562_HCreps1083	chr22	21052470	21052769	+
Kaiso_K562_HCreps1084	chr22	21053220	21053429	+
Kaiso_K562_HCreps1085	chr22	21056280	21056999	+
Kaiso_K562_HCreps1086	chr22	21057150	21057479	+
Kaiso_K562_HCreps1087	chr22	21057720	21058079	+
Kaiso_K562_HCreps1088	chr22	21058500	21058979	+
Kaiso_K562_HCreps1089	chr22	21061980	21062309	+
Kaiso_K562_HCreps1090	chr22	21356040	21356579	+
Kaiso_K562_HCreps1091	chr22	21466350	21466589	+
Kaiso_K562_HCreps1092	chr22	21467220	21467549	+
Kaiso_K562_HCreps1093	chr22	21468060	21468179	+
Kaiso_K562_HCreps1094	chr22	21468360	21468749	+
Kaiso_K562_HCreps1095	chr22	21468900	21469109	+
Kaiso_K562_HCreps1096	chr22	21469260	21471299	+
Kaiso_K562_HCreps1097	chr22	21471480	21471719	+
Kaiso_K562_HCreps1098	chr22	21471750	21472139	+
Kaiso_K562_HCreps1099	chr22	21472440	21472769	+
Kaiso_K562_HCreps1100	chr22	21472950	21473369	+
Kaiso_K562_HCreps1101	chr22	21473520	21475499	+
Kaiso_K562_HCreps1102	chr22	21475530	21477839	+
Kaiso_K562_HCreps1103	chr22	21478410	21478649	+
Kaiso_K562_HCreps1104	chr22	21480630	21481079	+
Kaiso_K562_HCreps1105	chr22	21481470	21482699	+
Kaiso_K562_HCreps1106	chr22	21482820	21483059	+
Kaiso_K562_HCreps1107	chr22	21483630	21484589	+
Kaiso_K562_HCreps1108	chr22	21484920	21485699	+
Kaiso_K562_HCreps1109	chr22	21486000	21486389	+
Kaiso_K562_HCreps1110	chr22	21486570	21486869	+
Kaiso_K562_HCreps1111	chr22	21486960	21487229	+
Kaiso_K562_HCreps1112	chr22	21487320	21487559	+
Kaiso_K562_HCreps1113	chr22	21487680	21487889	+
Kaiso_K562_HCreps1114	chr22	21487950	21487979	+
Kaiso_K562_HCreps1115	chr22	21488100	21488339	+
Kaiso_K562_HCreps1116	chr22	21489600	21489779	+
Kaiso_K562_HCreps1117	chr22	21489840	21490079	+
Kaiso_K562_HCreps1118	chr22	21490890	21491069	+
Kaiso_K562_HCreps1119	chr22	21491220	21491249	+
Kaiso_K562_HCreps1120	chr22	21492090	21492299	+
Kaiso_K562_HCreps1121	chr22	21492390	21492509	+
Kaiso_K562_HCreps1122	chr22	21492540	21492569	+
Kaiso_K562_HCreps1123	chr22	21494610	21494699	+
Kaiso_K562_HCreps1124	chr22	21494760	21495209	+
Kaiso_K562_HCreps1125	chr22	21495510	21496679	+
Kaiso_K562_HCreps1126	chr22	21496710	21497099	+
Kaiso_K562_HCreps1127	chr22	21497460	21497519	+
Kaiso_K562_HCreps1128	chr22	21497640	21497939	+
Kaiso_K562_HCreps1129	chr22	21498000	21498269	+
Kaiso_K562_HCreps1130	chr22	21498960	21499649	+
Kaiso_K562_HCreps1131	chr22	21500520	21501269	+
Kaiso_K562_HCreps1132	chr22	21501300	21501509	+
Kaiso_K562_HCreps1133	chr22	21501570	21501659	+
Kaiso_K562_HCreps1134	chr22	21501690	21501929	+
Kaiso_K562_HCreps1135	chr22	21502710	21503459	+
Kaiso_K562_HCreps1136	chr22	21504780	21505229	+
Kaiso_K562_HCreps1137	chr22	21508110	21509249	+
Kaiso_K562_HCreps1138	chr22	21509460	21509579	+
Kaiso_K562_HCreps1139	chr22	21509670	21509999	+
Kaiso_K562_HCreps1140	chr22	21510900	21511499	+
Kaiso_K562_HCreps1141	chr22	21511740	21511859	+
Kaiso_K562_HCreps1142	chr22	21513390	21513689	+
Kaiso_K562_HCreps1143	chr22	21514050	21514559	+
Kaiso_K562_HCreps1144	chr22	21514590	21514619	+
Kaiso_K562_HCreps1145	chr22	21514800	21514919	+
Kaiso_K562_HCreps1146	chr22	21515370	21515429	+
Kaiso_K562_HCreps1147	chr22	21515550	21516359	+
Kaiso_K562_HCreps1148	chr22	21516510	21516959	+
Kaiso_K562_HCreps1149	chr22	21517320	21517349	+
Kaiso_K562_HCreps1150	chr22	21518040	21518249	+
Kaiso_K562_HCreps1151	chr22	21520230	21520499	+
Kaiso_K562_HCreps1152	chr22	21521040	21521339	+
Kaiso_K562_HCreps1153	chr22	21521910	21522209	+
Kaiso_K562_HCreps1154	chr22	21523290	21526409	+
Kaiso_K562_HCreps1155	chr22	21526680	21527219	+
Kaiso_K562_HCreps1156	chr22	21527310	21527879	+
Kaiso_K562_HCreps1157	chr22	21528960	21529259	+
Kaiso_K562_HCreps1158	chr22	21529590	21530639	+
Kaiso_K562_HCreps1159	chr22	21531060	21531869	+
Kaiso_K562_HCreps1160	chr22	21532170	21533639	+
Kaiso_K562_HCreps1161	chr22	21533880	21534179	+
Kaiso_K562_HCreps1162	chr22	21534240	21535259	+
Kaiso_K562_HCreps1163	chr22	21535290	21535979	+
Kaiso_K562_HCreps1164	chr22	21536220	21537029	+
Kaiso_K562_HCreps1165	chr22	21537330	21537689	+
Kaiso_K562_HCreps1166	chr22	21538200	21538859	+
Kaiso_K562_HCreps1167	chr22	21539160	21540149	+
Kaiso_K562_HCreps1168	chr22	21540780	21541859	+
Kaiso_K562_HCreps1169	chr22	21542190	21542669	+
Kaiso_K562_HCreps1170	chr22	21542910	21543149	+
Kaiso_K562_HCreps1171	chr22	21543330	21543629	+
Kaiso_K562_HCreps1172	chr22	21543810	21544169	+
Kaiso_K562_HCreps1173	chr22	21544920	21545219	+
Kaiso_K562_HCreps1174	chr22	21545400	21546059	+
Kaiso_K562_HCreps1175	chr22	21546450	21547109	+
Kaiso_K562_HCreps1176	chr22	21547230	21548039	+
Kaiso_K562_HCreps1177	chr22	21551850	21552089	+
Kaiso_K562_HCreps1178	chr22	21553620	21553949	+
Kaiso_K562_HCreps1179	chr22	21554370	21554639	+
Kaiso_K562_HCreps1180	chr22	21555840	21556529	+
Kaiso_K562_HCreps1181	chr22	21556710	21557219	+
Kaiso_K562_HCreps1182	chr22	21558000	21558269	+
Kaiso_K562_HCreps1183	chr22	21559770	21559979	+
Kaiso_K562_HCreps1184	chr22	21561360	21561599	+
Kaiso_K562_HCreps1185	chr22	21561630	21562079	+
Kaiso_K562_HCreps1186	chr22	21562140	21562709	+
Kaiso_K562_HCreps1187	chr22	21562920	21563099	+
Kaiso_K562_HCreps1188	chr22	21563430	21563789	+
Kaiso_K562_HCreps1189	chr22	21564240	21564299	+
Kaiso_K562_HCreps1190	chr22	21564420	21564629	+
Kaiso_K562_HCreps1191	chr22	21565950	21566189	+
Kaiso_K562_HCreps1192	chr22	21567570	21567839	+
Kaiso_K562_HCreps1193	chr22	21567870	21568019	+
Kaiso_K562_HCreps1194	chr22	21569880	21570119	+
Kaiso_K562_HCreps1195	chr22	21583950	21584069	+
Kaiso_K562_HCreps1196	chr22	21584580	21584939	+
Kaiso_K562_HCreps1197	chr22	21585060	21585149	+
Kaiso_K562_HCreps1198	chr22	21587310	21587369	+
Kaiso_K562_HCreps1199	chr22	21588210	21588419	+
Kaiso_K562_HCreps1200	chr22	21589890	21590369	+
Kaiso_K562_HCreps1201	chr22	21593730	21593969	+
Kaiso_K562_HCreps1202	chr22	21597240	21597449	+
Kaiso_K562_HCreps1203	chr22	21603810	21603869	+
Kaiso_K562_HCreps1204	chr22	21609330	21609359	+
Kaiso_K562_HCreps1205	chr22	21613890	21614339	+
Kaiso_K562_HCreps1206	chr22	21615630	21616319	+
Kaiso_K562_HCreps1207	chr22	21617070	21617429	+
Kaiso_K562_HCreps1208	chr22	21617460	21617789	+
Kaiso_K562_HCreps1209	chr22	21617850	21618539	+
Kaiso_K562_HCreps1210	chr22	21618720	21618929	+
Kaiso_K562_HCreps1211	chr22	21619470	21620069	+
Kaiso_K562_HCreps1212	chr22	21620100	21620159	+
Kaiso_K562_HCreps1213	chr22	21620820	21621089	+
Kaiso_K562_HCreps1214	chr22	21621630	21621659	+
Kaiso_K562_HCreps1215	chr22	21622020	21623609	+
Kaiso_K562_HCreps1216	chr22	21623910	21624329	+
Kaiso_K562_HCreps1217	chr22	21624420	21624509	+
Kaiso_K562_HCreps1218	chr22	21626610	21626729	+
Kaiso_K562_HCreps1219	chr22	21626850	21627029	+
Kaiso_K562_HCreps1220	chr22	21628020	21628079	+
Kaiso_K562_HCreps1221	chr22	21629040	21629519	+
Kaiso_K562_HCreps1222	chr22	21630780	21631019	+
Kaiso_K562_HCreps1223	chr22	21631560	21631799	+
Kaiso_K562_HCreps1224	chr22	21631890	21632159	+
Kaiso_K562_HCreps1225	chr22	21632220	21632489	+
Kaiso_K562_HCreps1226	chr22	21632610	21633119	+
Kaiso_K562_HCreps1227	chr22	21633420	21634169	+
Kaiso_K562_HCreps1228	chr22	21634530	21635429	+
Kaiso_K562_HCreps1229	chr22	21636000	21636209	+
Kaiso_K562_HCreps1230	chr22	21636450	21637559	+
Kaiso_K562_HCreps1231	chr22	21637980	21638549	+
Kaiso_K562_HCreps1232	chr22	21640440	21640679	+
Kaiso_K562_HCreps1233	chr22	21641190	21641279	+
Kaiso_K562_HCreps1234	chr22	21641310	21641879	+
Kaiso_K562_HCreps1235	chr22	21641910	21645569	+
Kaiso_K562_HCreps1236	chr22	21645720	21646139	+
Kaiso_K562_HCreps1237	chr22	21646320	21646799	+
Kaiso_K562_HCreps1238	chr22	21646950	21647339	+
Kaiso_K562_HCreps1239	chr22	21647370	21647609	+
Kaiso_K562_HCreps1240	chr22	21647790	21649889	+
Kaiso_K562_HCreps1241	chr22	21649920	21650189	+
Kaiso_K562_HCreps1242	chr22	21650370	21650729	+
Kaiso_K562_HCreps1243	chr22	21650910	21651029	+
Kaiso_K562_HCreps1244	chr22	21651540	21651869	+
Kaiso_K562_HCreps1245	chr22	21652440	21652829	+
Kaiso_K562_HCreps1246	chr22	21653670	21654299	+
Kaiso_K562_HCreps1247	chr22	21654660	21655289	+
Kaiso_K562_HCreps1248	chr22	21655530	21656339	+
Kaiso_K562_HCreps1249	chr22	21656460	21656789	+
Kaiso_K562_HCreps1250	chr22	21657060	21657239	+
Kaiso_K562_HCreps1251	chr22	21657540	21658409	+
Kaiso_K562_HCreps1252	chr22	21658590	21658799	+
Kaiso_K562_HCreps1253	chr22	21659070	21659609	+
Kaiso_K562_HCreps1254	chr22	21659970	21660959	+
Kaiso_K562_HCreps1255	chr22	21661620	21662579	+
Kaiso_K562_HCreps1256	chr22	21662850	21663149	+
Kaiso_K562_HCreps1257	chr22	21663180	21663389	+
Kaiso_K562_HCreps1258	chr22	21663480	21663869	+
Kaiso_K562_HCreps1259	chr22	21664290	21665159	+
Kaiso_K562_HCreps1260	chr22	21665400	21667109	+
Kaiso_K562_HCreps1261	chr22	21667200	21667499	+
Kaiso_K562_HCreps1262	chr22	21667740	21669209	+
Kaiso_K562_HCreps1263	chr22	21669510	21670409	+
Kaiso_K562_HCreps1264	chr22	21670740	21671789	+
Kaiso_K562_HCreps1265	chr22	21672090	21672419	+
Kaiso_K562_HCreps1266	chr22	21673470	21674699	+
Kaiso_K562_HCreps1267	chr22	21674790	21677639	+
Kaiso_K562_HCreps1268	chr22	21677670	21678089	+
Kaiso_K562_HCreps1269	chr22	21678510	21678689	+
Kaiso_K562_HCreps1270	chr22	21679200	21679529	+
Kaiso_K562_HCreps1271	chr22	21680010	21680369	+
Kaiso_K562_HCreps1272	chr22	21680850	21681089	+
Kaiso_K562_HCreps1273	chr22	21682950	21683189	+
Kaiso_K562_HCreps1274	chr22	21684240	21684689	+
Kaiso_K562_HCreps1275	chr22	21684870	21685649	+
Kaiso_K562_HCreps1276	chr22	21686280	21686459	+
Kaiso_K562_HCreps1277	chr22	21686550	21686609	+
Kaiso_K562_HCreps1278	chr22	21686640	21687149	+
Kaiso_K562_HCreps1279	chr22	21687510	21687809	+
Kaiso_K562_HCreps1280	chr22	21689340	21689459	+
Kaiso_K562_HCreps1281	chr22	21689730	21690299	+
Kaiso_K562_HCreps1282	chr22	21691920	21692459	+
Kaiso_K562_HCreps1283	chr22	21692610	21693059	+
Kaiso_K562_HCreps1284	chr22	21720480	21720719	+
Kaiso_K562_HCreps1285	chr22	21733890	21734039	+
Kaiso_K562_HCreps1286	chr22	21736470	21736589	+
Kaiso_K562_HCreps1287	chr22	21736890	21736919	+
Kaiso_K562_HCreps1288	chr22	21737280	21738149	+
Kaiso_K562_HCreps1289	chr22	21738300	21738869	+
Kaiso_K562_HCreps1290	chr22	21738900	21740369	+
Kaiso_K562_HCreps1291	chr22	21742920	21743099	+
Kaiso_K562_HCreps1292	chr22	21743130	21743459	+
Kaiso_K562_HCreps1293	chr22	21743700	21744539	+
Kaiso_K562_HCreps1294	chr22	21745560	21745889	+
Kaiso_K562_HCreps1295	chr22	21747570	21748199	+
Kaiso_K562_HCreps1296	chr22	21748410	21748499	+
Kaiso_K562_HCreps1297	chr22	21748530	21749189	+
Kaiso_K562_HCreps1298	chr22	21752100	21752339	+
Kaiso_K562_HCreps1299	chr22	21752610	21752849	+
Kaiso_K562_HCreps1300	chr22	21753240	21753569	+
Kaiso_K562_HCreps1301	chr22	21753990	21754829	+
Kaiso_K562_HCreps1302	chr22	21755490	21755639	+
Kaiso_K562_HCreps1303	chr22	21755670	21755849	+
Kaiso_K562_HCreps1304	chr22	21755880	21756239	+
Kaiso_K562_HCreps1305	chr22	21756390	21757109	+
Kaiso_K562_HCreps1306	chr22	21757140	21757799	+
Kaiso_K562_HCreps1307	chr22	21758310	21758489	+
Kaiso_K562_HCreps1308	chr22	21758580	21758819	+
Kaiso_K562_HCreps1309	chr22	21761550	21761639	+
Kaiso_K562_HCreps1310	chr22	21761850	21762389	+
Kaiso_K562_HCreps1311	chr22	21762450	21762869	+
Kaiso_K562_HCreps1312	chr22	21763530	21763709	+
Kaiso_K562_HCreps1313	chr22	21768480	21768629	+
Kaiso_K562_HCreps1314	chr22	21769140	21769349	+
Kaiso_K562_HCreps1315	chr22	21769470	21769589	+
Kaiso_K562_HCreps1316	chr22	21770520	21771479	+
Kaiso_K562_HCreps1317	chr22	21772020	21773039	+
Kaiso_K562_HCreps1318	chr22	21773160	21773429	+
Kaiso_K562_HCreps1319	chr22	21773550	21775949	+
Kaiso_K562_HCreps1320	chr22	21776520	21776729	+
Kaiso_K562_HCreps1321	chr22	21776760	21776969	+
Kaiso_K562_HCreps1322	chr22	21777450	21777749	+
Kaiso_K562_HCreps1323	chr22	21778080	21778349	+
Kaiso_K562_HCreps1324	chr22	21778440	21779069	+
Kaiso_K562_HCreps1325	chr22	21780240	21780509	+
Kaiso_K562_HCreps1326	chr22	21780540	21780749	+
Kaiso_K562_HCreps1327	chr22	21780780	21780989	+
Kaiso_K562_HCreps1328	chr22	21781170	21781439	+
Kaiso_K562_HCreps1329	chr22	21781560	21781799	+
Kaiso_K562_HCreps1330	chr22	21783570	21783629	+
Kaiso_K562_HCreps1331	chr22	21784230	21784709	+
Kaiso_K562_HCreps1332	chr22	21785280	21785609	+
Kaiso_K562_HCreps1333	chr22	21786270	21786299	+
Kaiso_K562_HCreps1334	chr22	21786510	21786539	+
Kaiso_K562_HCreps1335	chr22	21788340	21788549	+
Kaiso_K562_HCreps1336	chr22	21788730	21788999	+
Kaiso_K562_HCreps1337	chr22	21789060	21790049	+
Kaiso_K562_HCreps1338	chr22	21790290	21790319	+
Kaiso_K562_HCreps1339	chr22	21790560	21790859	+
Kaiso_K562_HCreps1340	chr22	21790890	21791189	+
Kaiso_K562_HCreps1341	chr22	21791310	21791579	+
Kaiso_K562_HCreps1342	chr22	21791940	21792749	+
Kaiso_K562_HCreps1343	chr22	21794700	21794729	+
Kaiso_K562_HCreps1344	chr22	21795240	21795299	+
Kaiso_K562_HCreps1345	chr22	21795600	21795989	+
Kaiso_K562_HCreps1346	chr22	21796260	21796319	+
Kaiso_K562_HCreps1347	chr22	21796350	21796709	+
Kaiso_K562_HCreps1348	chr22	21797190	21797219	+
Kaiso_K562_HCreps1349	chr22	21821580	21822329	+
Kaiso_K562_HCreps1350	chr22	21822450	21822749	+
Kaiso_K562_HCreps1351	chr22	21823050	21823679	+
Kaiso_K562_HCreps1352	chr22	21823830	21824279	+
Kaiso_K562_HCreps1353	chr22	21826980	21827099	+
Kaiso_K562_HCreps1354	chr22	21827280	21827669	+
Kaiso_K562_HCreps1355	chr22	21833490	21833519	+
Kaiso_K562_HCreps1356	chr22	21839340	21839429	+
Kaiso_K562_HCreps1357	chr22	21840900	21841409	+
Kaiso_K562_HCreps1358	chr22	21842100	21842309	+
Kaiso_K562_HCreps1359	chr22	21846750	21846989	+
Kaiso_K562_HCreps1360	chr22	21847110	21847169	+
Kaiso_K562_HCreps1361	chr22	21847440	21847799	+
Kaiso_K562_HCreps1362	chr22	21848130	21848189	+
Kaiso_K562_HCreps1363	chr22	21848640	21848759	+
Kaiso_K562_HCreps1364	chr22	21850410	21850559	+
Kaiso_K562_HCreps1365	chr22	21850800	21851489	+
Kaiso_K562_HCreps1366	chr22	21851880	21852119	+
Kaiso_K562_HCreps1367	chr22	21852270	21852539	+
Kaiso_K562_HCreps1368	chr22	21852630	21852779	+
Kaiso_K562_HCreps1369	chr22	21852810	21852869	+
Kaiso_K562_HCreps1370	chr22	21853140	21853169	+
Kaiso_K562_HCreps1371	chr22	21853380	21853529	+
Kaiso_K562_HCreps1372	chr22	21853590	21854009	+
Kaiso_K562_HCreps1373	chr22	21854040	21854399	+
Kaiso_K562_HCreps1374	chr22	21854430	21854729	+
Kaiso_K562_HCreps1375	chr22	21854880	21855059	+
Kaiso_K562_HCreps1376	chr22	21857850	21858179	+
Kaiso_K562_HCreps1377	chr22	21858750	21859079	+
Kaiso_K562_HCreps1378	chr22	21859830	21859889	+
Kaiso_K562_HCreps1379	chr22	21861660	21861899	+
Kaiso_K562_HCreps1380	chr22	21862020	21862289	+
Kaiso_K562_HCreps1381	chr22	21862470	21862649	+
Kaiso_K562_HCreps1382	chr22	21862710	21862919	+
Kaiso_K562_HCreps1383	chr22	21862950	21863069	+
Kaiso_K562_HCreps1384	chr22	21864390	21865049	+
Kaiso_K562_HCreps1385	chr22	21865110	21865439	+
Kaiso_K562_HCreps1386	chr22	21865800	21866129	+
Kaiso_K562_HCreps1387	chr22	21866160	21866279	+
Kaiso_K562_HCreps1388	chr22	21866340	21866939	+
Kaiso_K562_HCreps1389	chr22	21867570	21867869	+
Kaiso_K562_HCreps1390	chr22	21867900	21869819	+
Kaiso_K562_HCreps1391	chr22	21870180	21870299	+
Kaiso_K562_HCreps1392	chr22	21870420	21871439	+
Kaiso_K562_HCreps1393	chr22	21872010	21872939	+
Kaiso_K562_HCreps1394	chr22	21873870	21874019	+
Kaiso_K562_HCreps1395	chr22	21874080	21874259	+
Kaiso_K562_HCreps1396	chr22	21874770	21875009	+
Kaiso_K562_HCreps1397	chr22	21876480	21876629	+
Kaiso_K562_HCreps1398	chr22	21876990	21877199	+
Kaiso_K562_HCreps1399	chr22	21879750	21879959	+
Kaiso_K562_HCreps1400	chr22	21880590	21881039	+
Kaiso_K562_HCreps1401	chr22	21881070	21881159	+
Kaiso_K562_HCreps1402	chr22	21881220	21881609	+
Kaiso_K562_HCreps1403	chr22	21884610	21884879	+
Kaiso_K562_HCreps1404	chr22	21885630	21886259	+
Kaiso_K562_HCreps1405	chr22	21886380	21887039	+
Kaiso_K562_HCreps1406	chr22	21887190	21887759	+
Kaiso_K562_HCreps1407	chr22	21887790	21887939	+
Kaiso_K562_HCreps1408	chr22	21888600	21889469	+
Kaiso_K562_HCreps1409	chr22	21889890	21890069	+
Kaiso_K562_HCreps1410	chr22	21890580	21890819	+
Kaiso_K562_HCreps1411	chr22	21891120	21891359	+
Kaiso_K562_HCreps1412	chr22	21894240	21894449	+
Kaiso_K562_HCreps1413	chr22	21894630	21894899	+
Kaiso_K562_HCreps1414	chr22	21894960	21895019	+
Kaiso_K562_HCreps1415	chr22	21895410	21895829	+
Kaiso_K562_HCreps1416	chr22	21897510	21897809	+
Kaiso_K562_HCreps1417	chr22	21898890	21899639	+
Kaiso_K562_HCreps1418	chr22	21899940	21900479	+
Kaiso_K562_HCreps1419	chr22	21903030	21905099	+
Kaiso_K562_HCreps1420	chr22	21905250	21905759	+
Kaiso_K562_HCreps1421	chr22	21905790	21906119	+
Kaiso_K562_HCreps1422	chr22	21906420	21906539	+
Kaiso_K562_HCreps1423	chr22	21906840	21906959	+
Kaiso_K562_HCreps1424	chr22	21909390	21909599	+
Kaiso_K562_HCreps1425	chr22	21910800	21911009	+
Kaiso_K562_HCreps1426	chr22	21912990	21913229	+
Kaiso_K562_HCreps1427	chr22	21915090	21915239	+
Kaiso_K562_HCreps1428	chr22	22604400	22604639	+
Kaiso_K562_HCreps1429	chr22	22607910	22608269	+
Kaiso_K562_HCreps1430	chr22	22613190	22613939	+
Kaiso_K562_HCreps1431	chr22	22614270	22614569	+
Kaiso_K562_HCreps1432	chr22	22617000	22617029	+
Kaiso_K562_HCreps1433	chr22	22617390	22617569	+
Kaiso_K562_HCreps1434	chr22	22618290	22618769	+
Kaiso_K562_HCreps1435	chr22	22618800	22619039	+
Kaiso_K562_HCreps1436	chr22	22619460	22619639	+
Kaiso_K562_HCreps1437	chr22	22620930	22621109	+
Kaiso_K562_HCreps1438	chr22	22624080	22624409	+
Kaiso_K562_HCreps1439	chr22	22653300	22653989	+
Kaiso_K562_HCreps1440	chr22	22657590	22657679	+
Kaiso_K562_HCreps1441	chr22	22668330	22668539	+
Kaiso_K562_HCreps1442	chr22	22973580	22975289	+
Kaiso_K562_HCreps1443	chr22	22975500	22975889	+
Kaiso_K562_HCreps1444	chr22	22976400	22976639	+
Kaiso_K562_HCreps1445	chr22	22976970	22977299	+
Kaiso_K562_HCreps1446	chr22	22977600	22977899	+
Kaiso_K562_HCreps1447	chr22	22978080	22980239	+
Kaiso_K562_HCreps1448	chr22	22980270	22981649	+
Kaiso_K562_HCreps1449	chr22	22981740	22982489	+
Kaiso_K562_HCreps1450	chr22	22982970	22983239	+
Kaiso_K562_HCreps1451	chr22	22984590	22984919	+
Kaiso_K562_HCreps1452	chr22	22985430	22985879	+
Kaiso_K562_HCreps1453	chr22	22986120	22986419	+
Kaiso_K562_HCreps1454	chr22	22986630	22987439	+
Kaiso_K562_HCreps1455	chr22	22987680	22987889	+
Kaiso_K562_HCreps1456	chr22	22987980	22988459	+
Kaiso_K562_HCreps1457	chr22	22989480	22989899	+
Kaiso_K562_HCreps1458	chr22	22990080	22991249	+
Kaiso_K562_HCreps1459	chr22	22992600	22992809	+
Kaiso_K562_HCreps1460	chr22	22993980	22994669	+
Kaiso_K562_HCreps1461	chr22	22995210	22995809	+
Kaiso_K562_HCreps1462	chr22	22996050	22996409	+
Kaiso_K562_HCreps1463	chr22	23649690	23649899	+
Kaiso_K562_HCreps1464	chr22	23652630	23652839	+
Kaiso_K562_HCreps1465	chr22	23652900	23653799	+
Kaiso_K562_HCreps1466	chr22	23653860	23653979	+
Kaiso_K562_HCreps1467	chr22	23654640	23654969	+
Kaiso_K562_HCreps1468	chr22	23657250	23657459	+
Kaiso_K562_HCreps1469	chr22	23657910	23659169	+
Kaiso_K562_HCreps1470	chr22	23659410	23660759	+
Kaiso_K562_HCreps1471	chr22	23660820	23661269	+
Kaiso_K562_HCreps1472	chr22	23668800	23669279	+
Kaiso_K562_HCreps1473	chr22	23671800	23671889	+
Kaiso_K562_HCreps1474	chr22	23814270	23814569	+
Kaiso_K562_HCreps1475	chr22	23817570	23817659	+
Kaiso_K562_HCreps1476	chr22	23819910	23820479	+
Kaiso_K562_HCreps1477	chr22	23828940	23829179	+
Kaiso_K562_HCreps1478	chr22	24639900	24639989	+
Kaiso_K562_HCreps1479	chr22	24645840	24645929	+
Kaiso_K562_HCreps1480	chr22	24646050	24646289	+
Kaiso_K562_HCreps1481	chr22	24647190	24647909	+
Kaiso_K562_HCreps1482	chr22	24648030	24648419	+
Kaiso_K562_HCreps1483	chr22	24648780	24649049	+
Kaiso_K562_HCreps1484	chr22	24649710	24649919	+
Kaiso_K562_HCreps1485	chr22	24652290	24653759	+
Kaiso_K562_HCreps1486	chr22	24653790	24654269	+
Kaiso_K562_HCreps1487	chr22	24654300	24656429	+
Kaiso_K562_HCreps1488	chr22	24657180	24657509	+
Kaiso_K562_HCreps1489	chr22	24658830	24658949	+
Kaiso_K562_HCreps1490	chr22	24659070	24659489	+
Kaiso_K562_HCreps1491	chr22	24659790	24660659	+
Kaiso_K562_HCreps1492	chr22	24670770	24671159	+
Kaiso_K562_HCreps1493	chr22	24672720	24672929	+
Kaiso_K562_HCreps1494	chr22	25022610	25022729	+
Kaiso_K562_HCreps1495	chr22	25022970	25022999	+
Kaiso_K562_HCreps1496	chr22	25024200	25024439	+
Kaiso_K562_HCreps1497	chr22	25024470	25024649	+
Kaiso_K562_HCreps1498	chr22	25024740	25025099	+
Kaiso_K562_HCreps1499	chr22	25025160	25025429	+
Kaiso_K562_HCreps1500	chr22	25025520	25025759	+
Kaiso_K562_HCreps1501	chr22	25029000	25029239	+
Kaiso_K562_HCreps1502	chr22	25030110	25030229	+
Kaiso_K562_HCreps1503	chr22	25030800	25031429	+
Kaiso_K562_HCreps1504	chr22	25041690	25041929	+
Kaiso_K562_HCreps1505	chr22	25041960	25042859	+
Kaiso_K562_HCreps1506	chr22	25043070	25043489	+
Kaiso_K562_HCreps1507	chr22	25043670	25044329	+
Kaiso_K562_HCreps1508	chr22	25045050	25045499	+
Kaiso_K562_HCreps1509	chr22	25045710	25045979	+
Kaiso_K562_HCreps1510	chr22	25046250	25046579	+
Kaiso_K562_HCreps1511	chr22	25046610	25048379	+
Kaiso_K562_HCreps1512	chr22	25048440	25049879	+
Kaiso_K562_HCreps1513	chr22	25049940	25050599	+
Kaiso_K562_HCreps1514	chr22	25052880	25053089	+
Kaiso_K562_HCreps1515	chr22	25054320	25054679	+
Kaiso_K562_HCreps1516	chr22	25054800	25055519	+
Kaiso_K562_HCreps1517	chr22	25055640	25055819	+
Kaiso_K562_HCreps1518	chr22	25056990	25057349	+
Kaiso_K562_HCreps1519	chr22	28113120	28113419	+
Kaiso_K562_HCreps1520	chr22	29076840	29077019	+
Kaiso_K562_HCreps1521	chr22	29088720	29088929	+
Kaiso_K562_HCreps1522	chr22	29548650	29548889	+
Kaiso_K562_HCreps1523	chr22	29709210	29709479	+
Kaiso_K562_HCreps1524	chr22	29876940	29877209	+
Kaiso_K562_HCreps1525	chr22	31795410	31795739	+
Kaiso_K562_HCreps1526	chr22	35078910	35079119	+
Kaiso_K562_HCreps1527	chr22	35626920	35627279	+
Kaiso_K562_HCreps1528	chr22	36281700	36281759	+
Kaiso_K562_HCreps1529	chr22	36522420	36522809	+
Kaiso_K562_HCreps1530	chr22	38004630	38004929	+
Kaiso_K562_HCreps1531	chr22	38198340	38198549	+
Kaiso_K562_HCreps1532	chr22	38240520	38240699	+
Kaiso_K562_HCreps1533	chr22	38244720	38244959	+
Kaiso_K562_HCreps1534	chr22	38597640	38597939	+
Kaiso_K562_HCreps1535	chr22	39040200	39040709	+
Kaiso_K562_HCreps1536	chr22	39916020	39916379	+
Kaiso_K562_HCreps1537	chr22	39918540	39918569	+
Kaiso_K562_HCreps1538	chr22	41864640	41864969	+
Kaiso_K562_HCreps1539	chr22	42475500	42475859	+
Kaiso_K562_HCreps1540	chr22	43010790	43011689	+
Kaiso_K562_HCreps1541	chr22	45987660	45987869	+
Kaiso_K562_HCreps1542	chr22	46415280	46415489	+
Kaiso_K562_HCreps1543	chr22	48128070	48128399	+
Kaiso_K562_HCreps1544	chr22	50051010	50051399	+
Kaiso_K562_HCreps1545	chr22	50585670	50586089	+
Kaiso_K562_HCreps1546	chr22	50689620	50689919	+
Kaiso_K562_HCreps1547	chr22	50714580	50714969	+
Kaiso_K562_HCreps1548	chr22	51082050	51082739	+
Kaiso_K562_HCreps1549	chr22	51225420	51225689	+
Kaiso_K562_HCreps1550	chr22	51239190	51240089	+
Kaiso_K562_HCreps1551	chr22	51240330	51240629	+
Kaiso_K562_HCreps1552	chr22	51240660	51240779	+
Kaiso_K562_HCreps1553	chr22	51241830	51241949	+
Kaiso_K562_HCreps1554	chr22	51243780	51244049	+
Kaiso_K562_HCreps1555	chr22	51244320	51244589	+
Kaiso_K562_HCreps1556	chr14	19000560	19000949	+
Kaiso_K562_HCreps1557	chr14	19001310	19001519	+
Kaiso_K562_HCreps1558	chr14	19003110	19003349	+
Kaiso_K562_HCreps1559	chr14	19005000	19005389	+
Kaiso_K562_HCreps1560	chr14	19009140	19009529	+
Kaiso_K562_HCreps1561	chr14	19010520	19010759	+
Kaiso_K562_HCreps1562	chr14	19012410	19013159	+
Kaiso_K562_HCreps1563	chr14	19013640	19014329	+
Kaiso_K562_HCreps1564	chr14	19014450	19014929	+
Kaiso_K562_HCreps1565	chr14	19017000	19017209	+
Kaiso_K562_HCreps1566	chr14	19018740	19018919	+
Kaiso_K562_HCreps1567	chr14	19019700	19020089	+
Kaiso_K562_HCreps1568	chr14	19020420	19020839	+
Kaiso_K562_HCreps1569	chr14	19023240	19023479	+
Kaiso_K562_HCreps1570	chr14	19032330	19032539	+
Kaiso_K562_HCreps1571	chr14	19038210	19038389	+
Kaiso_K562_HCreps1572	chr14	19038630	19038929	+
Kaiso_K562_HCreps1573	chr14	19038960	19039349	+
Kaiso_K562_HCreps1574	chr14	19041960	19042379	+
Kaiso_K562_HCreps1575	chr14	19044570	19044809	+
Kaiso_K562_HCreps1576	chr14	19048110	19048349	+
Kaiso_K562_HCreps1577	chr14	19585140	19585379	+
Kaiso_K562_HCreps1578	chr14	19587180	19587269	+
Kaiso_K562_HCreps1579	chr14	19601940	19601999	+
Kaiso_K562_HCreps1580	chr14	19649970	19650149	+
Kaiso_K562_HCreps1581	chr14	19654320	19654529	+
Kaiso_K562_HCreps1582	chr14	19680690	19681259	+
Kaiso_K562_HCreps1583	chr14	19686930	19687199	+
Kaiso_K562_HCreps1584	chr14	19893870	19893959	+
Kaiso_K562_HCreps1585	chr14	19894110	19894679	+
Kaiso_K562_HCreps1586	chr14	19920840	19921049	+
Kaiso_K562_HCreps1587	chr14	19925160	19925399	+
Kaiso_K562_HCreps1588	chr14	19973400	19973489	+
Kaiso_K562_HCreps1589	chr14	19973790	19973849	+
Kaiso_K562_HCreps1590	chr14	19978530	19978559	+
Kaiso_K562_HCreps1591	chr14	19986360	19986479	+
Kaiso_K562_HCreps1592	chr14	19988280	19988489	+
Kaiso_K562_HCreps1593	chr14	20811720	20811989	+
Kaiso_K562_HCreps1594	chr14	20922900	20923079	+
Kaiso_K562_HCreps1595	chr14	20923410	20923619	+
Kaiso_K562_HCreps1596	chr14	21078240	21078359	+
Kaiso_K562_HCreps1597	chr14	21571740	21572339	+
Kaiso_K562_HCreps1598	chr14	21852030	21852269	+
Kaiso_K562_HCreps1599	chr14	24583890	24584189	+
Kaiso_K562_HCreps1600	chr14	24682560	24682709	+
Kaiso_K562_HCreps1601	chr14	29299230	29299589	+
Kaiso_K562_HCreps1602	chr14	30766110	30766499	+
Kaiso_K562_HCreps1603	chr14	31528830	31529039	+
Kaiso_K562_HCreps1604	chr14	32953410	32954489	+
Kaiso_K562_HCreps1605	chr14	34931580	34931789	+
Kaiso_K562_HCreps1606	chr14	35015760	35016599	+
Kaiso_K562_HCreps1607	chr14	35024880	35025749	+
Kaiso_K562_HCreps1608	chr14	39644010	39644369	+
Kaiso_K562_HCreps1609	chr14	45722640	45722759	+
Kaiso_K562_HCreps1610	chr14	50053350	50053559	+
Kaiso_K562_HCreps1611	chr14	50329260	50329589	+
Kaiso_K562_HCreps1612	chr14	54976470	54976649	+
Kaiso_K562_HCreps1613	chr14	56263350	56263559	+
Kaiso_K562_HCreps1614	chr14	57970170	57970349	+
Kaiso_K562_HCreps1615	chr14	60952680	60953069	+
Kaiso_K562_HCreps1616	chr14	61842240	61842479	+
Kaiso_K562_HCreps1617	chr14	64249800	64250009	+
Kaiso_K562_HCreps1618	chr14	64854540	64854869	+
Kaiso_K562_HCreps1619	chr14	64970340	64970639	+
Kaiso_K562_HCreps1620	chr14	65381010	65381309	+
Kaiso_K562_HCreps1621	chr14	69864930	69865169	+
Kaiso_K562_HCreps1622	chr14	70233540	70233809	+
Kaiso_K562_HCreps1623	chr14	70234320	70234529	+
Kaiso_K562_HCreps1624	chr14	71786850	71787209	+
Kaiso_K562_HCreps1625	chr14	72141300	72141539	+
Kaiso_K562_HCreps1626	chr14	74318490	74318789	+
Kaiso_K562_HCreps1627	chr14	74417220	74417399	+
Kaiso_K562_HCreps1628	chr14	75433050	75433259	+
Kaiso_K562_HCreps1629	chr14	77923860	77924369	+
Kaiso_K562_HCreps1630	chr14	81687240	81687269	+
Kaiso_K562_HCreps1631	chr14	81687300	81687659	+
Kaiso_K562_HCreps1632	chr14	91604940	91605119	+
Kaiso_K562_HCreps1633	chr14	91891950	91892309	+
Kaiso_K562_HCreps1634	chr14	92902500	92902709	+
Kaiso_K562_HCreps1635	chr14	93336840	93337169	+
Kaiso_K562_HCreps1636	chr14	93338670	93338939	+
Kaiso_K562_HCreps1637	chr14	93339750	93340109	+
Kaiso_K562_HCreps1638	chr14	97263480	97263779	+
Kaiso_K562_HCreps1639	chr14	97383870	97383989	+
Kaiso_K562_HCreps1640	chr14	100705020	100705349	+
Kaiso_K562_HCreps1641	chr14	102414300	102414719	+
Kaiso_K562_HCreps1642	chr14	103800120	103800509	+
Kaiso_K562_HCreps1643	chr14	105266490	105266819	+
Kaiso_K562_HCreps1644	chr14	105766950	105767249	+
Kaiso_K562_HCreps1645	chr14	106465620	106465919	+
Kaiso_K562_HCreps1646	chr14	106626960	106627139	+
Kaiso_K562_HCreps1647	chr14	106873560	106873769	+
Kaiso_K562_HCreps1648	chr14	107119920	107120159	+
Kaiso_K562_HCreps1649	chr8	10140	10289	+
Kaiso_K562_HCreps1650	chr8	11850	11909	+
Kaiso_K562_HCreps1651	chr8	12270	12509	+
Kaiso_K562_HCreps1652	chr8	20070	20339	+
Kaiso_K562_HCreps1653	chr8	22200	22319	+
Kaiso_K562_HCreps1654	chr8	40410	40739	+
Kaiso_K562_HCreps1655	chr8	44340	45119	+
Kaiso_K562_HCreps1656	chr8	46080	46199	+
Kaiso_K562_HCreps1657	chr8	49560	49829	+
Kaiso_K562_HCreps1658	chr8	50910	50939	+
Kaiso_K562_HCreps1659	chr8	51630	51809	+
Kaiso_K562_HCreps1660	chr8	61380	61559	+
Kaiso_K562_HCreps1661	chr8	80190	80459	+
Kaiso_K562_HCreps1662	chr8	81120	81539	+
Kaiso_K562_HCreps1663	chr8	84750	85019	+
Kaiso_K562_HCreps1664	chr8	85110	85529	+
Kaiso_K562_HCreps1665	chr8	86580	86909	+
Kaiso_K562_HCreps1666	chr8	88020	88229	+
Kaiso_K562_HCreps1667	chr8	89220	89279	+
Kaiso_K562_HCreps1668	chr8	89370	89459	+
Kaiso_K562_HCreps1669	chr8	90990	91259	+
Kaiso_K562_HCreps1670	chr8	91500	91739	+
Kaiso_K562_HCreps1671	chr8	93660	93689	+
Kaiso_K562_HCreps1672	chr8	93900	94649	+
Kaiso_K562_HCreps1673	chr8	94800	94859	+
Kaiso_K562_HCreps1674	chr8	94890	95129	+
Kaiso_K562_HCreps1675	chr8	105120	105299	+
Kaiso_K562_HCreps1676	chr8	105510	105569	+
Kaiso_K562_HCreps1677	chr8	105870	106109	+
Kaiso_K562_HCreps1678	chr8	112800	113039	+
Kaiso_K562_HCreps1679	chr8	116160	117119	+
Kaiso_K562_HCreps1680	chr8	117450	117779	+
Kaiso_K562_HCreps1681	chr8	118410	118859	+
Kaiso_K562_HCreps1682	chr8	122250	122549	+
Kaiso_K562_HCreps1683	chr8	122940	123149	+
Kaiso_K562_HCreps1684	chr8	123450	123629	+
Kaiso_K562_HCreps1685	chr8	123990	124499	+
Kaiso_K562_HCreps1686	chr8	125460	125819	+
Kaiso_K562_HCreps1687	chr8	126600	126929	+
Kaiso_K562_HCreps1688	chr8	127650	127859	+
Kaiso_K562_HCreps1689	chr8	128550	128759	+
Kaiso_K562_HCreps1690	chr8	128790	129209	+
Kaiso_K562_HCreps1691	chr8	129540	129629	+
Kaiso_K562_HCreps1692	chr8	130920	131369	+
Kaiso_K562_HCreps1693	chr8	131670	131879	+
Kaiso_K562_HCreps1694	chr8	154440	154679	+
Kaiso_K562_HCreps1695	chr8	155400	155669	+
Kaiso_K562_HCreps1696	chr8	156570	157589	+
Kaiso_K562_HCreps1697	chr8	158550	158789	+
Kaiso_K562_HCreps1698	chr8	170310	170699	+
Kaiso_K562_HCreps1699	chr8	181830	182189	+
Kaiso_K562_HCreps1700	chr8	915540	915719	+
Kaiso_K562_HCreps1701	chr8	2195340	2195699	+
Kaiso_K562_HCreps1702	chr8	2329200	2329499	+
Kaiso_K562_HCreps1703	chr8	7006050	7006409	+
Kaiso_K562_HCreps1704	chr8	7995720	7996079	+
Kaiso_K562_HCreps1705	chr8	7999740	7999799	+
Kaiso_K562_HCreps1706	chr8	8022990	8023049	+
Kaiso_K562_HCreps1707	chr8	8032620	8032799	+
Kaiso_K562_HCreps1708	chr8	8056440	8056679	+
Kaiso_K562_HCreps1709	chr8	9915030	9915329	+
Kaiso_K562_HCreps1710	chr8	10370310	10370579	+
Kaiso_K562_HCreps1711	chr8	12050850	12050939	+
Kaiso_K562_HCreps1712	chr8	12051180	12051509	+
Kaiso_K562_HCreps1713	chr8	12081510	12081749	+
Kaiso_K562_HCreps1714	chr8	12293130	12293189	+
Kaiso_K562_HCreps1715	chr8	12293460	12293789	+
Kaiso_K562_HCreps1716	chr8	12324120	12324269	+
Kaiso_K562_HCreps1717	chr8	12347940	12348059	+
Kaiso_K562_HCreps1718	chr8	12357600	12357719	+
Kaiso_K562_HCreps1719	chr8	12380640	12380789	+
Kaiso_K562_HCreps1720	chr8	12384630	12384989	+
Kaiso_K562_HCreps1721	chr8	12398580	12398759	+
Kaiso_K562_HCreps1722	chr8	12400500	12400739	+
Kaiso_K562_HCreps1723	chr8	15274500	15274829	+
Kaiso_K562_HCreps1724	chr8	17980260	17980469	+
Kaiso_K562_HCreps1725	chr8	19930140	19930469	+
Kaiso_K562_HCreps1726	chr8	22462050	22462259	+
Kaiso_K562_HCreps1727	chr8	23351700	23351999	+
Kaiso_K562_HCreps1728	chr8	27631740	27631919	+
Kaiso_K562_HCreps1729	chr8	28747320	28747589	+
Kaiso_K562_HCreps1730	chr8	31064820	31064999	+
Kaiso_K562_HCreps1731	chr8	33342390	33342839	+
Kaiso_K562_HCreps1732	chr8	33370920	33371399	+
Kaiso_K562_HCreps1733	chr8	37593930	37594289	+
Kaiso_K562_HCreps1734	chr8	37939530	37939709	+
Kaiso_K562_HCreps1735	chr8	37949280	37949519	+
Kaiso_K562_HCreps1736	chr8	37962780	37963439	+
Kaiso_K562_HCreps1737	chr8	38009190	38009399	+
Kaiso_K562_HCreps1738	chr8	38088900	38089289	+
Kaiso_K562_HCreps1739	chr8	41264490	41264699	+
Kaiso_K562_HCreps1740	chr8	41282700	41282879	+
Kaiso_K562_HCreps1741	chr8	41386620	41386859	+
Kaiso_K562_HCreps1742	chr8	41435640	41435849	+
Kaiso_K562_HCreps1743	chr8	41909370	41909879	+
Kaiso_K562_HCreps1744	chr8	42010080	42010319	+
Kaiso_K562_HCreps1745	chr8	42248910	42249299	+
Kaiso_K562_HCreps1746	chr8	42698160	42698669	+
Kaiso_K562_HCreps1747	chr8	42911130	42911489	+
Kaiso_K562_HCreps1748	chr8	42948900	42949109	+
Kaiso_K562_HCreps1749	chr8	43760220	43760759	+
Kaiso_K562_HCreps1750	chr8	43761210	43761779	+
Kaiso_K562_HCreps1751	chr8	43771170	43771649	+
Kaiso_K562_HCreps1752	chr8	43771950	43772489	+
Kaiso_K562_HCreps1753	chr8	43776390	43776689	+
Kaiso_K562_HCreps1754	chr8	43778970	43779149	+
Kaiso_K562_HCreps1755	chr8	43781670	43781879	+
Kaiso_K562_HCreps1756	chr8	43783560	43783949	+
Kaiso_K562_HCreps1757	chr8	43785660	43785869	+
Kaiso_K562_HCreps1758	chr8	43789560	43789739	+
Kaiso_K562_HCreps1759	chr8	43790340	43790729	+
Kaiso_K562_HCreps1760	chr8	43793010	43793189	+
Kaiso_K562_HCreps1761	chr8	43793400	43794419	+
Kaiso_K562_HCreps1762	chr8	43794840	43795139	+
Kaiso_K562_HCreps1763	chr8	43795650	43796099	+
Kaiso_K562_HCreps1764	chr8	43796940	43797179	+
Kaiso_K562_HCreps1765	chr8	43797240	43797809	+
Kaiso_K562_HCreps1766	chr8	43798440	43799309	+
Kaiso_K562_HCreps1767	chr8	43802010	43802279	+
Kaiso_K562_HCreps1768	chr8	43803060	43803359	+
Kaiso_K562_HCreps1769	chr8	43803690	43803929	+
Kaiso_K562_HCreps1770	chr8	43804260	43804859	+
Kaiso_K562_HCreps1771	chr8	43805040	43805429	+
Kaiso_K562_HCreps1772	chr8	43805580	43805789	+
Kaiso_K562_HCreps1773	chr8	43808370	43808459	+
Kaiso_K562_HCreps1774	chr8	43808490	43808609	+
Kaiso_K562_HCreps1775	chr8	43808640	43809359	+
Kaiso_K562_HCreps1776	chr8	43809390	43809659	+
Kaiso_K562_HCreps1777	chr8	43810470	43810889	+
Kaiso_K562_HCreps1778	chr8	43811550	43811939	+
Kaiso_K562_HCreps1779	chr8	43812420	43812659	+
Kaiso_K562_HCreps1780	chr8	43813440	43813829	+
Kaiso_K562_HCreps1781	chr8	43816080	43816409	+
Kaiso_K562_HCreps1782	chr8	43817280	43817579	+
Kaiso_K562_HCreps1783	chr8	43818480	43818929	+
Kaiso_K562_HCreps1784	chr8	43820790	43821839	+
Kaiso_K562_HCreps1785	chr8	43822290	43823159	+
Kaiso_K562_HCreps1786	chr8	43823250	43824209	+
Kaiso_K562_HCreps1787	chr8	43824600	43825049	+
Kaiso_K562_HCreps1788	chr8	43825140	43829579	+
Kaiso_K562_HCreps1789	chr8	43829760	43831379	+
Kaiso_K562_HCreps1790	chr8	43831800	43835249	+
Kaiso_K562_HCreps1791	chr8	43835310	43836839	+
Kaiso_K562_HCreps1792	chr8	43837050	43838909	+
Kaiso_K562_HCreps1793	chr8	46839150	46839449	+
Kaiso_K562_HCreps1794	chr8	46839720	46840139	+
Kaiso_K562_HCreps1795	chr8	46841610	46841999	+
Kaiso_K562_HCreps1796	chr8	46842030	46842659	+
Kaiso_K562_HCreps1797	chr8	46843470	46843739	+
Kaiso_K562_HCreps1798	chr8	46844070	46844519	+
Kaiso_K562_HCreps1799	chr8	46845810	46846049	+
Kaiso_K562_HCreps1800	chr8	46847220	46847519	+
Kaiso_K562_HCreps1801	chr8	46847970	46848209	+
Kaiso_K562_HCreps1802	chr8	46849050	46850069	+
Kaiso_K562_HCreps1803	chr8	46850580	46850909	+
Kaiso_K562_HCreps1804	chr8	46851210	46851809	+
Kaiso_K562_HCreps1805	chr8	46852680	46853879	+
Kaiso_K562_HCreps1806	chr8	46854120	46854509	+
Kaiso_K562_HCreps1807	chr8	46854660	46855949	+
Kaiso_K562_HCreps1808	chr8	46856010	46856249	+
Kaiso_K562_HCreps1809	chr8	46857000	46857749	+
Kaiso_K562_HCreps1810	chr8	46858320	46858889	+
Kaiso_K562_HCreps1811	chr8	46859910	46860509	+
Kaiso_K562_HCreps1812	chr8	46861230	46861979	+
Kaiso_K562_HCreps1813	chr8	46864710	46864949	+
Kaiso_K562_HCreps1814	chr8	46865820	46866029	+
Kaiso_K562_HCreps1815	chr8	46866360	46866599	+
Kaiso_K562_HCreps1816	chr8	46866930	46867559	+
Kaiso_K562_HCreps1817	chr8	46867710	46868129	+
Kaiso_K562_HCreps1818	chr8	46868250	46868639	+
Kaiso_K562_HCreps1819	chr8	46872510	46873349	+
Kaiso_K562_HCreps1820	chr8	46874160	46874579	+
Kaiso_K562_HCreps1821	chr8	46875420	46875719	+
Kaiso_K562_HCreps1822	chr8	46876110	46876499	+
Kaiso_K562_HCreps1823	chr8	46877130	46877519	+
Kaiso_K562_HCreps1824	chr8	46879770	46880099	+
Kaiso_K562_HCreps1825	chr8	46882200	46882529	+
Kaiso_K562_HCreps1826	chr8	46885680	46886099	+
Kaiso_K562_HCreps1827	chr8	46898520	46898759	+
Kaiso_K562_HCreps1828	chr8	46901910	46902149	+
Kaiso_K562_HCreps1829	chr8	46904280	46904399	+
Kaiso_K562_HCreps1830	chr8	46906020	46906259	+
Kaiso_K562_HCreps1831	chr8	46906350	46906799	+
Kaiso_K562_HCreps1832	chr8	47742450	47742809	+
Kaiso_K562_HCreps1833	chr8	48873330	48873659	+
Kaiso_K562_HCreps1834	chr8	52811640	52812029	+
Kaiso_K562_HCreps1835	chr8	54755520	54755759	+
Kaiso_K562_HCreps1836	chr8	55074420	55074719	+
Kaiso_K562_HCreps1837	chr8	58105890	58106249	+
Kaiso_K562_HCreps1838	chr8	58119270	58119569	+
Kaiso_K562_HCreps1839	chr8	58123650	58123949	+
Kaiso_K562_HCreps1840	chr8	62627250	62627579	+
Kaiso_K562_HCreps1841	chr8	63951240	63951569	+
Kaiso_K562_HCreps1842	chr8	67940670	67941029	+
Kaiso_K562_HCreps1843	chr8	68497530	68497919	+
Kaiso_K562_HCreps1844	chr8	70602180	70602689	+
Kaiso_K562_HCreps1845	chr8	80677740	80677919	+
Kaiso_K562_HCreps1846	chr8	81270960	81271199	+
Kaiso_K562_HCreps1847	chr8	86556690	86557799	+
Kaiso_K562_HCreps1848	chr8	86559360	86559749	+
Kaiso_K562_HCreps1849	chr8	86559990	86560199	+
Kaiso_K562_HCreps1850	chr8	86560560	86566229	+
Kaiso_K562_HCreps1851	chr8	86566380	86566829	+
Kaiso_K562_HCreps1852	chr8	86568120	86568389	+
Kaiso_K562_HCreps1853	chr8	86568420	86569979	+
Kaiso_K562_HCreps1854	chr8	86571540	86571929	+
Kaiso_K562_HCreps1855	chr8	86572050	86572319	+
Kaiso_K562_HCreps1856	chr8	86572380	86572469	+
Kaiso_K562_HCreps1857	chr8	86572560	86573159	+
Kaiso_K562_HCreps1858	chr8	86573580	86573669	+
Kaiso_K562_HCreps1859	chr8	86574960	86575229	+
Kaiso_K562_HCreps1860	chr8	86575290	86576549	+
Kaiso_K562_HCreps1861	chr8	86726610	86726849	+
Kaiso_K562_HCreps1862	chr8	86728380	86728619	+
Kaiso_K562_HCreps1863	chr8	86728770	86734439	+
Kaiso_K562_HCreps1864	chr8	86735250	86735639	+
Kaiso_K562_HCreps1865	chr8	86737860	86738039	+
Kaiso_K562_HCreps1866	chr8	86740950	86741099	+
Kaiso_K562_HCreps1867	chr8	86744040	86744189	+
Kaiso_K562_HCreps1868	chr8	86746470	86747999	+
Kaiso_K562_HCreps1869	chr8	86748030	86748299	+
Kaiso_K562_HCreps1870	chr8	86749590	86750069	+
Kaiso_K562_HCreps1871	chr8	86750220	86750759	+
Kaiso_K562_HCreps1872	chr8	86750820	86755769	+
Kaiso_K562_HCreps1873	chr8	86755800	86756069	+
Kaiso_K562_HCreps1874	chr8	86756220	86756699	+
Kaiso_K562_HCreps1875	chr8	86757990	86758259	+
Kaiso_K562_HCreps1876	chr8	86758290	86759819	+
Kaiso_K562_HCreps1877	chr8	86762100	86762249	+
Kaiso_K562_HCreps1878	chr8	86765190	86765339	+
Kaiso_K562_HCreps1879	chr8	86767590	86767949	+
Kaiso_K562_HCreps1880	chr8	86768760	86773829	+
Kaiso_K562_HCreps1881	chr8	86773890	86774429	+
Kaiso_K562_HCreps1882	chr8	86774580	86774999	+
Kaiso_K562_HCreps1883	chr8	86776680	86778149	+
Kaiso_K562_HCreps1884	chr8	86779770	86780159	+
Kaiso_K562_HCreps1885	chr8	86780970	86786609	+
Kaiso_K562_HCreps1886	chr8	86786790	86787239	+
Kaiso_K562_HCreps1887	chr8	86788560	86788769	+
Kaiso_K562_HCreps1888	chr8	86788860	86790389	+
Kaiso_K562_HCreps1889	chr8	86792670	86792819	+
Kaiso_K562_HCreps1890	chr8	86795040	86795429	+
Kaiso_K562_HCreps1891	chr8	86796240	86801309	+
Kaiso_K562_HCreps1892	chr8	86801370	86801909	+
Kaiso_K562_HCreps1893	chr8	86802060	86802509	+
Kaiso_K562_HCreps1894	chr8	86803830	86804069	+
Kaiso_K562_HCreps1895	chr8	86804130	86805659	+
Kaiso_K562_HCreps1896	chr8	86807220	86807639	+
Kaiso_K562_HCreps1897	chr8	86808420	86814089	+
Kaiso_K562_HCreps1898	chr8	86814240	86814719	+
Kaiso_K562_HCreps1899	chr8	86816010	86816279	+
Kaiso_K562_HCreps1900	chr8	86816310	86817839	+
Kaiso_K562_HCreps1901	chr8	86819400	86819819	+
Kaiso_K562_HCreps1902	chr8	86820630	86826269	+
Kaiso_K562_HCreps1903	chr8	86826450	86826899	+
Kaiso_K562_HCreps1904	chr8	86828550	86830019	+
Kaiso_K562_HCreps1905	chr8	86831610	86831999	+
Kaiso_K562_HCreps1906	chr8	86832810	86837879	+
Kaiso_K562_HCreps1907	chr8	86837940	86838479	+
Kaiso_K562_HCreps1908	chr8	86838630	86839109	+
Kaiso_K562_HCreps1909	chr8	86840400	86840669	+
Kaiso_K562_HCreps1910	chr8	93889740	93890099	+
Kaiso_K562_HCreps1911	chr8	103211700	103211909	+
Kaiso_K562_HCreps1912	chr8	117816480	117816749	+
Kaiso_K562_HCreps1913	chr8	124263210	124263479	+
Kaiso_K562_HCreps1914	chr8	124287750	124287959	+
Kaiso_K562_HCreps1915	chr8	125827710	125828039	+
Kaiso_K562_HCreps1916	chr8	127337460	127337789	+
Kaiso_K562_HCreps1917	chr8	128911080	128911319	+
Kaiso_K562_HCreps1918	chr8	134392080	134392319	+
Kaiso_K562_HCreps1919	chr8	141348780	141349349	+
Kaiso_K562_HCreps1920	chr8	141632400	141632819	+
Kaiso_K562_HCreps1921	chr8	142439790	142440089	+
Kaiso_K562_HCreps1922	chr8	144176820	144176999	+
Kaiso_K562_HCreps1923	chr8	144360750	144361169	+
Kaiso_K562_HCreps1924	chr8	144416070	144416339	+
Kaiso_K562_HCreps1925	chr8	144540690	144540869	+
Kaiso_K562_HCreps1926	chr8	144751500	144751919	+
Kaiso_K562_HCreps1927	chr8	144897900	144898259	+
Kaiso_K562_HCreps1928	chr8	144911310	144911759	+
Kaiso_K562_HCreps1929	chr8	145002540	145002839	+
Kaiso_K562_HCreps1930	chr8	145149870	145150139	+
Kaiso_K562_HCreps1931	chr8	145180530	145180679	+
Kaiso_K562_HCreps1932	chr8	145327950	145328159	+
Kaiso_K562_HCreps1933	chr8	145497060	145497239	+
Kaiso_K562_HCreps1934	chr8	145781940	145782269	+
Kaiso_K562_HCreps1935	chr8	145782360	145782599	+
Kaiso_K562_HCreps1936	chr8	145912230	145913339	+
Kaiso_K562_HCreps1937	chr8	145955610	145955969	+
Kaiso_K562_HCreps1938	chr8	145992960	145993259	+
Kaiso_K562_HCreps1939	chr19	62400	62549	+
Kaiso_K562_HCreps1940	chr19	63750	63839	+
Kaiso_K562_HCreps1941	chr19	64200	64439	+
Kaiso_K562_HCreps1942	chr19	64860	65069	+
Kaiso_K562_HCreps1943	chr19	65910	66179	+
Kaiso_K562_HCreps1944	chr19	66840	67019	+
Kaiso_K562_HCreps1945	chr19	67530	67889	+
Kaiso_K562_HCreps1946	chr19	68040	68369	+
Kaiso_K562_HCreps1947	chr19	68700	68879	+
Kaiso_K562_HCreps1948	chr19	69600	70019	+
Kaiso_K562_HCreps1949	chr19	70320	71849	+
Kaiso_K562_HCreps1950	chr19	72030	72479	+
Kaiso_K562_HCreps1951	chr19	72570	74999	+
Kaiso_K562_HCreps1952	chr19	75630	76829	+
Kaiso_K562_HCreps1953	chr19	77550	78629	+
Kaiso_K562_HCreps1954	chr19	79020	80999	+
Kaiso_K562_HCreps1955	chr19	81660	81809	+
Kaiso_K562_HCreps1956	chr19	93120	93509	+
Kaiso_K562_HCreps1957	chr19	123990	124259	+
Kaiso_K562_HCreps1958	chr19	124890	125309	+
Kaiso_K562_HCreps1959	chr19	128610	128819	+
Kaiso_K562_HCreps1960	chr19	128970	129389	+
Kaiso_K562_HCreps1961	chr19	130440	130829	+
Kaiso_K562_HCreps1962	chr19	131880	132089	+
Kaiso_K562_HCreps1963	chr19	133230	133319	+
Kaiso_K562_HCreps1964	chr19	134790	135089	+
Kaiso_K562_HCreps1965	chr19	135360	135569	+
Kaiso_K562_HCreps1966	chr19	137520	137639	+
Kaiso_K562_HCreps1967	chr19	137700	138089	+
Kaiso_K562_HCreps1968	chr19	138150	138569	+
Kaiso_K562_HCreps1969	chr19	138600	138959	+
Kaiso_K562_HCreps1970	chr19	139110	139229	+
Kaiso_K562_HCreps1971	chr19	141090	141299	+
Kaiso_K562_HCreps1972	chr19	145290	145529	+
Kaiso_K562_HCreps1973	chr19	145710	145799	+
Kaiso_K562_HCreps1974	chr19	146070	146309	+
Kaiso_K562_HCreps1975	chr19	146790	146939	+
Kaiso_K562_HCreps1976	chr19	152940	153659	+
Kaiso_K562_HCreps1977	chr19	155190	155399	+
Kaiso_K562_HCreps1978	chr19	156330	157289	+
Kaiso_K562_HCreps1979	chr19	157740	158069	+
Kaiso_K562_HCreps1980	chr19	158610	159059	+
Kaiso_K562_HCreps1981	chr19	162420	162749	+
Kaiso_K562_HCreps1982	chr19	163950	164159	+
Kaiso_K562_HCreps1983	chr19	164340	165179	+
Kaiso_K562_HCreps1984	chr19	165960	166319	+
Kaiso_K562_HCreps1985	chr19	167070	167429	+
Kaiso_K562_HCreps1986	chr19	168030	168359	+
Kaiso_K562_HCreps1987	chr19	168630	168719	+
Kaiso_K562_HCreps1988	chr19	169110	169709	+
Kaiso_K562_HCreps1989	chr19	170040	170099	+
Kaiso_K562_HCreps1990	chr19	170610	170759	+
Kaiso_K562_HCreps1991	chr19	171420	171929	+
Kaiso_K562_HCreps1992	chr19	172080	172379	+
Kaiso_K562_HCreps1993	chr19	197880	198359	+
Kaiso_K562_HCreps1994	chr19	200340	200759	+
Kaiso_K562_HCreps1995	chr19	219870	220079	+
Kaiso_K562_HCreps1996	chr19	244740	244949	+
Kaiso_K562_HCreps1997	chr19	245670	245939	+
Kaiso_K562_HCreps1998	chr19	246840	247769	+
Kaiso_K562_HCreps1999	chr19	247920	248279	+
[truncated: 6,297 more rows]

## Sheet: Kaiso K562 amp region peaks
Kaiso peaks present in amplified regions
K562_amp1	chr7	9900	10349	+
K562_amp2	chr7	15300	15809	+
K562_amp3	chr7	16230	16649	+
K562_amp4	chr7	16680	17039	+
K562_amp5	chr7	17940	18149	+
K562_amp6	chr7	18750	18989	+
K562_amp7	chr7	20820	21059	+
K562_amp8	chr7	22920	23159	+
K562_amp9	chr7	23670	24659	+
K562_amp10	chr7	25110	25379	+
K562_amp11	chr7	27930	28109	+
K562_amp12	chr7	28530	28679	+
K562_amp13	chr7	29700	29849	+
K562_amp14	chr7	30810	30959	+
K562_amp15	chr7	31140	31409	+
K562_amp16	chr7	44008260	44008529	+
K562_amp17	chr7	44010150	44010509	+
K562_amp18	chr7	44037630	44037929	+
K562_amp19	chr7	44038800	44039009	+
K562_amp20	chr7	44042430	44042609	+
K562_amp21	chr7	44044380	44044559	+
K562_amp22	chr7	44045580	44045669	+
K562_amp23	chr7	44048520	44048729	+
K562_amp24	chr7	44053200	44053499	+
K562_amp25	chr7	44058570	44058989	+
K562_amp26	chr7	44059080	44059169	+
K562_amp27	chr7	44059290	44059559	+
K562_amp28	chr7	44068410	44068559	+
K562_amp29	chr7	44069790	44069999	+
K562_amp30	chr7	44070210	44070359	+
K562_amp31	chr7	44075820	44075999	+
K562_amp32	chr7	44078940	44079179	+
K562_amp33	chr7	44079510	44080049	+
K562_amp34	chr7	44080110	44080499	+
K562_amp35	chr7	57545910	57546329	+
K562_amp36	chr7	57546660	57546989	+
K562_amp37	chr7	57547110	57548099	+
K562_amp38	chr7	57548340	57548969	+
K562_amp39	chr7	57551310	57552509	+
K562_amp40	chr7	57553320	57553529	+
K562_amp41	chr7	57553830	57554819	+
K562_amp42	chr7	57555900	57556799	+
K562_amp43	chr7	57921930	57922169	+
K562_amp44	chr7	57940620	57940859	+
K562_amp45	chr7	57944700	57944789	+
K562_amp46	chr7	57961860	57962069	+
K562_amp47	chr7	57994080	57994379	+
K562_amp48	chr7	57994680	57995069	+
K562_amp49	chr7	57999570	57999809	+
K562_amp50	chr7	58006770	58006979	+
K562_amp51	chr7	58009230	58009619	+
K562_amp52	chr7	58020300	58020539	+
K562_amp53	chr7	58037700	58037909	+
K562_amp54	chr7	58047600	58047809	+
K562_amp55	chr7	61054440	61054709	+
K562_amp56	chr7	61055610	61055999	+
K562_amp57	chr7	61057050	61057529	+
K562_amp58	chr7	61079880	61080389	+
K562_amp59	chr7	61080420	61080779	+
K562_amp60	chr7	61081050	61081559	+
K562_amp61	chr7	61083090	61083689	+
K562_amp62	chr7	61088910	61089119	+
K562_amp63	chr7	61089960	61090349	+
K562_amp64	chr7	61238580	61238639	+
K562_amp65	chr7	61241610	61241999	+
K562_amp66	chr7	61258710	61258799	+
K562_amp67	chr7	61258920	61258979	+
K562_amp68	chr7	61264320	61264709	+
K562_amp69	chr7	61374390	61374629	+
K562_amp70	chr7	61384800	61385039	+
K562_amp71	chr7	61385670	61385879	+
K562_amp72	chr7	61391040	61391429	+
K562_amp73	chr7	61629570	61629959	+
K562_amp74	chr7	61635300	61635359	+
K562_amp75	chr7	61635480	61635539	+
K562_amp76	chr7	61635990	61636199	+
K562_amp77	chr7	61646370	61646609	+
K562_amp78	chr7	61676100	61676819	+
K562_amp79	chr7	61729260	61729439	+
K562_amp80	chr7	61732110	61732649	+
K562_amp81	chr7	61735500	61735829	+
K562_amp82	chr7	61736010	61736309	+
K562_amp83	chr7	61739850	61740149	+
K562_amp84	chr7	61759080	61759349	+
K562_amp85	chr7	61760520	61760909	+
K562_amp86	chr7	61761180	61761419	+
K562_amp87	chr7	61805580	61805789	+
K562_amp88	chr7	61805970	61806299	+
K562_amp89	chr7	61809150	61809659	+
K562_amp90	chr7	61812120	61812149	+
K562_amp91	chr7	61812330	61812539	+
K562_amp92	chr7	61814790	61815029	+
K562_amp93	chr7	61816140	61817069	+
K562_amp94	chr7	61817610	61818599	+
K562_amp95	chr7	61822410	61822469	+
K562_amp96	chr7	61967160	61968959	+
K562_amp97	chr7	61969590	61969799	+
K562_amp98	chr7	61969830	61970789	+
K562_amp99	chr7	61971000	61971419	+
K562_amp100	chr7	61972890	61973099	+
K562_amp101	chr7	61989000	61989269	+
K562_amp102	chr7	61990440	61991069	+
K562_amp103	chr7	61991610	61991819	+
K562_amp104	chr7	61992360	61992779	+
K562_amp105	chr7	61992810	61992959	+
K562_amp106	chr7	61994850	61995179	+
K562_amp107	chr7	62004690	62004839	+
K562_amp108	chr7	62016840	62017289	+
K562_amp109	chr7	62018340	62018759	+
K562_amp110	chr7	62021610	62022029	+
K562_amp111	chr7	62031510	62031779	+
K562_amp112	chr7	62032950	62033189	+
K562_amp113	chr7	64953840	64954049	+
K562_amp114	chr7	64954590	64955129	+
K562_amp115	chr7	64955340	64955669	+
K562_amp116	chr7	64960500	64960769	+
K562_amp117	chr7	64973670	64973909	+
K562_amp118	chr7	65017950	65018129	+
K562_amp119	chr7	65019360	65019749	+
K562_amp120	chr7	65023590	65023949	+
K562_amp121	chr7	65037630	65037929	+
K562_amp122	chr7	65060580	65060759	+
K562_amp123	chr7	65108460	65108759	+
K562_amp124	chr7	65112180	65112299	+
K562_amp125	chr7	65112660	65113079	+
K562_amp126	chr7	65114310	65114489	+
K562_amp127	chr7	66740640	66740669	+
K562_amp128	chr7	66742590	66742799	+
K562_amp129	chr7	66742860	66743159	+
K562_amp130	chr7	66743550	66743759	+
K562_amp131	chr7	66746280	66746429	+
K562_amp132	chr7	66749490	66749849	+
K562_amp133	chr7	66752070	66752279	+
K562_amp134	chr7	66752760	66752969	+
K562_amp135	chr7	66757470	66757799	+
K562_amp136	chr7	72333120	72333329	+
K562_amp137	chr7	72336180	72336419	+
K562_amp138	chr7	72342660	72342929	+
K562_amp139	chr7	72343800	72343949	+
K562_amp140	chr7	72345210	72345299	+
K562_amp141	chr7	72349620	72350099	+
K562_amp142	chr7	72375360	72375599	+
K562_amp143	chr7	72417510	72417599	+
K562_amp144	chr7	72476310	72476579	+
K562_amp145	chr7	72476670	72477029	+
K562_amp146	chr7	72491520	72491669	+
K562_amp147	chr7	72498600	72498749	+
K562_amp148	chr7	72499560	72499739	+
K562_amp149	chr7	72505950	72506099	+
K562_amp150	chr7	72526650	72526679	+
K562_amp151	chr7	72568980	72569009	+
K562_amp152	chr7	72571350	72571739	+
K562_amp153	chr7	72604740	72604799	+
K562_amp154	chr7	72649170	72649349	+
K562_amp155	chr7	72649680	72650009	+
K562_amp156	chr7	72681090	72681299	+
K562_amp157	chr7	74154450	74154539	+
K562_amp158	chr7	74158440	74158529	+
K562_amp159	chr7	74201010	74201219	+
K562_amp160	chr7	74202810	74203019	+
K562_amp161	chr7	74203410	74203679	+
K562_amp162	chr7	74235030	74235239	+
K562_amp163	chr7	74306580	74307209	+
K562_amp164	chr7	74308230	74308409	+
K562_amp165	chr7	74321580	74321789	+
K562_amp166	chr7	74377170	74377319	+
K562_amp167	chr7	74381100	74381489	+
K562_amp168	chr7	74541030	74541239	+
K562_amp169	chr7	74572440	74572709	+
K562_amp170	chr7	74573040	74573249	+
K562_amp171	chr7	74617590	74617649	+
K562_amp172	chr7	74621580	74621669	+
K562_amp173	chr7	74632830	74633009	+
K562_amp174	chr7	74650710	74651129	+
K562_amp175	chr7	74655540	74655689	+
K562_amp176	chr7	74694840	74695019	+
K562_amp177	chr7	74698830	74698859	+
K562_amp178	chr7	74702910	74703029	+
K562_amp179	chr7	74864970	74865359	+
K562_amp180	chr7	74867670	74867699	+
K562_amp181	chr7	74869710	74869859	+
K562_amp182	chr7	74910210	74910239	+
K562_amp183	chr7	74917170	74917409	+
K562_amp184	chr7	74930730	74930909	+
K562_amp185	chr7	74945190	74945429	+
K562_amp186	chr7	74958750	74958929	+
K562_amp187	chr7	74966250	74966279	+
K562_amp188	chr7	74973210	74973449	+
K562_amp189	chr7	74987880	74988209	+
K562_amp190	chr7	74988300	74988599	+
K562_amp191	chr7	75047250	75047339	+
K562_amp192	chr7	75047910	75048059	+
K562_amp193	chr7	75071880	75072209	+
K562_amp194	chr7	75091290	75091649	+
K562_amp195	chr7	75115170	75115349	+
K562_amp196	chr7	75120180	75120269	+
K562_amp197	chr7	75120300	75120419	+
K562_amp198	chr7	75122220	75122279	+
K562_amp199	chr7	75122520	75122789	+
K562_amp200	chr7	75129180	75129389	+
K562_amp201	chr7	75133830	75133859	+
K562_amp202	chr7	75137100	75137489	+
K562_amp203	chr7	76156860	76157159	+
K562_amp204	chr7	76161660	76161869	+
K562_amp205	chr7	76164480	76164929	+
K562_amp206	chr7	76169760	76169819	+
K562_amp207	chr7	76171500	76171709	+
K562_amp208	chr7	76172550	76172699	+
K562_amp209	chr7	76173720	76174079	+
K562_amp210	chr7	76178400	76178789	+
K562_amp211	chr7	76659960	76659989	+
K562_amp212	chr7	76667250	76667429	+
K562_amp213	chr7	76683810	76684049	+
K562_amp214	chr7	100635510	100635779	+
K562_amp215	chr7	100635930	100636559	+
K562_amp216	chr7	100636890	100637189	+
K562_amp217	chr7	100638060	100638869	+
K562_amp218	chr7	100639290	100639859	+
K562_amp219	chr7	100640010	100640459	+
K562_amp220	chr7	100640670	100640879	+
K562_amp221	chr7	100641450	100641869	+
K562_amp222	chr7	100642050	100642349	+
K562_amp223	chr7	100642710	100644509	+
K562_amp224	chr7	100644690	100645109	+
K562_amp225	chr7	100646010	100646129	+
K562_amp226	chr7	100646160	100646279	+
K562_amp227	chr7	100646610	100646939	+
K562_amp228	chr7	100647180	100647599	+
K562_amp229	chr7	101982360	101982719	+
K562_amp230	chr7	101986020	101986169	+
K562_amp231	chr7	101987220	101987429	+
K562_amp232	chr7	101987730	101988059	+
K562_amp233	chr7	101988420	101988539	+
K562_amp234	chr7	101990130	101990639	+
K562_amp235	chr7	101991420	101991599	+
K562_amp236	chr7	101993400	101993609	+
K562_amp237	chr7	101995470	101995649	+
K562_amp238	chr7	101996580	101996669	+
K562_amp239	chr7	101996850	101997419	+
K562_amp240	chr7	101997750	101997809	+
K562_amp241	chr7	101998140	101998289	+
K562_amp242	chr7	102003960	102004019	+
K562_amp243	chr7	102004650	102004829	+
K562_amp244	chr7	102005250	102005369	+
K562_amp245	chr7	102119010	102119489	+
K562_amp246	chr7	102119610	102119819	+
K562_amp247	chr7	102119880	102120239	+
K562_amp248	chr7	102123480	102123779	+
K562_amp249	chr7	102124230	102124649	+
K562_amp250	chr7	102124740	102125129	+
K562_amp251	chr7	102125310	102125459	+
K562_amp252	chr7	102130770	102131159	+
K562_amp253	chr7	102133890	102134069	+
K562_amp254	chr7	102134820	102135779	+
K562_amp255	chr7	102145680	102145919	+
K562_amp256	chr7	102145950	102146369	+
K562_amp257	chr7	102148080	102148319	+
K562_amp258	chr7	102152220	102152369	+
K562_amp259	chr7	102152400	102152759	+
K562_amp260	chr7	102153030	102153269	+
K562_amp261	chr7	102153930	102154079	+
K562_amp262	chr7	102184230	102184259	+
K562_amp263	chr7	102191730	102192029	+
K562_amp264	chr7	102192360	102192419	+
K562_amp265	chr7	102192750	102193319	+
K562_amp266	chr7	102193500	102193589	+
K562_amp267	chr7	102194520	102194669	+
K562_amp268	chr7	102196590	102196799	+
K562_amp269	chr7	102198570	102198749	+
K562_amp270	chr7	102199530	102200039	+
K562_amp271	chr7	102201600	102201749	+
K562_amp272	chr7	102202080	102202409	+
K562_amp273	chr7	102202740	102202949	+
K562_amp274	chr7	102204060	102204209	+
K562_amp275	chr7	102207390	102207749	+
K562_amp276	chr7	102208500	102208769	+
K562_amp277	chr7	102211020	102211499	+
K562_amp278	chr7	102212670	102213899	+
K562_amp279	chr7	102222660	102222959	+
K562_amp280	chr7	102223410	102223829	+
K562_amp281	chr7	102223920	102224309	+
K562_amp282	chr7	102224550	102224639	+
K562_amp283	chr7	102229950	102230309	+
K562_amp284	chr7	102232920	102232949	+
K562_amp285	chr7	102233010	102233399	+
K562_amp286	chr7	102233850	102234959	+
K562_amp287	chr7	102244830	102245519	+
K562_amp288	chr7	102246600	102246659	+
K562_amp289	chr7	102247260	102247409	+
K562_amp290	chr7	102251400	102251519	+
K562_amp291	chr7	102251550	102251909	+
K562_amp292	chr7	102252930	102253049	+
K562_amp293	chr7	102283320	102283349	+
K562_amp294	chr7	102290910	102291119	+
K562_amp295	chr7	102291180	102291209	+
K562_amp296	chr7	102291840	102292409	+
K562_amp297	chr7	102293610	102293789	+
K562_amp298	chr7	102294240	102294419	+
K562_amp299	chr7	102295290	102295499	+
K562_amp300	chr7	102295650	102295859	+
K562_amp301	chr7	102298650	102299099	+
K562_amp302	chr7	102300690	102300839	+
K562_amp303	chr7	102301170	102301499	+
K562_amp304	chr7	102301830	102302039	+
K562_amp305	chr7	102303150	102303299	+
K562_amp306	chr7	102303930	102304019	+
K562_amp307	chr7	102306480	102306869	+
K562_amp308	chr7	102307560	102307829	+
K562_amp309	chr7	102307980	102308039	+
K562_amp310	chr7	102310110	102310139	+
K562_amp311	chr7	102310530	102310559	+
K562_amp312	chr7	102311730	102312959	+
K562_amp313	chr7	102313230	102313439	+
K562_amp314	chr7	102314010	102314219	+
K562_amp315	chr7	102321720	102322019	+
K562_amp316	chr7	102322470	102322739	+
K562_amp317	chr7	102322800	102322889	+
K562_amp318	chr7	102322980	102323369	+
K562_amp319	chr7	102323610	102323699	+
K562_amp320	chr7	102328830	102328859	+
K562_amp321	chr7	102328920	102329249	+
K562_amp322	chr7	102329760	102330239	+
K562_amp323	chr7	102330300	102330869	+
K562_amp324	chr7	143268960	143269259	+
K562_amp325	chr7	143270880	143271089	+
K562_amp326	chr7	143329830	143330009	+
K562_amp327	chr7	143333070	143333129	+
K562_amp328	chr7	143409030	143409239	+
K562_amp329	chr7	143412270	143412389	+
K562_amp330	chr7	143452560	143452769	+
K562_amp331	chr7	143454390	143455049	+
K562_amp332	chr7	143504640	143504729	+
K562_amp333	chr7	143518650	143518769	+
K562_amp334	chr7	143521800	143522009	+
K562_amp335	chr7	143878770	143878949	+
K562_amp336	chr7	143880300	143880629	+
K562_amp337	chr7	143880660	143880959	+
K562_amp338	chr7	143912340	143912519	+
K562_amp339	chr7	143964180	143964389	+
K562_amp340	chr7	143965980	143966279	+
K562_amp341	chr7	143966310	143966639	+
K562_amp342	chr7	143967960	143968199	+
K562_amp343	chr7	144032640	144032819	+
K562_amp344	chr20	23959740	23959949	+
K562_amp345	chr20	23961480	23961659	+
K562_amp346	chr20	23964870	23965289	+
K562_amp347	chr20	23965350	23965709	+
K562_amp348	chr20	23968170	23968379	+
K562_amp349	chr20	23969040	23969399	+
K562_amp350	chr20	23970630	23970869	+
K562_amp351	chr20	23974770	23974799	+
K562_amp352	chr20	23974860	23975639	+
K562_amp353	chr20	26259930	26260349	+
K562_amp354	chr20	26264550	26264939	+
K562_amp355	chr20	26267160	26267369	+
K562_amp356	chr20	26278980	26279369	+
K562_amp357	chr20	26280270	26280509	+
K562_amp358	chr20	26280720	26281049	+
K562_amp359	chr20	26289360	26289749	+
K562_amp360	chr20	26291340	26291699	+
K562_amp361	chr20	26292330	26292539	+
K562_amp362	chr20	26294760	26295059	+
K562_amp363	chr20	26300040	26300309	+
K562_amp364	chr20	26301960	26302199	+
K562_amp365	chr20	26302230	26302829	+
K562_amp366	chr20	26305560	26305949	+
K562_amp367	chr20	26307390	26307569	+
K562_amp368	chr20	26308860	26309249	+
K562_amp369	chr20	26309460	26309909	+
K562_amp370	chr20	26310750	26311049	+
K562_amp371	chr20	26313390	26313629	+
K562_amp372	chr20	26314470	26314739	+
K562_amp373	chr20	26315400	26315669	+
K562_amp374	chr20	26317080	26317259	+
K562_amp375	chr20	26318550	26318759	+
K562_amp376	chr20	29516880	29517119	+
K562_amp377	chr20	29518140	29518589	+
K562_amp378	chr20	29582670	29582969	+
K562_amp379	chr20	29584680	29584889	+
K562_amp380	chr20	29590740	29591159	+
K562_amp381	chr20	29591640	29591759	+
K562_amp382	chr20	29600670	29600879	+
K562_amp383	chr20	29603130	29603429	+
K562_amp384	chr20	29607300	29607569	+
K562_amp385	chr20	29607930	29608169	+
K562_amp386	chr20	29609640	29610449	+
K562_amp387	chr20	29610750	29612489	+
K562_amp388	chr20	29618700	29619089	+
K562_amp389	chr20	29619990	29620199	+
K562_amp390	chr20	29621250	29621429	+
K562_amp391	chr20	29623170	29623349	+
K562_amp392	chr20	29627280	29627489	+
K562_amp393	chr20	29628210	29628449	+
K562_amp394	chr20	29629650	29629919	+
K562_amp395	chr20	29630670	29631029	+
K562_amp396	chr20	29631780	29631899	+
K562_amp397	chr20	29634120	29634599	+
K562_amp398	chr20	29635380	29635439	+
K562_amp399	chr20	29831010	29831399	+
K562_amp400	chr20	29832090	29832299	+
K562_amp401	chr20	29832690	29833079	+
K562_amp402	chr22	16081470	16081529	+
K562_amp403	chr22	16091370	16091549	+
K562_amp404	chr22	16155930	16156139	+
K562_amp405	chr22	16161540	16161659	+
K562_amp406	chr22	16161810	16162379	+
K562_amp407	chr22	16192830	16193069	+
K562_amp408	chr22	16241040	16241099	+
K562_amp409	chr22	16244100	16244219	+
K562_amp410	chr22	16246050	16246199	+
K562_amp411	chr22	16254060	16254119	+
K562_amp412	chr22	16255980	16256099	+
K562_amp413	chr22	16879020	16879169	+
K562_amp414	chr22	16921230	16921559	+
K562_amp415	chr22	16921590	16922069	+
K562_amp416	chr22	16925430	16925819	+
K562_amp417	chr22	16927530	16927649	+
K562_amp418	chr22	16941750	16942049	+
K562_amp419	chr22	16984110	16984409	+
K562_amp420	chr22	16985280	16985579	+
K562_amp421	chr22	16985880	16986179	+
K562_amp422	chr22	16988160	16988399	+
K562_amp423	chr22	16991010	16991369	+
K562_amp424	chr22	16991460	16991549	+
K562_amp425	chr22	16998810	16999109	+
K562_amp426	chr22	17004930	17005049	+
K562_amp427	chr22	17005110	17005199	+
K562_amp428	chr22	17029620	17029919	+
K562_amp429	chr22	17029980	17030099	+
K562_amp430	chr22	17031600	17031839	+
K562_amp431	chr22	17033280	17033549	+
K562_amp432	chr22	17034990	17035079	+
K562_amp433	chr22	17035170	17035409	+
K562_amp434	chr22	17036100	17036639	+
K562_amp435	chr22	17037780	17038079	+
K562_amp436	chr22	17038740	17038829	+
K562_amp437	chr22	17084040	17084219	+
K562_amp438	chr22	17355810	17355869	+
K562_amp439	chr22	17373300	17373419	+
K562_amp440	chr22	17386170	17387039	+
K562_amp441	chr22	17387370	17387459	+
K562_amp442	chr22	17389950	17390159	+
K562_amp443	chr22	17391360	17391629	+
K562_amp444	chr22	17392170	17392439	+
K562_amp445	chr22	18659160	18660029	+
K562_amp446	chr22	18660180	18660509	+
K562_amp447	chr22	18660540	18660779	+
K562_amp448	chr22	18660900	18661169	+
K562_amp449	chr22	18661200	18661289	+
K562_amp450	chr22	18661350	18661799	+
K562_amp451	chr22	18662070	18662279	+
K562_amp452	chr22	18663060	18663419	+
K562_amp453	chr22	18663630	18664019	+
K562_amp454	chr22	18664080	18664319	+
K562_amp455	chr22	18664590	18665129	+
K562_amp456	chr22	18665490	18666449	+
K562_amp457	chr22	18667140	18667649	+
K562_amp458	chr22	18669660	18670469	+
K562_amp459	chr22	18670770	18671369	+
K562_amp460	chr22	18671400	18672479	+
K562_amp461	chr22	18672570	18672809	+
K562_amp462	chr22	18673110	18674579	+
K562_amp463	chr22	18674940	18675779	+
K562_amp464	chr22	18676110	18677129	+
K562_amp465	chr22	18677460	18677759	+
K562_amp466	chr22	18678870	18679469	+
K562_amp467	chr22	18679500	18680069	+
K562_amp468	chr22	18680160	18682349	+
K562_amp469	chr22	18682380	18682919	+
K562_amp470	chr22	18682950	18683459	+
K562_amp471	chr22	18685200	18685439	+
K562_amp472	chr22	18686040	18686279	+
K562_amp473	chr22	18688050	18688799	+
K562_amp474	chr22	18691290	18691349	+
K562_amp475	chr22	18691830	18692099	+
K562_amp476	chr22	18692310	18693119	+
K562_amp477	chr22	18693180	18693269	+
K562_amp478	chr22	18693750	18693899	+
K562_amp479	chr22	18694020	18694049	+
K562_amp480	chr22	18694110	18694559	+
K562_amp481	chr22	18694950	18695249	+
K562_amp482	chr22	18696780	18696899	+
K562_amp483	chr22	18697140	18697739	+
K562_amp484	chr22	18698640	18698879	+
K562_amp485	chr22	18699360	18700019	+
K562_amp486	chr22	18700050	18700499	+
K562_amp487	chr22	18712440	18712589	+
K562_amp488	chr22	18712620	18713429	+
K562_amp489	chr22	18713580	18714059	+
K562_amp490	chr22	18714390	18714449	+
K562_amp491	chr22	18715140	18715379	+
K562_amp492	chr22	18717990	18718319	+
K562_amp493	chr22	18721170	18721499	+
K562_amp494	chr22	18722010	18722219	+
K562_amp495	chr22	18722610	18723689	+
K562_amp496	chr22	18723720	18725879	+
K562_amp497	chr22	18726090	18727199	+
K562_amp498	chr22	18728910	18729899	+
K562_amp499	chr22	18731490	18732089	+
K562_amp500	chr22	18732390	18732929	+
K562_amp501	chr22	18733200	18733409	+
K562_amp502	chr22	18733620	18735269	+
K562_amp503	chr22	18735600	18736109	+
K562_amp504	chr22	18738240	18738479	+
K562_amp505	chr22	18738510	18739139	+
K562_amp506	chr22	18739770	18740699	+
K562_amp507	chr22	18741090	18741599	+
K562_amp508	chr22	18741990	18742109	+
K562_amp509	chr22	18742290	18742589	+
K562_amp510	chr22	18742620	18743159	+
K562_amp511	chr22	18743910	18744239	+
K562_amp512	chr22	18744390	18744989	+
K562_amp513	chr22	18745080	18745319	+
K562_amp514	chr22	18745410	18745919	+
K562_amp515	chr22	18746190	18747029	+
K562_amp516	chr22	18752580	18752939	+
K562_amp517	chr22	18753390	18753629	+
K562_amp518	chr22	18754770	18755219	+
K562_amp519	chr22	18755250	18755519	+
K562_amp520	chr22	18755700	18756179	+
K562_amp521	chr22	18756960	18757229	+
K562_amp522	chr22	18760530	18760979	+
K562_amp523	chr22	18761040	18761459	+
K562_amp524	chr22	18762450	18762689	+
K562_amp525	chr22	18763290	18763559	+
K562_amp526	chr22	18764910	18765089	+
K562_amp527	chr22	18766620	18766919	+
K562_amp528	chr22	18768780	18769019	+
K562_amp529	chr22	18782850	18782909	+
K562_amp530	chr22	18783480	18783839	+
K562_amp531	chr22	18784680	18784829	+
K562_amp532	chr22	18784860	18784889	+
K562_amp533	chr22	18786210	18786269	+
K562_amp534	chr22	18788880	18789269	+
K562_amp535	chr22	18792540	18792719	+
K562_amp536	chr22	18796020	18796229	+
K562_amp537	chr22	18808080	18808109	+
K562_amp538	chr22	18812640	18813089	+
K562_amp539	chr22	18814380	18815069	+
K562_amp540	chr22	18815250	18815339	+
K562_amp541	chr22	18815940	18816179	+
K562_amp542	chr22	18816210	18816569	+
K562_amp543	chr22	18816600	18817349	+
K562_amp544	chr22	18818220	18818819	+
K562_amp545	chr22	18819600	18819839	+
K562_amp546	chr22	18819930	18820229	+
K562_amp547	chr22	18820350	18820409	+
K562_amp548	chr22	18820770	18821159	+
K562_amp549	chr22	18821220	18821339	+
K562_amp550	chr22	18821370	18822329	+
K562_amp551	chr22	18822660	18823079	+
K562_amp552	chr22	18823200	18823259	+
K562_amp553	chr22	18823290	18823439	+
K562_amp554	chr22	18824940	18825209	+
K562_amp555	chr22	18825300	18825329	+
K562_amp556	chr22	18825360	18825479	+
K562_amp557	chr22	18825600	18825809	+
K562_amp558	chr22	18826440	18826529	+
K562_amp559	chr22	18826770	18826979	+
K562_amp560	chr22	18827070	18827219	+
K562_amp561	chr22	18827760	18828209	+
K562_amp562	chr22	18829440	18829739	+
K562_amp563	chr22	18830310	18830519	+
K562_amp564	chr22	18830580	18830789	+
K562_amp565	chr22	18830970	18831179	+
K562_amp566	chr22	18832140	18832919	+
K562_amp567	chr22	18833250	18833489	+
K562_amp568	chr22	18833670	18834479	+
K562_amp569	chr22	18834570	18834899	+
K562_amp570	chr22	18838440	18842579	+
K562_amp571	chr22	18842610	18842849	+
K562_amp572	chr22	18842970	18843419	+
K562_amp573	chr22	18843870	18844109	+
K562_amp574	chr22	18844290	18844619	+
K562_amp575	chr22	18844650	18845039	+
K562_amp576	chr22	18845070	18845459	+
K562_amp577	chr22	18845490	18846209	+
K562_amp578	chr22	18846420	18847229	+
K562_amp579	chr22	18847260	18847739	+
K562_amp580	chr22	18847770	18848009	+
K562_amp581	chr22	18848160	18848249	+
K562_amp582	chr22	18848820	18849149	+
K562_amp583	chr22	18849720	18850109	+
K562_amp584	chr22	18850950	18851189	+
K562_amp585	chr22	18852030	18852539	+
K562_amp586	chr22	18852660	18852929	+
K562_amp587	chr22	18852960	18853679	+
K562_amp588	chr22	18853710	18854069	+
K562_amp589	chr22	18854820	18855179	+
K562_amp590	chr22	18855360	18855779	+
K562_amp591	chr22	18855870	18856079	+
K562_amp592	chr22	18856350	18856889	+
K562_amp593	chr22	18857250	18857759	+
K562_amp594	chr22	18857910	18858209	+
K562_amp595	chr22	18858870	18859829	+
K562_amp596	chr22	18860160	18860429	+
K562_amp597	chr22	18860460	18860699	+
K562_amp598	chr22	18860910	18861299	+
K562_amp599	chr22	18861690	18862499	+
K562_amp600	chr22	18862770	18863369	+
K562_amp601	chr22	18863490	18864449	+
K562_amp602	chr22	18864540	18864839	+
K562_amp603	chr22	18865110	18865919	+
K562_amp604	chr22	18866010	18866579	+
K562_amp605	chr22	18866940	18867719	+
K562_amp606	chr22	18868110	18869129	+
K562_amp607	chr22	18869460	18869759	+
K562_amp608	chr22	18870870	18872009	+
K562_amp609	chr22	18872310	18873689	+
K562_amp610	chr22	18873840	18874199	+
K562_amp611	chr22	18874440	18874949	+
K562_amp612	chr22	18876930	18877229	+
K562_amp613	chr22	18879810	18880199	+
K562_amp614	chr22	18880380	18880709	+
K562_amp615	chr22	18883710	18884009	+
K562_amp616	chr22	18884040	18884249	+
K562_amp617	chr22	20307210	20307809	+
K562_amp618	chr22	20312340	20312519	+
K562_amp619	chr22	20313120	20313569	+
K562_amp620	chr22	20313600	20314259	+
K562_amp621	chr22	20314770	20315009	+
K562_amp622	chr22	20316120	20316779	+
K562_amp623	chr22	20318670	20318969	+
K562_amp624	chr22	20319360	20319809	+
K562_amp625	chr22	20319990	20320199	+
K562_amp626	chr22	20320860	20321399	+
K562_amp627	chr22	20321430	20321609	+
K562_amp628	chr22	20321790	20322209	+
K562_amp629	chr22	20322600	20322659	+
K562_amp630	chr22	20323350	20323559	+
K562_amp631	chr22	20325420	20325599	+
K562_amp632	chr22	20326110	20326499	+
K562_amp633	chr22	20326950	20327189	+
K562_amp634	chr22	20327640	20328629	+
K562_amp635	chr22	20328750	20330789	+
K562_amp636	chr22	20330820	20331179	+
K562_amp637	chr22	20331240	20332169	+
K562_amp638	chr22	20333250	20333489	+
K562_amp639	chr22	20333880	20334929	+
K562_amp640	chr22	20335350	20335649	+
K562_amp641	chr22	20335680	20335799	+
K562_amp642	chr22	20335830	20336039	+
K562_amp643	chr22	20336490	20337029	+
K562_amp644	chr22	20337180	20337899	+
K562_amp645	chr22	20338200	20338409	+
K562_amp646	chr22	20338590	20339459	+
K562_amp647	chr22	20339520	20339609	+
K562_amp648	chr22	20339640	20340269	+
K562_amp649	chr22	20340540	20341229	+
K562_amp650	chr22	20343240	20343449	+
K562_amp651	chr22	20343540	20344139	+
K562_amp652	chr22	20344830	20345669	+
K562_amp653	chr22	20346150	20346659	+
K562_amp654	chr22	20346930	20347169	+
K562_amp655	chr22	20347350	20347649	+
K562_amp656	chr22	20347860	20348099	+
K562_amp657	chr22	20349030	20349239	+
K562_amp658	chr22	20349480	20349959	+
K562_amp659	chr22	20350110	20350349	+
K562_amp660	chr22	20350740	20351039	+
K562_amp661	chr22	20351220	20351549	+
K562_amp662	chr22	20351760	20352059	+
K562_amp663	chr22	20355900	20356109	+
K562_amp664	chr22	20357640	20357849	+
K562_amp665	chr22	20358390	20358659	+
K562_amp666	chr22	20359800	20360519	+
K562_amp667	chr22	20360730	20361029	+
K562_amp668	chr22	20361930	20362409	+
K562_amp669	chr22	20365650	20366009	+
K562_amp670	chr22	20366100	20366219	+
K562_amp671	chr22	20367510	20367689	+
K562_amp672	chr22	20377830	20378579	+
K562_amp673	chr22	20379360	20379899	+
K562_amp674	chr22	20380050	20380619	+
K562_amp675	chr22	20383200	20383319	+
K562_amp676	chr22	20383500	20383889	+
K562_amp677	chr22	20389710	20389739	+
K562_amp678	chr22	20395560	20395649	+
K562_amp679	chr22	20396940	20397419	+
K562_amp680	chr22	20402790	20403119	+
K562_amp681	chr22	20403150	20403209	+
K562_amp682	chr22	20403480	20403839	+
K562_amp683	chr22	20404710	20404799	+
K562_amp684	chr22	20406840	20407559	+
K562_amp685	chr22	20407920	20408189	+
K562_amp686	chr22	20408310	20408579	+
K562_amp687	chr22	20408640	20408939	+
K562_amp688	chr22	20409450	20409599	+
K562_amp689	chr22	20409660	20410439	+
K562_amp690	chr22	20410470	20410769	+
K562_amp691	chr22	20410920	20411159	+
K562_amp692	chr22	20414910	20415269	+
K562_amp693	chr22	20415870	20415929	+
K562_amp694	chr22	20417700	20417939	+
K562_amp695	chr22	20418060	20418299	+
K562_amp696	chr22	20418390	20418689	+
K562_amp697	chr22	20418750	20418809	+
K562_amp698	chr22	20420310	20421059	+
K562_amp699	chr22	20421870	20422049	+
K562_amp700	chr22	20422380	20422979	+
K562_amp701	chr22	20423340	20425829	+
K562_amp702	chr22	20426190	20426339	+
K562_amp703	chr22	20426430	20427449	+
K562_amp704	chr22	20428050	20428979	+
K562_amp705	chr22	20429880	20430059	+
K562_amp706	chr22	20432490	20432669	+
K562_amp707	chr22	20435790	20435969	+
K562_amp708	chr22	20436630	20436989	+
K562_amp709	chr22	20437170	20437649	+
K562_amp710	chr22	20440680	20440919	+
K562_amp711	chr22	20440980	20441189	+
K562_amp712	chr22	20441700	20442359	+
K562_amp713	chr22	20442450	20443109	+
K562_amp714	chr22	20443260	20443619	+
K562_amp715	chr22	20444700	20445509	+
K562_amp716	chr22	20445930	20446259	+
K562_amp717	chr22	20446680	20446889	+
K562_amp718	chr22	20447160	20447429	+
K562_amp719	chr22	20447550	20447729	+
K562_amp720	chr22	20450280	20450489	+
K562_amp721	chr22	20450670	20450969	+
K562_amp722	chr22	20451000	20451089	+
K562_amp723	chr22	20453580	20453729	+
K562_amp724	chr22	20454990	20455739	+
K562_amp725	chr22	20456010	20456519	+
K562_amp726	chr22	20457630	20457869	+
K562_amp727	chr22	20458260	20458289	+
K562_amp728	chr22	20458470	20458619	+
K562_amp729	chr22	20459070	20461139	+
K562_amp730	chr22	20461290	20462129	+
K562_amp731	chr22	20462880	20462999	+
K562_amp732	chr22	20465430	20465519	+
K562_amp733	chr22	20488740	20488889	+
K562_amp734	chr22	20506290	20507459	+
K562_amp735	chr22	20509020	20509409	+
K562_amp736	chr22	20610600	20610899	+
K562_amp737	chr22	20612430	20612609	+
K562_amp738	chr22	20613960	20614529	+
K562_amp739	chr22	20614890	20615069	+
K562_amp740	chr22	20615520	20615699	+
K562_amp741	chr22	20616540	20617049	+
K562_amp742	chr22	20620290	20620559	+
K562_amp743	chr22	20621340	20621849	+
K562_amp744	chr22	20622060	20622269	+
K562_amp745	chr22	20622330	20622719	+
K562_amp746	chr22	20623920	20624159	+
K562_amp747	chr22	20630520	20631329	+
K562_amp748	chr22	20631510	20632109	+
K562_amp749	chr22	20632230	20633159	+
K562_amp750	chr22	20633190	20633249	+
K562_amp751	chr22	20633280	20633639	+
K562_amp752	chr22	20634420	20634779	+
K562_amp753	chr22	20634810	20635349	+
K562_amp754	chr22	20635410	20635649	+
K562_amp755	chr22	20635920	20636429	+
K562_amp756	chr22	20636880	20637749	+
K562_amp757	chr22	20638440	20639039	+
K562_amp758	chr22	20639070	20639099	+
K562_amp759	chr22	20639130	20639339	+
K562_amp760	chr22	20641770	20642309	+
K562_amp761	chr22	20642580	20643569	+
K562_amp762	chr22	20643750	20644259	+
K562_amp763	chr22	20644440	20644679	+
K562_amp764	chr22	20644950	20645489	+
K562_amp765	chr22	20645790	20646389	+
K562_amp766	chr22	20647950	20648969	+
K562_amp767	chr22	20649270	20649599	+
K562_amp768	chr22	20650680	20651969	+
K562_amp769	chr22	20652060	20654159	+
K562_amp770	chr22	20654190	20654759	+
K562_amp771	chr22	20654790	20655269	+
K562_amp772	chr22	20656770	20657009	+
K562_amp773	chr22	20657670	20657849	+
K562_amp774	chr22	20677200	20677649	+
K562_amp775	chr22	20677680	20678339	+
K562_amp776	chr22	20678820	20679059	+
K562_amp777	chr22	20679960	20680559	+
K562_amp778	chr22	20680800	20680919	+
K562_amp779	chr22	20682450	20682749	+
K562_amp780	chr22	20683140	20683619	+
K562_amp781	chr22	20683650	20683679	+
K562_amp782	chr22	20684460	20684519	+
K562_amp783	chr22	20684580	20685389	+
K562_amp784	chr22	20685570	20686019	+
K562_amp785	chr22	20686380	20686409	+
K562_amp786	chr22	20689080	20689829	+
K562_amp787	chr22	20691480	20691689	+
K562_amp788	chr22	20692320	20692559	+
K562_amp789	chr22	20694330	20694809	+
K562_amp790	chr22	20694870	20695379	+
K562_amp791	chr22	20695440	20697629	+
K562_amp792	chr22	20697720	20698229	+
K562_amp793	chr22	20698320	20698919	+
K562_amp794	chr22	20700030	20700329	+
K562_amp795	chr22	20700660	20701679	+
K562_amp796	chr22	20702010	20702849	+
K562_amp797	chr22	20703210	20704679	+
K562_amp798	chr22	20704950	20705219	+
K562_amp799	chr22	20705370	20705639	+
K562_amp800	chr22	20705670	20706299	+
K562_amp801	chr22	20706420	20706899	+
K562_amp802	chr22	20707350	20708159	+
K562_amp803	chr22	20708640	20708999	+
K562_amp804	chr22	20709030	20710439	+
K562_amp805	chr22	20710560	20712839	+
K562_amp806	chr22	20713140	20714009	+
K562_amp807	chr22	20714040	20715539	+
K562_amp808	chr22	20715600	20716229	+
K562_amp809	chr22	21034500	21034859	+
K562_amp810	chr22	21037560	21037649	+
K562_amp811	chr22	21038790	21039119	+
K562_amp812	chr22	21042120	21042479	+
K562_amp813	chr22	21043140	21043379	+
K562_amp814	chr22	21043440	21044399	+
K562_amp815	chr22	21044430	21044759	+
K562_amp816	chr22	21045150	21045389	+
K562_amp817	chr22	21048480	21050159	+
K562_amp818	chr22	21050280	21050759	+
K562_amp819	chr22	21050790	21052439	+
K562_amp820	chr22	21052470	21052769	+
K562_amp821	chr22	21053220	21053429	+
K562_amp822	chr22	21056280	21056999	+
K562_amp823	chr22	21057150	21057479	+
K562_amp824	chr22	21057720	21058079	+
K562_amp825	chr22	21058500	21058979	+
K562_amp826	chr22	21061980	21062309	+
K562_amp827	chr22	21466350	21466589	+
K562_amp828	chr22	21467220	21467549	+
K562_amp829	chr22	21468060	21468179	+
K562_amp830	chr22	21468360	21468749	+
K562_amp831	chr22	21468900	21469109	+
K562_amp832	chr22	21469260	21471299	+
K562_amp833	chr22	21471480	21471719	+
K562_amp834	chr22	21471750	21472139	+
K562_amp835	chr22	21472440	21472769	+
K562_amp836	chr22	21472950	21473369	+
K562_amp837	chr22	21473520	21475499	+
K562_amp838	chr22	21475530	21477839	+
K562_amp839	chr22	21478410	21478649	+
K562_amp840	chr22	21480630	21481079	+
K562_amp841	chr22	21481470	21482699	+
K562_amp842	chr22	21482820	21483059	+
K562_amp843	chr22	21483630	21484589	+
K562_amp844	chr22	21484920	21485699	+
K562_amp845	chr22	21486000	21486389	+
K562_amp846	chr22	21486570	21486869	+
K562_amp847	chr22	21486960	21487229	+
K562_amp848	chr22	21487320	21487559	+
K562_amp849	chr22	21487680	21487889	+
K562_amp850	chr22	21487950	21487979	+
K562_amp851	chr22	21488100	21488339	+
K562_amp852	chr22	21489600	21489779	+
K562_amp853	chr22	21489840	21490079	+
K562_amp854	chr22	21490890	21491069	+
K562_amp855	chr22	21491220	21491249	+
K562_amp856	chr22	21492090	21492299	+
K562_amp857	chr22	21492390	21492509	+
K562_amp858	chr22	21492540	21492569	+
K562_amp859	chr22	21494610	21494699	+
K562_amp860	chr22	21494760	21495209	+
K562_amp861	chr22	21495510	21496679	+
K562_amp862	chr22	21496710	21497099	+
K562_amp863	chr22	21497460	21497519	+
K562_amp864	chr22	21497640	21497939	+
K562_amp865	chr22	21498000	21498269	+
K562_amp866	chr22	21498960	21499649	+
K562_amp867	chr22	21500520	21501269	+
K562_amp868	chr22	21501300	21501509	+
K562_amp869	chr22	21501570	21501659	+
K562_amp870	chr22	21501690	21501929	+
K562_amp871	chr22	21502710	21503459	+
K562_amp872	chr22	21504780	21505229	+
K562_amp873	chr22	21508110	21509249	+
K562_amp874	chr22	21509460	21509579	+
K562_amp875	chr22	21509670	21509999	+
K562_amp876	chr22	21510900	21511499	+
K562_amp877	chr22	21511740	21511859	+
K562_amp878	chr22	21513390	21513689	+
K562_amp879	chr22	21514050	21514559	+
K562_amp880	chr22	21514590	21514619	+
K562_amp881	chr22	21514800	21514919	+
K562_amp882	chr22	21515370	21515429	+
K562_amp883	chr22	21515550	21516359	+
K562_amp884	chr22	21516510	21516959	+
K562_amp885	chr22	21517320	21517349	+
K562_amp886	chr22	21518040	21518249	+
K562_amp887	chr22	21520230	21520499	+
K562_amp888	chr22	21521040	21521339	+
K562_amp889	chr22	21521910	21522209	+
K562_amp890	chr22	21523290	21526409	+
K562_amp891	chr22	21526680	21527219	+
K562_amp892	chr22	21527310	21527879	+
K562_amp893	chr22	21528960	21529259	+
K562_amp894	chr22	21529590	21530639	+
K562_amp895	chr22	21531060	21531869	+
K562_amp896	chr22	21532170	21533639	+
K562_amp897	chr22	21533880	21534179	+
K562_amp898	chr22	21534240	21535259	+
K562_amp899	chr22	21535290	21535979	+
K562_amp900	chr22	21536220	21537029	+
K562_amp901	chr22	21537330	21537689	+
K562_amp902	chr22	21538200	21538859	+
K562_amp903	chr22	21539160	21540149	+
K562_amp904	chr22	21540780	21541859	+
K562_amp905	chr22	21542190	21542669	+
K562_amp906	chr22	21542910	21543149	+
K562_amp907	chr22	21543330	21543629	+
K562_amp908	chr22	21543810	21544169	+
K562_amp909	chr22	21544920	21545219	+
K562_amp910	chr22	21545400	21546059	+
K562_amp911	chr22	21546450	21547109	+
K562_amp912	chr22	21547230	21548039	+
K562_amp913	chr22	21551850	21552089	+
K562_amp914	chr22	21553620	21553949	+
K562_amp915	chr22	21554370	21554639	+
K562_amp916	chr22	21555840	21556529	+
K562_amp917	chr22	21556710	21557219	+
K562_amp918	chr22	21558000	21558269	+
K562_amp919	chr22	21559770	21559979	+
K562_amp920	chr22	21561360	21561599	+
K562_amp921	chr22	21561630	21562079	+
K562_amp922	chr22	21562140	21562709	+
K562_amp923	chr22	21562920	21563099	+
K562_amp924	chr22	21563430	21563789	+
K562_amp925	chr22	21564240	21564299	+
K562_amp926	chr22	21564420	21564629	+
K562_amp927	chr22	21565950	21566189	+
K562_amp928	chr22	21567570	21567839	+
K562_amp929	chr22	21567870	21568019	+
K562_amp930	chr22	21569880	21570119	+
K562_amp931	chr22	21583950	21584069	+
K562_amp932	chr22	21584580	21584939	+
K562_amp933	chr22	21585060	21585149	+
K562_amp934	chr22	21587310	21587369	+
K562_amp935	chr22	21588210	21588419	+
K562_amp936	chr22	21589890	21590369	+
K562_amp937	chr22	21593730	21593969	+
K562_amp938	chr22	21597240	21597449	+
K562_amp939	chr22	21603810	21603869	+
K562_amp940	chr22	21609330	21609359	+
K562_amp941	chr22	21613890	21614339	+
K562_amp942	chr22	21615630	21616319	+
K562_amp943	chr22	21617070	21617429	+
K562_amp944	chr22	21617460	21617789	+
K562_amp945	chr22	21617850	21618539	+
K562_amp946	chr22	21618720	21618929	+
K562_amp947	chr22	21619470	21620069	+
K562_amp948	chr22	21620100	21620159	+
K562_amp949	chr22	21620820	21621089	+
K562_amp950	chr22	21621630	21621659	+
K562_amp951	chr22	21622020	21623609	+
K562_amp952	chr22	21623910	21624329	+
K562_amp953	chr22	21624420	21624509	+
K562_amp954	chr22	21626610	21626729	+
K562_amp955	chr22	21626850	21627029	+
K562_amp956	chr22	21628020	21628079	+
K562_amp957	chr22	21629040	21629519	+
K562_amp958	chr22	21630780	21631019	+
K562_amp959	chr22	21631560	21631799	+
K562_amp960	chr22	21631890	21632159	+
K562_amp961	chr22	21632220	21632489	+
K562_amp962	chr22	21632610	21633119	+
K562_amp963	chr22	21633420	21634169	+
K562_amp964	chr22	21634530	21635429	+
K562_amp965	chr22	21636000	21636209	+
K562_amp966	chr22	21636450	21637559	+
K562_amp967	chr22	21637980	21638549	+
K562_amp968	chr22	21640440	21640679	+
K562_amp969	chr22	21641190	21641279	+
K562_amp970	chr22	21641310	21641879	+
K562_amp971	chr22	21641910	21645569	+
K562_amp972	chr22	21645720	21646139	+
K562_amp973	chr22	21646320	21646799	+
K562_amp974	chr22	21646950	21647339	+
K562_amp975	chr22	21647370	21647609	+
K562_amp976	chr22	21647790	21649889	+
K562_amp977	chr22	21649920	21650189	+
K562_amp978	chr22	21650370	21650729	+
K562_amp979	chr22	21650910	21651029	+
K562_amp980	chr22	21651540	21651869	+
K562_amp981	chr22	21652440	21652829	+
K562_amp982	chr22	21653670	21654299	+
K562_amp983	chr22	21654660	21655289	+
K562_amp984	chr22	21655530	21656339	+
K562_amp985	chr22	21656460	21656789	+
K562_amp986	chr22	21657060	21657239	+
K562_amp987	chr22	21657540	21658409	+
K562_amp988	chr22	21658590	21658799	+
K562_amp989	chr22	21659070	21659609	+
K562_amp990	chr22	21659970	21660959	+
K562_amp991	chr22	21661620	21662579	+
K562_amp992	chr22	21662850	21663149	+
K562_amp993	chr22	21663180	21663389	+
K562_amp994	chr22	21663480	21663869	+
K562_amp995	chr22	21664290	21665159	+
K562_amp996	chr22	21665400	21667109	+
K562_amp997	chr22	21667200	21667499	+
K562_amp998	chr22	21667740	21669209	+
K562_amp999	chr22	21669510	21670409	+
K562_amp1000	chr22	21670740	21671789	+
K562_amp1001	chr22	21672090	21672419	+
K562_amp1002	chr22	21673470	21674699	+
K562_amp1003	chr22	21674790	21677639	+
K562_amp1004	chr22	21677670	21678089	+
K562_amp1005	chr22	21678510	21678689	+
K562_amp1006	chr22	21679200	21679529	+
K562_amp1007	chr22	21680010	21680369	+
K562_amp1008	chr22	21680850	21681089	+
K562_amp1009	chr22	21682950	21683189	+
K562_amp1010	chr22	21684240	21684689	+
K562_amp1011	chr22	21684870	21685649	+
K562_amp1012	chr22	21686280	21686459	+
K562_amp1013	chr22	21686550	21686609	+
K562_amp1014	chr22	21686640	21687149	+
K562_amp1015	chr22	21687510	21687809	+
K562_amp1016	chr22	21689340	21689459	+
K562_amp1017	chr22	21689730	21690299	+
K562_amp1018	chr22	21691920	21692459	+
K562_amp1019	chr22	21692610	21693059	+
K562_amp1020	chr22	21720480	21720719	+
K562_amp1021	chr22	21733890	21734039	+
K562_amp1022	chr22	21736470	21736589	+
K562_amp1023	chr22	21736890	21736919	+
K562_amp1024	chr22	21737280	21738149	+
K562_amp1025	chr22	21738300	21738869	+
K562_amp1026	chr22	21738900	21740369	+
K562_amp1027	chr22	21742920	21743099	+
K562_amp1028	chr22	21743130	21743459	+
K562_amp1029	chr22	21743700	21744539	+
K562_amp1030	chr22	21745560	21745889	+
K562_amp1031	chr22	21747570	21748199	+
K562_amp1032	chr22	21748410	21748499	+
K562_amp1033	chr22	21748530	21749189	+
K562_amp1034	chr22	21752100	21752339	+
K562_amp1035	chr22	21752610	21752849	+
K562_amp1036	chr22	21753240	21753569	+
K562_amp1037	chr22	21753990	21754829	+
K562_amp1038	chr22	21755490	21755639	+
K562_amp1039	chr22	21755670	21755849	+
K562_amp1040	chr22	21755880	21756239	+
K562_amp1041	chr22	21756390	21757109	+
K562_amp1042	chr22	21757140	21757799	+
K562_amp1043	chr22	21758310	21758489	+
K562_amp1044	chr22	21758580	21758819	+
K562_amp1045	chr22	21761550	21761639	+
K562_amp1046	chr22	21761850	21762389	+
K562_amp1047	chr22	21762450	21762869	+
K562_amp1048	chr22	21763530	21763709	+
K562_amp1049	chr22	21768480	21768629	+
K562_amp1050	chr22	21769140	21769349	+
K562_amp1051	chr22	21769470	21769589	+
K562_amp1052	chr22	21770520	21771479	+
K562_amp1053	chr22	21772020	21773039	+
K562_amp1054	chr22	21773160	21773429	+
K562_amp1055	chr22	21773550	21775949	+
K562_amp1056	chr22	21776520	21776729	+
K562_amp1057	chr22	21776760	21776969	+
K562_amp1058	chr22	21777450	21777749	+
K562_amp1059	chr22	21778080	21778349	+
K562_amp1060	chr22	21778440	21779069	+
K562_amp1061	chr22	21780240	21780509	+
K562_amp1062	chr22	21780540	21780749	+
K562_amp1063	chr22	21780780	21780989	+
K562_amp1064	chr22	21781170	21781439	+
K562_amp1065	chr22	21781560	21781799	+
K562_amp1066	chr22	21783570	21783629	+
K562_amp1067	chr22	21784230	21784709	+
K562_amp1068	chr22	21785280	21785609	+
K562_amp1069	chr22	21786270	21786299	+
K562_amp1070	chr22	21786510	21786539	+
K562_amp1071	chr22	21788340	21788549	+
K562_amp1072	chr22	21788730	21788999	+
K562_amp1073	chr22	21789060	21790049	+
K562_amp1074	chr22	21790290	21790319	+
K562_amp1075	chr22	21790560	21790859	+
K562_amp1076	chr22	21790890	21791189	+
K562_amp1077	chr22	21791310	21791579	+
K562_amp1078	chr22	21791940	21792749	+
K562_amp1079	chr22	21794700	21794729	+
K562_amp1080	chr22	21795240	21795299	+
K562_amp1081	chr22	21795600	21795989	+
K562_amp1082	chr22	21796260	21796319	+
K562_amp1083	chr22	21796350	21796709	+
K562_amp1084	chr22	21797190	21797219	+
K562_amp1085	chr22	21821580	21822329	+
K562_amp1086	chr22	21822450	21822749	+
K562_amp1087	chr22	21823050	21823679	+
K562_amp1088	chr22	21823830	21824279	+
K562_amp1089	chr22	21826980	21827099	+
K562_amp1090	chr22	21827280	21827669	+
K562_amp1091	chr22	21833490	21833519	+
K562_amp1092	chr22	21839340	21839429	+
K562_amp1093	chr22	21840900	21841409	+
K562_amp1094	chr22	21842100	21842309	+
K562_amp1095	chr22	21846750	21846989	+
K562_amp1096	chr22	21847110	21847169	+
K562_amp1097	chr22	21847440	21847799	+
K562_amp1098	chr22	21848130	21848189	+
K562_amp1099	chr22	21848640	21848759	+
K562_amp1100	chr22	21850410	21850559	+
K562_amp1101	chr22	21850800	21851489	+
K562_amp1102	chr22	21851880	21852119	+
K562_amp1103	chr22	21852270	21852539	+
K562_amp1104	chr22	21852630	21852779	+
K562_amp1105	chr22	21852810	21852869	+
K562_amp1106	chr22	21853140	21853169	+
K562_amp1107	chr22	21853380	21853529	+
K562_amp1108	chr22	21853590	21854009	+
K562_amp1109	chr22	21854040	21854399	+
K562_amp1110	chr22	21854430	21854729	+
K562_amp1111	chr22	21854880	21855059	+
K562_amp1112	chr22	21857850	21858179	+
K562_amp1113	chr22	21858750	21859079	+
K562_amp1114	chr22	21859830	21859889	+
K562_amp1115	chr22	21861660	21861899	+
K562_amp1116	chr22	21862020	21862289	+
K562_amp1117	chr22	21862470	21862649	+
K562_amp1118	chr22	21862710	21862919	+
K562_amp1119	chr22	21862950	21863069	+
K562_amp1120	chr22	21864390	21865049	+
K562_amp1121	chr22	21865110	21865439	+
K562_amp1122	chr22	21865800	21866129	+
K562_amp1123	chr22	21866160	21866279	+
K562_amp1124	chr22	21866340	21866939	+
K562_amp1125	chr22	21867570	21867869	+
K562_amp1126	chr22	21867900	21869819	+
K562_amp1127	chr22	21870180	21870299	+
K562_amp1128	chr22	21870420	21871439	+
K562_amp1129	chr22	21872010	21872939	+
K562_amp1130	chr22	21873870	21874019	+
K562_amp1131	chr22	21874080	21874259	+
K562_amp1132	chr22	21874770	21875009	+
K562_amp1133	chr22	21876480	21876629	+
K562_amp1134	chr22	21876990	21877199	+
K562_amp1135	chr22	21879750	21879959	+
K562_amp1136	chr22	21880590	21881039	+
K562_amp1137	chr22	21881070	21881159	+
K562_amp1138	chr22	21881220	21881609	+
K562_amp1139	chr22	21884610	21884879	+
K562_amp1140	chr22	21885630	21886259	+
K562_amp1141	chr22	21886380	21887039	+
K562_amp1142	chr22	21887190	21887759	+
K562_amp1143	chr22	21887790	21887939	+
K562_amp1144	chr22	21888600	21889469	+
K562_amp1145	chr22	21889890	21890069	+
K562_amp1146	chr22	21890580	21890819	+
K562_amp1147	chr22	21891120	21891359	+
K562_amp1148	chr22	21894240	21894449	+
K562_amp1149	chr22	21894630	21894899	+
K562_amp1150	chr22	21894960	21895019	+
K562_amp1151	chr22	21895410	21895829	+
K562_amp1152	chr22	21897510	21897809	+
K562_amp1153	chr22	21898890	21899639	+
K562_amp1154	chr22	21899940	21900479	+
K562_amp1155	chr22	21903030	21905099	+
K562_amp1156	chr22	21905250	21905759	+
K562_amp1157	chr22	21905790	21906119	+
K562_amp1158	chr22	21906420	21906539	+
K562_amp1159	chr22	21906840	21906959	+
K562_amp1160	chr22	21909390	21909599	+
K562_amp1161	chr22	21910800	21911009	+
K562_amp1162	chr22	21912990	21913229	+
K562_amp1163	chr22	21915090	21915239	+
K562_amp1164	chr22	22604400	22604639	+
K562_amp1165	chr22	22607910	22608269	+
K562_amp1166	chr22	22613190	22613939	+
K562_amp1167	chr22	22614270	22614569	+
K562_amp1168	chr22	22617000	22617029	+
K562_amp1169	chr22	22617390	22617569	+
K562_amp1170	chr22	22618290	22618769	+
K562_amp1171	chr22	22618800	22619039	+
K562_amp1172	chr22	22619460	22619639	+
K562_amp1173	chr22	22620930	22621109	+
K562_amp1174	chr22	22624080	22624409	+
K562_amp1175	chr22	22653300	22653989	+
K562_amp1176	chr22	22657590	22657679	+
K562_amp1177	chr22	22668330	22668539	+
K562_amp1178	chr22	22973580	22975289	+
K562_amp1179	chr22	22975500	22975889	+
K562_amp1180	chr22	22976400	22976639	+
K562_amp1181	chr22	22976970	22977299	+
K562_amp1182	chr22	22977600	22977899	+
K562_amp1183	chr22	22978080	22980239	+
K562_amp1184	chr22	22980270	22981649	+
K562_amp1185	chr22	22981740	22982489	+
K562_amp1186	chr22	22982970	22983239	+
K562_amp1187	chr22	22984590	22984919	+
K562_amp1188	chr22	22985430	22985879	+
K562_amp1189	chr22	22986120	22986419	+
K562_amp1190	chr22	22986630	22987439	+
K562_amp1191	chr22	22987680	22987889	+
K562_amp1192	chr22	22987980	22988459	+
K562_amp1193	chr22	22989480	22989899	+
K562_amp1194	chr22	22990080	22991249	+
K562_amp1195	chr22	22992600	22992809	+
K562_amp1196	chr22	22993980	22994669	+
K562_amp1197	chr22	22995210	22995809	+
K562_amp1198	chr22	22996050	22996409	+
K562_amp1199	chr22	23649690	23649899	+
K562_amp1200	chr22	23652630	23652839	+
K562_amp1201	chr22	23652900	23653799	+
K562_amp1202	chr22	23653860	23653979	+
K562_amp1203	chr22	23654640	23654969	+
K562_amp1204	chr22	23657250	23657459	+
K562_amp1205	chr22	23657910	23659169	+
K562_amp1206	chr22	23659410	23660759	+
K562_amp1207	chr22	23660820	23661269	+
K562_amp1208	chr22	23668800	23669279	+
K562_amp1209	chr22	23671800	23671889	+
K562_amp1210	chr22	23814270	23814569	+
K562_amp1211	chr22	23817570	23817659	+
K562_amp1212	chr22	23819910	23820479	+
K562_amp1213	chr22	23828940	23829179	+
K562_amp1214	chr22	24639900	24639989	+
K562_amp1215	chr22	24645840	24645929	+
K562_amp1216	chr22	24646050	24646289	+
K562_amp1217	chr22	24647190	24647909	+
K562_amp1218	chr22	24648030	24648419	+
K562_amp1219	chr22	24648780	24649049	+
K562_amp1220	chr22	24649710	24649919	+
K562_amp1221	chr22	24652290	24653759	+
K562_amp1222	chr22	24653790	24654269	+
K562_amp1223	chr22	24654300	24656429	+
K562_amp1224	chr22	24657180	24657509	+
K562_amp1225	chr22	24658830	24658949	+
K562_amp1226	chr22	24659070	24659489	+
K562_amp1227	chr22	24659790	24660659	+
K562_amp1228	chr22	24670770	24671159	+
K562_amp1229	chr22	24672720	24672929	+
K562_amp1230	chr22	25022610	25022729	+
K562_amp1231	chr22	25022970	25022999	+
K562_amp1232	chr22	25024200	25024439	+
K562_amp1233	chr22	25024470	25024649	+
K562_amp1234	chr22	25024740	25025099	+
K562_amp1235	chr22	25025160	25025429	+
K562_amp1236	chr22	25025520	25025759	+
K562_amp1237	chr22	25029000	25029239	+
K562_amp1238	chr22	25030110	25030229	+
K562_amp1239	chr22	25030800	25031429	+
K562_amp1240	chr22	25041690	25041929	+
K562_amp1241	chr22	25041960	25042859	+
K562_amp1242	chr22	25043070	25043489	+
K562_amp1243	chr22	25043670	25044329	+
K562_amp1244	chr22	25045050	25045499	+
K562_amp1245	chr22	25045710	25045979	+
K562_amp1246	chr22	25046250	25046579	+
K562_amp1247	chr22	25046610	25048379	+
K562_amp1248	chr22	25048440	25049879	+
K562_amp1249	chr22	25049940	25050599	+
K562_amp1250	chr22	25052880	25053089	+
K562_amp1251	chr22	25054320	25054679	+
K562_amp1252	chr22	25054800	25055519	+
K562_amp1253	chr22	25055640	25055819	+
K562_amp1254	chr22	25056990	25057349	+
K562_amp1255	chr22	51225420	51225689	+
K562_amp1256	chr22	51239190	51240089	+
K562_amp1257	chr22	51240330	51240629	+
K562_amp1258	chr22	51240660	51240779	+
K562_amp1259	chr22	51241830	51241949	+
K562_amp1260	chr22	51243780	51244049	+
K562_amp1261	chr22	51244320	51244589	+
K562_amp1262	chr14	19000560	19000949	+
K562_amp1263	chr14	19001310	19001519	+
K562_amp1264	chr14	19003110	19003349	+
K562_amp1265	chr14	19005000	19005389	+
K562_amp1266	chr14	19009140	19009529	+
K562_amp1267	chr14	19010520	19010759	+
K562_amp1268	chr14	19012410	19013159	+
K562_amp1269	chr14	19013640	19014329	+
K562_amp1270	chr14	19014450	19014929	+
K562_amp1271	chr14	19017000	19017209	+
K562_amp1272	chr14	19018740	19018919	+
K562_amp1273	chr14	19019700	19020089	+
K562_amp1274	chr14	19020420	19020839	+
K562_amp1275	chr14	19023240	19023479	+
K562_amp1276	chr14	19032330	19032539	+
K562_amp1277	chr14	19038210	19038389	+
K562_amp1278	chr14	19038630	19038929	+
K562_amp1279	chr14	19038960	19039349	+
K562_amp1280	chr14	19041960	19042379	+
K562_amp1281	chr14	19044570	19044809	+
K562_amp1282	chr14	19048110	19048349	+
K562_amp1283	chr14	19585140	19585379	+
K562_amp1284	chr14	19587180	19587269	+
K562_amp1285	chr14	19601940	19601999	+
K562_amp1286	chr14	19649970	19650149	+
K562_amp1287	chr14	19654320	19654529	+
K562_amp1288	chr14	19680690	19681259	+
K562_amp1289	chr14	19686930	19687199	+
K562_amp1290	chr14	19893870	19893959	+
K562_amp1291	chr14	19894110	19894679	+
K562_amp1292	chr14	19920840	19921049	+
K562_amp1293	chr14	19925160	19925399	+
K562_amp1294	chr14	19973400	19973489	+
K562_amp1295	chr14	19973790	19973849	+
K562_amp1296	chr14	19978530	19978559	+
K562_amp1297	chr14	19986360	19986479	+
K562_amp1298	chr14	19988280	19988489	+
K562_amp1299	chr8	10140	10289	+
K562_amp1300	chr8	11850	11909	+
K562_amp1301	chr8	12270	12509	+
K562_amp1302	chr8	20070	20339	+
K562_amp1303	chr8	22200	22319	+
K562_amp1304	chr8	40410	40739	+
K562_amp1305	chr8	44340	45119	+
K562_amp1306	chr8	46080	46199	+
K562_amp1307	chr8	49560	49829	+
K562_amp1308	chr8	50910	50939	+
K562_amp1309	chr8	51630	51809	+
K562_amp1310	chr8	61380	61559	+
K562_amp1311	chr8	80190	80459	+
K562_amp1312	chr8	81120	81539	+
K562_amp1313	chr8	84750	85019	+
K562_amp1314	chr8	85110	85529	+
K562_amp1315	chr8	86580	86909	+
K562_amp1316	chr8	88020	88229	+
K562_amp1317	chr8	89220	89279	+
K562_amp1318	chr8	89370	89459	+
K562_amp1319	chr8	90990	91259	+
K562_amp1320	chr8	91500	91739	+
K562_amp1321	chr8	93660	93689	+
K562_amp1322	chr8	93900	94649	+
K562_amp1323	chr8	94800	94859	+
K562_amp1324	chr8	94890	95129	+
K562_amp1325	chr8	105120	105299	+
K562_amp1326	chr8	105510	105569	+
K562_amp1327	chr8	105870	106109	+
K562_amp1328	chr8	112800	113039	+
K562_amp1329	chr8	116160	117119	+
K562_amp1330	chr8	117450	117779	+
K562_amp1331	chr8	118410	118859	+
K562_amp1332	chr8	122250	122549	+
K562_amp1333	chr8	122940	123149	+
K562_amp1334	chr8	123450	123629	+
K562_amp1335	chr8	123990	124499	+
K562_amp1336	chr8	125460	125819	+
K562_amp1337	chr8	126600	126929	+
K562_amp1338	chr8	127650	127859	+
K562_amp1339	chr8	128550	128759	+
K562_amp1340	chr8	128790	129209	+
K562_amp1341	chr8	129540	129629	+
K562_amp1342	chr8	130920	131369	+
K562_amp1343	chr8	131670	131879	+
K562_amp1344	chr8	154440	154679	+
K562_amp1345	chr8	155400	155669	+
K562_amp1346	chr8	156570	157589	+
K562_amp1347	chr8	158550	158789	+
K562_amp1348	chr8	7006050	7006409	+
K562_amp1349	chr8	7995720	7996079	+
K562_amp1350	chr8	7999740	7999799	+
K562_amp1351	chr8	8022990	8023049	+
K562_amp1352	chr8	8032620	8032799	+
K562_amp1353	chr8	8056440	8056679	+
K562_amp1354	chr8	12050850	12050939	+
K562_amp1355	chr8	12051180	12051509	+
K562_amp1356	chr8	12081510	12081749	+
K562_amp1357	chr8	12293130	12293189	+
K562_amp1358	chr8	12293460	12293789	+
K562_amp1359	chr8	12324120	12324269	+
K562_amp1360	chr8	12347940	12348059	+
K562_amp1361	chr8	12357600	12357719	+
K562_amp1362	chr8	12380640	12380789	+
K562_amp1363	chr8	12384630	12384989	+
K562_amp1364	chr8	12398580	12398759	+
K562_amp1365	chr8	12400500	12400739	+
K562_amp1366	chr8	43760220	43760759	+
K562_amp1367	chr8	43761210	43761779	+
K562_amp1368	chr8	43771170	43771649	+
K562_amp1369	chr8	43771950	43772489	+
K562_amp1370	chr8	43776390	43776689	+
K562_amp1371	chr8	43778970	43779149	+
K562_amp1372	chr8	43781670	43781879	+
K562_amp1373	chr8	43783560	43783949	+
K562_amp1374	chr8	43785660	43785869	+
K562_amp1375	chr8	43789560	43789739	+
K562_amp1376	chr8	43790340	43790729	+
K562_amp1377	chr8	43793010	43793189	+
K562_amp1378	chr8	43793400	43794419	+
K562_amp1379	chr8	43794840	43795139	+
K562_amp1380	chr8	43795650	43796099	+
K562_amp1381	chr8	43796940	43797179	+
K562_amp1382	chr8	43797240	43797809	+
K562_amp1383	chr8	43798440	43799309	+
K562_amp1384	chr8	43802010	43802279	+
K562_amp1385	chr8	43803060	43803359	+
K562_amp1386	chr8	43803690	43803929	+
K562_amp1387	chr8	43804260	43804859	+
K562_amp1388	chr8	43805040	43805429	+
K562_amp1389	chr8	43805580	43805789	+
K562_amp1390	chr8	43808370	43808459	+
K562_amp1391	chr8	43808490	43808609	+
K562_amp1392	chr8	43808640	43809359	+
K562_amp1393	chr8	43809390	43809659	+
K562_amp1394	chr8	43810470	43810889	+
K562_amp1395	chr8	43811550	43811939	+
K562_amp1396	chr8	43812420	43812659	+
K562_amp1397	chr8	43813440	43813829	+
K562_amp1398	chr8	43816080	43816409	+
K562_amp1399	chr8	43817280	43817579	+
K562_amp1400	chr8	43818480	43818929	+
K562_amp1401	chr8	43820790	43821839	+
K562_amp1402	chr8	43822290	43823159	+
K562_amp1403	chr8	43823250	43824209	+
K562_amp1404	chr8	43824600	43825049	+
K562_amp1405	chr8	43825140	43829579	+
K562_amp1406	chr8	43829760	43831379	+
K562_amp1407	chr8	43831800	43835249	+
K562_amp1408	chr8	43835310	43836839	+
K562_amp1409	chr8	43837050	43838909	+
K562_amp1410	chr8	46839150	46839449	+
K562_amp1411	chr8	46839720	46840139	+
K562_amp1412	chr8	46841610	46841999	+
K562_amp1413	chr8	46842030	46842659	+
K562_amp1414	chr8	46843470	46843739	+
K562_amp1415	chr8	46844070	46844519	+
K562_amp1416	chr8	46845810	46846049	+
K562_amp1417	chr8	46847220	46847519	+
K562_amp1418	chr8	46847970	46848209	+
K562_amp1419	chr8	46849050	46850069	+
K562_amp1420	chr8	46850580	46850909	+
K562_amp1421	chr8	46851210	46851809	+
K562_amp1422	chr8	46852680	46853879	+
K562_amp1423	chr8	46854120	46854509	+
K562_amp1424	chr8	46854660	46855949	+
K562_amp1425	chr8	46856010	46856249	+
K562_amp1426	chr8	46857000	46857749	+
K562_amp1427	chr8	46858320	46858889	+
K562_amp1428	chr8	46859910	46860509	+
K562_amp1429	chr8	46861230	46861979	+
K562_amp1430	chr8	46864710	46864949	+
K562_amp1431	chr8	46865820	46866029	+
K562_amp1432	chr8	46866360	46866599	+
K562_amp1433	chr8	46866930	46867559	+
K562_amp1434	chr8	46867710	46868129	+
K562_amp1435	chr8	46868250	46868639	+
K562_amp1436	chr8	46872510	46873349	+
K562_amp1437	chr8	46874160	46874579	+
K562_amp1438	chr8	46875420	46875719	+
K562_amp1439	chr8	46876110	46876499	+
K562_amp1440	chr8	46877130	46877519	+
K562_amp1441	chr8	46879770	46880099	+
K562_amp1442	chr8	46882200	46882529	+
K562_amp1443	chr8	46885680	46886099	+
K562_amp1444	chr8	46898520	46898759	+
K562_amp1445	chr8	46901910	46902149	+
K562_amp1446	chr8	46904280	46904399	+
K562_amp1447	chr8	46906020	46906259	+
K562_amp1448	chr8	46906350	46906799	+
K562_amp1449	chr8	86556690	86557799	+
K562_amp1450	chr8	86559360	86559749	+
K562_amp1451	chr8	86559990	86560199	+
K562_amp1452	chr8	86560560	86566229	+
K562_amp1453	chr8	86566380	86566829	+
K562_amp1454	chr8	86568120	86568389	+
K562_amp1455	chr8	86568420	86569979	+
K562_amp1456	chr8	86571540	86571929	+
K562_amp1457	chr8	86572050	86572319	+
K562_amp1458	chr8	86572380	86572469	+
K562_amp1459	chr8	86572560	86573159	+
K562_amp1460	chr8	86573580	86573669	+
K562_amp1461	chr8	86574960	86575229	+
K562_amp1462	chr8	86575290	86576549	+
K562_amp1463	chr8	86726610	86726849	+
K562_amp1464	chr8	86728380	86728619	+
K562_amp1465	chr8	86728770	86734439	+
K562_amp1466	chr8	86735250	86735639	+
K562_amp1467	chr8	86737860	86738039	+
K562_amp1468	chr8	86740950	86741099	+
K562_amp1469	chr8	86744040	86744189	+
K562_amp1470	chr8	86746470	86747999	+
K562_amp1471	chr8	86748030	86748299	+
K562_amp1472	chr8	86749590	86750069	+
K562_amp1473	chr8	86750220	86750759	+
K562_amp1474	chr8	86750820	86755769	+
K562_amp1475	chr8	86755800	86756069	+
K562_amp1476	chr8	86756220	86756699	+
K562_amp1477	chr8	86757990	86758259	+
K562_amp1478	chr8	86758290	86759819	+
K562_amp1479	chr8	86762100	86762249	+
K562_amp1480	chr8	86765190	86765339	+
K562_amp1481	chr8	86767590	86767949	+
K562_amp1482	chr8	86768760	86773829	+
K562_amp1483	chr8	86773890	86774429	+
K562_amp1484	chr8	86774580	86774999	+
K562_amp1485	chr8	86776680	86778149	+
K562_amp1486	chr8	86779770	86780159	+
K562_amp1487	chr8	86780970	86786609	+
K562_amp1488	chr8	86786790	86787239	+
K562_amp1489	chr8	86788560	86788769	+
K562_amp1490	chr8	86788860	86790389	+
K562_amp1491	chr8	86792670	86792819	+
K562_amp1492	chr8	86795040	86795429	+
K562_amp1493	chr8	86796240	86801309	+
K562_amp1494	chr8	86801370	86801909	+
K562_amp1495	chr8	86802060	86802509	+
K562_amp1496	chr8	86803830	86804069	+
K562_amp1497	chr8	86804130	86805659	+
K562_amp1498	chr8	86807220	86807639	+
K562_amp1499	chr8	86808420	86814089	+
K562_amp1500	chr8	86814240	86814719	+
K562_amp1501	chr8	86816010	86816279	+
K562_amp1502	chr8	86816310	86817839	+
K562_amp1503	chr8	86819400	86819819	+
K562_amp1504	chr8	86820630	86826269	+
K562_amp1505	chr8	86826450	86826899	+
K562_amp1506	chr8	86828550	86830019	+
K562_amp1507	chr8	86831610	86831999	+
K562_amp1508	chr8	86832810	86837879	+
K562_amp1509	chr8	86837940	86838479	+
K562_amp1510	chr8	86838630	86839109	+
K562_amp1511	chr8	86840400	86840669	+
K562_amp1512	chr19	62400	62549	+
K562_amp1513	chr19	63750	63839	+
K562_amp1514	chr19	64200	64439	+
K562_amp1515	chr19	64860	65069	+
K562_amp1516	chr19	65910	66179	+
K562_amp1517	chr19	66840	67019	+
K562_amp1518	chr19	67530	67889	+
K562_amp1519	chr19	68040	68369	+
K562_amp1520	chr19	68700	68879	+
K562_amp1521	chr19	69600	70019	+
K562_amp1522	chr19	70320	71849	+
K562_amp1523	chr19	72030	72479	+
K562_amp1524	chr19	72570	74999	+
K562_amp1525	chr19	75630	76829	+
K562_amp1526	chr19	77550	78629	+
K562_amp1527	chr19	79020	80999	+
K562_amp1528	chr19	81660	81809	+
K562_amp1529	chr19	93120	93509	+
K562_amp1530	chr19	123990	124259	+
K562_amp1531	chr19	124890	125309	+
K562_amp1532	chr19	128610	128819	+
K562_amp1533	chr19	128970	129389	+
K562_amp1534	chr19	130440	130829	+
K562_amp1535	chr19	131880	132089	+
K562_amp1536	chr19	133230	133319	+
K562_amp1537	chr19	134790	135089	+
K562_amp1538	chr19	135360	135569	+
K562_amp1539	chr19	137520	137639	+
K562_amp1540	chr19	137700	138089	+
K562_amp1541	chr19	138150	138569	+
K562_amp1542	chr19	138600	138959	+
K562_amp1543	chr19	139110	139229	+
K562_amp1544	chr19	141090	141299	+
K562_amp1545	chr19	145290	145529	+
K562_amp1546	chr19	145710	145799	+
K562_amp1547	chr19	146070	146309	+
K562_amp1548	chr19	146790	146939	+
K562_amp1549	chr19	152940	153659	+
K562_amp1550	chr19	155190	155399	+
K562_amp1551	chr19	156330	157289	+
K562_amp1552	chr19	157740	158069	+
K562_amp1553	chr19	158610	159059	+
K562_amp1554	chr19	162420	162749	+
K562_amp1555	chr19	163950	164159	+
K562_amp1556	chr19	164340	165179	+
K562_amp1557	chr19	165960	166319	+
K562_amp1558	chr19	167070	167429	+
K562_amp1559	chr19	168030	168359	+
K562_amp1560	chr19	168630	168719	+
K562_amp1561	chr19	169110	169709	+
K562_amp1562	chr19	170040	170099	+
K562_amp1563	chr19	170610	170759	+
K562_amp1564	chr19	171420	171929	+
K562_amp1565	chr19	172080	172379	+
K562_amp1566	chr19	8851260	8854619	+
K562_amp1567	chr19	8854740	8856149	+
K562_amp1568	chr19	8856990	8858099	+
K562_amp1569	chr19	8858220	8858339	+
K562_amp1570	chr19	8858400	8863799	+
K562_amp1571	chr19	8864430	8865239	+
K562_amp1572	chr19	8865270	8865629	+
K562_amp1573	chr19	8865660	8871299	+
K562_amp1574	chr19	8871900	8873099	+
K562_amp1575	chr19	8873130	8878769	+
K562_amp1576	chr19	8879160	8879339	+
K562_amp1577	chr19	8879670	8883329	+
K562_amp1578	chr19	8883450	8884799	+
K562_amp1579	chr19	8884920	8885129	+
K562_amp1580	chr19	8885640	8886329	+
K562_amp1581	chr19	8886510	8886809	+
K562_amp1582	chr19	8886900	8887079	+
K562_amp1583	chr19	8887110	8890529	+
K562_amp1584	chr19	8890950	8892149	+
K562_amp1585	chr19	8892210	8894609	+
K562_amp1586	chr19	8894640	8894939	+
K562_amp1587	chr19	8895060	8896499	+
K562_amp1588	chr19	8896530	8897309	+
K562_amp1589	chr19	8900400	8900669	+
K562_amp1590	chr19	24571110	24571259	+
K562_amp1591	chr19	24604860	24605129	+
K562_amp1592	chr19	24605520	24605969	+
K562_amp1593	chr19	24606210	24606479	+
K562_amp1594	chr19	24607770	24608039	+
K562_amp1595	chr19	24608430	24608879	+
K562_amp1596	chr19	24609060	24609389	+
K562_amp1597	chr19	24610680	24610919	+
K562_amp1598	chr19	24611310	24611759	+
K562_amp1599	chr19	24612000	24612269	+
K562_amp1600	chr19	24613560	24613829	+
K562_amp1601	chr19	24613980	24614099	+
K562_amp1602	chr19	24614160	24614669	+
K562_amp1603	chr19	24616470	24617549	+
K562_amp1604	chr19	24617640	24617879	+
K562_amp1605	chr19	24619230	24619709	+
K562_amp1606	chr19	24619800	24620279	+
K562_amp1607	chr19	24622080	24622199	+
K562_amp1608	chr19	24622410	24622649	+
K562_amp1609	chr19	24622680	24623189	+
K562_amp1610	chr19	24624960	24625079	+
K562_amp1611	chr19	24625290	24625529	+
K562_amp1612	chr19	24625560	24626069	+
K562_amp1613	chr19	24628050	24628139	+
K562_amp1614	chr19	24628170	24628319	+
K562_amp1615	chr19	24628380	24629129	+
K562_amp1616	chr19	24631110	24631229	+
K562_amp1617	chr19	24631440	24631649	+
K562_amp1618	chr19	27743190	27743399	+
K562_amp1619	chr19	27749430	27749789	+
K562_amp1620	chr19	27750120	27750359	+
K562_amp1621	chr19	27752730	27753119	+
K562_amp1622	chr19	27753870	27754229	+
K562_amp1623	chr19	27755130	27755399	+
K562_amp1624	chr19	27755970	27756359	+
K562_amp1625	chr19	27759810	27760199	+
K562_amp1626	chr19	27760320	27760709	+
K562_amp1627	chr19	27768960	27769379	+
K562_amp1628	chr19	27778740	27779129	+
K562_amp1629	chr19	27789480	27789959	+
K562_amp1630	chr19	27793470	27794009	+
K562_amp1631	chr19	27802680	27802979	+
K562_amp1632	chr19	27842040	27842309	+
K562_amp1633	chr19	27864960	27865199	+
K562_amp1634	chr19	27868230	27868619	+
K562_amp1635	chr19	27870210	27870389	+
K562_amp1636	chr19	27897090	27897479	+
K562_amp1637	chr19	27902670	27903059	+
K562_amp1638	chr19	59098650	59098949	+
K562_amp1639	chr19	59112120	59113109	+
K562_amp1640	chr19	59113320	59113799	+
K562_amp1641	chr19	59113980	59114099	+
K562_amp1642	chr19	59116080	59116409	+
K562_amp1643	chr19	59116770	59118209	+
K562_amp1644	chr19	59118660	59119079	+
K562_amp1645	chr1	9930	10799	+
K562_amp1646	chr1	10860	12569	+
K562_amp1647	chr1	13260	13769	+
K562_amp1648	chr1	13860	15029	+
K562_amp1649	chr1	15150	15389	+
K562_amp1650	chr1	15420	15749	+
K562_amp1651	chr1	16890	17219	+
K562_amp1652	chr1	20790	20939	+
K562_amp1653	chr1	22200	22229	+
K562_amp1654	chr1	22590	22829	+
K562_amp1655	chr1	23250	23459	+
K562_amp1656	chr1	23700	23789	+
K562_amp1657	chr1	24300	24779	+
K562_amp1658	chr1	25230	25409	+
K562_amp1659	chr1	25710	25739	+
K562_amp1660	chr1	25920	26279	+
K562_amp1661	chr1	26400	26759	+
K562_amp1662	chr1	27090	27269	+
K562_amp1663	chr1	28050	28439	+
K562_amp1664	chr1	28710	30239	+
K562_amp1665	chr1	30450	30839	+
K562_amp1666	chr1	30960	33389	+
K562_amp1667	chr1	34020	35219	+
K562_amp1668	chr1	35940	37019	+
K562_amp1669	chr1	37410	39419	+
K562_amp1670	chr1	51540	51899	+
K562_amp1671	chr1	83310	83609	+
K562_amp1672	chr1	90390	90659	+
K562_amp1673	chr1	104970	105329	+
K562_amp1674	chr1	106800	107099	+
K562_amp1675	chr1	107520	107729	+
K562_amp1676	chr1	108750	108989	+
K562_amp1677	chr1	109020	109169	+
K562_amp1678	chr1	135750	136229	+
K562_amp1679	chr1	136710	137039	+
K562_amp1680	chr1	137190	137639	+
K562_amp1681	chr1	154440	154799	+
K562_amp1682	chr1	231870	232139	+
K562_amp1683	chr1	232710	232889	+
K562_amp1684	chr1	234780	235079	+
K562_amp1685	chr1	235350	235739	+
K562_amp1686	chr1	236310	237179	+
K562_amp1687	chr1	237660	237899	+
K562_amp1688	chr1	251190	251429	+
K562_amp1689	chr1	251580	251609	+
K562_amp1690	chr1	253140	253409	+
K562_amp1691	chr1	253860	253979	+
K562_amp1692	chr1	254310	254519	+
K562_amp1693	chr1	255060	255479	+
K562_amp1694	chr1	326520	327569	+
K562_amp1695	chr1	353250	353789	+
K562_amp1696	chr1	354420	354599	+
K562_amp1697	chr1	355080	355139	+
K562_amp1698	chr1	355590	356159	+
K562_amp1699	chr1	356820	357149	+
K562_amp1700	chr1	357750	358079	+
K562_amp1701	chr1	358860	359219	+
K562_amp1702	chr1	360000	360839	+
K562_amp1703	chr1	361020	361229	+
K562_amp1704	chr1	361500	361739	+
K562_amp1705	chr1	362160	362429	+
K562_amp1706	chr1	365790	366269	+
K562_amp1707	chr1	366900	367229	+
K562_amp1708	chr1	367560	368519	+
K562_amp1709	chr1	369360	369659	+
K562_amp1710	chr1	371250	371459	+
K562_amp1711	chr1	371490	371879	+
K562_amp1712	chr1	378030	378089	+
K562_amp1713	chr1	378570	378809	+
K562_amp1714	chr1	379110	379139	+
K562_amp1715	chr1	379380	379409	+
K562_amp1716	chr1	387690	387779	+
K562_amp1717	chr1	387930	388739	+
K562_amp1718	chr1	388800	389219	+
K562_amp1719	chr1	389250	389369	+
K562_amp1720	chr1	391320	391559	+
K562_amp1721	chr1	391800	392069	+
K562_amp1722	chr1	393570	393659	+
K562_amp1723	chr1	394830	395009	+
K562_amp1724	chr1	396060	396449	+
K562_amp1725	chr1	397500	397919	+
K562_amp1726	chr1	398040	398279	+
K562_amp1727	chr1	401520	401939	+
K562_amp1728	chr1	402630	402869	+
K562_amp1729	chr1	421500	421619	+
K562_amp1730	chr1	431280	431459	+
K562_amp1731	chr1	433320	433529	+
K562_amp1732	chr1	437370	438329	+
K562_amp1733	chr1	441930	442289	+
K562_amp1734	chr1	451950	452159	+
K562_amp1735	chr1	455820	455939	+
K562_amp1736	chr1	461460	461729	+
K562_amp1737	chr1	461790	462029	+
K562_amp1738	chr1	462450	462659	+
K562_amp1739	chr1	462750	463409	+
K562_amp1740	chr1	463950	464249	+
K562_amp1741	chr1	464610	464939	+
K562_amp1742	chr1	467580	467879	+
K562_amp1743	chr1	470940	471179	+
K562_amp1744	chr1	521460	521729	+
K562_amp1745	chr1	522630	522779	+
K562_amp1746	chr1	531630	531869	+
K562_amp1747	chr1	540570	541019	+
K562_amp1748	chr1	544560	544949	+
K562_amp1749	chr1	545880	546389	+
K562_amp1750	chr1	546900	547139	+
K562_amp1751	chr1	551070	551369	+
K562_amp1752	chr1	552420	552509	+
K562_amp1753	chr1	553170	553319	+
K562_amp1754	chr1	554460	554489	+
K562_amp1755	chr1	564270	570479	+
K562_amp1756	chr1	587610	587849	+
K562_amp1757	chr1	588510	588929	+
K562_amp1758	chr1	592020	592409	+
K562_amp1759	chr1	592530	592949	+
K562_amp1760	chr1	594000	594389	+
K562_amp1761	chr1	595470	595649	+
K562_amp1762	chr1	596640	596699	+
K562_amp1763	chr1	596790	596879	+
K562_amp1764	chr1	598410	598679	+
K562_amp1765	chr1	598920	599159	+
K562_amp1766	chr1	601320	601589	+
K562_amp1767	chr1	601740	601979	+
K562_amp1768	chr1	602220	602279	+
K562_amp1769	chr1	610110	610319	+
K562_amp1770	chr1	610560	610589	+
K562_amp1771	chr1	610680	610739	+
K562_amp1772	chr1	610890	611069	+
K562_amp1773	chr1	611580	611669	+
K562_amp1774	chr1	617760	618299	+
K562_amp1775	chr1	620040	620219	+
K562_amp1776	chr1	621150	622139	+
K562_amp1777	chr1	622530	622829	+
K562_amp1778	chr1	623430	623969	+
K562_amp1779	chr1	627300	627539	+
K562_amp1780	chr1	627960	628169	+
K562_amp1781	chr1	628470	628679	+
K562_amp1782	chr1	628830	629699	+
K562_amp1783	chr1	630450	630839	+
K562_amp1784	chr1	631590	631919	+
K562_amp1785	chr1	632610	632879	+
K562_amp1786	chr1	633150	633239	+
K562_amp1787	chr1	633570	634199	+
K562_amp1788	chr1	634530	634619	+
K562_amp1789	chr1	635040	635219	+
K562_amp1790	chr1	635940	636449	+
K562_amp1791	chr1	2583570	2584079	+
K562_amp1792	chr1	2584170	2585789	+
K562_amp1793	chr1	2586480	2587109	+
K562_amp1794	chr1	2587230	2587859	+
K562_amp1795	chr1	2588130	2588429	+
K562_amp1796	chr1	2589720	2589839	+
K562_amp1797	chr1	2592690	2593019	+
K562_amp1798	chr1	2593320	2593619	+
K562_amp1799	chr1	2594220	2594369	+
K562_amp1800	chr1	2597310	2597669	+
K562_amp1801	chr1	2597940	2598239	+
K562_amp1802	chr1	2598840	2598989	+
K562_amp1803	chr1	2600790	2600909	+
K562_amp1804	chr1	2601930	2602259	+
K562_amp1805	chr1	2602560	2602859	+
K562_amp1806	chr1	2603310	2603519	+
K562_amp1807	chr1	2604090	2604359	+
K562_amp1808	chr1	2605950	2606099	+
K562_amp1809	chr1	2606580	2606849	+
K562_amp1810	chr1	2607210	2607509	+
K562_amp1811	chr1	2608740	2609309	+
K562_amp1812	chr1	2610330	2610629	+
K562_amp1813	chr1	2610930	2611229	+
K562_amp1814	chr1	2612460	2612759	+
K562_amp1815	chr1	2613930	2614199	+
K562_amp1816	chr1	2615160	2615399	+
K562_amp1817	chr1	2615790	2616539	+
K562_amp1818	chr1	2617020	2618519	+
K562_amp1819	chr1	2618640	2619119	+
K562_amp1820	chr1	2619150	2619599	+
K562_amp1821	chr1	2619660	2619869	+
K562_amp1822	chr1	2620140	2620379	+
K562_amp1823	chr1	2620410	2621459	+
K562_amp1824	chr1	2621910	2622089	+
K562_amp1825	chr1	2622870	2623199	+
K562_amp1826	chr1	2624730	2625179	+
K562_amp1827	chr1	2625240	2625269	+
K562_amp1828	chr1	2625330	2625929	+
K562_amp1829	chr1	2626830	2626979	+
K562_amp1830	chr1	2627010	2627549	+
K562_amp1831	chr1	2627910	2628239	+
K562_amp1832	chr1	2628270	2629079	+
K562_amp1833	chr1	2629320	2629769	+
K562_amp1834	chr1	16832610	16832969	+
K562_amp1835	chr1	16833240	16833959	+
K562_amp1836	chr1	16834170	16834409	+
K562_amp1837	chr1	16834680	16835309	+
K562_amp1838	chr1	16835700	16836029	+
K562_amp1839	chr1	16837170	16837889	+
K562_amp1840	chr1	16838160	16838339	+
K562_amp1841	chr1	16838700	16843379	+
K562_amp1842	chr1	16855440	16855709	+
K562_amp1843	chr1	16859910	16860329	+
K562_amp1844	chr1	16860600	16861079	+
K562_amp1845	chr1	16861770	16862309	+
K562_amp1846	chr1	16863810	16864409	+
K562_amp1847	chr1	16864470	16864979	+
K562_amp1848	chr1	16866810	16867529	+
K562_amp1849	chr1	16870350	16870619	+
K562_amp1850	chr1	16870740	16871189	+
K562_amp1851	chr1	16871700	16872659	+
K562_amp1852	chr1	16873290	16873649	+
K562_amp1853	chr1	16873830	16874129	+
K562_amp1854	chr1	16874160	16874399	+
K562_amp1855	chr1	16874640	16874699	+
K562_amp1856	chr1	16874910	16875569	+
K562_amp1857	chr1	16877550	16877909	+
K562_amp1858	chr1	16877940	16878029	+
K562_amp1859	chr1	16878900	16879049	+
K562_amp1860	chr1	16879080	16879259	+
K562_amp1861	chr1	16883100	16883279	+
K562_amp1862	chr1	16886430	16886759	+
K562_amp1863	chr1	16887240	16887449	+
K562_amp1864	chr1	16887510	16888049	+
K562_amp1865	chr1	16889310	16890059	+
K562_amp1866	chr1	16890300	16890539	+
K562_amp1867	chr1	16900680	16900949	+
K562_amp1868	chr1	16901370	16901609	+
K562_amp1869	chr1	16905570	16905779	+
K562_amp1870	chr1	16906050	16906319	+
K562_amp1871	chr1	16906890	16907459	+
K562_amp1872	chr1	16907610	16908029	+
K562_amp1873	chr1	16908120	16908329	+
K562_amp1874	chr1	16908390	16908509	+
K562_amp1875	chr1	16911870	16912079	+
K562_amp1876	chr1	16913910	16914149	+
K562_amp1877	chr1	16914240	16914539	+
K562_amp1878	chr1	16914570	16914659	+
K562_amp1879	chr1	16914840	16915139	+
K562_amp1880	chr1	16917210	16917629	+
K562_amp1881	chr1	16918170	16919009	+
K562_amp1882	chr1	16919880	16920149	+
K562_amp1883	chr1	16921410	16921889	+
K562_amp1884	chr1	16922760	16922909	+
K562_amp1885	chr1	16923810	16924049	+
K562_amp1886	chr1	16924980	16925519	+
K562_amp1887	chr1	16927200	16927439	+
K562_amp1888	chr1	16927920	16928219	+
K562_amp1889	chr1	16929210	16929419	+
K562_amp1890	chr1	16929630	16929929	+
K562_amp1891	chr1	16933140	16933349	+
K562_amp1892	chr1	16937130	16937189	+
K562_amp1893	chr1	16940880	16941269	+
K562_amp1894	chr1	16945380	16945589	+
K562_amp1895	chr1	16953840	16953899	+
K562_amp1896	chr1	16954380	16954559	+
K562_amp1897	chr1	16965960	16966109	+
K562_amp1898	chr1	16970040	16970459	+
K562_amp1899	chr1	16970490	16971989	+
K562_amp1900	chr1	16972050	16972139	+
K562_amp1901	chr1	16972170	16972469	+
K562_amp1902	chr1	16972680	16973129	+
K562_amp1903	chr1	16973490	16974509	+
K562_amp1904	chr1	16974720	16974989	+
K562_amp1905	chr1	16975710	16975859	+
K562_amp1906	chr1	16976370	16976639	+
K562_amp1907	chr1	16977990	16978289	+
K562_amp1908	chr1	16979550	16979699	+
K562_amp1909	chr1	16979880	16980089	+
K562_amp1910	chr1	16980570	16980839	+
K562_amp1911	chr1	16981080	16981439	+
K562_amp1912	chr1	16982790	16983239	+
K562_amp1913	chr1	16983450	16983959	+
K562_amp1914	chr1	16984800	16985159	+
K562_amp1915	chr1	16985190	16987049	+
K562_amp1916	chr1	16987500	16987979	+
K562_amp1917	chr1	16989720	16989929	+
K562_amp1918	chr1	16989960	16990019	+
K562_amp1919	chr1	16990110	16990589	+
K562_amp1920	chr1	16990830	16991009	+
K562_amp1921	chr1	16991280	16997039	+
K562_amp1922	chr1	16997070	16999499	+
K562_amp1923	chr1	16999530	16999679	+
K562_amp1924	chr1	16999830	17000249	+
K562_amp1925	chr1	17001330	17002079	+
K562_amp1926	chr1	17003220	17003489	+
K562_amp1927	chr1	17006640	17006759	+
K562_amp1928	chr1	17007030	17007149	+
K562_amp1929	chr1	17007240	17007869	+
K562_amp1930	chr1	17008620	17008919	+
K562_amp1931	chr1	17008950	17009039	+
K562_amp1932	chr1	17013210	17013449	+
K562_amp1933	chr1	17052660	17052989	+
K562_amp1934	chr1	17054790	17055539	+
K562_amp1935	chr1	17058630	17059439	+
K562_amp1936	chr1	17059830	17059889	+
K562_amp1937	chr1	17060190	17060609	+
K562_amp1938	chr1	17060730	17060909	+
K562_amp1939	chr1	17060970	17063369	+
K562_amp1940	chr1	17063400	17069159	+
K562_amp1941	chr1	17069430	17069609	+
K562_amp1942	chr1	17069850	17070359	+
K562_amp1943	chr1	17070420	17070479	+
K562_amp1944	chr1	17070540	17070749	+
K562_amp1945	chr1	17072490	17073119	+
K562_amp1946	chr1	17073420	17075219	+
K562_amp1947	chr1	17075340	17075639	+
K562_amp1948	chr1	17076510	17077019	+
K562_amp1949	chr1	17077170	17077649	+
K562_amp1950	chr1	17079000	17079299	+
K562_amp1951	chr1	17080380	17080559	+
K562_amp1952	chr1	17082240	17082269	+
K562_amp1953	chr1	17082330	17082539	+
K562_amp1954	chr1	17085450	17085809	+
K562_amp1955	chr1	17086200	17086919	+
K562_amp1956	chr1	17177580	17177849	+
K562_amp1957	chr1	17181750	17181839	+
K562_amp1958	chr1	17181870	17182019	+
K562_amp1959	chr1	17183130	17183309	+
K562_amp1960	chr1	17185320	17186009	+
K562_amp1961	chr1	17186490	17187089	+
K562_amp1962	chr1	17187330	17187629	+
K562_amp1963	chr1	17188260	17189189	+
K562_amp1964	chr1	17189610	17190149	+
K562_amp1965	chr1	17190420	17190539	+
K562_amp1966	chr1	17193360	17194169	+
K562_amp1967	chr1	17195790	17195909	+
K562_amp1968	chr1	17195970	17196209	+
K562_amp1969	chr1	17196240	17197109	+
K562_amp1970	chr1	17198820	17198879	+
K562_amp1971	chr1	17199000	17199149	+
K562_amp1972	chr1	17199750	17200349	+
K562_amp1973	chr1	17200590	17201039	+
K562_amp1974	chr1	17201310	17201879	+
K562_amp1975	chr1	17204460	17204579	+
K562_amp1976	chr1	17204670	17204729	+
K562_amp1977	chr1	17204910	17204969	+
K562_amp1978	chr1	17220240	17220389	+
K562_amp1979	chr1	17220540	17221589	+
K562_amp1980	chr1	17221800	17223449	+
K562_amp1981	chr1	17224140	17224559	+
K562_amp1982	chr1	17225670	17225849	+
K562_amp1983	chr1	17227980	17228129	+
K562_amp1984	chr1	17229150	17229479	+
K562_amp1985	chr1	121352340	121352669	+
K562_amp1986	chr1	121353330	121353689	+
K562_amp1987	chr1	121354230	121354439	+
K562_amp1988	chr1	121354740	121355249	+
K562_amp1989	chr1	121356120	121356629	+
K562_amp1990	chr1	121357560	121358459	+
K562_amp1991	chr1	121358670	121359269	+
K562_amp1992	chr1	121359420	121360079	+
K562_amp1993	chr1	121360170	121360559	+
K562_amp1994	chr1	121361190	121361789	+
K562_amp1995	chr1	121362630	121363739	+
K562_amp1996	chr1	121365030	121365419	+
K562_amp1997	chr1	121365480	121365719	+
K562_amp1998	chr1	121366650	121367069	+
K562_amp1999	chr1	121367280	121367699	+
[truncated: 3,215 more rows]

## Sheet: Kaiso K562 No amplified regions
Kaiso peaks with amplified regions removed
KaisoHC_K562_NoAMPS1	chr7	177600	178109	+
KaisoHC_K562_NoAMPS2	chr7	302760	304169	+
KaisoHC_K562_NoAMPS3	chr7	915990	916349	+
KaisoHC_K562_NoAMPS4	chr7	945120	946289	+
KaisoHC_K562_NoAMPS5	chr7	948750	949019	+
KaisoHC_K562_NoAMPS6	chr7	1029540	1029839	+
KaisoHC_K562_NoAMPS7	chr7	1083810	1084109	+
KaisoHC_K562_NoAMPS8	chr7	1414110	1414319	+
KaisoHC_K562_NoAMPS9	chr7	1483590	1483949	+
KaisoHC_K562_NoAMPS10	chr7	1803390	1803659	+
KaisoHC_K562_NoAMPS11	chr7	2062680	2062889	+
KaisoHC_K562_NoAMPS12	chr7	2272380	2272799	+
KaisoHC_K562_NoAMPS13	chr7	2443050	2443319	+
KaisoHC_K562_NoAMPS14	chr7	4573170	4573439	+
KaisoHC_K562_NoAMPS15	chr7	4814640	4814819	+
KaisoHC_K562_NoAMPS16	chr7	5085390	5085719	+
KaisoHC_K562_NoAMPS17	chr7	5565030	5565509	+
KaisoHC_K562_NoAMPS18	chr7	5565630	5566919	+
KaisoHC_K562_NoAMPS19	chr7	5568210	5568419	+
KaisoHC_K562_NoAMPS20	chr7	6616980	6617159	+
KaisoHC_K562_NoAMPS21	chr7	7035210	7035599	+
KaisoHC_K562_NoAMPS22	chr7	7680300	7680659	+
KaisoHC_K562_NoAMPS23	chr7	12524790	12525389	+
KaisoHC_K562_NoAMPS24	chr7	14087700	14087909	+
KaisoHC_K562_NoAMPS25	chr7	16308570	16308809	+
KaisoHC_K562_NoAMPS26	chr7	16460190	16460459	+
KaisoHC_K562_NoAMPS27	chr7	20259480	20259779	+
KaisoHC_K562_NoAMPS28	chr7	22550820	22551029	+
KaisoHC_K562_NoAMPS29	chr7	23571540	23571839	+
KaisoHC_K562_NoAMPS30	chr7	23841900	23842109	+
KaisoHC_K562_NoAMPS31	chr7	25115130	25115339	+
KaisoHC_K562_NoAMPS32	chr7	26227320	26227829	+
KaisoHC_K562_NoAMPS33	chr7	26227860	26228609	+
KaisoHC_K562_NoAMPS34	chr7	26228730	26228939	+
KaisoHC_K562_NoAMPS35	chr7	26677740	26678099	+
KaisoHC_K562_NoAMPS36	chr7	27401010	27401399	+
KaisoHC_K562_NoAMPS37	chr7	28637700	28637879	+
KaisoHC_K562_NoAMPS38	chr7	30518310	30518489	+
KaisoHC_K562_NoAMPS39	chr7	35734410	35734739	+
KaisoHC_K562_NoAMPS40	chr7	35840370	35840819	+
KaisoHC_K562_NoAMPS41	chr7	44233740	44233949	+
KaisoHC_K562_NoAMPS42	chr7	44613450	44613659	+
KaisoHC_K562_NoAMPS43	chr7	45291420	45291839	+
KaisoHC_K562_NoAMPS44	chr7	45850980	45851309	+
KaisoHC_K562_NoAMPS45	chr7	45851730	45852119	+
KaisoHC_K562_NoAMPS46	chr7	45852360	45852629	+
KaisoHC_K562_NoAMPS47	chr7	50626170	50626349	+
KaisoHC_K562_NoAMPS48	chr7	53223390	53223539	+
KaisoHC_K562_NoAMPS49	chr7	55810260	55810439	+
KaisoHC_K562_NoAMPS50	chr7	56118960	56119229	+
KaisoHC_K562_NoAMPS51	chr7	56435040	56435249	+
KaisoHC_K562_NoAMPS52	chr7	56437920	56442689	+
KaisoHC_K562_NoAMPS53	chr7	64352070	64352339	+
KaisoHC_K562_NoAMPS54	chr7	64405410	64405649	+
KaisoHC_K562_NoAMPS55	chr7	64583370	64583579	+
KaisoHC_K562_NoAMPS56	chr7	64597320	64597589	+
KaisoHC_K562_NoAMPS57	chr7	64601730	64601789	+
KaisoHC_K562_NoAMPS58	chr7	66385980	66386219	+
KaisoHC_K562_NoAMPS59	chr7	66460290	66460589	+
KaisoHC_K562_NoAMPS60	chr7	66461730	66462089	+
KaisoHC_K562_NoAMPS61	chr7	68999700	68999999	+
KaisoHC_K562_NoAMPS62	chr7	69961440	69961619	+
KaisoHC_K562_NoAMPS63	chr7	72298590	72298859	+
KaisoHC_K562_NoAMPS64	chr7	72976800	72976979	+
KaisoHC_K562_NoAMPS65	chr7	73153110	73153439	+
KaisoHC_K562_NoAMPS66	chr7	75620400	75620549	+
KaisoHC_K562_NoAMPS67	chr7	75677070	75677609	+
KaisoHC_K562_NoAMPS68	chr7	75864420	75864659	+
KaisoHC_K562_NoAMPS69	chr7	76256430	76256789	+
KaisoHC_K562_NoAMPS70	chr7	76275930	76276259	+
KaisoHC_K562_NoAMPS71	chr7	76690230	76690679	+
KaisoHC_K562_NoAMPS72	chr7	76691190	76691339	+
KaisoHC_K562_NoAMPS73	chr7	76691520	76691759	+
KaisoHC_K562_NoAMPS74	chr7	86675880	86676059	+
KaisoHC_K562_NoAMPS75	chr7	91764000	91764269	+
KaisoHC_K562_NoAMPS76	chr7	92462550	92462729	+
KaisoHC_K562_NoAMPS77	chr7	97506960	97507169	+
KaisoHC_K562_NoAMPS78	chr7	97509060	97509209	+
KaisoHC_K562_NoAMPS79	chr7	98015670	98016029	+
KaisoHC_K562_NoAMPS80	chr7	98972130	98972309	+
KaisoHC_K562_NoAMPS81	chr7	99069360	99069569	+
KaisoHC_K562_NoAMPS82	chr7	99102060	99102359	+
KaisoHC_K562_NoAMPS83	chr7	99532800	99533039	+
KaisoHC_K562_NoAMPS84	chr7	99797670	99797969	+
KaisoHC_K562_NoAMPS85	chr7	99867240	99867479	+
KaisoHC_K562_NoAMPS86	chr7	99933240	99933479	+
KaisoHC_K562_NoAMPS87	chr7	100027140	100027559	+
KaisoHC_K562_NoAMPS88	chr7	100183620	100183889	+
KaisoHC_K562_NoAMPS89	chr7	100231500	100231679	+
KaisoHC_K562_NoAMPS90	chr7	100303380	100303979	+
KaisoHC_K562_NoAMPS91	chr7	100472340	100472849	+
KaisoHC_K562_NoAMPS92	chr7	101160630	101161019	+
KaisoHC_K562_NoAMPS93	chr7	101313660	101313839	+
KaisoHC_K562_NoAMPS94	chr7	101724540	101724779	+
KaisoHC_K562_NoAMPS95	chr7	102789420	102789779	+
KaisoHC_K562_NoAMPS96	chr7	103636560	103636829	+
KaisoHC_K562_NoAMPS97	chr7	104231670	104231879	+
KaisoHC_K562_NoAMPS98	chr7	104554380	104554709	+
KaisoHC_K562_NoAMPS99	chr7	104653950	104654099	+
KaisoHC_K562_NoAMPS100	chr7	104774700	104774909	+
KaisoHC_K562_NoAMPS101	chr7	105241260	105241559	+
KaisoHC_K562_NoAMPS102	chr7	105522720	105522899	+
KaisoHC_K562_NoAMPS103	chr7	106239210	106239449	+
KaisoHC_K562_NoAMPS104	chr7	106650720	106650959	+
KaisoHC_K562_NoAMPS105	chr7	112090770	112091249	+
KaisoHC_K562_NoAMPS106	chr7	112813620	112813889	+
KaisoHC_K562_NoAMPS107	chr7	113568570	113568779	+
KaisoHC_K562_NoAMPS108	chr7	116516970	116517269	+
KaisoHC_K562_NoAMPS109	chr7	117823980	117824459	+
KaisoHC_K562_NoAMPS110	chr7	118011090	118011479	+
KaisoHC_K562_NoAMPS111	chr7	119547270	119547659	+
KaisoHC_K562_NoAMPS112	chr7	120590940	120591089	+
KaisoHC_K562_NoAMPS113	chr7	120687750	120687989	+
KaisoHC_K562_NoAMPS114	chr7	124426200	124426379	+
KaisoHC_K562_NoAMPS115	chr7	127477980	127478249	+
KaisoHC_K562_NoAMPS116	chr7	127660440	127660619	+
KaisoHC_K562_NoAMPS117	chr7	128116560	128116949	+
KaisoHC_K562_NoAMPS118	chr7	128171190	128171669	+
KaisoHC_K562_NoAMPS119	chr7	128293650	128294009	+
KaisoHC_K562_NoAMPS120	chr7	128323890	128324189	+
KaisoHC_K562_NoAMPS121	chr7	128423340	128423579	+
KaisoHC_K562_NoAMPS122	chr7	128864460	128864819	+
KaisoHC_K562_NoAMPS123	chr7	129691110	129691289	+
KaisoHC_K562_NoAMPS124	chr7	129845220	129845549	+
KaisoHC_K562_NoAMPS125	chr7	129846030	129846329	+
KaisoHC_K562_NoAMPS126	chr7	131641140	131641349	+
KaisoHC_K562_NoAMPS127	chr7	134001660	134002049	+
KaisoHC_K562_NoAMPS128	chr7	134671050	134671679	+
KaisoHC_K562_NoAMPS129	chr7	135195210	135195419	+
KaisoHC_K562_NoAMPS130	chr7	135520200	135520469	+
KaisoHC_K562_NoAMPS131	chr7	135777420	135777809	+
KaisoHC_K562_NoAMPS132	chr7	136657890	136658189	+
KaisoHC_K562_NoAMPS133	chr7	137928270	137928479	+
KaisoHC_K562_NoAMPS134	chr7	137942340	137942609	+
KaisoHC_K562_NoAMPS135	chr7	138144690	138145079	+
KaisoHC_K562_NoAMPS136	chr7	138775710	138775979	+
KaisoHC_K562_NoAMPS137	chr7	139044150	139044629	+
KaisoHC_K562_NoAMPS138	chr7	139676940	139677419	+
KaisoHC_K562_NoAMPS139	chr7	139876950	139877159	+
KaisoHC_K562_NoAMPS140	chr7	141438000	141438179	+
KaisoHC_K562_NoAMPS141	chr7	141452610	141452789	+
KaisoHC_K562_NoAMPS142	chr7	142373820	142374209	+
KaisoHC_K562_NoAMPS143	chr7	142374420	142374509	+
KaisoHC_K562_NoAMPS144	chr7	142375170	142375589	+
KaisoHC_K562_NoAMPS145	chr7	142889280	142889459	+
KaisoHC_K562_NoAMPS146	chr7	144570600	144570809	+
KaisoHC_K562_NoAMPS147	chr7	145694280	145694699	+
KaisoHC_K562_NoAMPS148	chr7	148028550	148028939	+
KaisoHC_K562_NoAMPS149	chr7	148565490	148565699	+
KaisoHC_K562_NoAMPS150	chr7	148581630	148581899	+
KaisoHC_K562_NoAMPS151	chr7	150065760	150065969	+
KaisoHC_K562_NoAMPS152	chr7	150102330	150102629	+
KaisoHC_K562_NoAMPS153	chr7	150606810	150607559	+
KaisoHC_K562_NoAMPS154	chr7	150607620	150607739	+
KaisoHC_K562_NoAMPS155	chr7	150655680	150655889	+
KaisoHC_K562_NoAMPS156	chr7	151094760	151094969	+
KaisoHC_K562_NoAMPS157	chr7	151216650	151216919	+
KaisoHC_K562_NoAMPS158	chr7	151926390	151926569	+
KaisoHC_K562_NoAMPS159	chr7	151937310	151937549	+
KaisoHC_K562_NoAMPS160	chr7	152131590	152131769	+
KaisoHC_K562_NoAMPS161	chr7	152133780	152134019	+
KaisoHC_K562_NoAMPS162	chr7	152161440	152161769	+
KaisoHC_K562_NoAMPS163	chr7	152250750	152251049	+
KaisoHC_K562_NoAMPS164	chr7	153110880	153111059	+
KaisoHC_K562_NoAMPS165	chr7	154467960	154468169	+
KaisoHC_K562_NoAMPS166	chr7	155121270	155121659	+
KaisoHC_K562_NoAMPS167	chr7	155127390	155127449	+
KaisoHC_K562_NoAMPS168	chr7	155127570	155127869	+
KaisoHC_K562_NoAMPS169	chr7	155142840	155143259	+
KaisoHC_K562_NoAMPS170	chr7	155366370	155366639	+
KaisoHC_K562_NoAMPS171	chr7	156263460	156263669	+
KaisoHC_K562_NoAMPS172	chr7	156734400	156734639	+
KaisoHC_K562_NoAMPS173	chr7	156931440	156931769	+
KaisoHC_K562_NoAMPS174	chr7	157293750	157293959	+
KaisoHC_K562_NoAMPS175	chr7	157355760	157356239	+
KaisoHC_K562_NoAMPS176	chr7	157939890	157940639	+
KaisoHC_K562_NoAMPS177	chr7	157940940	157941509	+
KaisoHC_K562_NoAMPS178	chr7	157941570	157941839	+
KaisoHC_K562_NoAMPS179	chr7	157943940	157944179	+
KaisoHC_K562_NoAMPS180	chr7	157991490	157991699	+
KaisoHC_K562_NoAMPS181	chr7	158130210	158130689	+
KaisoHC_K562_NoAMPS182	chr7	158133570	158134139	+
KaisoHC_K562_NoAMPS183	chr7	158247810	158248319	+
KaisoHC_K562_NoAMPS184	chr7	158256660	158256989	+
KaisoHC_K562_NoAMPS185	chr7	158314470	158314709	+
KaisoHC_K562_NoAMPS186	chr7	158316390	158316659	+
KaisoHC_K562_NoAMPS187	chr7	158316720	158316869	+
KaisoHC_K562_NoAMPS188	chr7	158441220	158441489	+
KaisoHC_K562_NoAMPS189	chr7	158497320	158497709	+
KaisoHC_K562_NoAMPS190	chr7	158596500	158597159	+
KaisoHC_K562_NoAMPS191	chr7	158598750	158598959	+
KaisoHC_K562_NoAMPS192	chr7	158707980	158708189	+
KaisoHC_K562_NoAMPS193	chr7	158708220	158708639	+
KaisoHC_K562_NoAMPS194	chr7	158709330	158709869	+
KaisoHC_K562_NoAMPS195	chr7	158743470	158743529	+
KaisoHC_K562_NoAMPS196	chr7	158746680	158746859	+
KaisoHC_K562_NoAMPS197	chr7	158774640	158775089	+
KaisoHC_K562_NoAMPS198	chr7	158790960	158791529	+
KaisoHC_K562_NoAMPS199	chr7	158810700	158810879	+
KaisoHC_K562_NoAMPS200	chr7	158964150	158964539	+
KaisoHC_K562_NoAMPS201	chr7	158964600	158964839	+
KaisoHC_K562_NoAMPS202	chr7	159128430	159128819	+
KaisoHC_K562_NoAMPS203	chr20	271260	271469	+
KaisoHC_K562_NoAMPS204	chr20	3748470	3748739	+
KaisoHC_K562_NoAMPS205	chr20	3767340	3767609	+
KaisoHC_K562_NoAMPS206	chr20	10415730	10415909	+
KaisoHC_K562_NoAMPS207	chr20	13765470	13765679	+
KaisoHC_K562_NoAMPS208	chr20	17639700	17639879	+
KaisoHC_K562_NoAMPS209	chr20	17949300	17949719	+
KaisoHC_K562_NoAMPS210	chr20	25604550	25604939	+
KaisoHC_K562_NoAMPS211	chr20	25846710	25846919	+
KaisoHC_K562_NoAMPS212	chr20	29952180	29952389	+
KaisoHC_K562_NoAMPS213	chr20	30263700	30263879	+
KaisoHC_K562_NoAMPS214	chr20	30467760	30468149	+
KaisoHC_K562_NoAMPS215	chr20	30539610	30539819	+
KaisoHC_K562_NoAMPS216	chr20	30945720	30946079	+
KaisoHC_K562_NoAMPS217	chr20	31220670	31220969	+
KaisoHC_K562_NoAMPS218	chr20	31645290	31645589	+
KaisoHC_K562_NoAMPS219	chr20	32255790	32255999	+
KaisoHC_K562_NoAMPS220	chr20	32319720	32320289	+
KaisoHC_K562_NoAMPS221	chr20	32366940	32367119	+
KaisoHC_K562_NoAMPS222	chr20	32890830	32891009	+
KaisoHC_K562_NoAMPS223	chr20	32891040	32891069	+
KaisoHC_K562_NoAMPS224	chr20	34329960	34330709	+
KaisoHC_K562_NoAMPS225	chr20	34542390	34542659	+
KaisoHC_K562_NoAMPS226	chr20	37576710	37576919	+
KaisoHC_K562_NoAMPS227	chr20	37707270	37707629	+
KaisoHC_K562_NoAMPS228	chr20	43160310	43160609	+
KaisoHC_K562_NoAMPS229	chr20	43371930	43372199	+
KaisoHC_K562_NoAMPS230	chr20	44539560	44539799	+
KaisoHC_K562_NoAMPS231	chr20	44563980	44564189	+
KaisoHC_K562_NoAMPS232	chr20	45312960	45313379	+
KaisoHC_K562_NoAMPS233	chr20	45317970	45318149	+
KaisoHC_K562_NoAMPS234	chr20	45417840	45417989	+
KaisoHC_K562_NoAMPS235	chr20	45989400	45989609	+
KaisoHC_K562_NoAMPS236	chr20	46523430	46524029	+
KaisoHC_K562_NoAMPS237	chr20	46524600	46524809	+
KaisoHC_K562_NoAMPS238	chr20	47131680	47132369	+
KaisoHC_K562_NoAMPS239	chr20	47132400	47132489	+
KaisoHC_K562_NoAMPS240	chr20	47132520	47132639	+
KaisoHC_K562_NoAMPS241	chr20	47504640	47504909	+
KaisoHC_K562_NoAMPS242	chr20	48807330	48807509	+
KaisoHC_K562_NoAMPS243	chr20	49126560	49126919	+
KaisoHC_K562_NoAMPS244	chr20	49548000	49548449	+
KaisoHC_K562_NoAMPS245	chr20	52675410	52675799	+
KaisoHC_K562_NoAMPS246	chr20	53690970	53691179	+
KaisoHC_K562_NoAMPS247	chr20	55350030	55350239	+
KaisoHC_K562_NoAMPS248	chr20	55685520	55685699	+
KaisoHC_K562_NoAMPS249	chr20	60553230	60553619	+
KaisoHC_K562_NoAMPS250	chr20	60948540	60948749	+
KaisoHC_K562_NoAMPS251	chr20	61569150	61569509	+
KaisoHC_K562_NoAMPS252	chr20	62370270	62370449	+
KaisoHC_K562_NoAMPS253	chr20	62427540	62427809	+
KaisoHC_K562_NoAMPS254	chr20	62573280	62573729	+
KaisoHC_K562_NoAMPS255	chr20	62601150	62601449	+
KaisoHC_K562_NoAMPS256	chr20	62718510	62718959	+
KaisoHC_K562_NoAMPS257	chr20	62719920	62720309	+
KaisoHC_K562_NoAMPS258	chr20	62916780	62917709	+
KaisoHC_K562_NoAMPS259	chr20	62917920	62918909	+
KaisoHC_K562_NoAMPS260	chr20	62946270	62946539	+
KaisoHC_K562_NoAMPS261	chr22	18359730	18360359	+
KaisoHC_K562_NoAMPS262	chr22	18589080	18589379	+
KaisoHC_K562_NoAMPS263	chr22	19710870	19711049	+
KaisoHC_K562_NoAMPS264	chr22	21356040	21356579	+
KaisoHC_K562_NoAMPS265	chr22	28113120	28113419	+
KaisoHC_K562_NoAMPS266	chr22	29076840	29077019	+
KaisoHC_K562_NoAMPS267	chr22	29088720	29088929	+
KaisoHC_K562_NoAMPS268	chr22	29548650	29548889	+
KaisoHC_K562_NoAMPS269	chr22	29709210	29709479	+
KaisoHC_K562_NoAMPS270	chr22	29876940	29877209	+
KaisoHC_K562_NoAMPS271	chr22	31795410	31795739	+
KaisoHC_K562_NoAMPS272	chr22	35078910	35079119	+
KaisoHC_K562_NoAMPS273	chr22	35626920	35627279	+
KaisoHC_K562_NoAMPS274	chr22	36281700	36281759	+
KaisoHC_K562_NoAMPS275	chr22	36522420	36522809	+
KaisoHC_K562_NoAMPS276	chr22	38004630	38004929	+
KaisoHC_K562_NoAMPS277	chr22	38198340	38198549	+
KaisoHC_K562_NoAMPS278	chr22	38240520	38240699	+
KaisoHC_K562_NoAMPS279	chr22	38244720	38244959	+
KaisoHC_K562_NoAMPS280	chr22	38597640	38597939	+
KaisoHC_K562_NoAMPS281	chr22	39040200	39040709	+
KaisoHC_K562_NoAMPS282	chr22	39916020	39916379	+
KaisoHC_K562_NoAMPS283	chr22	39918540	39918569	+
KaisoHC_K562_NoAMPS284	chr22	41864640	41864969	+
KaisoHC_K562_NoAMPS285	chr22	42475500	42475859	+
KaisoHC_K562_NoAMPS286	chr22	43010790	43011689	+
KaisoHC_K562_NoAMPS287	chr22	45987660	45987869	+
KaisoHC_K562_NoAMPS288	chr22	46415280	46415489	+
KaisoHC_K562_NoAMPS289	chr22	48128070	48128399	+
KaisoHC_K562_NoAMPS290	chr22	50051010	50051399	+
KaisoHC_K562_NoAMPS291	chr22	50585670	50586089	+
KaisoHC_K562_NoAMPS292	chr22	50689620	50689919	+
KaisoHC_K562_NoAMPS293	chr22	50714580	50714969	+
KaisoHC_K562_NoAMPS294	chr22	51082050	51082739	+
KaisoHC_K562_NoAMPS295	chr14	20811720	20811989	+
KaisoHC_K562_NoAMPS296	chr14	20922900	20923079	+
KaisoHC_K562_NoAMPS297	chr14	20923410	20923619	+
KaisoHC_K562_NoAMPS298	chr14	21078240	21078359	+
KaisoHC_K562_NoAMPS299	chr14	21571740	21572339	+
KaisoHC_K562_NoAMPS300	chr14	21852030	21852269	+
KaisoHC_K562_NoAMPS301	chr14	24583890	24584189	+
KaisoHC_K562_NoAMPS302	chr14	24682560	24682709	+
KaisoHC_K562_NoAMPS303	chr14	29299230	29299589	+
KaisoHC_K562_NoAMPS304	chr14	30766110	30766499	+
KaisoHC_K562_NoAMPS305	chr14	31528830	31529039	+
KaisoHC_K562_NoAMPS306	chr14	32953410	32954489	+
KaisoHC_K562_NoAMPS307	chr14	34931580	34931789	+
KaisoHC_K562_NoAMPS308	chr14	35015760	35016599	+
KaisoHC_K562_NoAMPS309	chr14	35024880	35025749	+
KaisoHC_K562_NoAMPS310	chr14	39644010	39644369	+
KaisoHC_K562_NoAMPS311	chr14	45722640	45722759	+
KaisoHC_K562_NoAMPS312	chr14	50053350	50053559	+
KaisoHC_K562_NoAMPS313	chr14	50329260	50329589	+
KaisoHC_K562_NoAMPS314	chr14	54976470	54976649	+
KaisoHC_K562_NoAMPS315	chr14	56263350	56263559	+
KaisoHC_K562_NoAMPS316	chr14	57970170	57970349	+
KaisoHC_K562_NoAMPS317	chr14	60952680	60953069	+
KaisoHC_K562_NoAMPS318	chr14	61842240	61842479	+
KaisoHC_K562_NoAMPS319	chr14	64249800	64250009	+
KaisoHC_K562_NoAMPS320	chr14	64854540	64854869	+
KaisoHC_K562_NoAMPS321	chr14	64970340	64970639	+
KaisoHC_K562_NoAMPS322	chr14	65381010	65381309	+
KaisoHC_K562_NoAMPS323	chr14	69864930	69865169	+
KaisoHC_K562_NoAMPS324	chr14	70233540	70233809	+
KaisoHC_K562_NoAMPS325	chr14	70234320	70234529	+
KaisoHC_K562_NoAMPS326	chr14	71786850	71787209	+
KaisoHC_K562_NoAMPS327	chr14	72141300	72141539	+
KaisoHC_K562_NoAMPS328	chr14	74318490	74318789	+
KaisoHC_K562_NoAMPS329	chr14	74417220	74417399	+
KaisoHC_K562_NoAMPS330	chr14	75433050	75433259	+
KaisoHC_K562_NoAMPS331	chr14	77923860	77924369	+
KaisoHC_K562_NoAMPS332	chr14	81687240	81687269	+
KaisoHC_K562_NoAMPS333	chr14	81687300	81687659	+
KaisoHC_K562_NoAMPS334	chr14	91604940	91605119	+
KaisoHC_K562_NoAMPS335	chr14	91891950	91892309	+
KaisoHC_K562_NoAMPS336	chr14	92902500	92902709	+
KaisoHC_K562_NoAMPS337	chr14	93336840	93337169	+
KaisoHC_K562_NoAMPS338	chr14	93338670	93338939	+
KaisoHC_K562_NoAMPS339	chr14	93339750	93340109	+
KaisoHC_K562_NoAMPS340	chr14	97263480	97263779	+
KaisoHC_K562_NoAMPS341	chr14	97383870	97383989	+
KaisoHC_K562_NoAMPS342	chr14	100705020	100705349	+
KaisoHC_K562_NoAMPS343	chr14	102414300	102414719	+
KaisoHC_K562_NoAMPS344	chr14	103800120	103800509	+
KaisoHC_K562_NoAMPS345	chr14	105266490	105266819	+
KaisoHC_K562_NoAMPS346	chr14	105766950	105767249	+
KaisoHC_K562_NoAMPS347	chr14	106465620	106465919	+
KaisoHC_K562_NoAMPS348	chr14	106626960	106627139	+
KaisoHC_K562_NoAMPS349	chr14	106873560	106873769	+
KaisoHC_K562_NoAMPS350	chr14	107119920	107120159	+
KaisoHC_K562_NoAMPS351	chr8	170310	170699	+
KaisoHC_K562_NoAMPS352	chr8	181830	182189	+
KaisoHC_K562_NoAMPS353	chr8	915540	915719	+
KaisoHC_K562_NoAMPS354	chr8	2195340	2195699	+
KaisoHC_K562_NoAMPS355	chr8	2329200	2329499	+
KaisoHC_K562_NoAMPS356	chr8	9915030	9915329	+
KaisoHC_K562_NoAMPS357	chr8	10370310	10370579	+
KaisoHC_K562_NoAMPS358	chr8	15274500	15274829	+
KaisoHC_K562_NoAMPS359	chr8	17980260	17980469	+
KaisoHC_K562_NoAMPS360	chr8	19930140	19930469	+
KaisoHC_K562_NoAMPS361	chr8	22462050	22462259	+
KaisoHC_K562_NoAMPS362	chr8	23351700	23351999	+
KaisoHC_K562_NoAMPS363	chr8	27631740	27631919	+
KaisoHC_K562_NoAMPS364	chr8	28747320	28747589	+
KaisoHC_K562_NoAMPS365	chr8	31064820	31064999	+
KaisoHC_K562_NoAMPS366	chr8	33342390	33342839	+
KaisoHC_K562_NoAMPS367	chr8	33370920	33371399	+
KaisoHC_K562_NoAMPS368	chr8	37593930	37594289	+
KaisoHC_K562_NoAMPS369	chr8	37939530	37939709	+
KaisoHC_K562_NoAMPS370	chr8	37949280	37949519	+
KaisoHC_K562_NoAMPS371	chr8	37962780	37963439	+
KaisoHC_K562_NoAMPS372	chr8	38009190	38009399	+
KaisoHC_K562_NoAMPS373	chr8	38088900	38089289	+
KaisoHC_K562_NoAMPS374	chr8	41264490	41264699	+
KaisoHC_K562_NoAMPS375	chr8	41282700	41282879	+
KaisoHC_K562_NoAMPS376	chr8	41386620	41386859	+
KaisoHC_K562_NoAMPS377	chr8	41435640	41435849	+
KaisoHC_K562_NoAMPS378	chr8	41909370	41909879	+
KaisoHC_K562_NoAMPS379	chr8	42010080	42010319	+
KaisoHC_K562_NoAMPS380	chr8	42248910	42249299	+
KaisoHC_K562_NoAMPS381	chr8	42698160	42698669	+
KaisoHC_K562_NoAMPS382	chr8	42911130	42911489	+
KaisoHC_K562_NoAMPS383	chr8	42948900	42949109	+
KaisoHC_K562_NoAMPS384	chr8	47742450	47742809	+
KaisoHC_K562_NoAMPS385	chr8	48873330	48873659	+
KaisoHC_K562_NoAMPS386	chr8	52811640	52812029	+
KaisoHC_K562_NoAMPS387	chr8	54755520	54755759	+
KaisoHC_K562_NoAMPS388	chr8	55074420	55074719	+
KaisoHC_K562_NoAMPS389	chr8	58105890	58106249	+
KaisoHC_K562_NoAMPS390	chr8	58119270	58119569	+
KaisoHC_K562_NoAMPS391	chr8	58123650	58123949	+
KaisoHC_K562_NoAMPS392	chr8	62627250	62627579	+
KaisoHC_K562_NoAMPS393	chr8	63951240	63951569	+
KaisoHC_K562_NoAMPS394	chr8	67940670	67941029	+
KaisoHC_K562_NoAMPS395	chr8	68497530	68497919	+
KaisoHC_K562_NoAMPS396	chr8	70602180	70602689	+
KaisoHC_K562_NoAMPS397	chr8	80677740	80677919	+
KaisoHC_K562_NoAMPS398	chr8	81270960	81271199	+
KaisoHC_K562_NoAMPS399	chr8	93889740	93890099	+
KaisoHC_K562_NoAMPS400	chr8	103211700	103211909	+
KaisoHC_K562_NoAMPS401	chr8	117816480	117816749	+
KaisoHC_K562_NoAMPS402	chr8	124263210	124263479	+
KaisoHC_K562_NoAMPS403	chr8	124287750	124287959	+
KaisoHC_K562_NoAMPS404	chr8	125827710	125828039	+
KaisoHC_K562_NoAMPS405	chr8	127337460	127337789	+
KaisoHC_K562_NoAMPS406	chr8	128911080	128911319	+
KaisoHC_K562_NoAMPS407	chr8	134392080	134392319	+
KaisoHC_K562_NoAMPS408	chr8	141348780	141349349	+
KaisoHC_K562_NoAMPS409	chr8	141632400	141632819	+
KaisoHC_K562_NoAMPS410	chr8	142439790	142440089	+
KaisoHC_K562_NoAMPS411	chr8	144176820	144176999	+
KaisoHC_K562_NoAMPS412	chr8	144360750	144361169	+
KaisoHC_K562_NoAMPS413	chr8	144416070	144416339	+
KaisoHC_K562_NoAMPS414	chr8	144540690	144540869	+
KaisoHC_K562_NoAMPS415	chr8	144751500	144751919	+
KaisoHC_K562_NoAMPS416	chr8	144897900	144898259	+
KaisoHC_K562_NoAMPS417	chr8	144911310	144911759	+
KaisoHC_K562_NoAMPS418	chr8	145002540	145002839	+
KaisoHC_K562_NoAMPS419	chr8	145149870	145150139	+
KaisoHC_K562_NoAMPS420	chr8	145180530	145180679	+
KaisoHC_K562_NoAMPS421	chr8	145327950	145328159	+
KaisoHC_K562_NoAMPS422	chr8	145497060	145497239	+
KaisoHC_K562_NoAMPS423	chr8	145781940	145782269	+
KaisoHC_K562_NoAMPS424	chr8	145782360	145782599	+
KaisoHC_K562_NoAMPS425	chr8	145912230	145913339	+
KaisoHC_K562_NoAMPS426	chr8	145955610	145955969	+
KaisoHC_K562_NoAMPS427	chr8	145992960	145993259	+
KaisoHC_K562_NoAMPS428	chr19	197880	198359	+
KaisoHC_K562_NoAMPS429	chr19	200340	200759	+
KaisoHC_K562_NoAMPS430	chr19	219870	220079	+
KaisoHC_K562_NoAMPS431	chr19	244740	244949	+
KaisoHC_K562_NoAMPS432	chr19	245670	245939	+
KaisoHC_K562_NoAMPS433	chr19	246840	247769	+
KaisoHC_K562_NoAMPS434	chr19	247920	248279	+
KaisoHC_K562_NoAMPS435	chr19	252060	252269	+
KaisoHC_K562_NoAMPS436	chr19	381120	381449	+
KaisoHC_K562_NoAMPS437	chr19	381780	381899	+
KaisoHC_K562_NoAMPS438	chr19	524760	525179	+
KaisoHC_K562_NoAMPS439	chr19	534570	534929	+
KaisoHC_K562_NoAMPS440	chr19	597450	597899	+
KaisoHC_K562_NoAMPS441	chr19	605160	605909	+
KaisoHC_K562_NoAMPS442	chr19	797730	797939	+
KaisoHC_K562_NoAMPS443	chr19	812190	812489	+
KaisoHC_K562_NoAMPS444	chr19	853620	854039	+
KaisoHC_K562_NoAMPS445	chr19	863910	864119	+
KaisoHC_K562_NoAMPS446	chr19	1062900	1063109	+
KaisoHC_K562_NoAMPS447	chr19	1095300	1095749	+
KaisoHC_K562_NoAMPS448	chr19	1274880	1275179	+
KaisoHC_K562_NoAMPS449	chr19	1383360	1383659	+
KaisoHC_K562_NoAMPS450	chr19	1438170	1438559	+
KaisoHC_K562_NoAMPS451	chr19	1652700	1653209	+
KaisoHC_K562_NoAMPS452	chr19	1695450	1695779	+
KaisoHC_K562_NoAMPS453	chr19	1877130	1877489	+
KaisoHC_K562_NoAMPS454	chr19	1877580	1877879	+
KaisoHC_K562_NoAMPS455	chr19	2263680	2263859	+
KaisoHC_K562_NoAMPS456	chr19	3177660	3177749	+
KaisoHC_K562_NoAMPS457	chr19	3434760	3435149	+
KaisoHC_K562_NoAMPS458	chr19	3613050	3613259	+
KaisoHC_K562_NoAMPS459	chr19	3914220	3914609	+
KaisoHC_K562_NoAMPS460	chr19	3975930	3976079	+
KaisoHC_K562_NoAMPS461	chr19	4123950	4124369	+
KaisoHC_K562_NoAMPS462	chr19	4247130	4247339	+
KaisoHC_K562_NoAMPS463	chr19	4402320	4402739	+
KaisoHC_K562_NoAMPS464	chr19	5309070	5309279	+
KaisoHC_K562_NoAMPS465	chr19	5690340	5690519	+
KaisoHC_K562_NoAMPS466	chr19	5691330	5691809	+
KaisoHC_K562_NoAMPS467	chr19	5828100	5828519	+
KaisoHC_K562_NoAMPS468	chr19	5903580	5904029	+
KaisoHC_K562_NoAMPS469	chr19	6753450	6753629	+
KaisoHC_K562_NoAMPS470	chr19	7019370	7019639	+
KaisoHC_K562_NoAMPS471	chr19	7051230	7051409	+
KaisoHC_K562_NoAMPS472	chr19	7055610	7055789	+
KaisoHC_K562_NoAMPS473	chr19	7056540	7056749	+
KaisoHC_K562_NoAMPS474	chr19	7320840	7321019	+
KaisoHC_K562_NoAMPS475	chr19	7515450	7515599	+
KaisoHC_K562_NoAMPS476	chr19	7985130	7985489	+
KaisoHC_K562_NoAMPS477	chr19	8372940	8373209	+
KaisoHC_K562_NoAMPS478	chr19	8386110	8386529	+
KaisoHC_K562_NoAMPS479	chr19	8483070	8483279	+
KaisoHC_K562_NoAMPS480	chr19	8509560	8509739	+
KaisoHC_K562_NoAMPS481	chr19	8578800	8579249	+
KaisoHC_K562_NoAMPS482	chr19	9250860	9251249	+
KaisoHC_K562_NoAMPS483	chr19	9434790	9435089	+
KaisoHC_K562_NoAMPS484	chr19	9710520	9710609	+
KaisoHC_K562_NoAMPS485	chr19	10224810	10224989	+
KaisoHC_K562_NoAMPS486	chr19	10764630	10764809	+
KaisoHC_K562_NoAMPS487	chr19	11205750	11205989	+
KaisoHC_K562_NoAMPS488	chr19	11639610	11639939	+
KaisoHC_K562_NoAMPS489	chr19	12060120	12060269	+
KaisoHC_K562_NoAMPS490	chr19	12273690	12274109	+
KaisoHC_K562_NoAMPS491	chr19	13056510	13056779	+
KaisoHC_K562_NoAMPS492	chr19	13056930	13057229	+
KaisoHC_K562_NoAMPS493	chr19	13213260	13213739	+
KaisoHC_K562_NoAMPS494	chr19	13266270	13266569	+
KaisoHC_K562_NoAMPS495	chr19	14117850	14118089	+
KaisoHC_K562_NoAMPS496	chr19	14225010	14225189	+
KaisoHC_K562_NoAMPS497	chr19	14248050	14248409	+
KaisoHC_K562_NoAMPS498	chr19	16653240	16653509	+
KaisoHC_K562_NoAMPS499	chr19	17337330	17337509	+
KaisoHC_K562_NoAMPS500	chr19	17622750	17623079	+
KaisoHC_K562_NoAMPS501	chr19	17994600	17994779	+
KaisoHC_K562_NoAMPS502	chr19	18263760	18264059	+
KaisoHC_K562_NoAMPS503	chr19	18530100	18530339	+
KaisoHC_K562_NoAMPS504	chr19	18530730	18530969	+
KaisoHC_K562_NoAMPS505	chr19	19431240	19431809	+
KaisoHC_K562_NoAMPS506	chr19	24183930	24184169	+
KaisoHC_K562_NoAMPS507	chr19	29097480	29097629	+
KaisoHC_K562_NoAMPS508	chr19	33182520	33182879	+
KaisoHC_K562_NoAMPS509	chr19	33667890	33668129	+
KaisoHC_K562_NoAMPS510	chr19	34046760	34046939	+
KaisoHC_K562_NoAMPS511	chr19	34663110	34663439	+
KaisoHC_K562_NoAMPS512	chr19	35796810	35797079	+
KaisoHC_K562_NoAMPS513	chr19	36239070	36239369	+
KaisoHC_K562_NoAMPS514	chr19	36422460	36422789	+
KaisoHC_K562_NoAMPS515	chr19	36980280	36980699	+
KaisoHC_K562_NoAMPS516	chr19	37019550	37019729	+
KaisoHC_K562_NoAMPS517	chr19	37263540	37263989	+
KaisoHC_K562_NoAMPS518	chr19	37341630	37341869	+
KaisoHC_K562_NoAMPS519	chr19	37569120	37569509	+
KaisoHC_K562_NoAMPS520	chr19	38146800	38147129	+
KaisoHC_K562_NoAMPS521	chr19	39166920	39167129	+
KaisoHC_K562_NoAMPS522	chr19	39893160	39893369	+
KaisoHC_K562_NoAMPS523	chr19	39902940	39903269	+
KaisoHC_K562_NoAMPS524	chr19	39936000	39936389	+
KaisoHC_K562_NoAMPS525	chr19	40971450	40971779	+
KaisoHC_K562_NoAMPS526	chr19	41256960	41257319	+
KaisoHC_K562_NoAMPS527	chr19	41328960	41329169	+
KaisoHC_K562_NoAMPS528	chr19	42363600	42364019	+
KaisoHC_K562_NoAMPS529	chr19	42364050	42364499	+
KaisoHC_K562_NoAMPS530	chr19	42722250	42722489	+
KaisoHC_K562_NoAMPS531	chr19	42747030	42747239	+
KaisoHC_K562_NoAMPS532	chr19	43179180	43179389	+
KaisoHC_K562_NoAMPS533	chr19	44258730	44258939	+
KaisoHC_K562_NoAMPS534	chr19	44278620	44278949	+
KaisoHC_K562_NoAMPS535	chr19	44913360	44913989	+
KaisoHC_K562_NoAMPS536	chr19	44914020	44914139	+
KaisoHC_K562_NoAMPS537	chr19	44914500	44915879	+
KaisoHC_K562_NoAMPS538	chr19	44916720	44917109	+
KaisoHC_K562_NoAMPS539	chr19	44917590	44918039	+
KaisoHC_K562_NoAMPS540	chr19	44918520	44918759	+
KaisoHC_K562_NoAMPS541	chr19	44919060	44920079	+
KaisoHC_K562_NoAMPS542	chr19	44920110	44920379	+
KaisoHC_K562_NoAMPS543	chr19	44959050	44959319	+
KaisoHC_K562_NoAMPS544	chr19	44960190	44960519	+
KaisoHC_K562_NoAMPS545	chr19	44960850	44961659	+
KaisoHC_K562_NoAMPS546	chr19	44961780	44962799	+
KaisoHC_K562_NoAMPS547	chr19	44963070	44963849	+
KaisoHC_K562_NoAMPS548	chr19	45458100	45458759	+
KaisoHC_K562_NoAMPS549	chr19	46234200	46234379	+
KaisoHC_K562_NoAMPS550	chr19	47353560	47353709	+
KaisoHC_K562_NoAMPS551	chr19	47363490	47363849	+
KaisoHC_K562_NoAMPS552	chr19	47729340	47729669	+
KaisoHC_K562_NoAMPS553	chr19	47777550	47777789	+
KaisoHC_K562_NoAMPS554	chr19	48395250	48395429	+
KaisoHC_K562_NoAMPS555	chr19	48416040	48416429	+
KaisoHC_K562_NoAMPS556	chr19	48431790	48432089	+
KaisoHC_K562_NoAMPS557	chr19	48442530	48442949	+
KaisoHC_K562_NoAMPS558	chr19	48453300	48453779	+
KaisoHC_K562_NoAMPS559	chr19	48458670	48459059	+
KaisoHC_K562_NoAMPS560	chr19	48554820	48555059	+
KaisoHC_K562_NoAMPS561	chr19	48866520	48866729	+
KaisoHC_K562_NoAMPS562	chr19	48948840	48949229	+
KaisoHC_K562_NoAMPS563	chr19	49127400	49127639	+
KaisoHC_K562_NoAMPS564	chr19	49308960	49309259	+
KaisoHC_K562_NoAMPS565	chr19	49375500	49375799	+
KaisoHC_K562_NoAMPS566	chr19	49376190	49376489	+
KaisoHC_K562_NoAMPS567	chr19	49376880	49377059	+
KaisoHC_K562_NoAMPS568	chr19	49379490	49379699	+
KaisoHC_K562_NoAMPS569	chr19	49381980	49382219	+
KaisoHC_K562_NoAMPS570	chr19	49468440	49468739	+
KaisoHC_K562_NoAMPS571	chr19	49469970	49470179	+
KaisoHC_K562_NoAMPS572	chr19	49470390	49470839	+
KaisoHC_K562_NoAMPS573	chr19	49471050	49471409	+
KaisoHC_K562_NoAMPS574	chr19	49526220	49526429	+
KaisoHC_K562_NoAMPS575	chr19	49536210	49536359	+
KaisoHC_K562_NoAMPS576	chr19	49538970	49539119	+
KaisoHC_K562_NoAMPS577	chr19	49548270	49548479	+
KaisoHC_K562_NoAMPS578	chr19	49550970	49551239	+
KaisoHC_K562_NoAMPS579	chr19	49557690	49557869	+
KaisoHC_K562_NoAMPS580	chr19	49588320	49588649	+
KaisoHC_K562_NoAMPS581	chr19	49785540	49785779	+
KaisoHC_K562_NoAMPS582	chr19	49954980	49955339	+
KaisoHC_K562_NoAMPS583	chr19	49964520	49964759	+
KaisoHC_K562_NoAMPS584	chr19	49995510	49995569	+
KaisoHC_K562_NoAMPS585	chr19	49999170	49999769	+
KaisoHC_K562_NoAMPS586	chr19	50380230	50380499	+
KaisoHC_K562_NoAMPS587	chr19	50636940	50637389	+
KaisoHC_K562_NoAMPS588	chr19	50642280	50642759	+
KaisoHC_K562_NoAMPS589	chr19	50819130	50819489	+
KaisoHC_K562_NoAMPS590	chr19	51014520	51014939	+
KaisoHC_K562_NoAMPS591	chr19	51109320	51109589	+
KaisoHC_K562_NoAMPS592	chr19	51111210	51111479	+
KaisoHC_K562_NoAMPS593	chr19	51228180	51228479	+
KaisoHC_K562_NoAMPS594	chr19	51849000	51849359	+
KaisoHC_K562_NoAMPS595	chr19	52531500	52531799	+
KaisoHC_K562_NoAMPS596	chr19	54704700	54705119	+
KaisoHC_K562_NoAMPS597	chr19	54711990	54712349	+
KaisoHC_K562_NoAMPS598	chr19	54861030	54861209	+
KaisoHC_K562_NoAMPS599	chr19	54861240	54861449	+
KaisoHC_K562_NoAMPS600	chr19	55038090	55038629	+
KaisoHC_K562_NoAMPS601	chr19	55538190	55538999	+
KaisoHC_K562_NoAMPS602	chr19	56904840	56905229	+
KaisoHC_K562_NoAMPS603	chr19	59092680	59092799	+
KaisoHC_K562_NoAMPS604	chr1	662130	662609	+
KaisoHC_K562_NoAMPS605	chr1	662640	663089	+
KaisoHC_K562_NoAMPS606	chr1	690120	690479	+
KaisoHC_K562_NoAMPS607	chr1	713850	714449	+
KaisoHC_K562_NoAMPS608	chr1	723990	724289	+
KaisoHC_K562_NoAMPS609	chr1	724590	725339	+
KaisoHC_K562_NoAMPS610	chr1	725550	727139	+
KaisoHC_K562_NoAMPS611	chr1	763080	763469	+
KaisoHC_K562_NoAMPS612	chr1	802050	802349	+
KaisoHC_K562_NoAMPS613	chr1	817620	817679	+
KaisoHC_K562_NoAMPS614	chr1	965610	965879	+
KaisoHC_K562_NoAMPS615	chr1	1004700	1004999	+
KaisoHC_K562_NoAMPS616	chr1	1310520	1310969	+
KaisoHC_K562_NoAMPS617	chr1	1317600	1318169	+
KaisoHC_K562_NoAMPS618	chr1	1446960	1447529	+
KaisoHC_K562_NoAMPS619	chr1	1509870	1510169	+
KaisoHC_K562_NoAMPS620	chr1	1510230	1510349	+
KaisoHC_K562_NoAMPS621	chr1	1580340	1580669	+
KaisoHC_K562_NoAMPS622	chr1	1590690	1590899	+
KaisoHC_K562_NoAMPS623	chr1	1643580	1643879	+
KaisoHC_K562_NoAMPS624	chr1	1649160	1649339	+
KaisoHC_K562_NoAMPS625	chr1	1655970	1656209	+
KaisoHC_K562_NoAMPS626	chr1	2201160	2201489	+
KaisoHC_K562_NoAMPS627	chr1	2556240	2556569	+
KaisoHC_K562_NoAMPS628	chr1	3499890	3500429	+
KaisoHC_K562_NoAMPS629	chr1	3566550	3566759	+
KaisoHC_K562_NoAMPS630	chr1	4035960	4036319	+
KaisoHC_K562_NoAMPS631	chr1	4362990	4363379	+
KaisoHC_K562_NoAMPS632	chr1	5944500	5944679	+
KaisoHC_K562_NoAMPS633	chr1	6295890	6296279	+
KaisoHC_K562_NoAMPS634	chr1	6614370	6614819	+
KaisoHC_K562_NoAMPS635	chr1	6784200	6784529	+
KaisoHC_K562_NoAMPS636	chr1	8225700	8225939	+
KaisoHC_K562_NoAMPS637	chr1	9599100	9599459	+
KaisoHC_K562_NoAMPS638	chr1	10003080	10003559	+
KaisoHC_K562_NoAMPS639	chr1	10532460	10532789	+
KaisoHC_K562_NoAMPS640	chr1	11050080	11050289	+
KaisoHC_K562_NoAMPS641	chr1	11072280	11072849	+
KaisoHC_K562_NoAMPS642	chr1	11159700	11160089	+
KaisoHC_K562_NoAMPS643	chr1	11467800	11467979	+
KaisoHC_K562_NoAMPS644	chr1	11968200	11968619	+
KaisoHC_K562_NoAMPS645	chr1	11969610	11970089	+
KaisoHC_K562_NoAMPS646	chr1	12508950	12509189	+
KaisoHC_K562_NoAMPS647	chr1	12664440	12664679	+
KaisoHC_K562_NoAMPS648	chr1	13003530	13003649	+
KaisoHC_K562_NoAMPS649	chr1	13008660	13008839	+
KaisoHC_K562_NoAMPS650	chr1	13113840	13113989	+
KaisoHC_K562_NoAMPS651	chr1	13119000	13119179	+
KaisoHC_K562_NoAMPS652	chr1	13358400	13358579	+
KaisoHC_K562_NoAMPS653	chr1	13363560	13363709	+
KaisoHC_K562_NoAMPS654	chr1	13421070	13421279	+
KaisoHC_K562_NoAMPS655	chr1	13640700	13640879	+
KaisoHC_K562_NoAMPS656	chr1	14983050	14983409	+
KaisoHC_K562_NoAMPS657	chr1	17231550	17232209	+
KaisoHC_K562_NoAMPS658	chr1	17568060	17568389	+
KaisoHC_K562_NoAMPS659	chr1	18905820	18906149	+
KaisoHC_K562_NoAMPS660	chr1	19577970	19578239	+
KaisoHC_K562_NoAMPS661	chr1	19638420	19638779	+
KaisoHC_K562_NoAMPS662	chr1	19923300	19923719	+
KaisoHC_K562_NoAMPS663	chr1	21646590	21646799	+
KaisoHC_K562_NoAMPS664	chr1	21781470	21781649	+
KaisoHC_K562_NoAMPS665	chr1	21788370	21788609	+
KaisoHC_K562_NoAMPS666	chr1	21791910	21792149	+
KaisoHC_K562_NoAMPS667	chr1	21793710	21793859	+
KaisoHC_K562_NoAMPS668	chr1	21812340	21812669	+
KaisoHC_K562_NoAMPS669	chr1	22002540	22002779	+
KaisoHC_K562_NoAMPS670	chr1	22231590	22231799	+
KaisoHC_K562_NoAMPS671	chr1	22692150	22692389	+
KaisoHC_K562_NoAMPS672	chr1	22699260	22699619	+
KaisoHC_K562_NoAMPS673	chr1	24306510	24307139	+
KaisoHC_K562_NoAMPS674	chr1	24741870	24742049	+
KaisoHC_K562_NoAMPS675	chr1	25606080	25606589	+
KaisoHC_K562_NoAMPS676	chr1	25649460	25649669	+
KaisoHC_K562_NoAMPS677	chr1	25694760	25694969	+
KaisoHC_K562_NoAMPS678	chr1	25739730	25740269	+
KaisoHC_K562_NoAMPS679	chr1	26146440	26146829	+
KaisoHC_K562_NoAMPS680	chr1	26147160	26147489	+
KaisoHC_K562_NoAMPS681	chr1	26397000	26397179	+
KaisoHC_K562_NoAMPS682	chr1	26438160	26438369	+
KaisoHC_K562_NoAMPS683	chr1	26758530	26758829	+
KaisoHC_K562_NoAMPS684	chr1	27226710	27227069	+
KaisoHC_K562_NoAMPS685	chr1	27901890	27902099	+
KaisoHC_K562_NoAMPS686	chr1	28051950	28052369	+
KaisoHC_K562_NoAMPS687	chr1	28832100	28832219	+
KaisoHC_K562_NoAMPS688	chr1	28832250	28832489	+
KaisoHC_K562_NoAMPS689	chr1	28836360	28837349	+
KaisoHC_K562_NoAMPS690	chr1	28837800	28838219	+
KaisoHC_K562_NoAMPS691	chr1	28908300	28908449	+
KaisoHC_K562_NoAMPS692	chr1	28969470	28969649	+
KaisoHC_K562_NoAMPS693	chr1	28975050	28975349	+
KaisoHC_K562_NoAMPS694	chr1	29062950	29063189	+
KaisoHC_K562_NoAMPS695	chr1	29210430	29210699	+
KaisoHC_K562_NoAMPS696	chr1	29508390	29508749	+
KaisoHC_K562_NoAMPS697	chr1	31904610	31905089	+
KaisoHC_K562_NoAMPS698	chr1	32856660	32856899	+
KaisoHC_K562_NoAMPS699	chr1	32860260	32860439	+
KaisoHC_K562_NoAMPS700	chr1	33116430	33116759	+
KaisoHC_K562_NoAMPS701	chr1	33235800	33235979	+
KaisoHC_K562_NoAMPS702	chr1	33705180	33705389	+
KaisoHC_K562_NoAMPS703	chr1	35309280	35309459	+
KaisoHC_K562_NoAMPS704	chr1	36106980	36107339	+
KaisoHC_K562_NoAMPS705	chr1	36863430	36863609	+
KaisoHC_K562_NoAMPS706	chr1	38027460	38027639	+
KaisoHC_K562_NoAMPS707	chr1	38077170	38077589	+
KaisoHC_K562_NoAMPS708	chr1	38478060	38478269	+
KaisoHC_K562_NoAMPS709	chr1	40042380	40042679	+
KaisoHC_K562_NoAMPS710	chr1	40177200	40177409	+
KaisoHC_K562_NoAMPS711	chr1	41157090	41157569	+
KaisoHC_K562_NoAMPS712	chr1	41469420	41469599	+
KaisoHC_K562_NoAMPS713	chr1	41626260	41626439	+
KaisoHC_K562_NoAMPS714	chr1	43428780	43428989	+
KaisoHC_K562_NoAMPS715	chr1	43824300	43824719	+
KaisoHC_K562_NoAMPS716	chr1	43988490	43988729	+
KaisoHC_K562_NoAMPS717	chr1	45187260	45187739	+
KaisoHC_K562_NoAMPS718	chr1	45196260	45196829	+
KaisoHC_K562_NoAMPS719	chr1	45285270	45285749	+
KaisoHC_K562_NoAMPS720	chr1	45987330	45987719	+
KaisoHC_K562_NoAMPS721	chr1	46216350	46216619	+
KaisoHC_K562_NoAMPS722	chr1	47646870	47647229	+
KaisoHC_K562_NoAMPS723	chr1	47697930	47698169	+
KaisoHC_K562_NoAMPS724	chr1	47779620	47779979	+
KaisoHC_K562_NoAMPS725	chr1	51426060	51426149	+
KaisoHC_K562_NoAMPS726	chr1	51986160	51986339	+
KaisoHC_K562_NoAMPS727	chr1	52498950	52499189	+
KaisoHC_K562_NoAMPS728	chr1	52831680	52831859	+
KaisoHC_K562_NoAMPS729	chr1	53019000	53019269	+
KaisoHC_K562_NoAMPS730	chr1	53308290	53308679	+
KaisoHC_K562_NoAMPS731	chr1	53749110	53749319	+
KaisoHC_K562_NoAMPS732	chr1	54178830	54179129	+
KaisoHC_K562_NoAMPS733	chr1	54518970	54519269	+
KaisoHC_K562_NoAMPS734	chr1	54930450	54930659	+
KaisoHC_K562_NoAMPS735	chr1	59165640	59165879	+
KaisoHC_K562_NoAMPS736	chr1	67673040	67673429	+
KaisoHC_K562_NoAMPS737	chr1	67896060	67896359	+
KaisoHC_K562_NoAMPS738	chr1	70687050	70687259	+
KaisoHC_K562_NoAMPS739	chr1	70820190	70820669	+
KaisoHC_K562_NoAMPS740	chr1	71141610	71141789	+
KaisoHC_K562_NoAMPS741	chr1	72614880	72615119	+
KaisoHC_K562_NoAMPS742	chr1	75224160	75224369	+
KaisoHC_K562_NoAMPS743	chr1	78148140	78148649	+
KaisoHC_K562_NoAMPS744	chr1	78444660	78445319	+
KaisoHC_K562_NoAMPS745	chr1	78470040	78470219	+
KaisoHC_K562_NoAMPS746	chr1	84972240	84972389	+
KaisoHC_K562_NoAMPS747	chr1	91328460	91328669	+
KaisoHC_K562_NoAMPS748	chr1	92371770	92372069	+
KaisoHC_K562_NoAMPS749	chr1	94344600	94344899	+
KaisoHC_K562_NoAMPS750	chr1	100315410	100315769	+
KaisoHC_K562_NoAMPS751	chr1	104068350	104068739	+
KaisoHC_K562_NoAMPS752	chr1	108742680	108742889	+
KaisoHC_K562_NoAMPS753	chr1	108815130	108815729	+
KaisoHC_K562_NoAMPS754	chr1	108963870	108964469	+
KaisoHC_K562_NoAMPS755	chr1	109076550	109076729	+
KaisoHC_K562_NoAMPS756	chr1	109618650	109618949	+
KaisoHC_K562_NoAMPS757	chr1	109642740	109642949	+
KaisoHC_K562_NoAMPS758	chr1	110036400	110036759	+
KaisoHC_K562_NoAMPS759	chr1	110460780	110461049	+
KaisoHC_K562_NoAMPS760	chr1	110576910	110577419	+
KaisoHC_K562_NoAMPS761	chr1	110880930	110881829	+
KaisoHC_K562_NoAMPS762	chr1	111991710	111992279	+
KaisoHC_K562_NoAMPS763	chr1	112298250	112298699	+
KaisoHC_K562_NoAMPS764	chr1	113250000	113250239	+
KaisoHC_K562_NoAMPS765	chr1	114447810	114448139	+
KaisoHC_K562_NoAMPS766	chr1	114456960	114457139	+
KaisoHC_K562_NoAMPS767	chr1	115300410	115300829	+
KaisoHC_K562_NoAMPS768	chr1	116961060	116961389	+
KaisoHC_K562_NoAMPS769	chr1	116963100	116963309	+
KaisoHC_K562_NoAMPS770	chr1	117160380	117160469	+
KaisoHC_K562_NoAMPS771	chr1	117172740	117172919	+
KaisoHC_K562_NoAMPS772	chr1	118155990	118156199	+
KaisoHC_K562_NoAMPS773	chr1	119683170	119683529	+
KaisoHC_K562_NoAMPS774	chr1	120191040	120191309	+
KaisoHC_K562_NoAMPS775	chr1	120543810	120544199	+
KaisoHC_K562_NoAMPS776	chr1	120556080	120556139	+
KaisoHC_K562_NoAMPS777	chr1	120612150	120612329	+
KaisoHC_K562_NoAMPS778	chr1	120612690	120612899	+
KaisoHC_K562_NoAMPS779	chr1	120767310	120767399	+
KaisoHC_K562_NoAMPS780	chr1	120784680	120785009	+
KaisoHC_K562_NoAMPS781	chr1	120809550	120809909	+
KaisoHC_K562_NoAMPS782	chr1	120837810	120838019	+
KaisoHC_K562_NoAMPS783	chr1	120838980	120839189	+
KaisoHC_K562_NoAMPS784	chr1	120839940	120840299	+
KaisoHC_K562_NoAMPS785	chr1	120863490	120863669	+
KaisoHC_K562_NoAMPS786	chr1	120904620	120905069	+
KaisoHC_K562_NoAMPS787	chr1	120906060	120906479	+
KaisoHC_K562_NoAMPS788	chr1	120930360	120930689	+
KaisoHC_K562_NoAMPS789	chr1	120930840	120930899	+
KaisoHC_K562_NoAMPS790	chr1	121103220	121103519	+
KaisoHC_K562_NoAMPS791	chr1	121104150	121104359	+
KaisoHC_K562_NoAMPS792	chr1	121138950	121139189	+
KaisoHC_K562_NoAMPS793	chr1	121140000	121140269	+
KaisoHC_K562_NoAMPS794	chr1	121141350	121141709	+
KaisoHC_K562_NoAMPS795	chr1	143646030	143646329	+
KaisoHC_K562_NoAMPS796	chr1	143672580	143673449	+
KaisoHC_K562_NoAMPS797	chr1	143673480	143673839	+
KaisoHC_K562_NoAMPS798	chr1	143684520	143684759	+
KaisoHC_K562_NoAMPS799	chr1	143687220	143687819	+
KaisoHC_K562_NoAMPS800	chr1	143736630	143736719	+
KaisoHC_K562_NoAMPS801	chr1	143739930	143740169	+
KaisoHC_K562_NoAMPS802	chr1	143742780	143743079	+
KaisoHC_K562_NoAMPS803	chr1	143743170	143743589	+
KaisoHC_K562_NoAMPS804	chr1	143745540	143745779	+
KaisoHC_K562_NoAMPS805	chr1	143888430	143888639	+
KaisoHC_K562_NoAMPS806	chr1	143911890	143912189	+
KaisoHC_K562_NoAMPS807	chr1	143914080	143914319	+
KaisoHC_K562_NoAMPS808	chr1	143942220	143942579	+
KaisoHC_K562_NoAMPS809	chr1	143967150	143967449	+
KaisoHC_K562_NoAMPS810	chr1	144090390	144090719	+
KaisoHC_K562_NoAMPS811	chr1	144310860	144311519	+
KaisoHC_K562_NoAMPS812	chr1	144313950	144314159	+
KaisoHC_K562_NoAMPS813	chr1	144336240	144336449	+
KaisoHC_K562_NoAMPS814	chr1	144339120	144339419	+
KaisoHC_K562_NoAMPS815	chr1	144340380	144340559	+
KaisoHC_K562_NoAMPS816	chr1	144341100	144341309	+
KaisoHC_K562_NoAMPS817	chr1	144341880	144342059	+
KaisoHC_K562_NoAMPS818	chr1	144491100	144491759	+
KaisoHC_K562_NoAMPS819	chr1	144516480	144516689	+
KaisoHC_K562_NoAMPS820	chr1	144519750	144520139	+
KaisoHC_K562_NoAMPS821	chr1	144522090	144522299	+
KaisoHC_K562_NoAMPS822	chr1	144532770	144532979	+
KaisoHC_K562_NoAMPS823	chr1	144533640	144533939	+
KaisoHC_K562_NoAMPS824	chr1	144534060	144534599	+
KaisoHC_K562_NoAMPS825	chr1	144567870	144568289	+
KaisoHC_K562_NoAMPS826	chr1	144605040	144605159	+
KaisoHC_K562_NoAMPS827	chr1	144611340	144611519	+
KaisoHC_K562_NoAMPS828	chr1	144614550	144614939	+
KaisoHC_K562_NoAMPS829	chr1	144615900	144616439	+
KaisoHC_K562_NoAMPS830	chr1	144617430	144617609	+
KaisoHC_K562_NoAMPS831	chr1	144618660	144618779	+
KaisoHC_K562_NoAMPS832	chr1	144618990	144619199	+
KaisoHC_K562_NoAMPS833	chr1	144621180	144621419	+
KaisoHC_K562_NoAMPS834	chr1	144695460	144695609	+
KaisoHC_K562_NoAMPS835	chr1	144813660	144813929	+
KaisoHC_K562_NoAMPS836	chr1	144816720	144817079	+
KaisoHC_K562_NoAMPS837	chr1	144828720	144829049	+
KaisoHC_K562_NoAMPS838	chr1	144829110	144829679	+
KaisoHC_K562_NoAMPS839	chr1	144829710	144830039	+
KaisoHC_K562_NoAMPS840	chr1	144831390	144831569	+
KaisoHC_K562_NoAMPS841	chr1	144832500	144832739	+
KaisoHC_K562_NoAMPS842	chr1	144835320	144835739	+
KaisoHC_K562_NoAMPS843	chr1	144876900	144877409	+
KaisoHC_K562_NoAMPS844	chr1	144970800	144970919	+
KaisoHC_K562_NoAMPS845	chr1	144983010	144983249	+
KaisoHC_K562_NoAMPS846	chr1	144984240	144984419	+
KaisoHC_K562_NoAMPS847	chr1	145208490	145208699	+
KaisoHC_K562_NoAMPS848	chr1	145209060	145209239	+
KaisoHC_K562_NoAMPS849	chr1	145277160	145277639	+
KaisoHC_K562_NoAMPS850	chr1	145292850	145293209	+
KaisoHC_K562_NoAMPS851	chr1	145293270	145293659	+
KaisoHC_K562_NoAMPS852	chr1	145294290	145294679	+
KaisoHC_K562_NoAMPS853	chr1	145297380	145297529	+
KaisoHC_K562_NoAMPS854	chr1	145297560	145297619	+
KaisoHC_K562_NoAMPS855	chr1	145297770	145297949	+
KaisoHC_K562_NoAMPS856	chr1	145299330	145299629	+
KaisoHC_K562_NoAMPS857	chr1	145299810	145299989	+
KaisoHC_K562_NoAMPS858	chr1	145304070	145304249	+
KaisoHC_K562_NoAMPS859	chr1	145304760	145304999	+
KaisoHC_K562_NoAMPS860	chr1	145368780	145369559	+
KaisoHC_K562_NoAMPS861	chr1	145371150	145371389	+
KaisoHC_K562_NoAMPS862	chr1	145375200	145375409	+
KaisoHC_K562_NoAMPS863	chr1	145382130	145382519	+
KaisoHC_K562_NoAMPS864	chr1	145382610	145383269	+
KaisoHC_K562_NoAMPS865	chr1	145395540	145395779	+
KaisoHC_K562_NoAMPS866	chr1	145397820	145398029	+
KaisoHC_K562_NoAMPS867	chr1	145399170	145399439	+
KaisoHC_K562_NoAMPS868	chr1	145442760	145443299	+
KaisoHC_K562_NoAMPS869	chr1	145507560	145507769	+
KaisoHC_K562_NoAMPS870	chr1	145516200	145516469	+
KaisoHC_K562_NoAMPS871	chr1	145616610	145616879	+
KaisoHC_K562_NoAMPS872	chr1	145968720	145969859	+
KaisoHC_K562_NoAMPS873	chr1	146003940	146004179	+
KaisoHC_K562_NoAMPS874	chr1	146031420	146031719	+
KaisoHC_K562_NoAMPS875	chr1	146033280	146033879	+
KaisoHC_K562_NoAMPS876	chr1	146052360	146052569	+
KaisoHC_K562_NoAMPS877	chr1	146053800	146053949	+
KaisoHC_K562_NoAMPS878	chr1	146055390	146055629	+
KaisoHC_K562_NoAMPS879	chr1	146057580	146058029	+
KaisoHC_K562_NoAMPS880	chr1	146079420	146080079	+
KaisoHC_K562_NoAMPS881	chr1	146082630	146083019	+
KaisoHC_K562_NoAMPS882	chr1	146083200	146083499	+
KaisoHC_K562_NoAMPS883	chr1	146091060	146091239	+
KaisoHC_K562_NoAMPS884	chr1	146215050	146215229	+
KaisoHC_K562_NoAMPS885	chr1	146245890	146246159	+
KaisoHC_K562_NoAMPS886	chr1	146252190	146252399	+
KaisoHC_K562_NoAMPS887	chr1	146252760	146252939	+
KaisoHC_K562_NoAMPS888	chr1	146372820	146373089	+
KaisoHC_K562_NoAMPS889	chr1	146373300	146373689	+
KaisoHC_K562_NoAMPS890	chr1	146394780	146395229	+
KaisoHC_K562_NoAMPS891	chr1	146395350	146395589	+
KaisoHC_K562_NoAMPS892	chr1	146396310	146396639	+
KaisoHC_K562_NoAMPS893	chr1	146399760	146399909	+
KaisoHC_K562_NoAMPS894	chr1	146405070	146405279	+
KaisoHC_K562_NoAMPS895	chr1	146466540	146466989	+
KaisoHC_K562_NoAMPS896	chr1	146468550	146468909	+
KaisoHC_K562_NoAMPS897	chr1	146472690	146472839	+
KaisoHC_K562_NoAMPS898	chr1	146475720	146475899	+
KaisoHC_K562_NoAMPS899	chr1	146555880	146556389	+
KaisoHC_K562_NoAMPS900	chr1	147510480	147511589	+
KaisoHC_K562_NoAMPS901	chr1	147545760	147545969	+
KaisoHC_K562_NoAMPS902	chr1	147573210	147573359	+
KaisoHC_K562_NoAMPS903	chr1	147575040	147575639	+
KaisoHC_K562_NoAMPS904	chr1	147594150	147594359	+
KaisoHC_K562_NoAMPS905	chr1	147595650	147595769	+
KaisoHC_K562_NoAMPS906	chr1	147597240	147597329	+
KaisoHC_K562_NoAMPS907	chr1	147599400	147599849	+
KaisoHC_K562_NoAMPS908	chr1	147621270	147621899	+
KaisoHC_K562_NoAMPS909	chr1	147624480	147624869	+
KaisoHC_K562_NoAMPS910	chr1	147625050	147625319	+
KaisoHC_K562_NoAMPS911	chr1	147632880	147633059	+
KaisoHC_K562_NoAMPS912	chr1	147735330	147735539	+
KaisoHC_K562_NoAMPS913	chr1	147735660	147736169	+
KaisoHC_K562_NoAMPS914	chr1	147737100	147737339	+
KaisoHC_K562_NoAMPS915	chr1	147806460	147806999	+
KaisoHC_K562_NoAMPS916	chr1	147833520	147833789	+
KaisoHC_K562_NoAMPS917	chr1	147860100	147860969	+
KaisoHC_K562_NoAMPS918	chr1	147861000	147861329	+
KaisoHC_K562_NoAMPS919	chr1	147872040	147872279	+
KaisoHC_K562_NoAMPS920	chr1	147874710	147875309	+
KaisoHC_K562_NoAMPS921	chr1	147927450	147927629	+
KaisoHC_K562_NoAMPS922	chr1	147930330	147930629	+
KaisoHC_K562_NoAMPS923	chr1	147931560	147931739	+
KaisoHC_K562_NoAMPS924	chr1	147967440	147967529	+
KaisoHC_K562_NoAMPS925	chr1	147993600	147993899	+
KaisoHC_K562_NoAMPS926	chr1	147993990	147994889	+
KaisoHC_K562_NoAMPS927	chr1	147997230	147997469	+
KaisoHC_K562_NoAMPS928	chr1	148001820	148001999	+
KaisoHC_K562_NoAMPS929	chr1	148003290	148003619	+
KaisoHC_K562_NoAMPS930	chr1	148003710	148004249	+
KaisoHC_K562_NoAMPS931	chr1	148004280	148004609	+
KaisoHC_K562_NoAMPS932	chr1	148023330	148023569	+
KaisoHC_K562_NoAMPS933	chr1	148023600	148023659	+
KaisoHC_K562_NoAMPS934	chr1	148177320	148177559	+
KaisoHC_K562_NoAMPS935	chr1	148200510	148200719	+
KaisoHC_K562_NoAMPS936	chr1	148214070	148214159	+
KaisoHC_K562_NoAMPS937	chr1	148240950	148242209	+
KaisoHC_K562_NoAMPS938	chr1	148244340	148244459	+
KaisoHC_K562_NoAMPS939	chr1	148244550	148244819	+
KaisoHC_K562_NoAMPS940	chr1	148246230	148246409	+
KaisoHC_K562_NoAMPS941	chr1	148247970	148248239	+
KaisoHC_K562_NoAMPS942	chr1	148250670	148251089	+
KaisoHC_K562_NoAMPS943	chr1	148251120	148251869	+
KaisoHC_K562_NoAMPS944	chr1	148342200	148342439	+
KaisoHC_K562_NoAMPS945	chr1	148345440	148345859	+
KaisoHC_K562_NoAMPS946	chr1	148346910	148347329	+
KaisoHC_K562_NoAMPS947	chr1	148527180	148527569	+
KaisoHC_K562_NoAMPS948	chr1	148541970	148542089	+
KaisoHC_K562_NoAMPS949	chr1	148555470	148555799	+
KaisoHC_K562_NoAMPS950	chr1	148567410	148567529	+
KaisoHC_K562_NoAMPS951	chr1	148570350	148570619	+
KaisoHC_K562_NoAMPS952	chr1	148577070	148577429	+
KaisoHC_K562_NoAMPS953	chr1	148581750	148581869	+
KaisoHC_K562_NoAMPS954	chr1	148594950	148595519	+
KaisoHC_K562_NoAMPS955	chr1	148595550	148595789	+
KaisoHC_K562_NoAMPS956	chr1	148598220	148598519	+
KaisoHC_K562_NoAMPS957	chr1	148598700	148598939	+
KaisoHC_K562_NoAMPS958	chr1	148601760	148602059	+
KaisoHC_K562_NoAMPS959	chr1	148604340	148605629	+
KaisoHC_K562_NoAMPS960	chr1	148632390	148632479	+
KaisoHC_K562_NoAMPS961	chr1	148645830	148646009	+
KaisoHC_K562_NoAMPS962	chr1	148673970	148674179	+
KaisoHC_K562_NoAMPS963	chr1	148677570	148677839	+
KaisoHC_K562_NoAMPS964	chr1	148678110	148678319	+
KaisoHC_K562_NoAMPS965	chr1	148735800	148735949	+
KaisoHC_K562_NoAMPS966	chr1	148739160	148739399	+
KaisoHC_K562_NoAMPS967	chr1	148743840	148743959	+
KaisoHC_K562_NoAMPS968	chr1	148756980	148757579	+
KaisoHC_K562_NoAMPS969	chr1	148757610	148757849	+
KaisoHC_K562_NoAMPS970	chr1	148760130	148760579	+
KaisoHC_K562_NoAMPS971	chr1	148760730	148760969	+
KaisoHC_K562_NoAMPS972	chr1	148761360	148761479	+
KaisoHC_K562_NoAMPS973	chr1	148763820	148764029	+
KaisoHC_K562_NoAMPS974	chr1	148766370	148767299	+
KaisoHC_K562_NoAMPS975	chr1	148767360	148767659	+
KaisoHC_K562_NoAMPS976	chr1	148794420	148794509	+
KaisoHC_K562_NoAMPS977	chr1	148807830	148808039	+
KaisoHC_K562_NoAMPS978	chr1	148813290	148813529	+
KaisoHC_K562_NoAMPS979	chr1	148835880	148836089	+
KaisoHC_K562_NoAMPS980	chr1	148839270	148839509	+
KaisoHC_K562_NoAMPS981	chr1	148851510	148851689	+
KaisoHC_K562_NoAMPS982	chr1	148852770	148853069	+
KaisoHC_K562_NoAMPS983	chr1	148853100	148853429	+
KaisoHC_K562_NoAMPS984	chr1	148853820	148854089	+
KaisoHC_K562_NoAMPS985	chr1	148859520	148859699	+
KaisoHC_K562_NoAMPS986	chr1	148860270	148860539	+
KaisoHC_K562_NoAMPS987	chr1	148861260	148861439	+
KaisoHC_K562_NoAMPS988	chr1	148862700	148862819	+
KaisoHC_K562_NoAMPS989	chr1	148867140	148867319	+
KaisoHC_K562_NoAMPS990	chr1	148871250	148871549	+
KaisoHC_K562_NoAMPS991	chr1	148871580	148871609	+
KaisoHC_K562_NoAMPS992	chr1	148871640	148872029	+
KaisoHC_K562_NoAMPS993	chr1	148875630	148875839	+
KaisoHC_K562_NoAMPS994	chr1	148876260	148876439	+
KaisoHC_K562_NoAMPS995	chr1	148909860	148909949	+
KaisoHC_K562_NoAMPS996	chr1	148922610	148922759	+
KaisoHC_K562_NoAMPS997	chr1	148924860	148925099	+
KaisoHC_K562_NoAMPS998	chr1	148928070	148928609	+
KaisoHC_K562_NoAMPS999	chr1	149007480	149007749	+
KaisoHC_K562_NoAMPS1000	chr1	149008020	149008319	+
KaisoHC_K562_NoAMPS1001	chr1	149011470	149011679	+
KaisoHC_K562_NoAMPS1002	chr1	149031750	149031809	+
KaisoHC_K562_NoAMPS1003	chr1	149031870	149032109	+
KaisoHC_K562_NoAMPS1004	chr1	149032500	149032649	+
KaisoHC_K562_NoAMPS1005	chr1	149035620	149035919	+
KaisoHC_K562_NoAMPS1006	chr1	149214870	149215289	+
KaisoHC_K562_NoAMPS1007	chr1	149218170	149218379	+
KaisoHC_K562_NoAMPS1008	chr1	149223270	149223689	+
KaisoHC_K562_NoAMPS1009	chr1	149223930	149224949	+
KaisoHC_K562_NoAMPS1010	chr1	149225940	149225969	+
KaisoHC_K562_NoAMPS1011	chr1	149285670	149285879	+
KaisoHC_K562_NoAMPS1012	chr1	149291040	149291639	+
KaisoHC_K562_NoAMPS1013	chr1	149293080	149293379	+
KaisoHC_K562_NoAMPS1014	chr1	149294040	149294279	+
KaisoHC_K562_NoAMPS1015	chr1	149294310	149294819	+
KaisoHC_K562_NoAMPS1016	chr1	149374410	149374439	+
KaisoHC_K562_NoAMPS1017	chr1	149374590	149374949	+
KaisoHC_K562_NoAMPS1018	chr1	149398740	149399099	+
KaisoHC_K562_NoAMPS1019	chr1	149400210	149400629	+
KaisoHC_K562_NoAMPS1020	chr1	149441820	149442059	+
KaisoHC_K562_NoAMPS1021	chr1	149511000	149511179	+
KaisoHC_K562_NoAMPS1022	chr1	149513490	149514509	+
KaisoHC_K562_NoAMPS1023	chr1	149577510	149577749	+
KaisoHC_K562_NoAMPS1024	chr1	149577810	149578019	+
KaisoHC_K562_NoAMPS1025	chr1	149580780	149580989	+
KaisoHC_K562_NoAMPS1026	chr1	149603070	149603189	+
KaisoHC_K562_NoAMPS1027	chr1	149605770	149606429	+
KaisoHC_K562_NoAMPS1028	chr1	149676570	149676959	+
KaisoHC_K562_NoAMPS1029	chr1	149678640	149678939	+
KaisoHC_K562_NoAMPS1030	chr1	149680050	149680469	+
KaisoHC_K562_NoAMPS1031	chr1	149681100	149681339	+
KaisoHC_K562_NoAMPS1032	chr1	149759340	149759429	+
KaisoHC_K562_NoAMPS1033	chr1	149759520	149759849	+
KaisoHC_K562_NoAMPS1034	chr1	149783400	149783879	+
KaisoHC_K562_NoAMPS1035	chr1	149784840	149785319	+
KaisoHC_K562_NoAMPS1036	chr1	149804010	149804789	+
KaisoHC_K562_NoAMPS1037	chr1	149804820	149805029	+
KaisoHC_K562_NoAMPS1038	chr1	149805060	149805239	+
KaisoHC_K562_NoAMPS1039	chr1	149805390	149805569	+
KaisoHC_K562_NoAMPS1040	chr1	149806170	149806289	+
KaisoHC_K562_NoAMPS1041	chr1	149808060	149808449	+
KaisoHC_K562_NoAMPS1042	chr1	149808990	149809229	+
KaisoHC_K562_NoAMPS1043	chr1	149809440	149809649	+
KaisoHC_K562_NoAMPS1044	chr1	149810010	149810339	+
KaisoHC_K562_NoAMPS1045	chr1	149811180	149811389	+
KaisoHC_K562_NoAMPS1046	chr1	149811420	149815019	+
KaisoHC_K562_NoAMPS1047	chr1	149821920	149825519	+
KaisoHC_K562_NoAMPS1048	chr1	149825550	149825759	+
KaisoHC_K562_NoAMPS1049	chr1	149826630	149827079	+
KaisoHC_K562_NoAMPS1050	chr1	149827290	149827439	+
KaisoHC_K562_NoAMPS1051	chr1	149827710	149827979	+
KaisoHC_K562_NoAMPS1052	chr1	149828490	149828879	+
KaisoHC_K562_NoAMPS1053	chr1	149830650	149830799	+
KaisoHC_K562_NoAMPS1054	chr1	149831700	149831879	+
KaisoHC_K562_NoAMPS1055	chr1	149831910	149832119	+
KaisoHC_K562_NoAMPS1056	chr1	149832150	149832929	+
KaisoHC_K562_NoAMPS1057	chr1	149857710	149858249	+
KaisoHC_K562_NoAMPS1058	chr1	149858430	149859449	+
KaisoHC_K562_NoAMPS1059	chr1	150206910	150207149	+
KaisoHC_K562_NoAMPS1060	chr1	150209310	150209609	+
KaisoHC_K562_NoAMPS1061	chr1	150518160	150518309	+
KaisoHC_K562_NoAMPS1062	chr1	150898680	150898859	+
KaisoHC_K562_NoAMPS1063	chr1	151138500	151138739	+
KaisoHC_K562_NoAMPS1064	chr1	151620060	151620269	+
KaisoHC_K562_NoAMPS1065	chr1	152186370	152186579	+
KaisoHC_K562_NoAMPS1066	chr1	152186760	152187149	+
KaisoHC_K562_NoAMPS1067	chr1	152188200	152188529	+
KaisoHC_K562_NoAMPS1068	chr1	152189220	152189399	+
KaisoHC_K562_NoAMPS1069	chr1	152189760	152189909	+
KaisoHC_K562_NoAMPS1070	chr1	152190600	152190809	+
KaisoHC_K562_NoAMPS1071	chr1	153316260	153316499	+
KaisoHC_K562_NoAMPS1072	chr1	153643590	153643799	+
KaisoHC_K562_NoAMPS1073	chr1	153935760	153935999	+
KaisoHC_K562_NoAMPS1074	chr1	154909020	154909289	+
KaisoHC_K562_NoAMPS1075	chr1	154946910	154947149	+
KaisoHC_K562_NoAMPS1076	chr1	155214450	155214809	+
KaisoHC_K562_NoAMPS1077	chr1	155232090	155232449	+
KaisoHC_K562_NoAMPS1078	chr1	155278410	155278739	+
KaisoHC_K562_NoAMPS1079	chr1	155715360	155715539	+
KaisoHC_K562_NoAMPS1080	chr1	156024390	156024599	+
KaisoHC_K562_NoAMPS1081	chr1	156182820	156183209	+
KaisoHC_K562_NoAMPS1082	chr1	156252450	156252899	+
KaisoHC_K562_NoAMPS1083	chr1	160232220	160232459	+
KaisoHC_K562_NoAMPS1084	chr1	160370070	160370369	+
KaisoHC_K562_NoAMPS1085	chr1	160445400	160445639	+
KaisoHC_K562_NoAMPS1086	chr1	160509990	160510229	+
KaisoHC_K562_NoAMPS1087	chr1	160919070	160919429	+
KaisoHC_K562_NoAMPS1088	chr1	161123730	161123969	+
KaisoHC_K562_NoAMPS1089	chr1	161136000	161136419	+
KaisoHC_K562_NoAMPS1090	chr1	161397870	161398079	+
KaisoHC_K562_NoAMPS1091	chr1	161409840	161410109	+
KaisoHC_K562_NoAMPS1092	chr1	161410500	161442509	+
KaisoHC_K562_NoAMPS1093	chr1	161499990	161500379	+
KaisoHC_K562_NoAMPS1094	chr1	161500830	161501129	+
KaisoHC_K562_NoAMPS1095	chr1	161735910	161736239	+
KaisoHC_K562_NoAMPS1096	chr1	163291530	163291799	+
KaisoHC_K562_NoAMPS1097	chr1	164681490	164681789	+
KaisoHC_K562_NoAMPS1098	chr1	165738120	165738449	+
KaisoHC_K562_NoAMPS1099	chr1	167404170	167404469	+
KaisoHC_K562_NoAMPS1100	chr1	167684730	167684909	+
KaisoHC_K562_NoAMPS1101	chr1	167905590	167906039	+
KaisoHC_K562_NoAMPS1102	chr1	168025500	168025709	+
KaisoHC_K562_NoAMPS1103	chr1	168189750	168190019	+
KaisoHC_K562_NoAMPS1104	chr1	174173730	174174149	+
KaisoHC_K562_NoAMPS1105	chr1	174968760	174969299	+
KaisoHC_K562_NoAMPS1106	chr1	179016150	179016419	+
KaisoHC_K562_NoAMPS1107	chr1	179923740	179924069	+
KaisoHC_K562_NoAMPS1108	chr1	181122180	181122389	+
KaisoHC_K562_NoAMPS1109	chr1	182261490	182261729	+
KaisoHC_K562_NoAMPS1110	chr1	183441120	183441569	+
KaisoHC_K562_NoAMPS1111	chr1	184724100	184724399	+
KaisoHC_K562_NoAMPS1112	chr1	192946620	192946739	+
KaisoHC_K562_NoAMPS1113	chr1	193028430	193028669	+
KaisoHC_K562_NoAMPS1114	chr1	197964750	197965169	+
KaisoHC_K562_NoAMPS1115	chr1	201924210	201924689	+
KaisoHC_K562_NoAMPS1116	chr1	202173540	202173959	+
KaisoHC_K562_NoAMPS1117	chr1	202173990	202174229	+
KaisoHC_K562_NoAMPS1118	chr1	202174350	202174619	+
KaisoHC_K562_NoAMPS1119	chr1	202976280	202976699	+
KaisoHC_K562_NoAMPS1120	chr1	204475500	204475769	+
KaisoHC_K562_NoAMPS1121	chr1	204476100	204476369	+
KaisoHC_K562_NoAMPS1122	chr1	204641610	204641819	+
KaisoHC_K562_NoAMPS1123	chr1	205647810	205648019	+
KaisoHC_K562_NoAMPS1124	chr1	205718070	205718429	+
KaisoHC_K562_NoAMPS1125	chr1	206084100	206084489	+
KaisoHC_K562_NoAMPS1126	chr1	206109060	206109419	+
KaisoHC_K562_NoAMPS1127	chr1	206137290	206137499	+
KaisoHC_K562_NoAMPS1128	chr1	206138460	206138639	+
KaisoHC_K562_NoAMPS1129	chr1	206139420	206139749	+
KaisoHC_K562_NoAMPS1130	chr1	206553390	206553779	+
KaisoHC_K562_NoAMPS1131	chr1	206554410	206554619	+
KaisoHC_K562_NoAMPS1132	chr1	206908980	206909159	+
KaisoHC_K562_NoAMPS1133	chr1	207224100	207224669	+
KaisoHC_K562_NoAMPS1134	chr1	207226140	207226559	+
KaisoHC_K562_NoAMPS1135	chr1	207494610	207494849	+
KaisoHC_K562_NoAMPS1136	chr1	207693510	207693809	+
KaisoHC_K562_NoAMPS1137	chr1	207779220	207779549	+
KaisoHC_K562_NoAMPS1138	chr1	209957760	209958149	+
KaisoHC_K562_NoAMPS1139	chr1	210547320	210547679	+
KaisoHC_K562_NoAMPS1140	chr1	210730920	210731129	+
KaisoHC_K562_NoAMPS1141	chr1	210827250	210827489	+
KaisoHC_K562_NoAMPS1142	chr1	213031290	213031769	+
KaisoHC_K562_NoAMPS1143	chr1	213034200	213034379	+
KaisoHC_K562_NoAMPS1144	chr1	214779300	214779599	+
KaisoHC_K562_NoAMPS1145	chr1	222885420	222885659	+
KaisoHC_K562_NoAMPS1146	chr1	223461450	223461629	+
KaisoHC_K562_NoAMPS1147	chr1	224077680	224077949	+
KaisoHC_K562_NoAMPS1148	chr1	224082900	224083079	+
KaisoHC_K562_NoAMPS1149	chr1	224108580	224108849	+
KaisoHC_K562_NoAMPS1150	chr1	224108970	224109059	+
KaisoHC_K562_NoAMPS1151	chr1	224110560	224110769	+
KaisoHC_K562_NoAMPS1152	chr1	224111250	224111429	+
KaisoHC_K562_NoAMPS1153	chr1	224112630	224112689	+
KaisoHC_K562_NoAMPS1154	chr1	224112720	224112869	+
KaisoHC_K562_NoAMPS1155	chr1	224113950	224114009	+
KaisoHC_K562_NoAMPS1156	chr1	224123430	224123639	+
KaisoHC_K562_NoAMPS1157	chr1	224180130	224180699	+
KaisoHC_K562_NoAMPS1158	chr1	224199390	224200409	+
KaisoHC_K562_NoAMPS1159	chr1	224201040	224201549	+
KaisoHC_K562_NoAMPS1160	chr1	224201940	224202179	+
KaisoHC_K562_NoAMPS1161	chr1	224202330	224202569	+
KaisoHC_K562_NoAMPS1162	chr1	224202780	224204369	+
KaisoHC_K562_NoAMPS1163	chr1	224566200	224566619	+
KaisoHC_K562_NoAMPS1164	chr1	224691210	224691539	+
KaisoHC_K562_NoAMPS1165	chr1	224847870	224848109	+
KaisoHC_K562_NoAMPS1166	chr1	226099110	226099319	+
KaisoHC_K562_NoAMPS1167	chr1	226158540	226158779	+
KaisoHC_K562_NoAMPS1168	chr1	226187250	226187459	+
KaisoHC_K562_NoAMPS1169	chr1	227584200	227584559	+
KaisoHC_K562_NoAMPS1170	chr1	228566340	228566579	+
KaisoHC_K562_NoAMPS1171	chr1	228645960	228646169	+
KaisoHC_K562_NoAMPS1172	chr1	228651930	228652199	+
KaisoHC_K562_NoAMPS1173	chr1	228745440	228745739	+
KaisoHC_K562_NoAMPS1174	chr1	228747690	228747959	+
KaisoHC_K562_NoAMPS1175	chr1	228758130	228758369	+
KaisoHC_K562_NoAMPS1176	chr1	228769320	228769559	+
KaisoHC_K562_NoAMPS1177	chr1	228771570	228771779	+
KaisoHC_K562_NoAMPS1178	chr1	229643850	229644269	+
KaisoHC_K562_NoAMPS1179	chr1	231473760	231474179	+
KaisoHC_K562_NoAMPS1180	chr1	232940910	232941299	+
KaisoHC_K562_NoAMPS1181	chr1	233771730	233772089	+
KaisoHC_K562_NoAMPS1182	chr1	234508950	234509309	+
KaisoHC_K562_NoAMPS1183	chr1	234831840	234832079	+
KaisoHC_K562_NoAMPS1184	chr1	234859770	234859979	+
KaisoHC_K562_NoAMPS1185	chr1	236260260	236260859	+
KaisoHC_K562_NoAMPS1186	chr1	237155850	237156059	+
KaisoHC_K562_NoAMPS1187	chr1	237766230	237766709	+
KaisoHC_K562_NoAMPS1188	chr1	240348120	240348479	+
KaisoHC_K562_NoAMPS1189	chr1	243156120	243156359	+
KaisoHC_K562_NoAMPS1190	chr1	243186930	243187169	+
KaisoHC_K562_NoAMPS1191	chr1	243217890	243218159	+
KaisoHC_K562_NoAMPS1192	chr1	243264900	243265109	+
KaisoHC_K562_NoAMPS1193	chr1	243269220	243269639	+
KaisoHC_K562_NoAMPS1194	chr1	244014000	244014239	+
KaisoHC_K562_NoAMPS1195	chr1	244615260	244615679	+
KaisoHC_K562_NoAMPS1196	chr1	245266410	245266979	+
KaisoHC_K562_NoAMPS1197	chr1	245508780	245509199	+
KaisoHC_K562_NoAMPS1198	chr1	246155130	246155609	+
KaisoHC_K562_NoAMPS1199	chr1	246155640	246155699	+
KaisoHC_K562_NoAMPS1200	chr1	246187620	246188519	+
KaisoHC_K562_NoAMPS1201	chr1	246335850	246336089	+
KaisoHC_K562_NoAMPS1202	chr1	246593070	246593399	+
KaisoHC_K562_NoAMPS1203	chr1	246647610	246647909	+
KaisoHC_K562_NoAMPS1204	chr1	246647970	246648419	+
KaisoHC_K562_NoAMPS1205	chr1	246810540	246810719	+
KaisoHC_K562_NoAMPS1206	chr1	247095120	247095659	+
KaisoHC_K562_NoAMPS1207	chr1	248033550	248034389	+
KaisoHC_K562_NoAMPS1208	chr1	248571930	248572169	+
KaisoHC_K562_NoAMPS1209	chr1	248888190	248888399	+
KaisoHC_K562_NoAMPS1210	chr1	249167850	249168059	+
KaisoHC_K562_NoAMPS1211	chr1	249226350	249226559	+
KaisoHC_K562_NoAMPS1212	chr1	249232680	249233609	+
KaisoHC_K562_NoAMPS1213	chr1	249233850	249234329	+
KaisoHC_K562_NoAMPS1214	chr1	249236610	249236849	+
KaisoHC_K562_NoAMPS1215	chr1	249237300	249237539	+
KaisoHC_K562_NoAMPS1216	chr1	249237840	249240749	+
KaisoHC_K562_NoAMPS1217	chr6	147690	148109	+
KaisoHC_K562_NoAMPS1218	chr6	148260	149129	+
KaisoHC_K562_NoAMPS1219	chr6	371130	372149	+
KaisoHC_K562_NoAMPS1220	chr6	1927260	1927589	+
KaisoHC_K562_NoAMPS1221	chr6	2543100	2543399	+
KaisoHC_K562_NoAMPS1222	chr6	2663370	2663639	+
KaisoHC_K562_NoAMPS1223	chr6	2765100	2765759	+
KaisoHC_K562_NoAMPS1224	chr6	3092460	3092849	+
KaisoHC_K562_NoAMPS1225	chr6	3195870	3196259	+
KaisoHC_K562_NoAMPS1226	chr6	3288690	3288899	+
KaisoHC_K562_NoAMPS1227	chr6	4254870	4255049	+
KaisoHC_K562_NoAMPS1228	chr6	4678770	4679099	+
KaisoHC_K562_NoAMPS1229	chr6	4865430	4865609	+
KaisoHC_K562_NoAMPS1230	chr6	7313430	7313789	+
KaisoHC_K562_NoAMPS1231	chr6	8102640	8102849	+
KaisoHC_K562_NoAMPS1232	chr6	10750050	10750229	+
KaisoHC_K562_NoAMPS1233	chr6	10787070	10787369	+
KaisoHC_K562_NoAMPS1234	chr6	13574460	13574789	+
KaisoHC_K562_NoAMPS1235	chr6	13712370	13712549	+
KaisoHC_K562_NoAMPS1236	chr6	15211410	15211739	+
KaisoHC_K562_NoAMPS1237	chr6	15906240	15906419	+
KaisoHC_K562_NoAMPS1238	chr6	16031520	16031759	+
KaisoHC_K562_NoAMPS1239	chr6	16265940	16266839	+
KaisoHC_K562_NoAMPS1240	chr6	16267140	16267319	+
KaisoHC_K562_NoAMPS1241	chr6	16267950	16268219	+
KaisoHC_K562_NoAMPS1242	chr6	16918920	16919129	+
KaisoHC_K562_NoAMPS1243	chr6	24589620	24589889	+
KaisoHC_K562_NoAMPS1244	chr6	25279200	25279589	+
KaisoHC_K562_NoAMPS1245	chr6	25992870	25993079	+
KaisoHC_K562_NoAMPS1246	chr6	26020680	26021039	+
KaisoHC_K562_NoAMPS1247	chr6	26026620	26026829	+
KaisoHC_K562_NoAMPS1248	chr6	26027280	26027609	+
KaisoHC_K562_NoAMPS1249	chr6	26031540	26031809	+
KaisoHC_K562_NoAMPS1250	chr6	26031840	26032469	+
KaisoHC_K562_NoAMPS1251	chr6	26055510	26056799	+
KaisoHC_K562_NoAMPS1252	chr6	26104080	26104439	+
KaisoHC_K562_NoAMPS1253	chr6	26123280	26123459	+
KaisoHC_K562_NoAMPS1254	chr6	26123790	26124089	+
KaisoHC_K562_NoAMPS1255	chr6	26124330	26124719	+
KaisoHC_K562_NoAMPS1256	chr6	26156490	26157719	+
KaisoHC_K562_NoAMPS1257	chr6	26157960	26158169	+
KaisoHC_K562_NoAMPS1258	chr6	26158350	26158739	+
KaisoHC_K562_NoAMPS1259	chr6	26184090	26184449	+
KaisoHC_K562_NoAMPS1260	chr6	26189250	26189489	+
KaisoHC_K562_NoAMPS1261	chr6	26199270	26199479	+
KaisoHC_K562_NoAMPS1262	chr6	26216520	26216939	+
KaisoHC_K562_NoAMPS1263	chr6	26217330	26217629	+
KaisoHC_K562_NoAMPS1264	chr6	26233350	26233499	+
KaisoHC_K562_NoAMPS1265	chr6	26234220	26234399	+
KaisoHC_K562_NoAMPS1266	chr6	26234820	26235239	+
KaisoHC_K562_NoAMPS1267	chr6	26250570	26250779	+
KaisoHC_K562_NoAMPS1268	chr6	26285460	26285909	+
KaisoHC_K562_NoAMPS1269	chr6	26286600	26286869	+
KaisoHC_K562_NoAMPS1270	chr6	26305650	26305889	+
KaisoHC_K562_NoAMPS1271	chr6	26313330	26313569	+
KaisoHC_K562_NoAMPS1272	chr6	26330490	26330729	+
KaisoHC_K562_NoAMPS1273	chr6	26521290	26521649	+
KaisoHC_K562_NoAMPS1274	chr6	26554260	26554469	+
KaisoHC_K562_NoAMPS1275	chr6	26556750	26556839	+
KaisoHC_K562_NoAMPS1276	chr6	26705490	26705699	+
KaisoHC_K562_NoAMPS1277	chr6	26756610	26756789	+
KaisoHC_K562_NoAMPS1278	chr6	26863500	26863739	+
KaisoHC_K562_NoAMPS1279	chr6	26903400	26903579	+
KaisoHC_K562_NoAMPS1280	chr6	26919060	26919239	+
KaisoHC_K562_NoAMPS1281	chr6	26923230	26923469	+
KaisoHC_K562_NoAMPS1282	chr6	26923800	26924069	+
KaisoHC_K562_NoAMPS1283	chr6	26924160	26924399	+
KaisoHC_K562_NoAMPS1284	chr6	26924610	26925269	+
KaisoHC_K562_NoAMPS1285	chr6	26925360	26925479	+
KaisoHC_K562_NoAMPS1286	chr6	26952870	26952959	+
KaisoHC_K562_NoAMPS1287	chr6	26960010	26960159	+
KaisoHC_K562_NoAMPS1288	chr6	27100080	27100469	+
KaisoHC_K562_NoAMPS1289	chr6	27100740	27101189	+
KaisoHC_K562_NoAMPS1290	chr6	27101490	27101849	+
KaisoHC_K562_NoAMPS1291	chr6	27107130	27107489	+
KaisoHC_K562_NoAMPS1292	chr6	27114120	27114569	+
KaisoHC_K562_NoAMPS1293	chr6	27114840	27115229	+
KaisoHC_K562_NoAMPS1294	chr6	27300660	27300959	+
KaisoHC_K562_NoAMPS1295	chr6	27487200	27487379	+
KaisoHC_K562_NoAMPS1296	chr6	27560520	27560819	+
KaisoHC_K562_NoAMPS1297	chr6	27721140	27721289	+
KaisoHC_K562_NoAMPS1298	chr6	27741810	27741899	+
KaisoHC_K562_NoAMPS1299	chr6	27745650	27745709	+
KaisoHC_K562_NoAMPS1300	chr6	27775290	27775619	+
KaisoHC_K562_NoAMPS1301	chr6	27775890	27776399	+
KaisoHC_K562_NoAMPS1302	chr6	27782190	27782549	+
KaisoHC_K562_NoAMPS1303	chr6	27791730	27792269	+
KaisoHC_K562_NoAMPS1304	chr6	27798960	27799529	+
KaisoHC_K562_NoAMPS1305	chr6	27806430	27806909	+
KaisoHC_K562_NoAMPS1306	chr6	27860160	27860399	+
KaisoHC_K562_NoAMPS1307	chr6	27860550	27860879	+
KaisoHC_K562_NoAMPS1308	chr6	27861240	27861689	+
KaisoHC_K562_NoAMPS1309	chr6	27870210	27870509	+
KaisoHC_K562_NoAMPS1310	chr6	28104510	28104749	+
KaisoHC_K562_NoAMPS1311	chr6	28188420	28188629	+
KaisoHC_K562_NoAMPS1312	chr6	28655520	28655729	+
KaisoHC_K562_NoAMPS1313	chr6	28688280	28688609	+
KaisoHC_K562_NoAMPS1314	chr6	28863210	28863719	+
KaisoHC_K562_NoAMPS1315	chr6	28949820	28950089	+
KaisoHC_K562_NoAMPS1316	chr6	30538890	30539129	+
KaisoHC_K562_NoAMPS1317	chr6	30584790	30585299	+
KaisoHC_K562_NoAMPS1318	chr6	30640620	30641039	+
KaisoHC_K562_NoAMPS1319	chr6	30692670	30693089	+
KaisoHC_K562_NoAMPS1320	chr6	30782970	30783269	+
KaisoHC_K562_NoAMPS1321	chr6	31671000	31671209	+
KaisoHC_K562_NoAMPS1322	chr6	31707330	31707539	+
KaisoHC_K562_NoAMPS1323	chr6	31783320	31784219	+
KaisoHC_K562_NoAMPS1324	chr6	31795470	31796219	+
KaisoHC_K562_NoAMPS1325	chr6	31796250	31796429	+
KaisoHC_K562_NoAMPS1326	chr6	31940310	31940519	+
KaisoHC_K562_NoAMPS1327	chr6	31970730	31970909	+
KaisoHC_K562_NoAMPS1328	chr6	32003460	32003669	+
KaisoHC_K562_NoAMPS1329	chr6	32097750	32098289	+
KaisoHC_K562_NoAMPS1330	chr6	32099400	32099579	+
KaisoHC_K562_NoAMPS1331	chr6	33168420	33168869	+
KaisoHC_K562_NoAMPS1332	chr6	33244830	33245069	+
KaisoHC_K562_NoAMPS1333	chr6	33247800	33248099	+
KaisoHC_K562_NoAMPS1334	chr6	33257070	33257249	+
KaisoHC_K562_NoAMPS1335	chr6	33797550	33797699	+
KaisoHC_K562_NoAMPS1336	chr6	34203540	34203719	+
KaisoHC_K562_NoAMPS1337	chr6	34725240	34725449	+
KaisoHC_K562_NoAMPS1338	chr6	35311290	35311559	+
KaisoHC_K562_NoAMPS1339	chr6	35435940	35436329	+
KaisoHC_K562_NoAMPS1340	chr6	35695890	35696249	+
KaisoHC_K562_NoAMPS1341	chr6	35995200	35995769	+
KaisoHC_K562_NoAMPS1342	chr6	36853440	36853829	+
KaisoHC_K562_NoAMPS1343	chr6	37151160	37151309	+
KaisoHC_K562_NoAMPS1344	chr6	37282680	37282889	+
KaisoHC_K562_NoAMPS1345	chr6	38641620	38641889	+
KaisoHC_K562_NoAMPS1346	chr6	41984970	41985149	+
KaisoHC_K562_NoAMPS1347	chr6	42167250	42167369	+
KaisoHC_K562_NoAMPS1348	chr6	43021560	43021739	+
KaisoHC_K562_NoAMPS1349	chr6	43099200	43099379	+
KaisoHC_K562_NoAMPS1350	chr6	43138680	43139249	+
KaisoHC_K562_NoAMPS1351	chr6	43395240	43395749	+
KaisoHC_K562_NoAMPS1352	chr6	43484550	43484849	+
KaisoHC_K562_NoAMPS1353	chr6	43597050	43597379	+
KaisoHC_K562_NoAMPS1354	chr6	43599030	43599239	+
KaisoHC_K562_NoAMPS1355	chr6	44149170	44150099	+
KaisoHC_K562_NoAMPS1356	chr6	44174820	44175059	+
KaisoHC_K562_NoAMPS1357	chr6	44195250	44195459	+
KaisoHC_K562_NoAMPS1358	chr6	44355060	44355569	+
KaisoHC_K562_NoAMPS1359	chr6	47445270	47445749	+
KaisoHC_K562_NoAMPS1360	chr6	49856520	49856789	+
KaisoHC_K562_NoAMPS1361	chr6	52284810	52285199	+
KaisoHC_K562_NoAMPS1362	chr6	52860330	52860659	+
KaisoHC_K562_NoAMPS1363	chr6	56911980	56912249	+
KaisoHC_K562_NoAMPS1364	chr6	56955480	56955749	+
KaisoHC_K562_NoAMPS1365	chr6	58364610	58364759	+
KaisoHC_K562_NoAMPS1366	chr6	62283870	62284289	+
KaisoHC_K562_NoAMPS1367	chr6	71085300	71085509	+
KaisoHC_K562_NoAMPS1368	chr6	71122710	71123129	+
KaisoHC_K562_NoAMPS1369	chr6	83274540	83274749	+
KaisoHC_K562_NoAMPS1370	chr6	88118250	88118339	+
KaisoHC_K562_NoAMPS1371	chr6	89773110	89773499	+
KaisoHC_K562_NoAMPS1372	chr6	90348480	90348659	+
KaisoHC_K562_NoAMPS1373	chr6	91296810	91297229	+
KaisoHC_K562_NoAMPS1374	chr6	97730970	97731389	+
KaisoHC_K562_NoAMPS1375	chr6	99841710	99842009	+
KaisoHC_K562_NoAMPS1376	chr6	100016490	100016939	+
KaisoHC_K562_NoAMPS1377	chr6	108279210	108279599	+
KaisoHC_K562_NoAMPS1378	chr6	109625700	109625939	+
KaisoHC_K562_NoAMPS1379	chr6	111804750	111805139	+
KaisoHC_K562_NoAMPS1380	chr6	116575140	116575499	+
KaisoHC_K562_NoAMPS1381	chr6	116600940	116601299	+
KaisoHC_K562_NoAMPS1382	chr6	119399940	119400209	+
KaisoHC_K562_NoAMPS1383	chr6	120326700	120326879	+
KaisoHC_K562_NoAMPS1384	chr6	122532780	122533019	+
KaisoHC_K562_NoAMPS1385	chr6	122802990	122803259	+
KaisoHC_K562_NoAMPS1386	chr6	126101370	126101549	+
KaisoHC_K562_NoAMPS1387	chr6	126439290	126439469	+
KaisoHC_K562_NoAMPS1388	chr6	132031950	132032279	+
KaisoHC_K562_NoAMPS1389	chr6	134022810	134023019	+
KaisoHC_K562_NoAMPS1390	chr6	136610910	136611299	+
KaisoHC_K562_NoAMPS1391	chr6	138184500	138184619	+
KaisoHC_K562_NoAMPS1392	chr6	138717930	138718169	+
KaisoHC_K562_NoAMPS1393	chr6	139094370	139094609	+
KaisoHC_K562_NoAMPS1394	chr6	139179030	139179269	+
KaisoHC_K562_NoAMPS1395	chr6	139309290	139309529	+
KaisoHC_K562_NoAMPS1396	chr6	142468170	142468409	+
KaisoHC_K562_NoAMPS1397	chr6	143771850	143771969	+
KaisoHC_K562_NoAMPS1398	chr6	144164160	144164579	+
KaisoHC_K562_NoAMPS1399	chr6	144537270	144537569	+
KaisoHC_K562_NoAMPS1400	chr6	146285400	146285819	+
KaisoHC_K562_NoAMPS1401	chr6	147197640	147197939	+
KaisoHC_K562_NoAMPS1402	chr6	147523860	147524009	+
KaisoHC_K562_NoAMPS1403	chr6	147981540	147982019	+
KaisoHC_K562_NoAMPS1404	chr6	148778940	148779179	+
KaisoHC_K562_NoAMPS1405	chr6	149176050	149176409	+
KaisoHC_K562_NoAMPS1406	chr6	149638470	149638799	+
KaisoHC_K562_NoAMPS1407	chr6	151711380	151711949	+
KaisoHC_K562_NoAMPS1408	chr6	153323670	153324119	+
KaisoHC_K562_NoAMPS1409	chr6	157731600	157733159	+
KaisoHC_K562_NoAMPS1410	chr6	157733520	157733849	+
KaisoHC_K562_NoAMPS1411	chr6	157734090	157734989	+
KaisoHC_K562_NoAMPS1412	chr6	157744200	157744439	+
KaisoHC_K562_NoAMPS1413	chr6	157744470	157744709	+
KaisoHC_K562_NoAMPS1414	chr6	157814340	157814549	+
KaisoHC_K562_NoAMPS1415	chr6	159122190	159122489	+
KaisoHC_K562_NoAMPS1416	chr6	160411260	160411499	+
KaisoHC_K562_NoAMPS1417	chr6	160522470	160522679	+
KaisoHC_K562_NoAMPS1418	chr6	163836990	163837229	+
KaisoHC_K562_NoAMPS1419	chr6	164238360	164238599	+
KaisoHC_K562_NoAMPS1420	chr6	167197260	167197739	+
KaisoHC_K562_NoAMPS1421	chr6	167799360	167799689	+
KaisoHC_K562_NoAMPS1422	chr6	167800500	167800709	+
KaisoHC_K562_NoAMPS1423	chr6	167846610	167846879	+
KaisoHC_K562_NoAMPS1424	chr6	169390800	169391039	+
KaisoHC_K562_NoAMPS1425	chr6	169391310	169391879	+
KaisoHC_K562_NoAMPS1426	chr6	170101950	170102369	+
KaisoHC_K562_NoAMPS1427	chr6	170151540	170151779	+
KaisoHC_K562_NoAMPS1428	chr6	170528940	170529209	+
KaisoHC_K562_NoAMPS1429	chr6	170529270	170529419	+
KaisoHC_K562_NoAMPS1430	chr6	170529450	170529659	+
KaisoHC_K562_NoAMPS1431	chr6	170530260	170530289	+
KaisoHC_K562_NoAMPS1432	chr6	170530380	170530679	+
KaisoHC_K562_NoAMPS1433	chr6	170707440	170709449	+
KaisoHC_K562_NoAMPS1434	chr6	170730690	170730899	+
KaisoHC_K562_NoAMPS1435	chr6	170921370	170921699	+
KaisoHC_K562_NoAMPS1436	chr11	189570	190379	+
KaisoHC_K562_NoAMPS1437	chr11	220680	221099	+
KaisoHC_K562_NoAMPS1438	chr11	480210	480449	+
KaisoHC_K562_NoAMPS1439	chr11	642720	642959	+
KaisoHC_K562_NoAMPS1440	chr11	734880	735389	+
KaisoHC_K562_NoAMPS1441	chr11	735480	735869	+
KaisoHC_K562_NoAMPS1442	chr11	735990	736409	+
KaisoHC_K562_NoAMPS1443	chr11	819660	819869	+
KaisoHC_K562_NoAMPS1444	chr11	842700	842939	+
KaisoHC_K562_NoAMPS1445	chr11	964770	965429	+
KaisoHC_K562_NoAMPS1446	chr11	1079220	1079399	+
KaisoHC_K562_NoAMPS1447	chr11	1092780	1093439	+
KaisoHC_K562_NoAMPS1448	chr11	1285710	1286069	+
KaisoHC_K562_NoAMPS1449	chr11	1372890	1373369	+
KaisoHC_K562_NoAMPS1450	chr11	1373580	1373819	+
KaisoHC_K562_NoAMPS1451	chr11	1691760	1692119	+
KaisoHC_K562_NoAMPS1452	chr11	2947320	2947559	+
KaisoHC_K562_NoAMPS1453	chr11	3090750	3091079	+
KaisoHC_K562_NoAMPS1454	chr11	3206280	3206519	+
KaisoHC_K562_NoAMPS1455	chr11	3402000	3402329	+
KaisoHC_K562_NoAMPS1456	chr11	3546960	3547139	+
KaisoHC_K562_NoAMPS1457	chr11	3674880	3676169	+
KaisoHC_K562_NoAMPS1458	chr11	5270880	5271119	+
KaisoHC_K562_NoAMPS1459	chr11	5275800	5276039	+
KaisoHC_K562_NoAMPS1460	chr11	5526720	5527139	+
KaisoHC_K562_NoAMPS1461	chr11	6502500	6502799	+
KaisoHC_K562_NoAMPS1462	chr11	8704020	8704529	+
KaisoHC_K562_NoAMPS1463	chr11	9336030	9336329	+
KaisoHC_K562_NoAMPS1464	chr11	10529280	10531949	+
KaisoHC_K562_NoAMPS1465	chr11	11268180	11268449	+
KaisoHC_K562_NoAMPS1466	chr11	11863290	11863619	+
KaisoHC_K562_NoAMPS1467	chr11	12222810	12223049	+
KaisoHC_K562_NoAMPS1468	chr11	13010940	13011359	+
KaisoHC_K562_NoAMPS1469	chr11	13484640	13485089	+
KaisoHC_K562_NoAMPS1470	chr11	17373120	17373329	+
KaisoHC_K562_NoAMPS1471	chr11	18655920	18656189	+
KaisoHC_K562_NoAMPS1472	chr11	22851390	22851659	+
KaisoHC_K562_NoAMPS1473	chr11	27528240	27528599	+
KaisoHC_K562_NoAMPS1474	chr11	33966390	33966599	+
KaisoHC_K562_NoAMPS1475	chr11	34126860	34127219	+
KaisoHC_K562_NoAMPS1476	chr11	44087820	44088179	+
KaisoHC_K562_NoAMPS1477	chr11	45077550	45077759	+
KaisoHC_K562_NoAMPS1478	chr11	46450350	46450619	+
KaisoHC_K562_NoAMPS1479	chr11	47586930	47587289	+
KaisoHC_K562_NoAMPS1480	chr11	47664090	47664329	+
KaisoHC_K562_NoAMPS1481	chr11	57079920	57080219	+
KaisoHC_K562_NoAMPS1482	chr11	57424770	57425069	+
KaisoHC_K562_NoAMPS1483	chr11	57435060	57435689	+
KaisoHC_K562_NoAMPS1484	chr11	57559800	57560009	+
KaisoHC_K562_NoAMPS1485	chr11	58346100	58346549	+
KaisoHC_K562_NoAMPS1486	chr11	59327790	59328059	+
KaisoHC_K562_NoAMPS1487	chr11	59727960	59728139	+
KaisoHC_K562_NoAMPS1488	chr11	61584300	61584569	+
KaisoHC_K562_NoAMPS1489	chr11	61732110	61732349	+
KaisoHC_K562_NoAMPS1490	chr11	61735020	61735259	+
KaisoHC_K562_NoAMPS1491	chr11	61739250	61739519	+
KaisoHC_K562_NoAMPS1492	chr11	61809540	61809749	+
KaisoHC_K562_NoAMPS1493	chr11	62320650	62320919	+
KaisoHC_K562_NoAMPS1494	chr11	62341560	62341829	+
KaisoHC_K562_NoAMPS1495	chr11	62432700	62432969	+
KaisoHC_K562_NoAMPS1496	chr11	62608740	62609339	+
KaisoHC_K562_NoAMPS1497	chr11	62618640	62618969	+
KaisoHC_K562_NoAMPS1498	chr11	62623140	62623349	+
KaisoHC_K562_NoAMPS1499	chr11	64037790	64038119	+
KaisoHC_K562_NoAMPS1500	chr11	64038300	64038869	+
KaisoHC_K562_NoAMPS1501	chr11	64102620	64102769	+
KaisoHC_K562_NoAMPS1502	chr11	64527960	64528139	+
KaisoHC_K562_NoAMPS1503	chr11	64546170	64546649	+
KaisoHC_K562_NoAMPS1504	chr11	64646100	64646489	+
KaisoHC_K562_NoAMPS1505	chr11	65029140	65029319	+
KaisoHC_K562_NoAMPS1506	chr11	65190180	65190689	+
KaisoHC_K562_NoAMPS1507	chr11	65192220	65192489	+
KaisoHC_K562_NoAMPS1508	chr11	65193900	65193989	+
KaisoHC_K562_NoAMPS1509	chr11	65194320	65194529	+
KaisoHC_K562_NoAMPS1510	chr11	65194800	65195939	+
KaisoHC_K562_NoAMPS1511	chr11	65266410	65266649	+
KaisoHC_K562_NoAMPS1512	chr11	65270580	65270849	+
KaisoHC_K562_NoAMPS1513	chr11	65271480	65272169	+
KaisoHC_K562_NoAMPS1514	chr11	65272350	65273069	+
KaisoHC_K562_NoAMPS1515	chr11	65273910	65274599	+
KaisoHC_K562_NoAMPS1516	chr11	65274750	65274959	+
KaisoHC_K562_NoAMPS1517	chr11	65275050	65275439	+
KaisoHC_K562_NoAMPS1518	chr11	65319660	65319869	+
KaisoHC_K562_NoAMPS1519	chr11	65488140	65488379	+
KaisoHC_K562_NoAMPS1520	chr11	65658630	65659199	+
KaisoHC_K562_NoAMPS1521	chr11	65659350	65659619	+
KaisoHC_K562_NoAMPS1522	chr11	65769600	65769929	+
KaisoHC_K562_NoAMPS1523	chr11	66035130	66035399	+
KaisoHC_K562_NoAMPS1524	chr11	66445170	66445499	+
KaisoHC_K562_NoAMPS1525	chr11	67121160	67121459	+
KaisoHC_K562_NoAMPS1526	chr11	70049190	70049519	+
KaisoHC_K562_NoAMPS1527	chr11	71416410	71416739	+
KaisoHC_K562_NoAMPS1528	chr11	72145620	72145829	+
KaisoHC_K562_NoAMPS1529	chr11	72640080	72640289	+
KaisoHC_K562_NoAMPS1530	chr11	73221600	73221989	+
KaisoHC_K562_NoAMPS1531	chr11	73350780	73351019	+
KaisoHC_K562_NoAMPS1532	chr11	75294300	75294509	+
KaisoHC_K562_NoAMPS1533	chr11	77597370	77597849	+
KaisoHC_K562_NoAMPS1534	chr11	77726040	77726339	+
KaisoHC_K562_NoAMPS1535	chr11	82400430	82400639	+
KaisoHC_K562_NoAMPS1536	chr11	85376040	85376399	+
KaisoHC_K562_NoAMPS1537	chr11	85820220	85820549	+
KaisoHC_K562_NoAMPS1538	chr11	93462480	93462659	+
KaisoHC_K562_NoAMPS1539	chr11	93474450	93474869	+
KaisoHC_K562_NoAMPS1540	chr11	93517890	93518129	+
KaisoHC_K562_NoAMPS1541	chr11	93930390	93930659	+
KaisoHC_K562_NoAMPS1542	chr11	94842300	94842449	+
KaisoHC_K562_NoAMPS1543	chr11	95976510	95976839	+
KaisoHC_K562_NoAMPS1544	chr11	102943110	102943349	+
KaisoHC_K562_NoAMPS1545	chr11	103280220	103280609	+
KaisoHC_K562_NoAMPS1546	chr11	107879850	107880239	+
KaisoHC_K562_NoAMPS1547	chr11	113644350	113644709	+
KaisoHC_K562_NoAMPS1548	chr11	114086670	114086909	+
KaisoHC_K562_NoAMPS1549	chr11	117997290	117997499	+
KaisoHC_K562_NoAMPS1550	chr11	118436490	118436879	+
KaisoHC_K562_NoAMPS1551	chr11	118965930	118966109	+
KaisoHC_K562_NoAMPS1552	chr11	119773500	119773799	+
KaisoHC_K562_NoAMPS1553	chr11	120107400	120107669	+
KaisoHC_K562_NoAMPS1554	chr11	122874150	122874539	+
KaisoHC_K562_NoAMPS1555	chr11	124543560	124543919	+
KaisoHC_K562_NoAMPS1556	chr11	126095970	126096539	+
KaisoHC_K562_NoAMPS1557	chr11	126290370	126290579	+
KaisoHC_K562_NoAMPS1558	chr11	134314140	134314889	+
KaisoHC_K562_NoAMPS1559	chr11	134526600	134526809	+
KaisoHC_K562_NoAMPS1560	chr11	134721630	134721989	+
KaisoHC_K562_NoAMPS1561	chr17	16800	16979	+
KaisoHC_K562_NoAMPS1562	chr17	153510	153749	+
KaisoHC_K562_NoAMPS1563	chr17	159180	159359	+
KaisoHC_K562_NoAMPS1564	chr17	165090	165509	+
KaisoHC_K562_NoAMPS1565	chr17	165690	166049	+
KaisoHC_K562_NoAMPS1566	chr17	549690	550079	+
KaisoHC_K562_NoAMPS1567	chr17	899850	900119	+
KaisoHC_K562_NoAMPS1568	chr17	1194090	1194239	+
KaisoHC_K562_NoAMPS1569	chr17	2239710	2239889	+
KaisoHC_K562_NoAMPS1570	chr17	2415060	2415449	+
KaisoHC_K562_NoAMPS1571	chr17	3627000	3627359	+
KaisoHC_K562_NoAMPS1572	chr17	4166970	4167509	+
KaisoHC_K562_NoAMPS1573	chr17	4710270	4710509	+
KaisoHC_K562_NoAMPS1574	chr17	4736370	4736609	+
KaisoHC_K562_NoAMPS1575	chr17	4756140	4756349	+
KaisoHC_K562_NoAMPS1576	chr17	4843350	4843829	+
KaisoHC_K562_NoAMPS1577	chr17	5522610	5522999	+
KaisoHC_K562_NoAMPS1578	chr17	7482570	7482659	+
KaisoHC_K562_NoAMPS1579	chr17	7591500	7591859	+
KaisoHC_K562_NoAMPS1580	chr17	7760370	7761389	+
KaisoHC_K562_NoAMPS1581	chr17	7835370	7835639	+
KaisoHC_K562_NoAMPS1582	chr17	8076390	8076659	+
KaisoHC_K562_NoAMPS1583	chr17	8079630	8079959	+
KaisoHC_K562_NoAMPS1584	chr17	8130120	8130149	+
KaisoHC_K562_NoAMPS1585	chr17	8286390	8286749	+
KaisoHC_K562_NoAMPS1586	chr17	15602670	15603059	+
KaisoHC_K562_NoAMPS1587	chr17	16593300	16593539	+
KaisoHC_K562_NoAMPS1588	chr17	17184540	17184809	+
KaisoHC_K562_NoAMPS1589	chr17	18528930	18529139	+
KaisoHC_K562_NoAMPS1590	chr17	18585540	18585899	+
KaisoHC_K562_NoAMPS1591	chr17	19506630	19506839	+
KaisoHC_K562_NoAMPS1592	chr17	20746890	20747159	+
KaisoHC_K562_NoAMPS1593	chr17	20747370	20747669	+
KaisoHC_K562_NoAMPS1594	chr17	20771820	20772029	+
KaisoHC_K562_NoAMPS1595	chr17	21117420	21117689	+
KaisoHC_K562_NoAMPS1596	chr17	21902130	21906899	+
KaisoHC_K562_NoAMPS1597	chr17	21906930	21907799	+
KaisoHC_K562_NoAMPS1598	chr17	22021890	22022189	+
KaisoHC_K562_NoAMPS1599	chr17	22022580	22022969	+
KaisoHC_K562_NoAMPS1600	chr17	22023750	22024019	+
KaisoHC_K562_NoAMPS1601	chr17	25299810	25300139	+
KaisoHC_K562_NoAMPS1602	chr17	25301910	25302149	+
KaisoHC_K562_NoAMPS1603	chr17	25302390	25302599	+
KaisoHC_K562_NoAMPS1604	chr17	25305150	25305539	+
KaisoHC_K562_NoAMPS1605	chr17	25305570	25305809	+
KaisoHC_K562_NoAMPS1606	chr17	26500200	26500379	+
KaisoHC_K562_NoAMPS1607	chr17	26986260	26986289	+
KaisoHC_K562_NoAMPS1608	chr17	27046650	27047309	+
KaisoHC_K562_NoAMPS1609	chr17	27051210	27051299	+
KaisoHC_K562_NoAMPS1610	chr17	27053400	27053729	+
KaisoHC_K562_NoAMPS1611	chr17	27192360	27192689	+
KaisoHC_K562_NoAMPS1612	chr17	27279240	27279629	+
KaisoHC_K562_NoAMPS1613	chr17	27717090	27717539	+
KaisoHC_K562_NoAMPS1614	chr17	28443630	28443989	+
KaisoHC_K562_NoAMPS1615	chr17	28705320	28705529	+
KaisoHC_K562_NoAMPS1616	chr17	32367210	32367449	+
KaisoHC_K562_NoAMPS1617	chr17	34891170	34891559	+
KaisoHC_K562_NoAMPS1618	chr17	34900500	34900889	+
KaisoHC_K562_NoAMPS1619	chr17	34901250	34901579	+
KaisoHC_K562_NoAMPS1620	chr17	35719800	35719979	+
KaisoHC_K562_NoAMPS1621	chr17	36858630	36858929	+
KaisoHC_K562_NoAMPS1622	chr17	36908010	36908219	+
KaisoHC_K562_NoAMPS1623	chr17	37009650	37009889	+
KaisoHC_K562_NoAMPS1624	chr17	37607280	37607819	+
KaisoHC_K562_NoAMPS1625	chr17	37617330	37617989	+
KaisoHC_K562_NoAMPS1626	chr17	38518950	38519219	+
KaisoHC_K562_NoAMPS1627	chr17	39834600	39835049	+
KaisoHC_K562_NoAMPS1628	chr17	40118490	40118879	+
KaisoHC_K562_NoAMPS1629	chr17	40464780	40465079	+
KaisoHC_K562_NoAMPS1630	chr17	40472070	40472279	+
KaisoHC_K562_NoAMPS1631	chr17	40540590	40540979	+
KaisoHC_K562_NoAMPS1632	chr17	40713900	40714319	+
KaisoHC_K562_NoAMPS1633	chr17	40830450	40830659	+
KaisoHC_K562_NoAMPS1634	chr17	41392950	41393669	+
KaisoHC_K562_NoAMPS1635	chr17	41464530	41464949	+
KaisoHC_K562_NoAMPS1636	chr17	42147960	42148169	+
KaisoHC_K562_NoAMPS1637	chr17	42323430	42323669	+
KaisoHC_K562_NoAMPS1638	chr17	42344010	42344219	+
KaisoHC_K562_NoAMPS1639	chr17	42785850	42786179	+
KaisoHC_K562_NoAMPS1640	chr17	43025070	43025339	+
KaisoHC_K562_NoAMPS1641	chr17	43138560	43138829	+
KaisoHC_K562_NoAMPS1642	chr17	43225890	43226009	+
KaisoHC_K562_NoAMPS1643	chr17	43422930	43423139	+
KaisoHC_K562_NoAMPS1644	chr17	43576710	43576979	+
KaisoHC_K562_NoAMPS1645	chr17	43589610	43589759	+
KaisoHC_K562_NoAMPS1646	chr17	43590930	43591139	+
KaisoHC_K562_NoAMPS1647	chr17	43591380	43591589	+
KaisoHC_K562_NoAMPS1648	chr17	43592640	43592999	+
KaisoHC_K562_NoAMPS1649	chr17	43593030	43593749	+
KaisoHC_K562_NoAMPS1650	chr17	43593780	43593959	+
KaisoHC_K562_NoAMPS1651	chr17	43595370	43595609	+
KaisoHC_K562_NoAMPS1652	chr17	43596600	43596989	+
KaisoHC_K562_NoAMPS1653	chr17	43597020	43597529	+
KaisoHC_K562_NoAMPS1654	chr17	44368740	44368919	+
KaisoHC_K562_NoAMPS1655	chr17	44375010	44375189	+
KaisoHC_K562_NoAMPS1656	chr17	44409030	44409209	+
KaisoHC_K562_NoAMPS1657	chr17	44420700	44421029	+
KaisoHC_K562_NoAMPS1658	chr17	44592600	44592749	+
KaisoHC_K562_NoAMPS1659	chr17	44638740	44638949	+
KaisoHC_K562_NoAMPS1660	chr17	45125850	45126269	+
KaisoHC_K562_NoAMPS1661	chr17	45126330	45126479	+
KaisoHC_K562_NoAMPS1662	chr17	45127680	45127949	+
KaisoHC_K562_NoAMPS1663	chr17	45216000	45216239	+
KaisoHC_K562_NoAMPS1664	chr17	46698840	46699019	+
KaisoHC_K562_NoAMPS1665	chr17	46969500	46969889	+
KaisoHC_K562_NoAMPS1666	chr17	47492220	47492549	+
KaisoHC_K562_NoAMPS1667	chr17	48797100	48797279	+
KaisoHC_K562_NoAMPS1668	chr17	51183060	51183899	+
KaisoHC_K562_NoAMPS1669	chr17	53045850	53046299	+
KaisoHC_K562_NoAMPS1670	chr17	55162170	55162559	+
KaisoHC_K562_NoAMPS1671	chr17	55229250	55229519	+
KaisoHC_K562_NoAMPS1672	chr17	55630980	55631279	+
KaisoHC_K562_NoAMPS1673	chr17	56405370	56407169	+
KaisoHC_K562_NoAMPS1674	chr17	56708640	56709329	+
KaisoHC_K562_NoAMPS1675	chr17	56736120	56736809	+
KaisoHC_K562_NoAMPS1676	chr17	56743710	56744069	+
KaisoHC_K562_NoAMPS1677	chr17	56756520	56757179	+
KaisoHC_K562_NoAMPS1678	chr17	56769930	56770139	+
KaisoHC_K562_NoAMPS1679	chr17	57184140	57184529	+
KaisoHC_K562_NoAMPS1680	chr17	57367710	57368129	+
KaisoHC_K562_NoAMPS1681	chr17	57784710	57785129	+
KaisoHC_K562_NoAMPS1682	chr17	57919410	57919769	+
KaisoHC_K562_NoAMPS1683	chr17	57919950	57921209	+
KaisoHC_K562_NoAMPS1684	chr17	58103310	58103489	+
KaisoHC_K562_NoAMPS1685	chr17	58119870	58120049	+
KaisoHC_K562_NoAMPS1686	chr17	58197780	58197959	+
KaisoHC_K562_NoAMPS1687	chr17	58677510	58677809	+
KaisoHC_K562_NoAMPS1688	chr17	58754610	58755059	+
KaisoHC_K562_NoAMPS1689	chr17	60221040	60221219	+
KaisoHC_K562_NoAMPS1690	chr17	60501060	60501239	+
KaisoHC_K562_NoAMPS1691	chr17	60556020	60556349	+
KaisoHC_K562_NoAMPS1692	chr17	61850880	61851179	+
KaisoHC_K562_NoAMPS1693	chr17	61920270	61920599	+
KaisoHC_K562_NoAMPS1694	chr17	62841930	62842169	+
KaisoHC_K562_NoAMPS1695	chr17	62890680	62890859	+
KaisoHC_K562_NoAMPS1696	chr17	62919180	62919359	+
KaisoHC_K562_NoAMPS1697	chr17	65713800	65714219	+
KaisoHC_K562_NoAMPS1698	chr17	66015990	66016289	+
KaisoHC_K562_NoAMPS1699	chr17	66031440	66031949	+
KaisoHC_K562_NoAMPS1700	chr17	71172420	71172779	+
KaisoHC_K562_NoAMPS1701	chr17	73257510	73257899	+
KaisoHC_K562_NoAMPS1702	chr17	73401600	73401959	+
KaisoHC_K562_NoAMPS1703	chr17	73771680	73772819	+
KaisoHC_K562_NoAMPS1704	chr17	73773090	73773269	+
KaisoHC_K562_NoAMPS1705	chr17	73775610	73775819	+
KaisoHC_K562_NoAMPS1706	chr17	73781130	73781339	+
KaisoHC_K562_NoAMPS1707	chr17	74402070	74402279	+
KaisoHC_K562_NoAMPS1708	chr17	74553570	74553959	+
KaisoHC_K562_NoAMPS1709	chr17	74733240	74733269	+
KaisoHC_K562_NoAMPS1710	chr17	75158310	75158549	+
KaisoHC_K562_NoAMPS1711	chr17	76310370	76310549	+
KaisoHC_K562_NoAMPS1712	chr17	76662000	76662269	+
KaisoHC_K562_NoAMPS1713	chr17	77228040	77228279	+
KaisoHC_K562_NoAMPS1714	chr17	77678550	77678789	+
KaisoHC_K562_NoAMPS1715	chr17	77800980	77801189	+
KaisoHC_K562_NoAMPS1716	chr17	78120870	78121319	+
KaisoHC_K562_NoAMPS1717	chr17	78428370	78428789	+
KaisoHC_K562_NoAMPS1718	chr17	78717840	78718709	+
KaisoHC_K562_NoAMPS1719	chr17	78965460	78965819	+
KaisoHC_K562_NoAMPS1720	chr17	79323630	79323899	+
KaisoHC_K562_NoAMPS1721	chr17	79398810	79399619	+
KaisoHC_K562_NoAMPS1722	chr17	79475820	79475939	+
KaisoHC_K562_NoAMPS1723	chr17	79643010	79643219	+
KaisoHC_K562_NoAMPS1724	chr17	79670190	79670549	+
KaisoHC_K562_NoAMPS1725	chr17	79776660	79777079	+
KaisoHC_K562_NoAMPS1726	chr17	79791180	79791359	+
KaisoHC_K562_NoAMPS1727	chr17	79825680	79825769	+
KaisoHC_K562_NoAMPS1728	chr17	79826010	79826249	+
KaisoHC_K562_NoAMPS1729	chr17	80218320	80218589	+
KaisoHC_K562_NoAMPS1730	chr17	80406300	80406509	+
KaisoHC_K562_NoAMPS1731	chr17	80452590	80452799	+
KaisoHC_K562_NoAMPS1732	chr17	80476950	80477429	+
KaisoHC_K562_NoAMPS1733	chr17	80544000	80544539	+
KaisoHC_K562_NoAMPS1734	chr17	80814630	80814809	+
KaisoHC_K562_NoAMPS1735	chr21	15457290	15457499	+
KaisoHC_K562_NoAMPS1736	chr21	15755610	15755849	+
KaisoHC_K562_NoAMPS1737	chr21	19196250	19196489	+
KaisoHC_K562_NoAMPS1738	chr21	23823840	23824049	+
KaisoHC_K562_NoAMPS1739	chr21	29216760	29217149	+
KaisoHC_K562_NoAMPS1740	chr21	30445830	30446189	+
KaisoHC_K562_NoAMPS1741	chr21	30693630	30693869	+
KaisoHC_K562_NoAMPS1742	chr21	34143660	34143839	+
KaisoHC_K562_NoAMPS1743	chr21	34143960	34144559	+
KaisoHC_K562_NoAMPS1744	chr21	34852470	34852769	+
KaisoHC_K562_NoAMPS1745	chr21	34923960	34924049	+
KaisoHC_K562_NoAMPS1746	chr21	35902080	35902259	+
KaisoHC_K562_NoAMPS1747	chr21	37090920	37091189	+
KaisoHC_K562_NoAMPS1748	chr21	37693140	37693289	+
KaisoHC_K562_NoAMPS1749	chr21	38445330	38445539	+
KaisoHC_K562_NoAMPS1750	chr21	40555200	40555529	+
KaisoHC_K562_NoAMPS1751	chr21	41346360	41346989	+
KaisoHC_K562_NoAMPS1752	chr21	44174730	44174939	+
KaisoHC_K562_NoAMPS1753	chr21	44268900	44269079	+
KaisoHC_K562_NoAMPS1754	chr21	44985060	44985569	+
KaisoHC_K562_NoAMPS1755	chr21	45118470	45118799	+
KaisoHC_K562_NoAMPS1756	chr21	45158400	45158729	+
KaisoHC_K562_NoAMPS1757	chr21	45275130	45275459	+
KaisoHC_K562_NoAMPS1758	chr21	46487520	46487729	+
KaisoHC_K562_NoAMPS1759	chr21	46493640	46494389	+
KaisoHC_K562_NoAMPS1760	chr21	46920540	46920779	+
KaisoHC_K562_NoAMPS1761	chr21	47013330	47013719	+
KaisoHC_K562_NoAMPS1762	chr21	47166270	47166839	+
KaisoHC_K562_NoAMPS1763	chr21	47234610	47234729	+
KaisoHC_K562_NoAMPS1764	chr21	47235090	47235509	+
KaisoHC_K562_NoAMPS1765	chr21	47235630	47236049	+
KaisoHC_K562_NoAMPS1766	chr21	47343720	47345039	+
KaisoHC_K562_NoAMPS1767	chr21	47460690	47460989	+
KaisoHC_K562_NoAMPS1768	chr21	47467260	47467529	+
KaisoHC_K562_NoAMPS1769	chr21	47467560	47467889	+
KaisoHC_K562_NoAMPS1770	chr21	47603400	47603939	+
KaisoHC_K562_NoAMPS1771	chr21	47604240	47604719	+
KaisoHC_K562_NoAMPS1772	chr21	47673270	47674049	+
KaisoHC_K562_NoAMPS1773	chr21	47706120	47706419	+
KaisoHC_K562_NoAMPS1774	chr21	47712660	47712779	+
KaisoHC_K562_NoAMPS1775	chr21	47713020	47713259	+
KaisoHC_K562_NoAMPS1776	chr21	47713980	47714519	+
KaisoHC_K562_NoAMPS1777	chr16	60690	61229	+
KaisoHC_K562_NoAMPS1778	chr16	61710	62249	+
KaisoHC_K562_NoAMPS1779	chr16	62940	63449	+
KaisoHC_K562_NoAMPS1780	chr16	63480	64319	+
KaisoHC_K562_NoAMPS1781	chr16	64500	64529	+
KaisoHC_K562_NoAMPS1782	chr16	64860	65069	+
KaisoHC_K562_NoAMPS1783	chr16	65100	65429	+
KaisoHC_K562_NoAMPS1784	chr16	66570	66869	+
KaisoHC_K562_NoAMPS1785	chr16	163530	163709	+
KaisoHC_K562_NoAMPS1786	chr16	188460	188849	+
KaisoHC_K562_NoAMPS1787	chr16	231270	231719	+
KaisoHC_K562_NoAMPS1788	chr16	508350	508709	+
KaisoHC_K562_NoAMPS1789	chr16	544740	545069	+
KaisoHC_K562_NoAMPS1790	chr16	649680	649979	+
KaisoHC_K562_NoAMPS1791	chr16	896520	897269	+
KaisoHC_K562_NoAMPS1792	chr16	909090	909359	+
KaisoHC_K562_NoAMPS1793	chr16	1075260	1075619	+
KaisoHC_K562_NoAMPS1794	chr16	1142550	1143209	+
KaisoHC_K562_NoAMPS1795	chr16	1877130	1877249	+
KaisoHC_K562_NoAMPS1796	chr16	1882830	1883099	+
KaisoHC_K562_NoAMPS1797	chr16	2012100	2012279	+
KaisoHC_K562_NoAMPS1798	chr16	2014500	2015099	+
KaisoHC_K562_NoAMPS1799	chr16	2148510	2148689	+
KaisoHC_K562_NoAMPS1800	chr16	2570250	2570519	+
KaisoHC_K562_NoAMPS1801	chr16	3074220	3074399	+
KaisoHC_K562_NoAMPS1802	chr16	3208830	3209159	+
KaisoHC_K562_NoAMPS1803	chr16	3507540	3507839	+
KaisoHC_K562_NoAMPS1804	chr16	4150020	4150199	+
KaisoHC_K562_NoAMPS1805	chr16	4311690	4311869	+
KaisoHC_K562_NoAMPS1806	chr16	4394280	4394969	+
KaisoHC_K562_NoAMPS1807	chr16	4475610	4476029	+
KaisoHC_K562_NoAMPS1808	chr16	4483950	4484339	+
KaisoHC_K562_NoAMPS1809	chr16	4524480	4524869	+
KaisoHC_K562_NoAMPS1810	chr16	4666020	4666409	+
KaisoHC_K562_NoAMPS1811	chr16	4818630	4818989	+
KaisoHC_K562_NoAMPS1812	chr16	8232840	8233049	+
KaisoHC_K562_NoAMPS1813	chr16	8708400	8708639	+
KaisoHC_K562_NoAMPS1814	chr16	9086010	9086189	+
KaisoHC_K562_NoAMPS1815	chr16	12009810	12009989	+
KaisoHC_K562_NoAMPS1816	chr16	13754790	13754969	+
KaisoHC_K562_NoAMPS1817	chr16	13873710	13873919	+
KaisoHC_K562_NoAMPS1818	chr16	14164980	14165309	+
KaisoHC_K562_NoAMPS1819	chr16	15629730	15629969	+
KaisoHC_K562_NoAMPS1820	chr16	15657480	15657779	+
KaisoHC_K562_NoAMPS1821	chr16	15667710	15668279	+
KaisoHC_K562_NoAMPS1822	chr16	16971750	16971929	+
KaisoHC_K562_NoAMPS1823	chr16	19097970	19098269	+
KaisoHC_K562_NoAMPS1824	chr16	21127500	21127859	+
KaisoHC_K562_NoAMPS1825	chr16	22006260	22006649	+
KaisoHC_K562_NoAMPS1826	chr16	22308390	22308599	+
KaisoHC_K562_NoAMPS1827	chr16	25118430	25118699	+
KaisoHC_K562_NoAMPS1828	chr16	25269120	25269689	+
KaisoHC_K562_NoAMPS1829	chr16	25771260	25771649	+
KaisoHC_K562_NoAMPS1830	chr16	27196410	27196619	+
KaisoHC_K562_NoAMPS1831	chr16	27879060	27879419	+
KaisoHC_K562_NoAMPS1832	chr16	28447500	28447709	+
KaisoHC_K562_NoAMPS1833	chr16	28456770	28456859	+
KaisoHC_K562_NoAMPS1834	chr16	28457850	28458029	+
KaisoHC_K562_NoAMPS1835	chr16	28462080	28462349	+
KaisoHC_K562_NoAMPS1836	chr16	28985910	28986089	+
KaisoHC_K562_NoAMPS1837	chr16	29068740	29068889	+
KaisoHC_K562_NoAMPS1838	chr16	29069370	29069669	+
KaisoHC_K562_NoAMPS1839	chr16	29073630	29073809	+
KaisoHC_K562_NoAMPS1840	chr16	29816760	29817029	+
KaisoHC_K562_NoAMPS1841	chr16	30064230	30064499	+
KaisoHC_K562_NoAMPS1842	chr16	30108270	30108509	+
KaisoHC_K562_NoAMPS1843	chr16	30411840	30412229	+
KaisoHC_K562_NoAMPS1844	chr16	30457200	30457379	+
KaisoHC_K562_NoAMPS1845	chr16	30569850	30570059	+
KaisoHC_K562_NoAMPS1846	chr16	30709260	30709679	+
KaisoHC_K562_NoAMPS1847	chr16	30905430	30905819	+
KaisoHC_K562_NoAMPS1848	chr16	30933750	30933989	+
KaisoHC_K562_NoAMPS1849	chr16	31191840	31192169	+
KaisoHC_K562_NoAMPS1850	chr16	31212990	31213289	+
KaisoHC_K562_NoAMPS1851	chr16	31967610	31967939	+
KaisoHC_K562_NoAMPS1852	chr16	32050290	32050559	+
KaisoHC_K562_NoAMPS1853	chr16	32050740	32050979	+
KaisoHC_K562_NoAMPS1854	chr16	33370230	33370559	+
KaisoHC_K562_NoAMPS1855	chr16	33493590	33493799	+
KaisoHC_K562_NoAMPS1856	chr16	33508440	33508829	+
KaisoHC_K562_NoAMPS1857	chr16	33518190	33518369	+
KaisoHC_K562_NoAMPS1858	chr16	33518640	33518789	+
KaisoHC_K562_NoAMPS1859	chr16	33521220	33521459	+
KaisoHC_K562_NoAMPS1860	chr16	33524610	33524969	+
KaisoHC_K562_NoAMPS1861	chr16	33583320	33583589	+
KaisoHC_K562_NoAMPS1862	chr16	33585300	33585569	+
KaisoHC_K562_NoAMPS1863	chr16	33588900	33589139	+
KaisoHC_K562_NoAMPS1864	chr16	33673440	33673859	+
KaisoHC_K562_NoAMPS1865	chr16	33763980	33764279	+
KaisoHC_K562_NoAMPS1866	chr16	46865070	46865369	+
KaisoHC_K562_NoAMPS1867	chr16	53737800	53738099	+
KaisoHC_K562_NoAMPS1868	chr16	54291570	54291779	+
KaisoHC_K562_NoAMPS1869	chr16	54907920	54908279	+
KaisoHC_K562_NoAMPS1870	chr16	57333750	57333959	+
KaisoHC_K562_NoAMPS1871	chr16	57334350	57334619	+
KaisoHC_K562_NoAMPS1872	chr16	57481110	57481499	+
KaisoHC_K562_NoAMPS1873	chr16	57716670	57717089	+
KaisoHC_K562_NoAMPS1874	chr16	63026580	63026819	+
KaisoHC_K562_NoAMPS1875	chr16	66968250	66968519	+
KaisoHC_K562_NoAMPS1876	chr16	67199640	67199819	+
KaisoHC_K562_NoAMPS1877	chr16	67867650	67868039	+
KaisoHC_K562_NoAMPS1878	chr16	68118960	68119349	+
KaisoHC_K562_NoAMPS1879	chr16	69024240	69024419	+
KaisoHC_K562_NoAMPS1880	chr16	69355950	69356159	+
KaisoHC_K562_NoAMPS1881	chr16	69599610	69599969	+
KaisoHC_K562_NoAMPS1882	chr16	70002030	70002389	+
KaisoHC_K562_NoAMPS1883	chr16	70147860	70148249	+
KaisoHC_K562_NoAMPS1884	chr16	70224930	70225289	+
KaisoHC_K562_NoAMPS1885	chr16	70380510	70380749	+
KaisoHC_K562_NoAMPS1886	chr16	70462110	70462289	+
KaisoHC_K562_NoAMPS1887	chr16	74402040	74402459	+
KaisoHC_K562_NoAMPS1888	chr16	74438040	74438399	+
KaisoHC_K562_NoAMPS1889	chr16	75019050	75019319	+
KaisoHC_K562_NoAMPS1890	chr16	75657090	75657509	+
KaisoHC_K562_NoAMPS1891	chr16	77665710	77665949	+
KaisoHC_K562_NoAMPS1892	chr16	78133440	78133679	+
KaisoHC_K562_NoAMPS1893	chr16	79804170	79804469	+
KaisoHC_K562_NoAMPS1894	chr16	80926440	80926679	+
KaisoHC_K562_NoAMPS1895	chr16	81529440	81529619	+
KaisoHC_K562_NoAMPS1896	chr16	81611340	81611699	+
KaisoHC_K562_NoAMPS1897	chr16	83064660	83064899	+
KaisoHC_K562_NoAMPS1898	chr16	83692140	83692319	+
KaisoHC_K562_NoAMPS1899	chr16	83841390	83841809	+
KaisoHC_K562_NoAMPS1900	chr16	83983950	83984579	+
KaisoHC_K562_NoAMPS1901	chr16	84150210	84150839	+
KaisoHC_K562_NoAMPS1902	chr16	84158610	84158879	+
KaisoHC_K562_NoAMPS1903	chr16	85415580	85415939	+
KaisoHC_K562_NoAMPS1904	chr16	85447350	85447679	+
KaisoHC_K562_NoAMPS1905	chr16	85569030	85569359	+
KaisoHC_K562_NoAMPS1906	chr16	85587810	85587989	+
KaisoHC_K562_NoAMPS1907	chr16	86006310	86006519	+
KaisoHC_K562_NoAMPS1908	chr16	86743530	86743769	+
KaisoHC_K562_NoAMPS1909	chr16	87526470	87526859	+
KaisoHC_K562_NoAMPS1910	chr16	87755250	87755489	+
KaisoHC_K562_NoAMPS1911	chr16	87984450	87984719	+
KaisoHC_K562_NoAMPS1912	chr16	87984870	87985319	+
KaisoHC_K562_NoAMPS1913	chr16	88366770	88367159	+
KaisoHC_K562_NoAMPS1914	chr16	88564200	88564499	+
KaisoHC_K562_NoAMPS1915	chr16	88905540	88905749	+
KaisoHC_K562_NoAMPS1916	chr16	88960500	88961039	+
KaisoHC_K562_NoAMPS1917	chr16	89070600	89070869	+
KaisoHC_K562_NoAMPS1918	chr16	89135430	89135549	+
KaisoHC_K562_NoAMPS1919	chr16	89232450	89232809	+
KaisoHC_K562_NoAMPS1920	chr16	89307450	89307689	+
KaisoHC_K562_NoAMPS1921	chr16	89372130	89372459	+
KaisoHC_K562_NoAMPS1922	chr16	89372670	89373059	+
KaisoHC_K562_NoAMPS1923	chr16	89466630	89466779	+
KaisoHC_K562_NoAMPS1924	chr16	89487690	89487719	+
KaisoHC_K562_NoAMPS1925	chr16	89487870	89487929	+
KaisoHC_K562_NoAMPS1926	chr16	89488020	89488049	+
KaisoHC_K562_NoAMPS1927	chr16	89654130	89654699	+
KaisoHC_K562_NoAMPS1928	chr16	89714070	89714819	+
KaisoHC_K562_NoAMPS1929	chr16	89723910	89724299	+
KaisoHC_K562_NoAMPS1930	chr16	90074310	90074549	+
KaisoHC_K562_NoAMPS1931	chr16	90074610	90074969	+
KaisoHC_K562_NoAMPS1932	chr16	90088860	90089219	+
KaisoHC_K562_NoAMPS1933	chr18	9930	10769	+
KaisoHC_K562_NoAMPS1934	chr18	48030	48119	+
KaisoHC_K562_NoAMPS1935	chr18	50100	50219	+
KaisoHC_K562_NoAMPS1936	chr18	50760	50849	+
KaisoHC_K562_NoAMPS1937	chr18	96600	97619	+
KaisoHC_K562_NoAMPS1938	chr18	98580	98789	+
KaisoHC_K562_NoAMPS1939	chr18	105030	105449	+
KaisoHC_K562_NoAMPS1940	chr18	105570	106019	+
KaisoHC_K562_NoAMPS1941	chr18	112080	112469	+
KaisoHC_K562_NoAMPS1942	chr18	219150	219539	+
KaisoHC_K562_NoAMPS1943	chr18	712260	712679	+
KaisoHC_K562_NoAMPS1944	chr18	1407120	1407419	+
KaisoHC_K562_NoAMPS1945	chr18	2842110	2842499	+
KaisoHC_K562_NoAMPS1946	chr18	9009090	9009329	+
KaisoHC_K562_NoAMPS1947	chr18	9102540	9102779	+
KaisoHC_K562_NoAMPS1948	chr18	9475080	9475529	+
KaisoHC_K562_NoAMPS1949	chr18	12702930	12703139	+
KaisoHC_K562_NoAMPS1950	chr18	13035330	13035569	+
KaisoHC_K562_NoAMPS1951	chr18	20624010	20624279	+
KaisoHC_K562_NoAMPS1952	chr18	45379470	45379889	+
KaisoHC_K562_NoAMPS1953	chr18	47018670	47019089	+
KaisoHC_K562_NoAMPS1954	chr18	47836620	47836799	+
KaisoHC_K562_NoAMPS1955	chr18	54305910	54306149	+
KaisoHC_K562_NoAMPS1956	chr18	59854110	59854679	+
KaisoHC_K562_NoAMPS1957	chr18	60662220	60662519	+
KaisoHC_K562_NoAMPS1958	chr18	60732360	60732839	+
KaisoHC_K562_NoAMPS1959	chr18	72147360	72147509	+
KaisoHC_K562_NoAMPS1960	chr18	74535630	74535989	+
KaisoHC_K562_NoAMPS1961	chr18	75705510	75705929	+
KaisoHC_K562_NoAMPS1962	chr18	77264790	77265239	+
KaisoHC_K562_NoAMPS1963	chr18	77866830	77867009	+
KaisoHC_K562_NoAMPS1964	chr18	78016080	78016499	+
KaisoHC_K562_NoAMPS1965	chr3	1679970	1680839	+
KaisoHC_K562_NoAMPS1966	chr3	5058300	5058509	+
KaisoHC_K562_NoAMPS1967	chr3	5582790	5583029	+
KaisoHC_K562_NoAMPS1968	chr3	6741390	6741809	+
KaisoHC_K562_NoAMPS1969	chr3	9438540	9438899	+
KaisoHC_K562_NoAMPS1970	chr3	9834510	9834959	+
KaisoHC_K562_NoAMPS1971	chr3	10157100	10157369	+
KaisoHC_K562_NoAMPS1972	chr3	13043970	13044389	+
KaisoHC_K562_NoAMPS1973	chr3	14220210	14220539	+
KaisoHC_K562_NoAMPS1974	chr3	14274060	14274269	+
KaisoHC_K562_NoAMPS1975	chr3	14693100	14693309	+
KaisoHC_K562_NoAMPS1976	chr3	15106590	15106949	+
KaisoHC_K562_NoAMPS1977	chr3	15247470	15247799	+
KaisoHC_K562_NoAMPS1978	chr3	15642960	15643169	+
KaisoHC_K562_NoAMPS1979	chr3	17622450	17622719	+
KaisoHC_K562_NoAMPS1980	chr3	17784060	17784389	+
KaisoHC_K562_NoAMPS1981	chr3	31356150	31356359	+
KaisoHC_K562_NoAMPS1982	chr3	31494270	31494539	+
KaisoHC_K562_NoAMPS1983	chr3	38028480	38028689	+
KaisoHC_K562_NoAMPS1984	chr3	38128770	38129069	+
KaisoHC_K562_NoAMPS1985	chr3	38765640	38765819	+
KaisoHC_K562_NoAMPS1986	chr3	40350930	40351139	+
KaisoHC_K562_NoAMPS1987	chr3	42641670	42642389	+
KaisoHC_K562_NoAMPS1988	chr3	43732350	43732529	+
KaisoHC_K562_NoAMPS1989	chr3	44481330	44481569	+
KaisoHC_K562_NoAMPS1990	chr3	44727000	44727299	+
KaisoHC_K562_NoAMPS1991	chr3	45730650	45730949	+
KaisoHC_K562_NoAMPS1992	chr3	47823150	47823539	+
KaisoHC_K562_NoAMPS1993	chr3	49044630	49044989	+
KaisoHC_K562_NoAMPS1994	chr3	49131330	49131749	+
KaisoHC_K562_NoAMPS1995	chr3	49723920	49723979	+
KaisoHC_K562_NoAMPS1996	chr3	49724010	49724189	+
KaisoHC_K562_NoAMPS1997	chr3	49724220	49724579	+
KaisoHC_K562_NoAMPS1998	chr3	49726380	49726709	+
KaisoHC_K562_NoAMPS1999	chr3	49726770	49727099	+
[truncated: 1,083 more rows]

## Sheet: K562 Amplified Regions
Amplified regions identified in K562
AmplifiedRegion1	chr1	8204	647430	+
AmplifiedRegion2	chr1	2582388	2635568	+
AmplifiedRegion3	chr1	16831001	17230806	+
AmplifiedRegion4	chr1	121350300	121489303	+
AmplifiedRegion5	chr1	142539069	142731161	+
AmplifiedRegion6	chr1	142780830	142968892	+
AmplifiedRegion7	chr1	143116016	143298369	+
AmplifiedRegion8	chr1	143341620	143547532	+
AmplifiedRegion9	chr2	89822766	89904490	+
AmplifiedRegion10	chr2	90258625	90553738	+
AmplifiedRegion11	chr2	91579824	92342577	+
AmplifiedRegion12	chr2	243152278	243177113	+
AmplifiedRegion13	chr3	75688811	75701712	+
AmplifiedRegion14	chr3	75731590	75895236	+
AmplifiedRegion15	chr3	90311172	90507896	+
AmplifiedRegion16	chr3	195211440	195234528	+
AmplifiedRegion17	chr3	195343091	195516496	+
AmplifiedRegion18	chr3	195661902	195737061	+
AmplifiedRegion19	chr3	197342896	197396931	+
AmplifiedRegion20	chr3	197837725	197963973	+
AmplifiedRegion21	chr4	49092599	49339526	+
AmplifiedRegion22	chr4	49488602	49661179	+
AmplifiedRegion23	chr4	52659711	52683681	+
AmplifiedRegion24	chr4	190795326	191045862	+
AmplifiedRegion25	chr5	17516019	17601591	+
AmplifiedRegion26	chr5	21271674	21391940	+
AmplifiedRegion27	chr5	21454832	21526550	+
AmplifiedRegion28	chr5	34164496	34258106	+
AmplifiedRegion29	chr5	46320092	46406859	+
AmplifiedRegion30	chr5	49404015	49442167	+
AmplifiedRegion31	chr5	68911046	70660359	+
AmplifiedRegion32	chr5	180778097	180905607	+
AmplifiedRegion33	chr6	59855	122686	+
AmplifiedRegion34	chr6	61900434	61915316	+
AmplifiedRegion35	chr6	161031961	161068655	+
AmplifiedRegion36	chr6	170933273	171055035	+
AmplifiedRegion37	chr7	9731	41127	+
AmplifiedRegion38	chr7	44000918	44082384	+
AmplifiedRegion39	chr7	57544780	57557647	+
AmplifiedRegion40	chr7	57915757	58056571	+
AmplifiedRegion41	chr7	61047232	62039577	+
AmplifiedRegion42	chr7	64946664	65152002	+
AmplifiedRegion43	chr7	66739697	66758227	+
AmplifiedRegion44	chr7	72326937	72737760	+
AmplifiedRegion45	chr7	74135164	75169227	+
AmplifiedRegion46	chr7	76154905	76184208	+
AmplifiedRegion47	chr7	76574323	76687282	+
AmplifiedRegion48	chr7	100634915	100648252	+
AmplifiedRegion49	chr7	101980453	102009202	+
AmplifiedRegion50	chr7	102113816	102332148	+
AmplifiedRegion51	chr7	143208911	143558742	+
AmplifiedRegion52	chr7	143876545	144073775	+
AmplifiedRegion53	chr8	8485	162640	+
AmplifiedRegion54	chr8	6927117	8126511	+
AmplifiedRegion55	chr8	11944993	12532452	+
AmplifiedRegion56	chr8	43758548	43841649	+
AmplifiedRegion57	chr8	46837663	46911674	+
AmplifiedRegion58	chr8	86553084	86845234	+
AmplifiedRegion59	chr9	9237	40181	+
AmplifiedRegion60	chr9	38891078	47454440	+
AmplifiedRegion61	chr9	65423464	71132373	+
AmplifiedRegion62	chr9	115820393	115853413	+
AmplifiedRegion63	chr9	127996699	128004454	+
AmplifiedRegion64	chr9	141080709	141153557	+
AmplifiedRegion65	chr10	38764949	39157297	+
AmplifiedRegion66	chr10	42355098	42820222	+
AmplifiedRegion67	chr10	135498646	135525052	+
AmplifiedRegion68	chr11	60018	188394	+
AmplifiedRegion69	chr11	48772978	48965870	+
AmplifiedRegion70	chr11	50637912	50785658	+
AmplifiedRegion71	chr11	51563961	51598259	+
AmplifiedRegion72	chr11	54694356	55078264	+
AmplifiedRegion73	chr12	59838	154977	+
AmplifiedRegion74	chr12	34826953	34860021	+
AmplifiedRegion75	chr12	37866859	38270726	+
AmplifiedRegion76	chr14	18995292	20194829	+
AmplifiedRegion77	chr15	19991535	21399374	+
AmplifiedRegion78	chr15	22647459	22759786	+
AmplifiedRegion79	chr15	28439247	29165363	+
AmplifiedRegion80	chr15	82628921	83211856	+
AmplifiedRegion81	chr15	84831186	85062823	+
AmplifiedRegion82	chr15	85728844	85796645	+
AmplifiedRegion83	chr15	102400135	102522699	+
AmplifiedRegion84	chr16	14780058	15492558	+
AmplifiedRegion85	chr16	16297591	16868209	+
AmplifiedRegion86	chr16	18175152	18945964	+
AmplifiedRegion87	chr16	21366828	21573515	+
AmplifiedRegion88	chr16	21749418	21956104	+
AmplifiedRegion89	chr16	22444724	22561190	+
AmplifiedRegion90	chr16	28338012	28384055	+
AmplifiedRegion91	chr16	28636914	28824428	+
AmplifiedRegion92	chr16	29409427	29650829	+
AmplifiedRegion93	chr16	30203174	30348312	+
AmplifiedRegion94	chr16	32089683	32492777	+
AmplifiedRegion95	chr16	32657905	33370111	+
AmplifiedRegion96	chr16	33862910	34024195	+
AmplifiedRegion97	chr16	35212362	35286846	+
AmplifiedRegion98	chr16	46385090	46502145	+
AmplifiedRegion99	chr16	70238976	70288346	+
AmplifiedRegion100	chr16	90138784	90295531	+
AmplifiedRegion101	chr17	18928451	19138420	+
AmplifiedRegion102	chr17	22243147	22264111	+
AmplifiedRegion103	chr17	25263223	25269491	+
AmplifiedRegion104	chr17	25378490	25423258	+
AmplifiedRegion105	chr17	34478324	34818330	+
AmplifiedRegion106	chr17	36278517	36390475	+
AmplifiedRegion107	chr17	58083481	58098793	+
AmplifiedRegion108	chr17	60327629	60355392	+
AmplifiedRegion109	chr17	81152277	81195313	+
AmplifiedRegion110	chr18	15155797	15417219	+
AmplifiedRegion111	chr18	44542489	44558174	+
AmplifiedRegion112	chr19	58440	175320	+
AmplifiedRegion113	chr19	8850595	8902005	+
AmplifiedRegion114	chr19	24570375	24632334	+
AmplifiedRegion115	chr19	27730956	27910161	+
AmplifiedRegion116	chr19	59097676	59119256	+
AmplifiedRegion117	chr20	23956502	23977219	+
AmplifiedRegion118	chr20	26185625	26321085	+
AmplifiedRegion119	chr20	29422823	29833794	+
AmplifiedRegion120	chr21	9408544	15359365	+
AmplifiedRegion121	chr21	48101210	48120171	+
AmplifiedRegion122	chr22	16054017	16479207	+
AmplifiedRegion123	chr22	16848386	17393911	+
AmplifiedRegion124	chr22	18640491	18906888	+
AmplifiedRegion125	chr22	20297701	20716660	+
AmplifiedRegion126	chr22	21032205	21073595	+
AmplifiedRegion127	chr22	21465602	23840012	+
AmplifiedRegion128	chr22	24635072	24675351	+
AmplifiedRegion129	chr22	25002301	25057515	+
AmplifiedRegion130	chr22	51224773	51244755	+
AmplifiedRegion131	chrX	58327101	58584304	+
AmplifiedRegion132	chrX	61682172	61918478	+
